# Supplementary material for: Untargeted Proteomics Identifies Plant Substrates of the Bacterial‐Derived ADP‐Ribosyltransferase AvrRpm1
Source: Plant Direct. 2025 Nov 16;9(11):e70115. doi: 10.1002/pld3.70115 (PMC12620056; doi:10.1002/pld3.70115)
Supplement: Supplementary file 3 — Dataset S1: Proteins identified by untargeted proteomics in four Af1521 Macro pulldown experiments from Dex‐treated Col‐0, AvrRpm1‐HA, and HopF2‐HA plants. [file PLD3-9-e70115-s017.xlsx]

## Sheet: Supplementary Dataset S1
Supplementary Dataset S1. Proteins identified by untargeted proteomics in four Af1521 Macro pulldown experiments from Dex-treated Col-0, AvrRpm1-HA, and HopF2-HA plants.
The data was analyzed with MaxQuant and proteins were quantified based on cumulative MS2 scans from all experiments. The output file ‘evidence.txt’ reports the identified peptides for each protein group.

## Sheet: MS2 counts
MS/MS count AvrRpm1_exp1	MS/MS count AvrRpm1_exp2	MS/MS count AvrRpm1_exp3	MS/MS count AvrRpm1_exp4	MS/MS sum AvrRpm1	MS/MS count Col-0_exp1	MS/MS count Col-0_exp2	MS/MS count Col-0_exp3	MS/MS count Col-0_exp4	MS/MS sum Col-0	MS/MS count HopF2_exp1	MS/MS count HopF2_exp2	MS/MS count HopF2_exp3	MS/MS count HopF2_exp4	MS/MS sum HopF2	C: Only identified by site	C: Reverse	C: Potential contaminant	C: Taxonomy IDs	N: Peptides	N: Razor + unique peptides	N: Unique peptides	N: Sequence coverage [%]	N: Unique + razor sequence coverage [%]	N: Unique sequence coverage [%]	N: Mol. weight [kDa]	N: Q-value	N: Score	N: Intensity	N: MS/MS count	T: Protein IDs	T: Majority protein IDs	T: id	T: Fasta headers
176	558	47	108	889	185	516	76	50	827	186	849	23	169	1227				-1	60	60	60	76.9	76.9	76.9	50.02	0	323.31	958940000000	2943	GST-Af1521_K35E_Y145R	GST-Af1521_K35E_Y145R	1450	GST-Af1521_K35E_Y145R
17	107	57	90	271	19	105	82	66	272	62	271	58	127	518				-1	27	27	25	66	66	66	24.146	0	323.31	330730000000	1061	AT2G30860.1;AT2G30860.2	AT2G30860.1;AT2G30860.2	475	AT2G30860.1 | Symbols: GSTF9, ATGSTF9, ATGSTF7, GLUTTR | glutathione S-transferase PHI 9 | chr2:13139132-13140057 FORWARD LENGTH=215;AT2G30860.2 | Symbols: GSTF9, ATGSTF9, ATGSTF7, GLUTTR | glutathione S-transferase PHI 9 | chr2:13139132-13140079 FORWARD L
46	202	55	42	345	37	345	56	26	464	78	299	31	61	469				-1	47	47	47	59.5	59.5	59.5	52.954	0	323.31	124710000000	1278	ATCG00490.1;AT2G07732.1	ATCG00490.1	1375	ATCG00490.1 | Symbols: RBCL | | chrc:54958-56397 FORWARD LENGTH=479
9	94	28	52	183	18	101	38	24	181	19	176	22	58	275				-1	28	26	21	63	63	55.3	25.65	0	323.31	25542000000	639	AT1G78380.1;AT1G78340.1	AT1G78380.1	349	AT1G78380.1 | Symbols: GSTU19, GST8, ATGSTU19 | A. THALIANA GLUTATHIONE S-TRANSFERASE TAU 19, glutathione S-transferase TAU 19, GLUTATHIONE TRANSFERASE 8 | chr1:29486659-29487819 REVERSE LENGTH=219
23	59	33	36	151	12	75	31	28	146	51	101	31	78	261				-1	24	24	23	60.5	60.5	60.5	29.231	0	323.31	161670000000	558	AT2G47730.2;AT2G47730.1	AT2G47730.2;AT2G47730.1	575	AT2G47730.2 | Symbols: GST6, GSTF8, ATGSTF8, ATGSTF5 | glutathione S-transferase phi 8, Arabidopsis thaliana glutathione S-transferase phi 8, GLUTATHIONE S-TRANSFERASE (CLASS PHI) 5 | chr2:19558213-19559266 FORWARD LENGTH=263;AT2G47730.1 | Symbols: GST6, G
9	105	33	33	180	16	87	32	26	161	22	135	21	69	247				-1	30	30	26	70.5	70.5	66.4	25.006	0	323.31	105000000000	588	AT1G78370.1;AT5G62480.1	AT1G78370.1	348	AT1G78370.1 | Symbols: ATGSTU20, GSTU20 | glutathione S-transferase TAU 20 | chr1:29484428-29485204 REVERSE LENGTH=217
12	46	19	21	98	20	55	29	21	125	35	121	14	57	227				-1	26	24	24	65.6	65.6	65.6	24.23	0	323.31	61542000000	450	AT2G30870.1	AT2G30870.1	476	AT2G30870.1 | Symbols: GSTF10, ATGSTF10, ERD13, ATGSTF4 | glutathione S-transferase PHI 10, ARABIDOPSIS THALIANA GLUTATHIONE S-TRANSFERASE PHI 10, EARLY DEHYDRATION-INDUCED 13 | chr2:13141490-13142392 FORWARD LENGTH=215
23	62	38	33	156	18	79	37	22	156	42	95	24	34	195				-1	30	30	2	54.9	54.9	7.6	51.981	0	323.31	15696000000	507	AT2G39730.1;AT2G39730.3	AT2G39730.1;AT2G39730.3	523	AT2G39730.1 | Symbols: RCA | rubisco activase | chr2:16570951-16573345 REVERSE LENGTH=474;AT2G39730.3 | Symbols: RCA | rubisco activase | chr2:16571174-16573345 REVERSE LENGTH=441
12	45	15	39	111	19	68	25	12	124	23	91	12	61	187				-1	23	22	9	71.7	71.7	32.1	24.128	0	323.31	57232000000	422	AT4G02520.1	AT4G02520.1	875	AT4G02520.1 | Symbols: ATGSTF2, GSTF2, ATPM24.1, GST2, ATPM24 | glutathione S-transferase PHI 2 | chr4:1110673-1111531 REVERSE LENGTH=212
28	55	32	19	134	18	82	35	21	156	34	104	19	29	186				-1	34	34	33	71.3	71.3	69.1	53.933	0	323.31	13805000000	476	ATCG00480.1	ATCG00480.1	1374	ATCG00480.1 | Symbols: PB, ATPB, CF1beta, AthCF1beta | ATP synthase subunit beta | chrc:52660-54156 REVERSE LENGTH=498
17	24	24	40	105	10	31	34	18	93	23	49	30	75	177				-1	32	32	22	63.2	63.2	40	46.4	0	323.31	9388300000	375	AT1G57720.2;AT1G57720.1	AT1G57720.2;AT1G57720.1	264	AT1G57720.2 | Symbols: no symbol available | no full name available | chr1:21377873-21380114 FORWARD LENGTH=413;AT1G57720.1 | Symbols: no symbol available | no full name available | chr1:21377873-21380114 FORWARD LENGTH=413
14	62	26	25	127	31	67	41	23	162	35	68	16	25	144				-1	21	19	7	71.6	67.8	32.7	23.486	0	323.31	103660000000	433	AT1G02930.2;AT1G02930.1	AT1G02930.2;AT1G02930.1	11	AT1G02930.2 | Symbols: ATGSTF3, ATGSTF6, GST1, ERD11, GSTF6, ATGST1 | EARLY RESPONSIVE TO DEHYDRATION 11, ARABIDOPSIS GLUTATHIONE S-TRANSFERASE 1, ARABIDOPSIS THALIANA GLUATIONE S-TRANSFERASE F3, glutathione S-transferase 6, GLUTATHIONE S-TRANSFERASE 1, GL
14	35	16	12	77	6	46	24	3	79	23	54	6	17	100				-1	23	23	14	63.7	63.7	37.8	28.344	0	323.31	3980600000	256	AT5G14740.9;AT5G14740.8;AT5G14740.7;AT5G14740.6;AT5G14740.2;AT5G14740.5;AT5G14740.4;AT5G14740.3;AT5G14740.1	AT5G14740.9;AT5G14740.8;AT5G14740.7;AT5G14740.6;AT5G14740.2;AT5G14740.5;AT5G14740.4;AT5G14740.3;AT5G14740.1	1142	AT5G14740.9 | Symbols: BETA CA2, CA2, DEG12, CA18 | BETA CARBONIC ANHYDRASE 2, CARBONIC ANHYDRASE 18, carbonic anhydrase 2 | chr5:4760536-4762382 FORWARD LENGTH=259;AT5G14740.8 | Symbols: BETA CA2, CA2, DEG12, CA18 | BETA CARBONIC ANHYDRASE 2, CARBONIC ANH
14	42	18	16	90	12	52	19	6	89	14	57	9	16	96				-1	31	31	21	64.9	64.9	50.1	47.659	0	323.31	6677600000	275	AT1G42970.1	AT1G42970.1	208	AT1G42970.1 | Symbols: GAPB | glyceraldehyde-3-phosphate dehydrogenase B subunit | chr1:16127552-16129584 FORWARD LENGTH=447
7	20	11	20	58	10	28	17	13	68	12	39	13	31	95				-1	17	17	17	33.6	33.6	33.6	49.502	0	323.31	12307000000	221	AT5G60390.3;AT5G60390.2;AT5G60390.1;AT1G07940.4;AT1G07940.3;AT1G07940.2;AT1G07940.1;AT1G07930.1;AT1G07920.1;AT1G07930.2	AT5G60390.3;AT5G60390.2;AT5G60390.1;AT1G07940.4;AT1G07940.3;AT1G07940.2;AT1G07940.1;AT1G07930.1;AT1G07920.1;AT1G07930.2	45	AT5G60390.3 | Symbols: EF1alpha | | chr5:24289226-24290675 FORWARD LENGTH=449;AT5G60390.2 | Symbols: EF1alpha | | chr5:24289226-24290675 FORWARD LENGTH=449;AT5G60390.1 | Symbols: EF1alpha | | chr5:24289226-24290675 FORWARD LENGTH=449;AT1G07940.4 | Symbo
7	35	29	13	84	4	52	24	11	91	11	47	17	15	90				-1	29	29	29	43.1	43.1	43.1	79.838	0	323.31	6512000000	265	AT3G60750.2;AT3G60750.1;AT2G45290.2;AT2G45290.1	AT3G60750.2;AT3G60750.1	840	AT3G60750.2 | Symbols: AtTKL1, TKL1 | transketolase 1 | chr3:22454004-22456824 FORWARD LENGTH=740;AT3G60750.1 | Symbols: AtTKL1, TKL1 | transketolase 1 | chr3:22454004-22456824 FORWARD LENGTH=741
7	25	18	10	60	9	45	16	8	78	15	46	10	19	90				-1	28	28	17	48.9	48.9	31.2	50.111	0	323.31	4755100000	228	AT3G12780.1	AT3G12780.1	647	AT3G12780.1 | Symbols: PGKp1, PGK1 | phosphoglycerate kinase 1 | chr3:4061127-4063140 REVERSE LENGTH=481
7	22	19	11	59	0	42	19	5	66	10	50	14	14	88				-1	46	46	38	33.1	33.1	27.3	176.75	0	323.31	1960700000	213	AT5G04140.1;AT5G04140.2	AT5G04140.1;AT5G04140.2	1093	AT5G04140.1 | Symbols: GLUS, FD-GOGAT, GLS1, GLU1 | FERREDOXIN-DEPENDENT GLUTAMATE SYNTHASE 1, glutamate synthase 1, FERREDOXIN-DEPENDENT GLUTAMATE SYNTHASE | chr5:1130031-1138186 FORWARD LENGTH=1622;AT5G04140.2 | Symbols: GLUS, FD-GOGAT, GLS1, GLU1 | FERR
10	42	17	17	86	7	34	18	10	69	14	39	8	19	80				-1	22	22	21	41.4	41.4	40	55.328	0	323.31	5884400000	235	ATCG00120.1	ATCG00120.1	1364	ATCG00120.1 | Symbols: ATPA | ATP synthase subunit alpha | chrc:9938-11461 REVERSE LENGTH=507
9	32	10	11	62	8	37	12	14	71	14	40	7	12	73				-1	21	21	12	48	48	26.6	42.987	0	323.31	6573800000	206	AT4G38970.1;AT4G38970.2	AT4G38970.1;AT4G38970.2	1067	AT4G38970.1 | Symbols: AtFBA2, FBA2 | fructose-bisphosphate aldolase 2 | chr4:18163714-18165659 REVERSE LENGTH=398;AT4G38970.2 | Symbols: AtFBA2, FBA2 | fructose-bisphosphate aldolase 2 | chr4:18163769-18165659 REVERSE LENGTH=381
15	24	24	10	73	1	32	15	7	55	12	34	12	12	70				-1	35	35	10	57.7	57.7	10.8	63.808	0	323.31	2856500000	198	AT1G55490.5;AT1G55490.4;AT1G55490.3;AT1G55490.2;AT1G55490.1;AT5G56500.2;AT5G56500.1;AT1G26230.5;AT1G26230.3;AT1G26230.2;AT1G26230.4;AT1G26230.1	AT1G55490.5;AT1G55490.4;AT1G55490.3;AT1G55490.2;AT1G55490.1	253	AT1G55490.5 | Symbols: Cpn60beta1, LEN1, CPNB1, CPN60B | chaperonin-60beta1, LESION INITIATION 1, chaperonin 60 beta | chr1:20715717-20718673 REVERSE LENGTH=600;AT1G55490.4 | Symbols: Cpn60beta1, LEN1, CPNB1, CPN60B | chaperonin-60beta1, LESION INITIATION
6	27	17	9	59	1	35	11	3	50	13	37	10	9	69				-1	25	25	4	40.7	40.7	9.4	71.357	0	323.31	1327000000	178	AT5G02500.1;AT5G02500.2;AT3G12580.1	AT5G02500.1;AT5G02500.2;AT3G12580.1	1081	AT5G02500.1 | Symbols: AtHsp70-1, HSP70-1, HSC70-1, HSC70, AT-HSC70-1 | ARABIDOPSIS THALIANA HEAT SHOCK COGNATE PROTEIN 70-1, heat shock cognate protein 70-1, HEAT SHOCK COGNATE PROTEIN 70, HEAT SHOCK PROTEIN 70-1 | chr5:554055-556334 REVERSE LENGTH=651;AT
15	31	1	3	50	0	33	0	0	33	19	47	0	2	68				-1	42	42	42	47.2	47.2	47.2	111.23	0	323.31	825080000	151	AT2G31320.1	AT2G31320.1	480	AT2G31320.1 | Symbols: PARP1 | POLY(ADP-RIBOSE) POLYMERASE 1 | chr2:13354046-13359578 REVERSE LENGTH=983
9	25	29	13	76	2	34	28	10	74	9	34	15	7	65				-1	43	43	41	42	42	39.9	103.45	0	323.31	2341100000	215	AT5G50920.1;AT3G48870.2;AT3G48870.4;AT3G48870.3;AT3G48870.1;AT3G45450.1;AT2G25140.1	AT5G50920.1;AT3G48870.2;AT3G48870.4;AT3G48870.3;AT3G48870.1	1284	AT5G50920.1 | Symbols: DCA1, CLPC, ATHSP93-V, CLPC1, HSP93-V | HEAT SHOCK PROTEIN 93-V, CLPC homologue 1, DE-REGULATED CAO ACCUMULATION 1 | chr5:20715710-20719800 REVERSE LENGTH=929;AT3G48870.2 | Symbols: ATCLPC, HSP93-III, ClpC2, ATHSP93-III | ClpC2 | chr
5	23	19	8	55	1	27	16	8	52	12	30	10	9	61				-1	26	26	16	34.2	34.2	21	84.356	0	323.31	3609000000	168	AT5G17920.2;AT5G17920.1;AT5G20980.2;AT5G20980.1	AT5G17920.2;AT5G17920.1	1166	AT5G17920.2 | Symbols: ATCIMS, METS1, ATMETS, ATMS1 | COBALAMIN-INDEPENDENT METHIONINE SYNTHASE, methionine synthesis 1, 5-methyltetrahydropteroyltriglutamate homocysteine methyltransferase 1 | chr5:5935771-5939195 FORWARD LENGTH=765;AT5G17920.1 | Symbols:
5	17	13	9	44	6	28	13	9	56	9	27	9	10	55				-1	18	18	12	55.6	55.6	35.5	38.539	0	274.87	1332700000	155	AT3G52930.1	AT3G52930.1	791	AT3G52930.1 | Symbols: AtFBA8, FBA8 | fructose-bisphosphate aldolase 8 | chr3:19627383-19628874 REVERSE LENGTH=358
11	21	10	7	49	8	22	11	5	46	9	23	6	15	53				-1	22	22	21	49.6	49.6	46.4	51.63	0	323.31	1975100000	148	AT4G20360.2;AT4G20360.1	AT4G20360.2;AT4G20360.1	958	AT4G20360.2 | Symbols: SVR11, RAB8D, ATRAB8D, ATRABE1B, RABE1b | RAB GTPase homolog E1B, SUPPRESSOR OF VARIEGATION11 | chr4:10990036-10991466 FORWARD LENGTH=476;AT4G20360.1 | Symbols: SVR11, RAB8D, ATRAB8D, ATRABE1B, RABE1b | RAB GTPase homolog E1B, SUPPRE
7	9	8	13	37	6	13	11	5	35	10	14	7	21	52				-1	26	16	16	51.7	28.5	28.5	46.66	0	285.09	3527700000	124	AT1G09640.1;AT1G09640.2	AT1G09640.1;AT1G09640.2	62	AT1G09640.1 | Symbols: no symbol available | no full name available | chr1:3120162-3122152 FORWARD LENGTH=414;AT1G09640.2 | Symbols: no symbol available | no full name available | chr1:3120162-3122152 FORWARD LENGTH=265
5	18	24	7	54	1	22	17	3	43	10	22	7	12	51				-1	25	24	24	42.7	41.5	41.5	62.071	0	323.31	2188600000	148	AT2G28000.1	AT2G28000.1	460	AT2G28000.1 | Symbols: ARC2, CH-CPN60A, SLP, CPN60A, Cpn60alpha1, CPNA1 | SCHLEPPERLESS, chaperonin-60alpha1, CHLOROPLAST CHAPERONIN 60ALPHA, ACCUMULATION AND REPLICATION OF CHLOROPLASTS 2, chaperonin-60alpha | chr2:11926603-11929184 FORWARD LENGTH=586
4	25	10	2	41	4	43	9	7	63	7	33	6	5	51				-1	11	11	4	51.4	51.4	20.4	20.286	0	323.31	22087000000	155	AT5G38430.2;AT5G38430.1	AT5G38430.2;AT5G38430.1	1231	AT5G38430.2 | Symbols: RBCS1B | Rubisco small subunit 1B | chr5:15384350-15385155 REVERSE LENGTH=181;AT5G38430.1 | Symbols: RBCS1B | Rubisco small subunit 1B | chr5:15384350-15385155 REVERSE LENGTH=181
7	14	10	8	39	0	20	10	4	34	15	20	5	10	50				-1	26	26	26	28.6	28.6	28.6	102.04	0	323.31	621640000	123	AT3G45140.1;AT3G45140.2	AT3G45140.1;AT3G45140.2	747	AT3G45140.1 | Symbols: ATLOX2, LOX2 | ARABIODOPSIS THALIANA LIPOXYGENASE 2, lipoxygenase 2 | chr3:16525437-16529233 FORWARD LENGTH=896;AT3G45140.2 | Symbols: ATLOX2, LOX2 | ARABIODOPSIS THALIANA LIPOXYGENASE 2, lipoxygenase 2 | chr3:16526192-16529233 FORWA
0	13	9	12	34	0	14	10	8	32	3	20	9	17	49				-1	10	9	7	69.6	65.2	55.8	24.201	0	296.59	3050700000	115	AT5G19510.1	AT5G19510.1	1173	AT5G19510.1 | Symbols: no symbol available | no full name available | chr5:6581854-6583137 REVERSE LENGTH=224
6	17	8	5	36	3	28	11	6	48	10	28	3	7	48				-1	19	19	9	49.9	49.9	24	40.341	0	234.06	1679100000	132	AT3G14420.2;AT3G14420.1;AT3G14420.3;AT3G14420.4;AT3G14420.5;AT3G14420.6;AT4G18360.2;AT4G18360.4;AT4G18360.1	AT3G14420.2;AT3G14420.1;AT3G14420.3;AT3G14420.4;AT3G14420.5;AT3G14420.6	660	AT3G14420.2 | Symbols: GOX1 | glycolate oxidase 1 | chr3:4821804-4823899 FORWARD LENGTH=367;AT3G14420.1 | Symbols: GOX1 | glycolate oxidase 1 | chr3:4821804-4823899 FORWARD LENGTH=367;AT3G14420.3 | Symbols: GOX1 | glycolate oxidase 1 | chr3:4821804-4823899
10	19	9	7	45	4	25	11	11	51	10	23	7	7	47				-1	19	19	8	51.5	51.5	26.2	35.142	0	323.31	2673000000	143	AT5G66570.1	AT5G66570.1	1358	AT5G66570.1 | Symbols: OEE1, PSBO-1, MSP-1, OE33, OEE33, PSBO1 | PS II OXYGEN-EVOLVING COMPLEX 1, OXYGEN EVOLVING COMPLEX 33 KILODALTON PROTEIN, OXYGEN EVOLVING ENHANCER PROTEIN 33, PS II oxygen-evolving complex 1, MANGANESE-STABILIZING PROTEIN 1, 33 KDA O
8	12	13	8	41	1	27	11	5	44	9	24	7	7	47				-1	33	33	13	39	39	17.1	76.507	0	309.81	1693800000	132	AT4G24280.1	AT4G24280.1	979	AT4G24280.1 | Symbols: cpHsc70-1 | chloroplast heat shock protein 70-1 | chr4:12590094-12593437 FORWARD LENGTH=718
8	16	13	3	40	0	27	11	1	39	7	32	5	2	46				-1	28	28	20	32.9	32.9	23.7	93.89	0	323.31	1202900000	125	AT1G56070.3;AT1G56070.2;AT1G56070.1	AT1G56070.3;AT1G56070.2;AT1G56070.1	256	AT1G56070.3 | Symbols: LOS1 | LOW EXPRESSION OF OSMOTICALLY RESPONSIVE GENES 1 | chr1:20968245-20971077 REVERSE LENGTH=843;AT1G56070.2 | Symbols: LOS1 | LOW EXPRESSION OF OSMOTICALLY RESPONSIVE GENES 1 | chr1:20968245-20971077 REVERSE LENGTH=843;AT1G56070.
11	26	12	5	54	3	34	13	7	57	8	25	7	5	45				-1	17	17	17	36.4	36.4	36.4	57.4	0	317.65	1913200000	156	AT4G37930.1;AT5G26780.4;AT5G26780.1;AT5G26780.3;AT5G26780.2	AT4G37930.1	1062	AT4G37930.1 | Symbols: STM, SHMT1, SHM1 | SERINE HYDROXYMETHYLTRANSFERASE 1, serine transhydroxymethyltransferase 1, SERINE TRANSHYDROXYMETHYLTRANSFERASE | chr4:17831891-17834742 REVERSE LENGTH=517
3	19	10	11	43	3	27	10	5	45	4	26	5	10	45				-1	19	19	1	66.9	66.9	3.3	36.914	0	260.07	2095800000	133	AT3G04120.1	AT3G04120.1	597	AT3G04120.1 | Symbols: GAPC1, GAPC, GAPC-1 | GLYCERALDEHYDE-3-PHOSPHATE DEHYDROGENASE C SUBUNIT, glyceraldehyde-3-phosphate dehydrogenase C subunit 1 | chr3:1081077-1083131 FORWARD LENGTH=338
3	15	8	8	34	4	28	10	8	50	5	28	5	6	44				-1	27	27	13	26.8	26.8	12	112.92	0	323.31	1271900000	128	AT4G33010.1;AT4G33010.2	AT4G33010.1;AT4G33010.2	1027	AT4G33010.1 | Symbols: GLDP1, AtGLDP1 | glycine decarboxylase P-protein 1 | chr4:15926852-15931150 REVERSE LENGTH=1037;AT4G33010.2 | Symbols: GLDP1, AtGLDP1 | glycine decarboxylase P-protein 1 | chr4:15927133-15931150 REVERSE LENGTH=976
5	12	5	10	32	4	12	8	5	29	5	19	1	19	44				-1	13	13	9	47.8	47.8	34.4	26	0	215.35	1624600000	105	AT2G29450.1;AT2G29480.1	AT2G29450.1	465	AT2G29450.1 | Symbols: AT103-1A, ATGSTU1, ATGSTU5, GSTU5 | glutathione S-transferase tau 5, ARABIDOPSIS THALIANA GLUTATHIONE S-TRANSFERASE TAU 1 | chr2:12624774-12625566 REVERSE LENGTH=224
7	19	11	2	39	3	24	11	1	39	5	28	5	4	42				-1	19	19	17	30	30	26.7	47.41	0	323.31	1819800000	120	AT5G35630.3;AT5G35630.2;AT5G35630.1	AT5G35630.3;AT5G35630.2;AT5G35630.1	1222	AT5G35630.3 | Symbols: GLN2, GS2, ATGSL1 | GLUTAMINE SYNTHETASE 2, glutamine synthetase 2, GLUTAMINE SYNTHETASE LIKE 1 | chr5:13831220-13833239 FORWARD LENGTH=430;AT5G35630.2 | Symbols: GLN2, GS2, ATGSL1 | GLUTAMINE SYNTHETASE 2, glutamine synthetase 2, GL
2	3	9	11	25	1	11	12	1	25	3	14	7	18	42				-1	15	15	10	74.9	74.9	57.1	25.132	0	268.76	1637200000	92	AT1G30230.1;AT1G30230.2	AT1G30230.1;AT1G30230.2	176	AT1G30230.1 | Symbols: EF1Bb, eEF-1Bb1 | eukaryotic elongation factor 1B beta 1, elongation factor 1B beta | chr1:10639286-10640515 FORWARD LENGTH=231;AT1G30230.2 | Symbols: EF1Bb, eEF-1Bb1 | eukaryotic elongation factor 1B beta 1, elongation factor 1B b
7	9	17	12	45	3	15	15	8	41	8	14	8	11	41				-1	23	23	23	46.3	46.3	46.3	54.358	0	323.31	1079400000	127	AT3G46780.1	AT3G46780.1	752	AT3G46780.1 | Symbols: PTAC16 | plastid transcriptionally active 16 | chr3:17228766-17231021 FORWARD LENGTH=510
4	14	7	2	27	2	29	5	3	39	6	26	3	6	41				-1	20	20	12	39.3	39.3	17.9	53.301	0	257.18	732590000	107	AT1G23310.1;AT1G23310.2	AT1G23310.1;AT1G23310.2	150	AT1G23310.1 | Symbols: GGT1, AOAT1, GGAT1 | GLUTAMATE:GLYOXYLATE AMINOTRANSFERASE 1, glutamate:glyoxylate aminotransferase, ALANINE-2-OXOGLUTARATE AMINOTRANSFERASE 1 | chr1:8268720-8271329 REVERSE LENGTH=481;AT1G23310.2 | Symbols: GGT1, AOAT1, GGAT1 | GLUT
6	18	13	4	41	7	20	13	7	47	9	16	8	7	40				-1	13	13	11	50.4	50.4	45.7	24.643	0	323.31	1278500000	128	AT4G05180.2;AT4G05180.1	AT4G05180.2;AT4G05180.1	889	AT4G05180.2 | Symbols: PSBQ-2, PSBQ, PSII-Q | photosystem II subunit Q-2, PHOTOSYSTEM II SUBUNIT Q | chr4:2672093-2673170 REVERSE LENGTH=230;AT4G05180.1 | Symbols: PSBQ-2, PSBQ, PSII-Q | photosystem II subunit Q-2, PHOTOSYSTEM II SUBUNIT Q | chr4:2672093-2
6	12	8	6	32	4	21	6	3	34	10	25	1	4	40				-1	19	19	19	52	52	52	44.444	0	176.97	1463300000	106	AT1G11860.1;AT1G11860.2;AT1G11860.3	AT1G11860.1;AT1G11860.2;AT1G11860.3	76	AT1G11860.1 | Symbols: GLDT | | chr1:4001801-4003245 FORWARD LENGTH=408;AT1G11860.2 | Symbols: GLDT | | chr1:4001801-4003245 FORWARD LENGTH=408;AT1G11860.3 | Symbols: GLDT | | chr1:4001485-4003245 FORWARD LENGTH=423
6	22	14	11	53	5	20	9	6	40	5	20	7	7	39				-1	18	18	7	52.3	52.3	27.6	41.876	0	219.71	2878300000	132	AT3G18780.3;AT3G18780.2;AT3G18780.1;AT1G49240.1;AT2G42100.1	AT3G18780.3;AT3G18780.2;AT3G18780.1;AT1G49240.1	681	AT3G18780.3 | Symbols: LSR2, ACT2, ENL2, DER1, FIZ2 | FRIZZY AND KINKED SHOOTS 2, LIGHT STRESS-REGULATED 2, DEFORMED ROOT HAIRS 1, actin 2, ENHANCER OF LRX1 2 | chr3:6475535-6476832 FORWARD LENGTH=377;AT3G18780.2 | Symbols: LSR2, ACT2, ENL2, DER1, FIZ2 | F
6	20	1	1	28	2	17	1	0	20	9	26	2	2	39				-1	28	28	16	25.7	25.7	14.7	121.3	0	277.77	580370000	87	AT4G05420.1;AT4G05420.2	AT4G05420.1;AT4G05420.2	890	AT4G05420.1 | Symbols: DDB1A | damaged DNA binding protein 1A | chr4:2746288-2752663 FORWARD LENGTH=1088;AT4G05420.2 | Symbols: DDB1A | damaged DNA binding protein 1A | chr4:2746288-2752663 FORWARD LENGTH=1067
15	12	6	4	37	6	12	8	8	34	18	9	5	6	38				-1	13	13	13	63.5	63.5	63.5	22.598	0	206.56	1951100000	109	AT4G02770.1;AT1G03130.1	AT4G02770.1;AT1G03130.1	878	AT4G02770.1 | Symbols: PSAD1, PSAD-1 | photosystem I subunit D-1 | chr4:1229247-1229873 REVERSE LENGTH=208;AT1G03130.1 | Symbols: PSAD-2 | photosystem I subunit D-2 | chr1:753528-754142 REVERSE LENGTH=204
5	14	10	2	31	3	22	10	3	38	8	17	6	7	38				-1	13	11	11	52.9	48.4	48.4	23.795	0	200.85	871790000	107	AT4G21280.1;AT4G21280.2	AT4G21280.1;AT4G21280.2	964	AT4G21280.1 | Symbols: PSBQ-1, PSBQA, PSBQ | photosystem II subunit QA, PHOTOSYSTEM II SUBUNIT Q-1, PHOTOSYSTEM II SUBUNIT Q | chr4:11334446-11335587 FORWARD LENGTH=223;AT4G21280.2 | Symbols: PSBQ-1, PSBQA, PSBQ | photosystem II subunit QA, PHOTOSYSTEM II
8	18	12	6	44	3	19	13	6	41	6	19	8	4	37				-1	23	23	6	41.2	41.2	12	53.378	0	246.72	1748100000	122	AT4G13940.1;AT4G13940.3;AT4G13940.4;AT4G13940.2	AT4G13940.1;AT4G13940.3;AT4G13940.4;AT4G13940.2	920	AT4G13940.1 | Symbols: MEE58, SAHH1, EMB1395, HOG1, SAH1, ATSAHH1 | EMBRYO DEFECTIVE 1395, HOMOLOGY-DEPENDENT GENE SILENCING 1, MATERNAL EFFECT EMBRYO ARREST 58, S-ADENOSYL-L-HOMOCYSTEIN HYDROLASE 1 | chr4:8054931-8056676 FORWARD LENGTH=485;AT4G13940.3 | S
6	29	2	2	39	6	31	2	1	40	6	28	1	2	37				-1	19	19	19	37.7	37.7	37.7	52.802	0	272.13	1582900000	116	AT4G10790.1	AT4G10790.1	906	AT4G10790.1 | Symbols: PUX10 | plant UBX-domain containing 10 | chr4:6640752-6643035 REVERSE LENGTH=480
2	19	5	2	28	1	34	7	4	46	1	30	4	2	37				-1	14	14	14	31.9	31.9	31.9	44.463	0	215.84	789800000	111	AT1G32060.1	AT1G32060.1	185	AT1G32060.1 | Symbols: PRK | phosphoribulokinase | chr1:11532668-11534406 FORWARD LENGTH=395
4	11	4	4	23	1	22	6	1	30	2	22	4	9	37				-1	11	11	11	35	35	35	45.161	0	261.83	757850000	90	AT3G54050.2;AT3G54050.1	AT3G54050.2;AT3G54050.1	801	AT3G54050.2 | Symbols: HCEF1, cfbp1 | high cyclic electron flow 1 | chr3:20016951-20018527 FORWARD LENGTH=417;AT3G54050.1 | Symbols: HCEF1, cfbp1 | high cyclic electron flow 1 | chr3:20016951-20018527 FORWARD LENGTH=417
0	8	0	0	8	1	21	1	0	23	5	26	0	5	36				-1	25	15	5	54.5	41.4	14.6	42.489	0	323.31	684460000	67	AT3G26650.1	AT3G26650.1	721	AT3G26650.1 | Symbols: GAPA, GAPA1, GAPA-1 | glyceraldehyde 3-phosphate dehydrogenase A subunit, GLYCERALDEHYDE 3-PHOSPHATE DEHYDROGENASE A SUBUNIT 1 | chr3:9795226-9796848 FORWARD LENGTH=396
2	14	6	4	26	1	19	6	2	28	6	20	2	7	35				-1	20	11	11	63	38.9	38.9	29.504	0	323.31	2163500000	89	AT3G01500.1;AT3G01500.4;AT3G01500.2;AT3G01500.3	AT3G01500.1;AT3G01500.4;AT3G01500.2;AT3G01500.3	582	AT3G01500.1 | Symbols: CA1, SABP3, DEG10, ATBCA1, ATSABP3 | carbonic anhydrase 1, BETA CARBONIC ANHYDRASE 1, SALICYLIC ACID-BINDING PROTEIN 3, ARABIDOPSIS THALIANA SALICYLIC ACID-BINDING PROTEIN 3 | chr3:194853-196716 REVERSE LENGTH=270;AT3G01500.4 | Symbo
2	11	16	1	30	0	20	13	6	39	5	16	7	6	34				-1	23	23	23	31	31	31	103.78	0	323.31	789420000	103	AT4G29060.1;AT4G29060.2	AT4G29060.1;AT4G29060.2	1008	AT4G29060.1 | Symbols: emb2726 | embryo defective 2726 | chr4:14317744-14321315 FORWARD LENGTH=953;AT4G29060.2 | Symbols: emb2726 | embryo defective 2726 | chr4:14317744-14321315 FORWARD LENGTH=709
5	13	3	1	22	2	20	5	2	29	5	22	1	6	34				-1	10	10	10	30.6	30.6	30.6	44.06	0	295.24	872430000	85	AT3G14210.1;AT3G14210.2	AT3G14210.1;AT3G14210.2	657	AT3G14210.1 | Symbols: ESM1 | epithiospecifier modifier 1 | chr3:4729886-4731562 FORWARD LENGTH=392;AT3G14210.2 | Symbols: ESM1 | epithiospecifier modifier 1 | chr3:4730579-4731562 FORWARD LENGTH=264
2	7	1	1	11	4	23	1	1	29	4	23	0	7	34				-1	10	8	8	47.2	35	35	20.216	0	196.74	2563600000	74	AT1G67090.1;AT1G67090.2	AT1G67090.1	298	AT1G67090.1 | Symbols: RBCS1A | ribulose bisphosphate carboxylase small chain 1A | chr1:25048465-25049249 REVERSE LENGTH=180
12	12	6	4	34	3	18	2	2	25	13	14	2	3	32				-1	22	22	9	49	49	17.2	44.702	0	170.86	530410000	91	AT3G09630.1;AT3G09630.2	AT3G09630.1;AT3G09630.2	623	AT3G09630.1 | Symbols: SAC56 | Suppressor of Acaulis 56 | chr3:2953813-2955444 FORWARD LENGTH=406;AT3G09630.2 | Symbols: SAC56 | Suppressor of Acaulis 56 | chr3:2953813-2955444 FORWARD LENGTH=405
3	8	6	7	24	1	12	4	3	20	4	19	2	7	32				-1	18	18	13	41.2	41.2	29.9	55.967	0	186.31	858530000	76	AT1G20620.5;AT1G20620.1;AT1G20620.6;AT1G20620.2;AT1G20620.4;AT1G20620.7	AT1G20620.5;AT1G20620.1;AT1G20620.6;AT1G20620.2;AT1G20620.4	134	AT1G20620.5 | Symbols: SEN2, ROG1, ATCAT3, CAT3 | SENESCENCE 2, catalase 3, REPRESSOR OF GSNOR1 | chr1:7143142-7146193 FORWARD LENGTH=485;AT1G20620.1 | Symbols: SEN2, ROG1, ATCAT3, CAT3 | SENESCENCE 2, catalase 3, REPRESSOR OF GSNOR1 | chr1:7143142-7146193
7	9	21	12	49	2	11	23	8	44	6	10	6	9	31				-1	19	18	18	24.1	22.7	22.7	55.029	0	236.86	3517100000	124	ATMG01190.1;AT2G07698.1	ATMG01190.1;AT2G07698.1	389	ATMG01190.1 | Symbols: ATP1 | ATP synthase subunit 1 | chrm:67098-68621 REVERSE LENGTH=507;AT2G07698.1 | Symbols: no symbol available | no full name available | chr2:3361474-3364028 FORWARD LENGTH=777
8	9	8	7	32	5	16	9	6	36	8	12	7	4	31				-1	7	7	4	22.5	22.5	15.7	28.241	0	176.27	3832200000	99	AT1G29930.1;AT1G29920.1;AT1G29910.1;AT2G34420.1	AT1G29930.1;AT1G29920.1;AT1G29910.1;AT2G34420.1	175	AT1G29930.1 | Symbols: LHCB1.3, AB140, CAB140, CAB1 | LIGHT-HARVESTING CHLOROPHYLL A/B-PROTEIN 1.3, CHLOROPHYLL A/B PROTEIN 140, chlorophyll A/B binding protein 1 | chr1:10478071-10478874 FORWARD LENGTH=267;AT1G29920.1 | Symbols: AB165, CAB2, LHCB1.1 | LIG
1	16	8	5	30	0	24	8	2	34	0	21	3	7	31				-1	18	18	18	45	45	45	42.619	0	323.31	1089500000	95	AT1G09340.1;AT1G09340.2	AT1G09340.1;AT1G09340.2	58	AT1G09340.1 | Symbols: CRB, CSP41B, HIP1.3 | chloroplast RNA binding, heteroglycan-interacting protein 1.3, CHLOROPLAST STEM-LOOP BINDING PROTEIN OF 41 KDA | chr1:3015473-3018035 FORWARD LENGTH=378;AT1G09340.2 | Symbols: CRB, CSP41B, HIP1.3 | chloroplast
2	16	3	3	24	0	17	5	4	26	3	20	4	4	31				-1	12	12	12	31.8	31.8	31.8	42.414	0	142.09	1328200000	81	AT3G55800.1	AT3G55800.1	816	AT3G55800.1 | Symbols: SBPASE | sedoheptulose-bisphosphatase | chr3:20709640-20711421 FORWARD LENGTH=393
1	5	2	2	10	2	13	3	1	19	3	22	1	5	31				-1	20	6	6	68.4	34.4	34.4	23.598	0	127.88	1861800000	60	AT1G02920.1	AT1G02920.1	10	AT1G02920.1 | Symbols: ATGSTF8, GSTF7, ATGSTF7, ATGST11, GST11 | GLUTATHIONE S-TRANSFERASE 11, glutathione S-transferase 7, ARABIDOPSIS GLUTATHIONE S-TRANSFERASE 11 | chr1:658886-659705 REVERSE LENGTH=209
8	10	12	6	36	2	13	9	4	28	6	11	6	7	30				-1	15	15	13	33.3	33.3	30.1	41.168	0	176.57	883940000	94	AT1G20020.1;AT1G20020.3;AT1G20020.2	AT1G20020.1;AT1G20020.3;AT1G20020.2	126	AT1G20020.1 | Symbols: LFNR2, FNR2, ATLFNR2 | leaf-type chloroplast-targeted FNR 2, ferredoxin-NADP(+)-oxidoreductase 2, LEAF FNR 2 | chr1:6942851-6944868 FORWARD LENGTH=369;AT1G20020.3 | Symbols: LFNR2, FNR2, ATLFNR2 | leaf-type chloroplast-targeted FNR 2
5	7	10	5	27	0	11	13	3	27	7	11	8	4	30				-1	13	13	13	34.3	34.3	34.3	41.043	0	142.08	761010000	84	AT5G08280.1	AT5G08280.1	1101	AT5G08280.1 | Symbols: HEMC, RUG1 | RUGOSA 1, hydroxymethylbilane synthase | chr5:2663763-2665596 REVERSE LENGTH=382
6	16	4	1	27	1	24	7	3	35	3	20	3	3	29				-1	19	19	19	54.4	54.4	54.4	42.247	0	217.39	647700000	91	AT1G68010.1;AT1G68010.3;AT1G68010.2	AT1G68010.1;AT1G68010.3;AT1G68010.2	303	AT1G68010.1 | Symbols: HPR, ATHPR1 | hydroxypyruvate reductase | chr1:25493418-25495720 FORWARD LENGTH=386;AT1G68010.3 | Symbols: HPR, ATHPR1 | hydroxypyruvate reductase | chr1:25493418-25495370 FORWARD LENGTH=360;AT1G68010.2 | Symbols: HPR, ATHPR1 | hydro
6	13	5	2	26	1	14	4	2	21	5	19	3	2	29				-1	17	17	17	32.7	32.7	32.7	68.812	0	227.9	394320000	76	AT1G78900.2;AT1G78900.1	AT1G78900.2;AT1G78900.1	353	AT1G78900.2 | Symbols: VHA-A | vacuolar ATP synthase subunit A | chr1:29660463-29664575 FORWARD LENGTH=623;AT1G78900.1 | Symbols: VHA-A | vacuolar ATP synthase subunit A | chr1:29660463-29664575 FORWARD LENGTH=623
5	10	4	5	24	4	15	7	5	31	6	12	4	7	29				-1	11	11	11	19.7	19.7	19.7	51.867	0	296.93	1423400000	84	ATCG00280.1	ATCG00280.1	1368	ATCG00280.1 | Symbols: PSBC | photosystem II reaction center protein C | chrc:33720-35141 FORWARD LENGTH=473
2	8	6	3	19	3	8	6	2	19	6	16	1	6	29				-1	11	11	10	37.2	37.2	33.6	34.975	0	263.77	909900000	67	AT5G09660.2;AT5G09660.1;AT5G09660.5;AT5G09660.3;AT5G09660.4	AT5G09660.2;AT5G09660.1;AT5G09660.5;AT5G09660.3;AT5G09660.4	1108	AT5G09660.2 | Symbols: PMDH2 | peroxisomal NAD-malate dehydrogenase 2 | chr5:2993645-2995169 REVERSE LENGTH=333;AT5G09660.1 | Symbols: PMDH2 | peroxisomal NAD-malate dehydrogenase 2 | chr5:2993645-2995551 REVERSE LENGTH=354;AT5G09660.5 | Symbols: PMDH2 | p
0	10	2	4	16	0	16	8	2	26	0	22	1	5	28				-1	13	13	13	43.2	43.2	43.2	25.779	0	181.81	644890000	70	AT1G17190.1	AT1G17190.1	113	AT1G17190.1 | Symbols: ATGSTU26, GSTU26 | glutathione S-transferase tau 26 | chr1:5875452-5876375 FORWARD LENGTH=220
6	8	11	2	27	4	9	12	3	28	6	10	5	6	27				-1	12	12	9	36	36	32.9	30.718	0	323.31	1307500000	82	AT2G37220.1	AT2G37220.1	512	AT2G37220.1 | Symbols: no symbol available | no full name available | chr2:15634980-15636331 REVERSE LENGTH=289
1	12	6	8	27	1	13	5	2	21	3	21	1	2	27				-1	16	16	1	39.9	39.9	2.4	50.747	0	258.83	335450000	75	AT2G29550.1	AT2G29550.1	469	AT2G29550.1 | Symbols: TUB7, TBB7 | tubulin beta-7 chain, tubulin beta 7 | chr2:12644258-12645932 REVERSE LENGTH=449
6	7	9	4	26	3	16	7	4	30	10	10	3	4	27				-1	18	9	8	41.6	20.3	17.8	42.93	0	261.48	1767900000	83	AT2G21330.1;AT2G21330.3;AT2G21330.2	AT2G21330.1;AT2G21330.3;AT2G21330.2	427	AT2G21330.1 | Symbols: FBA1, AtFBA1 | fructose-bisphosphate aldolase 1 | chr2:9128416-9130152 REVERSE LENGTH=399;AT2G21330.3 | Symbols: FBA1, AtFBA1 | fructose-bisphosphate aldolase 1 | chr2:9128416-9130152 REVERSE LENGTH=389;AT2G21330.2 | Symbols: FBA1, A
2	12	4	3	21	0	13	5	3	21	2	17	4	4	27				-1	20	20	13	21.8	21.8	14.6	109.75	0	144	383720000	69	AT2G42600.3;AT2G42600.2;AT2G42600.1;AT3G42628.1	AT2G42600.3;AT2G42600.2;AT2G42600.1	544	AT2G42600.3 | Symbols: ATPPC2, PPC2 | phosphoenolpyruvate carboxylase 2 | chr2:17734541-17738679 REVERSE LENGTH=963;AT2G42600.2 | Symbols: ATPPC2, PPC2 | phosphoenolpyruvate carboxylase 2 | chr2:17734541-17738679 REVERSE LENGTH=963;AT2G42600.1 | Symbols: A
3	11	4	2	20	0	19	6	1	26	5	18	2	2	27				-1	14	14	7	59.9	59.9	37.8	29.931	0	240	540100000	73	AT4G09000.1;AT4G09000.2	AT4G09000.1;AT4G09000.2	894	AT4G09000.1 | Symbols: GRF1, GF14 CHI | GENERAL REGULATORY FACTOR1-G-BOX FACTOR 14-3-3 HOMOLOG ISOFORM CHI, general regulatory factor 1 | chr4:5775387-5777157 FORWARD LENGTH=267;AT4G09000.2 | Symbols: GRF1, GF14 CHI | GENERAL REGULATORY FACTOR1-G-BOX FACTO
1	15	2	1	19	2	22	2	1	27	2	24	1	0	27				-1	18	18	18	45.1	45.1	45.1	45.746	0	323.31	392260000	73	AT1G65930.1;AT1G54340.1;AT5G14590.1;AT1G54340.2	AT1G65930.1	290	AT1G65930.1 | Symbols: cICDH | cytosolic NADP+-dependent isocitrate dehydrogenase | chr1:24539088-24541861 FORWARD LENGTH=410
1	10	8	2	21	1	21	5	3	30	2	18	4	2	26				-1	18	18	9	37.3	37.3	19.5	53.987	0	222.75	449150000	77	AT1G48030.5;AT1G48030.4;AT1G48030.3;AT1G48030.2;AT1G48030.1;AT3G17240.2	AT1G48030.5;AT1G48030.4;AT1G48030.3;AT1G48030.2;AT1G48030.1	221	AT1G48030.5 | Symbols: mtLPD1 | mitochondrial lipoamide dehydrogenase 1 | chr1:17717432-17719141 REVERSE LENGTH=507;AT1G48030.4 | Symbols: mtLPD1 | mitochondrial lipoamide dehydrogenase 1 | chr1:17717432-17719141 REVERSE LENGTH=507;AT1G48030.3 | Symbols: m
1	4	6	9	20	0	3	8	4	15	2	8	7	9	26				-1	12	12	12	37	37	37	26.761	0	106.91	2076500000	61	AT3G43800.1	AT3G43800.1	738	AT3G43800.1 | Symbols: GSTU27, ATGSTU27 | glutathione S-transferase tau 27 | chr3:15660929-15661784 FORWARD LENGTH=227
5	9	5	6	25	3	11	7	1	22	5	12	3	5	25				-1	10	10	8	24.4	24.4	20.7	43.359	0	135.68	947210000	72	AT4G27440.2;AT4G27440.1;AT5G54190.1;AT5G54190.2	AT4G27440.2;AT4G27440.1;AT5G54190.1	1000	AT4G27440.2 | Symbols: PORB | protochlorophyllide oxidoreductase B | chr4:13725648-13727107 FORWARD LENGTH=401;AT4G27440.1 | Symbols: PORB | protochlorophyllide oxidoreductase B | chr4:13725648-13727107 FORWARD LENGTH=401;AT5G54190.1 | Symbols: PORA | prot
2	11	2	2	17	1	15	2	2	20	5	13	4	3	25				-1	11	11	2	29.4	29.4	6.6	46.762	0	133.82	323230000	62	AT1G54270.1;AT1G54270.2;AT1G72730.1	AT1G54270.1;AT1G54270.2;AT1G72730.1	248	AT1G54270.1 | Symbols: EIF4A-2 | eif4a-2 | chr1:20260495-20262018 FORWARD LENGTH=412;AT1G54270.2 | Symbols: EIF4A-2 | eif4a-2 | chr1:20260495-20262018 FORWARD LENGTH=407;AT1G72730.1 | Symbols: no symbol available | no full name available | chr1:27378040-27
2	7	4	3	16	0	18	5	2	25	3	16	1	5	25				-1	16	15	15	32.7	30.8	30.8	59.712	0	220.89	312950000	66	AT5G08690.1;AT5G08670.1;AT5G08680.1	AT5G08690.1;AT5G08670.1;AT5G08680.1	1104	AT5G08690.1 | Symbols: no symbol available | no full name available | chr5:2825739-2828352 FORWARD LENGTH=556;AT5G08670.1 | Symbols: no symbol available | no full name available | chr5:2818395-2821149 REVERSE LENGTH=556;AT5G08680.1 | Symbols: no symbol ava
4	10	6	4	24	3	12	6	6	27	3	12	7	2	24				-1	11	11	11	45	45	45	30.156	0	170.34	1676100000	75	AT4G10340.1	AT4G10340.1	904	AT4G10340.1 | Symbols: LHCB5 | light harvesting complex of photosystem II 5 | chr4:6408200-6409496 FORWARD LENGTH=280
3	6	2	1	12	3	18	2	1	24	1	16	1	6	24				-1	13	13	12	33.6	33.6	33.6	51.481	0	127.23	814630000	60	AT5G26000.2;AT5G26000.1	AT5G26000.2;AT5G26000.1	1201	AT5G26000.2 | Symbols: TGG1, AtTGG1, BGLU38 | thioglucoside glucohydrolase 1, BETA GLUCOSIDASE 38 | chr5:9080009-9082347 REVERSE LENGTH=456;AT5G26000.1 | Symbols: TGG1, AtTGG1, BGLU38 | thioglucoside glucohydrolase 1, BETA GLUCOSIDASE 38 | chr5:9079678-908
1	3	3	2	9	0	6	4	4	14	3	11	5	5	24				-1	9	9	9	33.8	33.8	33.8	36.664	0	147.32	261960000	47	AT5G54770.1	AT5G54770.1	1308	AT5G54770.1 | Symbols: THI1, TZ, THI4 | THIAZOLE REQUIRING, THIAMINE4 | chr5:22246634-22247891 FORWARD LENGTH=349
2	4	0	1	7	3	9	0	0	12	7	17	0	0	24				-1	13	13	13	30.8	30.8	30.8	55.412	0	304.25	204430000	43	AT4G03020.3;AT4G03020.2;AT4G03020.1	AT4G03020.3;AT4G03020.2;AT4G03020.1	880	AT4G03020.3 | Symbols: no symbol available | no full name available | chr4:1331704-1334472 REVERSE LENGTH=493;AT4G03020.2 | Symbols: no symbol available | no full name available | chr4:1331704-1334472 REVERSE LENGTH=493;AT4G03020.1 | Symbols: no symbol ava
2	11	4	2	19	0	23	2	2	27	1	21	1	0	23				-1	25	25	25	35.5	35.5	35.5	86.057	0	279.98	348000000	69	AT1G62750.1	AT1G62750.1	277	AT1G62750.1 | Symbols: ATSCO1/CPEF-G, ATSCO1, SCO1 | SNOWY COTYLEDON 1 | chr1:23233622-23236321 REVERSE LENGTH=783
6	9	1	2	18	3	7	1	1	12	8	12	0	3	23				-1	9	9	9	48.6	48.6	48.6	24.636	0	271.82	632460000	53	AT3G03190.1	AT3G03190.1	592	AT3G03190.1 | Symbols: GSTF11, ATGSTF6, ATGSTF11 | ARABIDOPSIS GLUTATHIONE-S-TRANSFERASE 6, glutathione S-transferase F11 | chr3:735071-735877 FORWARD LENGTH=214
1	9	7	0	17	0	15	4	0	19	2	16	3	2	23				-1	19	19	19	36.6	36.6	36.6	57.673	0	251.74	303600000	59	AT5G19220.1;AT1G27680.1;AT4G39210.2;AT4G39210.1;AT2G21590.7;AT2G21590.6;AT2G21590.5;AT2G21590.4;AT2G21590.3;AT2G21590.2;AT2G21590.1	AT5G19220.1	1170	AT5G19220.1 | Symbols: ADG2, APL1 | ADP glucose pyrophosphorylase large subunit 1, ADP GLUCOSE PYROPHOSPHORYLASE 2 | chr5:6463931-6466775 REVERSE LENGTH=522
2	6	2	2	12	1	11	3	2	17	5	11	1	6	23				-1	10	8	8	32.5	27.3	27.3	50.08	0	124.11	155620000	52	AT3G25860.1	AT3G25860.1	715	AT3G25860.1 | Symbols: LTA2, PLE2 | PLASTID E2 SUBUNIT OF PYRUVATE DECARBOXYLASE | chr3:9460632-9462585 FORWARD LENGTH=480
3	11	5	4	23	0	21	2	2	25	5	15	2	0	22				-1	22	22	22	28.8	28.8	28.8	80.063	0	323.31	305910000	70	AT5G56030.1;AT5G56010.1;AT5G56030.2;AT5G56000.1;AT5G52640.1	AT5G56030.1;AT5G56010.1;AT5G56030.2;AT5G56000.1	1313	AT5G56030.1 | Symbols: HSP81-2, HSP90.2, AtHsp90.2, ERD8, HSP81.2 | EARLY-RESPONSIVE TO DEHYDRATION 8, heat shock protein 81-2, heat shock protein 81.2, HEAT SHOCK PROTEIN 90.2, HEAT SHOCK PROTEIN 90.2 | chr5:22686923-22689433 FORWARD LENGTH=699;AT5G56010
7	7	6	3	23	5	5	6	3	19	9	6	4	3	22				-1	13	13	13	34.3	34.3	34.3	29.707	0	167.33	553310000	64	AT3G25920.1	AT3G25920.1	716	AT3G25920.1 | Symbols: RPL15 | ribosomal protein L15 | chr3:9491268-9492558 REVERSE LENGTH=277
4	5	4	6	19	4	11	5	4	24	4	11	3	4	22				-1	10	10	8	32	32	28.4	35.804	0	173.56	575350000	65	AT1G53240.1;AT3G15020.2;AT3G15020.1	AT1G53240.1;AT3G15020.2;AT3G15020.1	243	AT1G53240.1 | Symbols: mMDH1 | mitochondrial malate dehydrogenase 1 | chr1:19854966-19856802 REVERSE LENGTH=341;AT3G15020.2 | Symbols: mMDH2 | mitochondrial malate dehydrogenase 2 | chr3:5056139-5057865 FORWARD LENGTH=316;AT3G15020.1 | Symbols: mMDH2 | mit
1	9	5	2	17	1	12	7	1	21	1	15	1	5	22				-1	13	13	12	36.9	36.9	34.3	46.487	0	132.67	240930000	60	AT3G52880.1;AT3G52880.2	AT3G52880.1;AT3G52880.2	790	AT3G52880.1 | Symbols: ATMDAR1, MDAR1 | monodehydroascorbate reductase 1 | chr3:19601477-19604366 REVERSE LENGTH=434;AT3G52880.2 | Symbols: ATMDAR1, MDAR1 | monodehydroascorbate reductase 1 | chr3:19601477-19604366 REVERSE LENGTH=466
2	8	2	1	13	0	11	2	2	15	5	14	2	1	22				-1	15	15	15	44.8	44.8	44.8	47.719	0	233.89	701020000	50	AT2G36530.1;AT2G36530.2	AT2G36530.1;AT2G36530.2	507	AT2G36530.1 | Symbols: LOS2, ENO2 | LOW EXPRESSION OF OSMOTICALLY RESPONSIVE GENES 2, enolase 2 | chr2:15321081-15323786 REVERSE LENGTH=444;AT2G36530.2 | Symbols: LOS2, ENO2 | LOW EXPRESSION OF OSMOTICALLY RESPONSIVE GENES 2, enolase 2 | chr2:15321081-1532
1	7	3	0	11	0	11	3	0	14	6	12	2	2	22				-1	8	8	8	30.5	30.5	30.5	28.079	0	54.059	524380000	47	AT3G62030.3;AT3G62030.1;AT3G62030.2	AT3G62030.3;AT3G62030.1;AT3G62030.2	848	AT3G62030.3 | Symbols: ROC4, CYP20-3 | rotamase CYP 4, cyclophilin 20-3 | chr3:22973708-22975139 FORWARD LENGTH=259;AT3G62030.1 | Symbols: ROC4, CYP20-3 | rotamase CYP 4, cyclophilin 20-3 | chr3:22973708-22975139 FORWARD LENGTH=260;AT3G62030.2 | Symbols: R
3	4	2	1	10	0	11	2	0	13	8	11	0	3	22				-1	13	13	13	32.4	32.4	32.4	58.386	0	122.09	115110000	45	AT5G35360.1;AT5G35360.3;AT5G35360.2	AT5G35360.1;AT5G35360.3;AT5G35360.2	1219	AT5G35360.1 | Symbols: CAC2 | acetyl Co-enzyme a carboxylase biotin carboxylase subunit | chr5:13584300-13588268 FORWARD LENGTH=537;AT5G35360.3 | Symbols: CAC2 | acetyl Co-enzyme a carboxylase biotin carboxylase subunit | chr5:13584300-13588163 FORWARD LEN
2	10	12	5	29	0	11	8	3	22	5	9	3	4	21				-1	12	12	4	26.4	26.4	9.5	50.369	0	119.5	688940000	72	AT5G63570.1;AT5G63570.2	AT5G63570.1;AT5G63570.2	1340	AT5G63570.1 | Symbols: GSA1 | glutamate-1-semialdehyde-2,1-aminomutase | chr5:25451957-25453620 FORWARD LENGTH=474;AT5G63570.2 | Symbols: GSA1 | glutamate-1-semialdehyde-2,1-aminomutase | chr5:25452299-25453620 FORWARD LENGTH=411
3	9	7	3	22	1	9	8	2	20	4	11	3	3	21				-1	11	11	6	41.7	41.7	24.3	32.862	0	93.25	280200000	63	AT2G38230.1;AT2G38210.1;AT3G16050.1	AT2G38230.1	518	AT2G38230.1 | Symbols: ATPDX1.1, PDX1.1 | pyridoxine biosynthesis 1.1, ARABIDOPSIS THALIANA PYRIDOXINE BIOSYNTHESIS 1.1 | chr2:16011475-16012404 FORWARD LENGTH=309
4	8	5	4	21	2	10	5	4	21	4	11	3	3	21				-1	12	12	12	40.6	40.6	40.6	29.363	0	100.27	539940000	63	AT2G43030.1	AT2G43030.1	549	AT2G43030.1 | Symbols: PRPL3 | plastid ribosomal proteins of the 50S subunit | chr2:17894898-17895713 FORWARD LENGTH=271
4	6	0	5	15	1	6	4	4	15	3	6	0	12	21				-1	9	9	9	31.7	31.7	31.7	25.911	0	116.1	269630000	51	AT1G10360.1	AT1G10360.1	67	AT1G10360.1 | Symbols: GSTU18, GST29, ATGSTU18 | GLUTATHIONE S-TRANSFERASE 29, glutathione S-transferase TAU 18 | chr1:3395738-3396806 REVERSE LENGTH=227
2	9	2	1	14	1	11	2	0	14	3	16	0	2	21				-1	12	12	12	27.6	27.6	27.6	56.036	0	173.8	311440000	49	ATCG00680.1	ATCG00680.1	1381	ATCG00680.1 | Symbols: PSBB | photosystem II reaction center protein B | chrc:72371-73897 FORWARD LENGTH=508
9	6	1	1	17	3	8	2	1	14	8	9	2	1	20				-1	11	11	2	46.4	46.4	15.5	22.99	0	73.918	471480000	51	AT2G37270.2;AT2G37270.1	AT2G37270.2;AT2G37270.1	513	AT2G37270.2 | Symbols: RPS5B, ATRPS5B | ribosomal protein 5B | chr2:15647883-15649042 REVERSE LENGTH=207;AT2G37270.1 | Symbols: RPS5B, ATRPS5B | ribosomal protein 5B | chr2:15647883-15649042 REVERSE LENGTH=207
3	11	2	0	16	2	17	4	1	24	3	15	1	1	20				-1	8	8	8	21.9	21.9	21.9	44.207	0	209.88	463770000	60	AT2G13360.3;AT2G13360.2;AT2G13360.1	AT2G13360.3;AT2G13360.2;AT2G13360.1	392	AT2G13360.3 | Symbols: SGAT, AGT, AGT1 | ALANINE:GLYOXYLATE AMINOTRANSFERASE 1, alanine:glyoxylate aminotransferase, L-serine:glyoxylate aminotransferase | chr2:5539417-5540902 REVERSE LENGTH=401;AT2G13360.2 | Symbols: SGAT, AGT, AGT1 | ALANINE:GLYOXYLATE
3	6	5	2	16	1	9	5	2	17	4	9	2	5	20				-1	16	12	9	34.6	26.2	21.3	56.931	0	82.77	438850000	53	AT4G35090.1;AT4G35090.3;AT4G35090.2	AT4G35090.1;AT4G35090.3;AT4G35090.2	1048	AT4G35090.1 | Symbols: CAT2 | catalase 2 | chr4:16700937-16703215 REVERSE LENGTH=492;AT4G35090.3 | Symbols: CAT2 | catalase 2 | chr4:16700937-16702955 REVERSE LENGTH=492;AT4G35090.2 | Symbols: CAT2 | catalase 2 | chr4:16701105-16703215 REVERSE LENGTH=474
0	10	2	1	13	0	11	1	0	12	1	18	0	1	20				-1	20	20	3	14.1	14.1	2.2	193.24	0	219.05	89652000	45	AT3G11130.1	AT3G11130.1	634	AT3G11130.1 | Symbols: AtCHC1, CHC1, HAS1 | clathrin heavy chain 1, hot ABA deficiency suppressor 1 | chr3:3482575-3491667 REVERSE LENGTH=1705
1	5	3	0	9	1	8	3	4	16	5	9	3	3	20				-1	11	11	11	58.9	58.9	58.9	26.802	0	194.2	473800000	45	AT5G20720.4;AT5G20720.3;AT5G20720.2;AT5G20720.1	AT5G20720.4;AT5G20720.3;AT5G20720.2;AT5G20720.1	1185	AT5G20720.4 | Symbols: ATCPN21, CPN20, CPN21, CHCPN10, CPN10 | chaperonin 20, CHLOROPLAST CHAPERONIN 10 | chr5:7015015-7016354 FORWARD LENGTH=253;AT5G20720.3 | Symbols: ATCPN21, CPN20, CPN21, CHCPN10, CPN10 | chaperonin 20, CHLOROPLAST CHAPERONIN 10 | chr5
5	5	7	1	18	2	9	3	2	16	5	12	1	1	19				-1	12	12	10	28.2	28.2	22.8	48.306	0	178.8	186900000	53	AT1G34430.1	AT1G34430.1	198	AT1G34430.1 | Symbols: EMB3003 | embryo defective 3003 | chr1:12588027-12590084 REVERSE LENGTH=465
9	6	1	1	17	1	11	1	0	13	8	11	0	0	19				-1	12	12	5	49.2	49.2	28.2	29.85	0	93.909	201210000	49	AT3G04840.1	AT3G04840.1	600	AT3G04840.1 | Symbols: no symbol available | no full name available | chr3:1329751-1331418 FORWARD LENGTH=262
1	3	5	1	10	0	4	6	1	11	6	7	2	4	19				-1	10	10	10	23.6	23.6	23.6	51.837	0	78.184	101520000	40	AT1G74470.1	AT1G74470.1	324	AT1G74470.1 | Symbols: no symbol available | no full name available | chr1:27991248-27992845 FORWARD LENGTH=467
3	7	7	4	21	1	13	9	1	24	1	10	3	4	18				-1	15	13	13	45.6	42.2	42.2	40.326	0	145.17	449060000	63	AT5G66190.1;AT5G66190.2	AT5G66190.1;AT5G66190.2	1355	AT5G66190.1 | Symbols: LFNR1, ATLFNR1, FNR1 | leaf-type chloroplast-targeted FNR 1, LEAF FNR 1, ferredoxin-NADP(+)-oxidoreductase 1 | chr5:26451203-26453012 REVERSE LENGTH=360;AT5G66190.2 | Symbols: LFNR1, ATLFNR1, FNR1 | leaf-type chloroplast-targeted FNR
4	9	4	4	21	1	8	2	2	13	6	7	3	2	18				-1	6	6	6	18.1	18.1	18.1	30.474	0	50.139	277290000	52	AT3G53420.2;AT3G53420.1;AT2G37170.1;AT5G60660.1;AT2G37170.2	AT3G53420.2;AT3G53420.1	794	AT3G53420.2 | Symbols: PIP2;1, AtPIP2;1, PIP2A, PIP2 | PLASMA MEMBRANE INTRINSIC PROTEIN 2, PLASMA MEMBRANE INTRINSIC PROTEIN 2;1, plasma membrane intrinsic protein 2A | chr3:19803906-19805454 REVERSE LENGTH=287;AT3G53420.1 | Symbols: PIP2;1, AtPIP2;1, PIP
2	7	5	3	17	1	9	4	3	17	2	11	3	2	18				-1	10	10	10	25	25	25	56.65	0	125.19	559700000	52	AT5G48300.1	AT5G48300.1	1275	AT5G48300.1 | Symbols: ADG1, APS1 | ADP-GLUCOSE PYROPHOSPHORYLASE SMALL SUBUNIT 1, ADP glucose pyrophosphorylase 1 | chr5:19570326-19572557 FORWARD LENGTH=520
4	5	3	2	14	3	7	8	1	19	6	8	2	2	18				-1	11	11	11	41.3	41.3	41.3	32.645	0	141.98	524910000	51	AT2G33800.1	AT2G33800.1	494	AT2G33800.1 | Symbols: SCA1, RPS5, EMB3113, PRPS5 | plastid ribosomal protein of the 30S subunit 5, EMBRYO DEFECTIVE 3113, ribosomal protein S5, SCABRA 1 | chr2:14300925-14302352 REVERSE LENGTH=303
1	4	5	2	12	0	7	7	1	15	5	8	1	4	18				-1	12	12	12	41	41	41	36.203	0	100.6	187680000	45	AT1G35720.1	AT1G35720.1	202	AT1G35720.1 | Symbols: ANNAT1, ATOXY5, OXY5, ANN1, AtANN1 | annexin 1 | chr1:13225304-13226939 FORWARD LENGTH=317
1	7	6	4	18	0	14	5	4	23	2	11	2	2	17				-1	15	15	15	17.5	17.5	17.5	121.01	0	173.08	184820000	58	AT3G19170.1;AT3G19170.2;AT1G49630.3;AT1G49630.2;AT1G49630.1;AT1G49630.4;AT1G49630.5	AT3G19170.1;AT3G19170.2	684	AT3G19170.1 | Symbols: ATZNMP, ATPREP1, PREP1 | presequence protease 1 | chr3:6625578-6631874 REVERSE LENGTH=1080;AT3G19170.2 | Symbols: ATZNMP, ATPREP1, PREP1 | presequence protease 1 | chr3:6625578-6631874 REVERSE LENGTH=1069
0	5	9	2	16	0	12	5	2	19	4	9	2	2	17				-1	15	15	15	29.9	29.9	29.9	65.504	0	143.76	287220000	52	AT2G15620.1	AT2G15620.1	395	AT2G15620.1 | Symbols: NIR, ATHNIR, NIR1 | ARABIDOPSIS THALIANA NITRITE REDUCTASE, nitrite reductase 1, NITRITE REDUCTASE | chr2:6810552-6812666 FORWARD LENGTH=586
3	5	4	3	15	0	13	4	3	20	1	10	4	2	17				-1	13	13	13	15.2	15.2	15.2	83.23	0	87.203	1551800000	52	ATCG00350.1	ATCG00350.1	1371	ATCG00350.1 | Symbols: PSAA | | chrc:39605-41857 REVERSE LENGTH=750
1	6	6	1	14	0	14	5	2	21	3	10	3	1	17				-1	16	16	16	19.5	19.5	19.5	89.392	0	158.79	222150000	52	AT3G09840.1;AT5G03340.1;AT3G53230.1	AT3G09840.1;AT5G03340.1;AT3G53230.1	627	AT3G09840.1 | Symbols: ATCDC48, CDC48, AtCDC48A, CDC48A | cell division cycle 48 | chr3:3019494-3022832 FORWARD LENGTH=809;AT5G03340.1 | Symbols: AtCDC48C | cell division cycle 48C | chr5:810091-813133 REVERSE LENGTH=810;AT3G53230.1 | Symbols: AtCDC48B | c
2	7	1	2	12	3	8	2	1	14	3	11	2	1	17				-1	10	10	4	35.8	35.8	18.6	30.878	0	89.454	439230000	43	AT2G41840.1	AT2G41840.1	538	AT2G41840.1 | Symbols: no symbol available | no full name available | chr2:17460016-17461398 REVERSE LENGTH=285
1	5	2	2	10	1	8	4	3	16	2	11	2	2	17				-1	9	9	6	38.3	38.3	24.4	29.092	0	231.19	383670000	43	AT3G11630.1	AT3G11630.1	637	AT3G11630.1 | Symbols: 2CPA | 2-Cys peroxiredoxin A | chr3:3672189-3673937 FORWARD LENGTH=266
3	4	2	1	10	1	9	1	0	11	2	13	1	1	17				-1	11	11	11	42.2	42.2	42.2	31.981	0	226.63	164370000	38	AT1G72370.2;AT1G72370.1;AT3G04770.2;AT3G04770.1	AT1G72370.2;AT1G72370.1	319	AT1G72370.2 | Symbols: RPSAA, AP40, RP40, P40 | 40s ribosomal protein SA | chr1:27243148-27244842 REVERSE LENGTH=294;AT1G72370.1 | Symbols: RPSAA, AP40, RP40, P40 | 40s ribosomal protein SA | chr1:27243148-27244842 REVERSE LENGTH=298
5	17	8	5	35	2	14	9	3	28	3	11	0	2	16				-1	14	14	14	46.1	46.1	46.1	40.911	0	298.59	652350000	79	AT4G04640.1	AT4G04640.1	887	AT4G04640.1 | Symbols: ATPC1 | | chr4:2350761-2351882 REVERSE LENGTH=373
5	6	6	4	21	0	8	4	2	14	2	8	2	4	16				-1	8	8	8	27.6	27.6	27.6	37.836	0	235.88	313790000	51	AT3G09820.1;AT3G09820.2;AT5G03300.1;AT5G03300.3;AT5G03300.2	AT3G09820.1;AT3G09820.2;AT5G03300.1;AT5G03300.3;AT5G03300.2	626	AT3G09820.1 | Symbols: ATADK1, ADK1 | adenosine kinase 1 | chr3:3012122-3014624 FORWARD LENGTH=344;AT3G09820.2 | Symbols: ATADK1, ADK1 | adenosine kinase 1 | chr3:3012645-3014624 FORWARD LENGTH=302;AT5G03300.1 | Symbols: ADK2 | adenosine kinase 2 | chr5:79
0	11	6	1	18	0	16	7	2	25	0	12	2	2	16				-1	10	10	10	30.5	30.5	30.5	43.929	0	109.52	563790000	59	AT3G63140.1	AT3G63140.1	854	AT3G63140.1 | Symbols: CSP41A | chloroplast stem-loop binding protein of 41 kDa | chr3:23327006-23328620 REVERSE LENGTH=406
6	5	3	2	16	2	9	2	2	15	7	7	1	1	16				-1	13	13	13	49.6	49.6	49.6	28.343	0	115.93	307100000	47	AT4G01310.1	AT4G01310.1	869	AT4G01310.1 | Symbols: PRPL5 | plastid ribosomal proteins of the 50S subunit 5 | chr4:544166-545480 REVERSE LENGTH=262
3	6	2	2	13	2	15	2	2	21	3	11	0	2	16				-1	11	11	5	27.7	27.7	13.3	54.509	0	196.77	190890000	50	AT2G24200.1;AT2G24200.2;AT2G24200.3	AT2G24200.1;AT2G24200.2;AT2G24200.3	441	AT2G24200.1 | Symbols: LAP1, atLAP1 | leucyl aminopeptidase 1 | chr2:10287017-10289450 REVERSE LENGTH=520;AT2G24200.2 | Symbols: LAP1, atLAP1 | leucyl aminopeptidase 1 | chr2:10287017-10289450 REVERSE LENGTH=520;AT2G24200.3 | Symbols: LAP1, atLAP1 | leucyl
1	5	2	1	9	1	10	1	1	13	1	10	0	5	16				-1	10	10	2	27.9	27.9	8	47.235	0	80.114	414400000	38	AT4G14960.1;AT4G14960.2;AT1G50010.1;AT1G04820.1	AT4G14960.1;AT4G14960.2;AT1G50010.1;AT1G04820.1	926	AT4G14960.1 | Symbols: TUA6 | Tubulin alpha-6 | chr4:8548753-8550319 REVERSE LENGTH=427;AT4G14960.2 | Symbols: TUA6 | Tubulin alpha-6 | chr4:8548769-8550319 REVERSE LENGTH=450;AT1G50010.1 | Symbols: TUA2 | tubulin alpha-2 chain | chr1:18517737-18519729 FOR
1	4	2	1	8	1	15	1	1	18	1	14	0	1	16				-1	15	15	9	33	33	21.4	63.481	0	152.88	187370000	42	AT1G70730.1;AT1G70730.3;AT1G70730.2	AT1G70730.1;AT1G70730.3;AT1G70730.2	312	AT1G70730.1 | Symbols: PGM2 | phosphoglucomutase 2 | chr1:26669020-26672726 REVERSE LENGTH=585;AT1G70730.3 | Symbols: PGM2 | phosphoglucomutase 2 | chr1:26669020-26673166 REVERSE LENGTH=662;AT1G70730.2 | Symbols: PGM2 | phosphoglucomutase 2 | chr1:26669020
0	1	1	1	3	0	1	5	1	7	1	4	2	9	16				-1	8	8	8	32.5	32.5	32.5	26.506	0	124.28	209340000	26	AT1G59700.1	AT1G59700.1	269	AT1G59700.1 | Symbols: ATGSTU16, GSTU16 | glutathione S-transferase TAU 16 | chr1:21936459-21937763 FORWARD LENGTH=234
3	6	5	4	18	3	8	6	2	19	3	7	2	3	15				-1	9	9	9	25.3	25.3	25.3	35.356	0	66.305	450030000	52	ATCG00540.1	ATCG00540.1	1377	ATCG00540.1 | Symbols: PETA | photosynthetic electron transfer A | chrc:61657-62619 FORWARD LENGTH=320
4	4	5	4	17	5	5	5	3	18	7	4	3	1	15				-1	8	8	1	41.3	41.3	7.3	16.273	0	87.335	375220000	50	AT3G11510.1	AT3G11510.1	636	AT3G11510.1 | Symbols: no symbol available | no full name available | chr3:3623757-3624866 REVERSE LENGTH=150
1	9	6	1	17	0	11	4	2	17	2	11	2	0	15				-1	13	13	13	33.2	33.2	33.2	45.11	0	109.55	320040000	49	AT5G30510.1	AT5G30510.1	1216	AT5G30510.1 | Symbols: ARRPS1, RPS1, PRPS1 | plastid ribosomal protein S1, ribosomal protein S1 | chr5:11619262-11621223 REVERSE LENGTH=416
1	6	2	3	12	0	9	4	1	14	1	10	1	3	15				-1	11	11	11	30.5	30.5	30.5	44.103	0	128.56	174300000	41	AT5G23120.1;AT5G23120.2	AT5G23120.1;AT5G23120.2	1192	AT5G23120.1 | Symbols: HCF136 | HIGH CHLOROPHYLL FLUORESCENCE 136 | chr5:7778154-7780463 FORWARD LENGTH=403;AT5G23120.2 | Symbols: HCF136 | HIGH CHLOROPHYLL FLUORESCENCE 136 | chr5:7778085-7780463 FORWARD LENGTH=426
2	9	0	1	12	2	9	0	0	11	3	12	0	0	15				-1	12	12	12	47.2	47.2	47.2	25.188	0	86.49	258890000	38	ATCG00800.1	ATCG00800.1	1389	ATCG00800.1 | Symbols: RPS3 | RESISTANCE TO PSEUDOMONAS SYRINGAE 3 | chrc:82826-83482 REVERSE LENGTH=218
1	6	2	2	11	2	11	2	0	15	3	11	0	1	15				-1	12	12	11	32.7	32.7	30.2	33.345	0	112.67	230080000	41	AT2G21170.1;AT2G21170.3;AT2G21170.2	AT2G21170.1;AT2G21170.3;AT2G21170.2	425	AT2G21170.1 | Symbols: TIM, PDTPI | triosephosphate isomerase, PLASTID ISOFORM TRIOSE PHOSPHATE ISOMERASE | chr2:9071047-9073106 REVERSE LENGTH=315;AT2G21170.3 | Symbols: TIM, PDTPI | triosephosphate isomerase, PLASTID ISOFORM TRIOSE PHOSPHATE ISOMERASE |
1	8	1	0	10	0	13	0	0	13	2	12	1	0	15				-1	18	8	8	48	18.3	18.3	40.306	0	78.899	275630000	38	AT3G14415.3;AT3G14415.1;AT3G14415.2;AT4G18360.3	AT3G14415.3;AT3G14415.1;AT3G14415.2	659	AT3G14415.3 | Symbols: GOX2 | glycolate oxidase 2 | chr3:4818667-4820748 FORWARD LENGTH=367;AT3G14415.1 | Symbols: GOX2 | glycolate oxidase 2 | chr3:4818667-4820748 FORWARD LENGTH=367;AT3G14415.2 | Symbols: GOX2 | glycolate oxidase 2 | chr3:4818667-4820748
2	4	3	1	10	1	5	5	1	12	2	10	1	2	15				-1	9	9	9	33.4	33.4	33.4	35.571	0	87.081	848790000	37	AT1G04410.1;AT5G43330.1;AT5G56720.1	AT1G04410.1	20	AT1G04410.1 | Symbols: c-NAD-MDH1 | cytosolic-NAD-dependent malate dehydrogenase 1 | chr1:1189418-1191267 REVERSE LENGTH=332
2	3	3	2	10	0	6	2	2	10	2	8	1	4	15				-1	9	9	9	27.7	27.7	27.7	43.796	0	83.248	182380000	35	AT1G03475.1;AT4G03205.1;AT4G03205.2	AT1G03475.1	13	AT1G03475.1 | Symbols: HEMF1, ATCPO-I, LIN2 | LESION INITIATION 2 | chr1:869302-871175 REVERSE LENGTH=386
1	4	3	1	9	1	5	2	2	10	5	7	2	1	15				-1	6	6	6	22.9	22.9	22.9	39.547	0	65.858	445790000	34	ATCG00270.1	ATCG00270.1	1367	ATCG00270.1 | Symbols: PSBD | photosystem II reaction center protein D | chrc:32711-33772 FORWARD LENGTH=353
1	4	1	2	8	0	10	0	1	11	5	9	0	1	15				-1	12	12	12	28.5	28.5	28.5	44.559	0	81.058	328640000	34	AT1G43170.9;AT1G43170.8;AT1G43170.7;AT1G43170.6;AT1G43170.5;AT1G43170.3;AT1G43170.2;AT1G43170.1;AT1G43170.4;AT1G61580.1	AT1G43170.9;AT1G43170.8;AT1G43170.7;AT1G43170.6;AT1G43170.5;AT1G43170.3;AT1G43170.2;AT1G43170.1;AT1G43170.4;AT1G61580.1	209	AT1G43170.9 | Symbols: emb2207, RP1, ARP1, RPL3A | embryo defective 2207, ribosomal protein 1 | chr1:16266992-16268631 FORWARD LENGTH=389;AT1G43170.8 | Symbols: emb2207, RP1, ARP1, RPL3A | embryo defective 2207, ribosomal protein 1 | chr1:16266992-16268631
0	5	2	0	7	0	8	2	1	11	1	10	3	1	15				-1	9	9	9	32.6	32.6	32.6	39.761	0	106.32	256300000	33	AT5G36790.3;AT5G36790.2;AT5G36790.1;AT5G36700.4;AT5G36700.2;AT5G36700.1;AT5G36700.3;AT5G47760.2;AT5G47760.1	AT5G36790.3;AT5G36790.2;AT5G36790.1;AT5G36700.4;AT5G36700.2;AT5G36700.1;AT5G36700.3	1225	AT5G36790.3 | Symbols: no symbol available | no full name available | chr5:14481229-14483730 REVERSE LENGTH=362;AT5G36790.2 | Symbols: no symbol available | no full name available | chr5:14481229-14483730 REVERSE LENGTH=362;AT5G36790.1 | Symbols: no symbol
0	4	1	2	7	0	4	0	1	5	0	8	1	6	15				-1	8	8	8	38.8	38.8	38.8	25.307	0	111.27	1239500000	27	AT1G10370.1	AT1G10370.1	68	AT1G10370.1 | Symbols: ATGSTU17, ERD9, GST30B, GST30, GSTU17 | GLUTATHIONE S-TRANSFERASE 30B, GLUTATHIONE S-TRANSFERASE 30, GLUTATHIONE S-TRANSFERASE TAU 17, GLUTATHIONE S-TRANSFERASE U17, EARLY-RESPONSIVE TO DEHYDRATION 9 | chr1:3397274-3398273 REVERSE LE
0	1	3	1	5	0	6	4	0	10	0	11	2	2	15				-1	8	8	8	22.1	22.1	22.1	43.579	0	71.845	104030000	30	AT2G40490.1	AT2G40490.1	529	AT2G40490.1 | Symbols: HEME2 | | chr2:16912961-16914988 FORWARD LENGTH=394
5	5	4	0	14	2	11	6	1	20	5	7	2	0	14				-1	6	6	6	36.2	36.2	36.2	16.5	0	140.58	245110000	48	AT4G09320.1	AT4G09320.1	898	AT4G09320.1 | Symbols: ATNDK1, NDPK1, NDK1 | nucleoside diphosphate kinase 1 | chr4:5923484-5924366 FORWARD LENGTH=149
2	5	4	3	14	2	7	3	1	13	2	6	3	3	14				-1	8	8	7	50	50	43.8	16.89	0	173.14	623750000	41	AT2G21660.1;AT2G21660.2	AT2G21660.1;AT2G21660.2	430	AT2G21660.1 | Symbols: RBGA3, GR-RBP7, CCR2, ATGRP7, GRP7, SRBP1 | RNA-binding glycine-rich protein A3, SMALL RNA-BINDING PROTEIN 1, GLYCINE RICH PROTEIN 7, cold, circadian rhythm, and rna binding 2, GLYCINE-RICH RNA-BINDING PROTEIN 7 | chr2:9265477-9266
3	4	1	3	11	1	7	1	0	9	4	10	0	0	14				-1	7	7	7	38.1	38.1	38.1	22.017	0	97.175	228060000	34	AT1G33140.1;AT1G33120.1;AT4G10450.1;AT4G10450.2	AT1G33140.1;AT1G33120.1;AT4G10450.1	193	AT1G33140.1 | Symbols: PGY2 | PIGGYBACK2 | chr1:12023360-12024502 FORWARD LENGTH=194;AT1G33120.1 | Symbols: no symbol available | no full name available | chr1:12010986-12012223 FORWARD LENGTH=194;AT4G10450.1 | Symbols: no symbol available | no full name a
3	3	3	1	10	0	8	3	2	13	2	10	1	1	14				-1	9	8	8	38.2	35	35	27.169	0	157.45	491140000	37	AT3G55440.1	AT3G55440.1	813	AT3G55440.1 | Symbols: ATCTIMC, CYTOTPI, TPI | CYTOSOLIC ISOFORM TRIOSE PHOSPHATE ISOMERASE, triosephosphate isomerase, CYTOSOLIC TRIOSE PHOSPHATE ISOMERASE | chr3:20553794-20556078 FORWARD LENGTH=254
0	5	1	1	7	0	8	1	1	10	0	9	1	4	14				-1	8	8	8	28.5	28.5	28.5	40.986	0	83.78	151660000	31	AT1G23740.1	AT1G23740.1	152	AT1G23740.1 | Symbols: AOR | alkenal/one oxidoreductase | chr1:8398245-8399656 REVERSE LENGTH=386
0	6	0	0	6	0	9	0	1	10	0	11	0	3	14				-1	10	10	10	28.3	28.3	28.3	49.324	0	147.41	94275000	30	AT4G31990.4;AT4G31990.2;AT4G31990.1;AT4G31990.3	AT4G31990.4;AT4G31990.2;AT4G31990.1;AT4G31990.3	1021	AT4G31990.4 | Symbols: AAT3, ATAAT1, ASP5 | aspartate aminotransferase 5, ASPARTATE AMINOTRANSFERASE DEFICIENT 3 | chr4:15471074-15473521 REVERSE LENGTH=448;AT4G31990.2 | Symbols: AAT3, ATAAT1, ASP5 | aspartate aminotransferase 5, ASPARTATE AMINOTRANSFERAS
1	4	0	1	6	0	8	0	0	8	4	10	0	0	14				-1	12	12	12	52.9	52.9	52.9	27.707	0	95.292	132700000	28	AT5G07090.3;AT5G07090.2;AT2G17360.1;AT5G58420.1;AT5G07090.1;AT2G17360.2	AT5G07090.3;AT5G07090.2;AT2G17360.1;AT5G58420.1;AT5G07090.1;AT2G17360.2	403	AT5G07090.3 | Symbols: no symbol available | no full name available | chr5:2202783-2203805 FORWARD LENGTH=244;AT5G07090.2 | Symbols: no symbol available | no full name available | chr5:2202783-2203805 FORWARD LENGTH=244;AT2G17360.1 | Symbols: no symbol ava
0	4	0	0	4	0	9	1	0	10	0	11	0	3	14				-1	8	8	6	28.2	28.2	21.6	31.193	0	57.705	117490000	28	AT3G08940.2;AT3G08940.1	AT3G08940.2;AT3G08940.1	619	AT3G08940.2 | Symbols: LHCB4.2 | light harvesting complex photosystem II | chr3:2717717-2718665 FORWARD LENGTH=287;AT3G08940.1 | Symbols: LHCB4.2 | light harvesting complex photosystem II | chr3:2717717-2718400 FORWARD LENGTH=227
1	1	1	0	3	0	7	2	0	9	1	12	0	1	14				-1	12	12	12	56	56	56	27.561	0	116.29	140710000	26	AT1G07890.8;AT1G07890.7;AT1G07890.5;AT1G07890.4;AT1G07890.3;AT1G07890.2;AT1G07890.1;AT1G07890.6	AT1G07890.8;AT1G07890.7;AT1G07890.5;AT1G07890.4;AT1G07890.3;AT1G07890.2;AT1G07890.1;AT1G07890.6	44	AT1G07890.8 | Symbols: MEE6, ATAPX01, ATAPX1, CS1, APX1 | ascorbate peroxidase 1, maternal effect embryo arrest 6 | chr1:2438005-2439435 FORWARD LENGTH=250;AT1G07890.7 | Symbols: MEE6, ATAPX01, ATAPX1, CS1, APX1 | ascorbate peroxidase 1, maternal effect em
0	6	11	3	20	0	11	7	2	20	1	11	1	0	13				-1	20	18	17	27.4	24.9	24.9	73.56	0	140.13	204200000	53	AT5G42020.1;AT5G28540.1;AT5G42020.3;AT5G42020.2;AT1G09080.2;AT1G09080.1	AT5G42020.1;AT5G28540.1;AT5G42020.3;AT5G42020.2	1214	AT5G42020.1 | Symbols: BIP2, BIP | luminal binding protein | chr5:16807697-16810480 REVERSE LENGTH=668;AT5G28540.1 | Symbols: BIP1 | | chr5:10540665-10543274 REVERSE LENGTH=669;AT5G42020.3 | Symbols: BIP2, BIP | luminal binding protein | chr5:16807697-168
3	4	7	3	17	0	9	6	3	18	1	9	2	1	13				-1	13	13	12	22.7	22.7	20.9	64.046	0	121.78	309620000	48	AT1G72150.1	AT1G72150.1	318	AT1G72150.1 | Symbols: PATL1 | PATELLIN 1 | chr1:27148558-27150652 FORWARD LENGTH=573
1	7	2	1	11	1	11	2	2	16	5	6	1	1	13				-1	7	7	7	20.7	20.7	20.7	38.936	0	142.33	537800000	40	ATCG00020.1	ATCG00020.1	1363	ATCG00020.1 | Symbols: PSBA | photosystem II reaction center protein A | chrc:383-1444 REVERSE LENGTH=353
2	3	4	1	10	1	8	4	1	14	1	10	0	2	13				-1	10	10	10	30.1	30.1	30.1	33.805	0	142.79	133480000	37	AT4G14880.5;AT4G14880.4;AT4G14880.3;AT4G14880.2;AT4G14880.1;AT3G22460.2;AT3G22460.1;AT5G28020.6;AT5G28020.4;AT5G28020.3;AT5G28020.2;AT5G28020.1;AT3G04940.2;AT3G04940.1	AT4G14880.5;AT4G14880.4;AT4G14880.3;AT4G14880.2;AT4G14880.1	925	AT4G14880.5 | Symbols: OASA1, OLD3, CYTACS1, ATCYS-3A | ONSET OF LEAF DEATH 3, O-acetylserine (thiol) lyase (OAS-TL) isoform A1 | chr4:8518209-8520050 REVERSE LENGTH=322;AT4G14880.4 | Symbols: OASA1, OLD3, CYTACS1, ATCYS-3A | ONSET OF LEAF DEATH 3, O-acety
0	9	1	0	10	0	12	1	0	13	0	13	0	0	13				-1	10	10	10	30.4	30.4	30.4	41.656	0	116.8	160620000	36	AT2G43750.2;AT2G43750.1;AT3G59760.3;AT3G59760.1;AT3G59760.2	AT2G43750.2;AT2G43750.1	553	AT2G43750.2 | Symbols: OASB, CPACS1, ACS1, ATCS-B | O-acetylserine (thiol) lyase B, ARABIDOPSIS THALIANA CYSTEIN SYNTHASE-B, CHLOROPLAST O-ACETYLSERINE SULFHYDRYLASE 1, ARABIDOPSIS CYSTEINE SYNTHASE 1 | chr2:18129604-18132322 REVERSE LENGTH=392;AT2G43750.
2	6	0	2	10	1	10	0	0	11	2	11	0	0	13				-1	15	15	15	30.4	30.4	30.4	41.475	0	103.49	445250000	34	AT3G08580.2;AT3G08580.1;AT5G13490.2;AT5G13490.1;AT4G28390.2;AT4G28390.1	AT3G08580.2;AT3G08580.1	616	AT3G08580.2 | Symbols: AAC1 | ADP/ATP carrier 1 | chr3:2605706-2607030 REVERSE LENGTH=381;AT3G08580.1 | Symbols: AAC1 | ADP/ATP carrier 1 | chr3:2605706-2607030 REVERSE LENGTH=381
0	6	2	1	9	0	14	2	3	19	1	9	1	2	13				-1	15	15	9	36.3	36.3	21	51.115	0	150.18	124970000	41	AT3G03250.3;AT3G03250.1;AT3G03250.2;AT5G17310.6;AT5G17310.4;AT5G17310.3;AT5G17310.5;AT5G17310.1	AT3G03250.3;AT3G03250.1;AT3G03250.2	593	AT3G03250.3 | Symbols: AtUGP1, UGP, UGP1 | UDP-glucose pyrophosphorylase, UDP-GLUCOSE PYROPHOSPHORYLASE 1 | chr3:750072-754014 REVERSE LENGTH=463;AT3G03250.1 | Symbols: AtUGP1, UGP, UGP1 | UDP-glucose pyrophosphorylase, UDP-GLUCOSE PYROPHOSPHORYLASE 1 | ch
0	4	5	0	9	0	10	2	1	13	1	10	1	1	13				-1	12	12	11	15.7	15.7	13.8	95.158	0	88.898	129300000	35	AT3G46970.1	AT3G46970.1	753	AT3G46970.1 | Symbols: ATPHS2, PHS2 | alpha-glucan phosphorylase 2, Arabidopsis thaliana alpha-glucan phosphorylase 2 | chr3:17301625-17306111 REVERSE LENGTH=841
0	5	2	1	8	0	6	2	2	10	3	8	1	1	13				-1	21	7	7	23.1	7.6	7.6	113.77	0	65.278	176850000	31	AT2G26080.1	AT2G26080.1	450	AT2G26080.1 | Symbols: GLDP2, AtGLDP2 | glycine decarboxylase P-protein 2 | chr2:11109330-11113786 REVERSE LENGTH=1044
0	6	2	0	8	0	7	3	0	10	1	8	2	2	13				-1	7	7	7	37.5	37.5	37.5	27.103	0	132.14	106070000	31	AT5G02240.1	AT5G02240.1	1079	AT5G02240.1 | Symbols: no symbol available | no full name available | chr5:451502-452984 FORWARD LENGTH=253
3	1	1	1	6	0	12	1	0	13	3	9	0	1	13				-1	13	13	8	30.5	30.5	20	42.497	0	87.943	272920000	32	AT2G36880.2;AT2G36880.1	AT2G36880.2;AT2G36880.1	509	AT2G36880.2 | Symbols: MAT3 | methionine adenosyltransferase 3 | chr2:15479721-15480893 REVERSE LENGTH=390;AT2G36880.1 | Symbols: MAT3 | methionine adenosyltransferase 3 | chr2:15479721-15480893 REVERSE LENGTH=390
0	5	0	0	5	0	10	1	0	11	0	12	0	1	13				-1	11	11	11	34.6	34.6	34.6	37.287	0	180.05	149440000	29	AT1G43670.1	AT1G43670.1	211	AT1G43670.1 | Symbols: FBP, AtcFBP, cyfbp, FINS1 | fructose-1,6-bisphosphatase, Arabidopsis thaliana cytosolic fructose-1,6-bisphosphatase, FRUCTOSE INSENSITIVE 1 | chr1:16468184-16470347 FORWARD LENGTH=341
0	3	1	1	5	0	5	2	0	7	2	6	1	4	13				-1	5	5	5	24	24	24	28.095	0	96.665	464290000	25	AT1G06680.1;AT1G06680.2;AT2G30790.1	AT1G06680.1;AT1G06680.2	34	AT1G06680.1 | Symbols: OE23, PSII-P, PSBP-1, OEE2 | OXYGEN-EVOLVING ENHANCER PROTEIN 2, PHOTOSYSTEM II SUBUNIT P, photosystem II subunit P-1, OXYGEN EVOLVING COMPLEX SUBUNIT 23 KDA | chr1:2047940-2049186 FORWARD LENGTH=263;AT1G06680.2 | Symbols: OE23, PSII
4	3	7	3	17	0	3	4	1	8	5	4	3	0	12				-1	10	10	4	34.4	34.4	15.2	28.367	0	128.21	352560000	37	AT4G31700.1;AT4G31700.2	AT4G31700.1;AT4G31700.2	1020	AT4G31700.1 | Symbols: RPS6, RPS6A, AtRPS6 | ribosomal protein S6 | chr4:15346306-15347714 REVERSE LENGTH=250;AT4G31700.2 | Symbols: RPS6, RPS6A, AtRPS6 | ribosomal protein S6 | chr4:15346306-15347075 REVERSE LENGTH=188
0	4	10	0	14	0	8	5	2	15	1	8	3	0	12				-1	13	13	8	31.8	31.8	19.1	46.269	0	116.14	220680000	41	AT4G18480.1	AT4G18480.1	952	AT4G18480.1 | Symbols: CHL11, CH-42, LOST1, CH42, CHLI-1, CHLI1 | low temperature with open-stomata 1, CHLORINA 42 | chr4:10201897-10203361 REVERSE LENGTH=424
4	7	1	1	13	4	8	1	0	13	5	6	0	1	12				-1	6	6	6	22.9	22.9	22.9	27.522	0	311.93	227340000	38	AT1G15820.1	AT1G15820.1	98	AT1G15820.1 | Symbols: CP24, LHCB6 | light harvesting complex photosystem II subunit 6 | chr1:5446685-5447676 REVERSE LENGTH=258
1	9	2	1	13	0	11	1	1	13	0	9	1	2	12				-1	12	12	9	23	23	18.2	66.288	0	128.12	162700000	38	AT3G59970.3;AT3G59970.2;AT3G59970.1	AT3G59970.3	837	AT3G59970.3 | Symbols: MTHFR1 | methylenetetrahydrofolate reductase 1 | chr3:22151303-22154323 FORWARD LENGTH=592
2	5	4	2	13	0	7	3	1	11	3	5	2	2	12				-1	10	6	5	37.4	23.6	19.3	28.491	0	77.998	352760000	36	AT5G38480.3;AT5G38480.2;AT5G38480.1	AT5G38480.3;AT5G38480.2;AT5G38480.1	1232	AT5G38480.3 | Symbols: GRF3, RCI1 | general regulatory factor 3 | chr5:15410277-15411285 FORWARD LENGTH=254;AT5G38480.2 | Symbols: GRF3, RCI1 | general regulatory factor 3 | chr5:15410277-15411285 FORWARD LENGTH=254;AT5G38480.1 | Symbols: GRF3, RCI1 | gene
1	9	3	0	13	0	8	1	0	9	5	7	0	0	12				-1	9	9	9	9.9	9.9	9.9	80.819	0	115.12	186480000	34	AT1G15690.1;AT1G15690.2	AT1G15690.1;AT1G15690.2	97	AT1G15690.1 | Symbols: AtVHP1;1, AtAVP1, ATAVP3, AVP-3, AVP1, FUGU5, VHP1 | ARABIDOPSIS THALIANA V-PPASE 3, FUGU 5 | chr1:5399115-5402185 FORWARD LENGTH=770;AT1G15690.2 | Symbols: AtVHP1;1, AtAVP1, ATAVP3, AVP-3, AVP1, FUGU5, VHP1 | ARABIDOPSIS THALIANA V-
4	5	2	2	13	1	7	1	0	9	3	8	0	1	12				-1	10	10	3	39.1	39.1	19.4	27.859	0	97.618	207760000	34	AT2G18020.1;AT3G51190.1	AT2G18020.1	406	AT2G18020.1 | Symbols: EMB2296 | embryo defective 2296 | chr2:7837151-7838160 FORWARD LENGTH=258
4	5	2	1	12	0	6	2	2	10	3	5	2	2	12				-1	8	8	8	23.1	23.1	23.1	42.758	0	69.21	141680000	34	AT5G28840.2;AT5G28840.1	AT5G28840.2;AT5G28840.1	1215	AT5G28840.2 | Symbols: GME | GDP-D-mannose 3 | chr5:10862472-10864024 REVERSE LENGTH=377;AT5G28840.1 | Symbols: GME | GDP-D-mannose 3 | chr5:10862472-10864024 REVERSE LENGTH=377
0	6	4	1	11	0	9	4	1	14	0	8	2	2	12				-1	13	13	13	25.2	25.2	25.2	59.757	0	90.229	195200000	37	AT4G18440.1;AT1G36280.1;AT1G36280.2	AT4G18440.1	951	AT4G18440.1 | Symbols: no symbol available | no full name available | chr4:10186385-10188832 REVERSE LENGTH=536
1	8	2	0	11	1	10	0	0	11	3	9	0	0	12				-1	11	11	10	22.3	22.3	20.4	58.467	0	75.52	153950000	34	AT3G13930.1	AT3G13930.1	654	AT3G13930.1 | Symbols: mtE2-2 | mitochondrial pyruvate dehydrogenase subunit 2-2 | chr3:4596240-4600143 FORWARD LENGTH=539
2	6	2	1	11	0	8	1	1	10	2	7	2	1	12				-1	8	8	8	33.3	33.3	33.3	24.684	0	73.386	145080000	33	AT3G52960.1	AT3G52960.1	792	AT3G52960.1 | Symbols: PrxIIE | peroxiredoxin-II-E | chr3:19639699-19640403 FORWARD LENGTH=234
4	2	3	2	11	2	2	2	1	7	3	6	2	1	12				-1	9	9	9	19.4	19.4	19.4	60.144	0	70.18	149070000	30	AT4G16155.1;AT3G16950.1;AT3G16950.2	AT4G16155.1;AT3G16950.1;AT3G16950.2	932	AT4G16155.1 | Symbols: no symbol available | no full name available | chr4:9153570-9157133 REVERSE LENGTH=567;AT3G16950.1 | Symbols: ptlpd1, LPD1 | lipoamide dehydrogenase 1 | chr3:5786761-5790383 REVERSE LENGTH=570;AT3G16950.2 | Symbols: ptlpd1, LPD1 | li
1	4	3	2	10	2	3	2	1	8	4	4	1	3	12				-1	6	4	4	19.3	15.5	15.5	43.625	0	34.967	252350000	30	AT1G03630.2;AT1G03630.1	AT1G03630.2;AT1G03630.1	15	AT1G03630.2 | Symbols: POR C, PORC | protochlorophyllide oxidoreductase C | chr1:907699-909245 FORWARD LENGTH=399;AT1G03630.1 | Symbols: POR C, PORC | protochlorophyllide oxidoreductase C | chr1:907699-909245 FORWARD LENGTH=401
1	4	2	1	8	0	9	3	1	13	1	8	1	2	12				-1	8	8	8	21.2	21.2	21.2	51.717	0	81.247	234140000	33	AT4G13930.1	AT4G13930.1	919	AT4G13930.1 | Symbols: SHM4 | serine hydroxymethyltransferase 4 | chr4:8048013-8050021 REVERSE LENGTH=471
0	7	0	0	7	0	9	1	0	10	1	8	0	3	12				-1	25	5	5	59.7	14.6	14.6	37.667	0	121.61	255230000	29	AT1G12900.4;AT1G12900.3;AT1G12900.1;AT1G12900.5;AT1G12900.2	AT1G12900.4;AT1G12900.3;AT1G12900.1;AT1G12900.5;AT1G12900.2	84	AT1G12900.4 | Symbols: GAPA-2 | glyceraldehyde 3-phosphate dehydrogenase A subunit 2 | chr1:4392634-4393850 REVERSE LENGTH=350;AT1G12900.3 | Symbols: GAPA-2 | glyceraldehyde 3-phosphate dehydrogenase A subunit 2 | chr1:4392634-4393850 REVERSE LENGTH=350;AT
4	2	0	1	7	2	5	0	0	7	7	5	0	0	12				-1	10	10	10	39.5	39.5	39.5	24.917	0	66.091	199690000	26	AT1G14320.1;AT1G26910.1;AT1G26910.2;AT1G66580.1;AT1G14320.2	AT1G14320.1;AT1G26910.1;AT1G26910.2;AT1G66580.1	91	AT1G14320.1 | Symbols: RPL10A, SAC52, RPL10 | SUPPRESSOR OF ACAULIS 52, ribosomal protein L10, ribosomal protein L10 A | chr1:4888270-4889408 FORWARD LENGTH=220;AT1G26910.1 | Symbols: RPL10B | ribosomal protein L10 B | chr1:9321709-9322813 FORWARD LENGTH=2
2	4	0	1	7	2	5	0	0	7	4	8	0	0	12				-1	12	12	12	39.2	39.2	39.2	27.519	0	77.307	198440000	26	AT2G31610.1;AT5G35530.1;AT3G53870.1	AT2G31610.1;AT5G35530.1;AT3G53870.1	482	AT2G31610.1 | Symbols: no symbol available | no full name available | chr2:13450384-13451669 FORWARD LENGTH=250;AT5G35530.1 | Symbols: no symbol available | no full name available | chr5:13710355-13712192 REVERSE LENGTH=248;AT3G53870.1 | Symbols: no symbol
0	2	0	0	2	0	4	0	0	4	1	7	0	4	12				-1	7	7	7	35.9	35.9	35.9	29.305	0	49.613	74051000	18	AT3G04790.1	AT3G04790.1	599	AT3G04790.1 | Symbols: EMB3119 | EMBRYO DEFECTIVE 3119 | chr3:1313365-1314195 FORWARD LENGTH=276
0	0	0	0	0	0	5	0	0	5	0	9	0	3	12				-1	10	3	3	51.4	20.4	20.4	20.35	0	60.595	58676000	17	AT5G38420.1;AT5G38410.1;AT5G38410.3;AT5G38410.2	AT5G38420.1;AT5G38410.1;AT5G38410.3;AT5G38410.2	1230	AT5G38420.1 | Symbols: DEG24, RBCS2B | Rubisco small subunit 2B | chr5:15381203-15381978 REVERSE LENGTH=181;AT5G38410.1 | Symbols: RBCS3B | Rubisco small subunit 3B | chr5:15377501-15378306 REVERSE LENGTH=181;AT5G38410.3 | Symbols: RBCS3B | Rubisco small s
1	10	4	2	17	0	10	2	0	12	4	6	0	1	11				-1	12	12	12	21.7	21.7	21.7	75.231	0	97.065	87845000	40	AT5G42270.1;AT1G50250.1	AT5G42270.1;AT1G50250.1	1242	AT5G42270.1 | Symbols: FTSH5, VAR1 | VARIEGATED 1 | chr5:16902659-16905102 FORWARD LENGTH=704;AT1G50250.1 | Symbols: FTSH1 | FTSH protease 1 | chr1:18614398-18616930 REVERSE LENGTH=716
4	7	2	2	15	1	9	2	1	13	1	6	2	2	11				-1	6	6	6	8.2	8.2	8.2	82.474	0	205.57	687000000	39	ATCG00340.1	ATCG00340.1	1370	ATCG00340.1 | Symbols: PSAB | | chrc:37375-39579 REVERSE LENGTH=734
5	2	4	0	11	3	2	4	1	10	6	4	1	0	11				-1	7	7	7	16.5	16.5	16.5	30.142	0	46.888	174690000	32	AT1G07320.4;AT1G07320.3;AT1G07320.2;AT1G07320.1	AT1G07320.4;AT1G07320.3;AT1G07320.2;AT1G07320.1	41	AT1G07320.4 | Symbols: RPL4, PRPL4, EMB2784 | plastid ribosomal protein L4, ribosomal protein L4, EMBRYO DEFECTIVE 2784 | chr1:2249190-2250173 FORWARD LENGTH=278;AT1G07320.3 | Symbols: RPL4, PRPL4, EMB2784 | plastid ribosomal protein L4, ribosomal protein
3	3	3	1	10	1	3	2	1	7	6	5	0	0	11				-1	21	8	8	45.2	13.5	13.5	44.721	0	102.28	126180000	28	AT5G02870.1;AT5G02870.2	AT5G02870.1;AT5G02870.2	1083	AT5G02870.1 | Symbols: RPL4 | ribosomal large subunit 4 | chr5:657830-659526 FORWARD LENGTH=407;AT5G02870.2 | Symbols: RPL4 | ribosomal large subunit 4 | chr5:657830-659526 FORWARD LENGTH=406
2	3	3	1	9	1	6	3	2	12	3	3	2	3	11				-1	6	6	6	13.7	13.7	13.7	46.69	0	53.192	256890000	32	AT1G69740.3;AT1G69740.2;AT1G69740.1	AT1G69740.3;AT1G69740.2;AT1G69740.1	305	AT1G69740.3 | Symbols: HEMB1, ALAD1 | 5-aminolevulinic acid dehydratase 1 | chr1:26232197-26234713 FORWARD LENGTH=430;AT1G69740.2 | Symbols: HEMB1, ALAD1 | 5-aminolevulinic acid dehydratase 1 | chr1:26232197-26234713 FORWARD LENGTH=430;AT1G69740.1 | Symbol
2	5	0	2	9	1	7	0	0	8	5	6	0	0	11				-1	7	7	7	44.1	44.1	44.1	24.993	0	120.59	85449000	28	AT5G20290.1;AT5G59240.1	AT5G20290.1	1182	AT5G20290.1 | Symbols: no symbol available | no full name available | chr5:6851695-6853012 REVERSE LENGTH=222
0	4	3	1	8	0	6	3	4	13	0	7	3	1	11				-1	7	7	7	16	16	16	64.412	0	58.347	162650000	32	AT5G11670.1;AT5G25880.3;AT5G25880.2;AT5G25880.1;AT2G19900.2;AT2G19900.1;AT1G79750.1	AT5G11670.1	1121	AT5G11670.1 | Symbols: NADP-ME2, ATNADP-ME2 | NADP-malic enzyme 2, Arabidopsis thaliana NADP-malic enzyme 2 | chr5:3754456-3758040 FORWARD LENGTH=588
1	3	1	2	7	3	3	1	2	9	2	6	2	1	11				-1	5	5	5	7.7	7.7	7.7	97.953	0	71.183	88618000	27	AT4G28470.1;AT2G20580.1	AT4G28470.1;AT2G20580.1	421	AT4G28470.1 | Symbols: RPN1B, ATRPN1B | 26S proteasome regulatory subunit S2 1B | chr4:14067082-14072357 REVERSE LENGTH=891;AT2G20580.1 | Symbols: ATRPN1A, RPN1A | 26S PROTEASOME REGULATORY SUBUNIT S2 1A, 26S proteasome regulatory subunit S2 1A | chr2:8859
1	3	2	1	7	0	5	2	1	8	2	6	2	1	11				-1	5	5	5	18.5	18.5	18.5	34.245	0	37.513	139090000	26	AT3G48420.1	AT3G48420.1	761	AT3G48420.1 | Symbols: no symbol available | no full name available | chr3:17929743-17931551 FORWARD LENGTH=319
1	4	1	1	7	0	5	2	1	8	2	6	1	2	11				-1	10	7	7	33	26.5	26.5	38.293	0	137.17	161780000	26	AT4G26530.3;AT4G26530.2;AT4G26530.1	AT4G26530.3;AT4G26530.2;AT4G26530.1	994	AT4G26530.3 | Symbols: FBA5, AtFBA5, DEG22 | fructose-bisphosphate aldolase 5 | chr4:13391566-13392937 FORWARD LENGTH=358;AT4G26530.2 | Symbols: FBA5, AtFBA5, DEG22 | fructose-bisphosphate aldolase 5 | chr4:13391566-13392937 FORWARD LENGTH=358;AT4G26530.1
1	2	2	2	7	1	4	1	0	6	2	6	1	2	11				-1	5	5	4	31.9	31.9	27.9	23.539	0	78.414	154050000	24	AT3G49010.4;AT3G49010.7;AT3G49010.6;AT3G49010.3;AT3G49010.2;AT3G49010.1;AT3G49010.5	AT3G49010.4;AT3G49010.7;AT3G49010.6;AT3G49010.3;AT3G49010.2;AT3G49010.1;AT3G49010.5	769	AT3G49010.4 | Symbols: BBC1, RSU2, ATBBC1 | 40S RIBOSOMAL PROTEIN, breast basic conserved 1 | chr3:18166971-18168047 REVERSE LENGTH=204;AT3G49010.7 | Symbols: BBC1, RSU2, ATBBC1 | 40S RIBOSOMAL PROTEIN, breast basic conserved 1 | chr3:18166971-18168047 REV
1	1	2	1	5	0	9	2	1	12	2	5	2	2	11				-1	10	10	10	19.1	19.1	19.1	67.988	0	66.483	177380000	28	AT5G51820.1	AT5G51820.1	1287	AT5G51820.1 | Symbols: ATPGMP, PGM, PGM1, STF1 | ARABIDOPSIS THALIANA PHOSPHOGLUCOMUTASE, STARCH-FREE 1, phosphoglucomutase | chr5:21063531-21067933 REVERSE LENGTH=623
1	3	1	0	5	0	7	0	0	7	2	9	0	0	11				-1	8	8	8	17.4	17.4	17.4	63.812	0	89.398	106110000	23	AT3G58610.3;AT3G58610.2;AT3G58610.1	AT3G58610.3;AT3G58610.2;AT3G58610.1	834	AT3G58610.3 | Symbols: no symbol available | no full name available | chr3:21671561-21674639 FORWARD LENGTH=591;AT3G58610.2 | Symbols: no symbol available | no full name available | chr3:21671561-21674639 FORWARD LENGTH=591;AT3G58610.1 | Symbols: no symbol
2	5	8	1	16	0	8	1	1	10	2	5	1	2	10				-1	15	15	7	25.8	25.8	11.6	61.28	0	159.47	180780000	36	AT3G23990.1	AT3G23990.1	704	AT3G23990.1 | Symbols: HSP60, HSP60-3B | heat shock protein 60, HEAT SHOCK PROTEIN 60-3B | chr3:8669013-8672278 FORWARD LENGTH=577
2	6	4	2	14	0	10	3	1	14	2	6	2	0	10				-1	12	12	12	19.7	19.7	19.7	88.255	0	142.85	83654000	38	AT2G04030.2;AT2G04030.1;AT3G07770.3;AT3G07770.2;AT3G07770.1	AT2G04030.2;AT2G04030.1	379	AT2G04030.2 | Symbols: CR88, EMB1956, AtHsp90.5, HSP90C, AtHsp90C, Hsp88.1, HSP90.5 | HEAT SHOCK PROTEIN 90.5, EMBRYO DEFECTIVE 1956, HEAT SHOCK PROTEIN 88.1 | chr2:1281983-1285909 FORWARD LENGTH=777;AT2G04030.1 | Symbols: CR88, EMB1956, AtHsp90.5, HSP90C,
1	4	8	1	14	1	3	6	4	14	1	2	3	4	10				-1	12	12	12	34.1	34.1	34.1	41.285	0	161.96	985410000	38	AT5G23060.1;AT5G23060.2	AT5G23060.1;AT5G23060.2	1191	AT5G23060.1 | Symbols: CaS | calcium sensing receptor | chr5:7736760-7738412 REVERSE LENGTH=387;AT5G23060.2 | Symbols: CaS | calcium sensing receptor | chr5:7737070-7738412 REVERSE LENGTH=310
3	2	6	1	12	0	3	7	1	11	3	2	4	1	10				-1	5	5	5	28.5	28.5	28.5	17.518	0	158.76	166470000	33	AT4G23670.1;AT4G23680.1;AT4G14060.1;AT2G01520.1;AT2G01530.1;AT3G26460.1;AT1G14950.1	AT4G23670.1	976	AT4G23670.1 | Symbols: no symbol available | no full name available | chr4:12332846-12333656 REVERSE LENGTH=151
4	0	6	2	12	1	2	2	2	7	3	2	3	2	10				-1	4	4	4	30.5	30.5	30.5	11.755	0	53.55	655160000	29	AT2G38540.1	AT2G38540.1	519	AT2G38540.1 | Symbols: ATLTP1, AtLtpI-4, LTP1, LP1 | ARABIDOPSIS THALIANA LIPID TRANSFER PROTEIN 1, lipid transfer protein 1, LIPID TRANSFER PROTEIN 1 | chr2:16130418-16130893 FORWARD LENGTH=118
1	7	1	2	11	1	7	1	1	10	1	6	1	2	10				-1	6	6	6	30.3	30.3	30.3	25.079	0	44.144	337760000	31	AT5G55190.1;AT5G20020.1;AT5G20010.1	AT5G55190.1;AT5G20020.1;AT5G20010.1	1180	AT5G55190.1 | Symbols: ATRAN3, RAN3 | RAN GTPASE 3, RAN GTPase 3 | chr5:22392285-22393957 FORWARD LENGTH=221;AT5G20020.1 | Symbols: RAN2 | RAS-related GTP-binding nuclear protein 2 | chr5:6762817-6764381 FORWARD LENGTH=221;AT5G20010.1 | Symbols: RAN-1, ATR
2	3	4	2	11	0	3	4	1	8	3	2	3	2	10				-1	6	6	6	32.7	32.7	32.7	17.14	0	143.12	251590000	29	AT1G26630.1;AT1G26630.2;AT1G13950.1;AT1G69410.1	AT1G26630.1;AT1G26630.2	160	AT1G26630.1 | Symbols: FBR12, ATELF5A-2, ELF5A-2 | FUMONISIN B1-RESISTANT12, EUKARYOTIC ELONGATION FACTOR 5A-2 | chr1:9205968-9207098 FORWARD LENGTH=159;AT1G26630.2 | Symbols: FBR12, ATELF5A-2, ELF5A-2 | FUMONISIN B1-RESISTANT12, EUKARYOTIC ELONGATION FACT
0	7	3	0	10	0	10	2	0	12	0	8	0	2	10				-1	9	9	9	21.2	21.2	21.2	58.196	0	69.944	101600000	32	AT5G42650.1	AT5G42650.1	1244	AT5G42650.1 | Symbols: CYP74A, AOS, DDE2 | allene oxide synthase, DELAYED DEHISCENCE 2, CYTOCHROME P450 74A | chr5:17097803-17099359 REVERSE LENGTH=518
0	4	5	1	10	0	9	0	1	10	0	7	0	3	10				-1	9	9	9	18.1	18.1	18.1	65.813	0	85.682	70164000	30	AT3G06650.2;AT3G06650.1;AT5G49460.2;AT5G49460.1	AT3G06650.2;AT3G06650.1;AT5G49460.2;AT5G49460.1	609	AT3G06650.2 | Symbols: ACLB-1 | ATP-citrate lyase B-1 | chr3:2079247-2082633 REVERSE LENGTH=608;AT3G06650.1 | Symbols: ACLB-1 | ATP-citrate lyase B-1 | chr3:2079247-2082633 REVERSE LENGTH=608;AT5G49460.2 | Symbols: ACLB-2 | ATP citrate lyase subunit B 2 |
2	5	2	1	10	1	5	3	1	10	3	4	1	2	10				-1	6	4	4	20.3	13.8	13.8	31.139	0	106.04	302310000	30	AT5G01530.1;AT2G40100.2;AT2G40100.1	AT5G01530.1	1077	AT5G01530.1 | Symbols: LHCB4.1 | light harvesting complex photosystem II | chr5:209084-210243 FORWARD LENGTH=290
2	5	2	1	10	2	5	0	1	8	3	5	1	1	10				-1	5	5	3	21.5	21.5	12.4	26.152	0	36.758	457430000	28	AT1G18540.1	AT1G18540.1	122	AT1G18540.1 | Symbols: no symbol available | no full name available | chr1:6377448-6378548 REVERSE LENGTH=233
3	0	4	3	10	2	0	4	2	8	4	0	3	3	10				-1	29	1	1	53.4	3.1	3.1	49.1	0	101.68	1174400000	28	AT2G39730.2	AT2G39730.2	524	AT2G39730.2 | Symbols: RCA | rubisco activase | chr2:16571046-16573345 REVERSE LENGTH=446
0	3	5	1	9	0	8	4	3	15	1	5	3	1	10				-1	9	9	9	12.8	12.8	12.8	87.316	0	67.891	177990000	34	AT1G79930.2;AT1G79930.1;AT1G79920.4;AT1G79920.3;AT1G79920.2;AT1G79920.1	AT1G79930.2;AT1G79930.1;AT1G79920.4;AT1G79920.3;AT1G79920.2;AT1G79920.1	363	AT1G79930.2 | Symbols: HSP91, AtHsp70-14 | heat shock protein 91 | chr1:30063924-30067067 REVERSE LENGTH=789;AT1G79930.1 | Symbols: HSP91, AtHsp70-14 | heat shock protein 91 | chr1:30063781-30067067 REVERSE LENGTH=831;AT1G79920.4 | Symbols: Hsp70-15, AtHsp
5	2	1	0	8	4	3	1	1	9	4	3	2	1	10				-1	7	7	7	16.2	16.2	16.2	64.255	0	109.89	91359000	27	AT3G14310.1;AT1G53830.1	AT3G14310.1	658	AT3G14310.1 | Symbols: OZS2, ATPME3, PME3 | pectin methylesterase 3, OVERLY ZINC SENSITIVE 2 | chr3:4772214-4775095 REVERSE LENGTH=592
3	2	2	1	8	2	4	2	0	8	3	5	1	1	10				-1	6	6	6	31.3	31.3	31.3	18.632	0	39.915	207090000	26	AT3G53020.1;AT2G36620.1	AT3G53020.1;AT2G36620.1	508	AT3G53020.1 | Symbols: RPL24B, RPL24, STV1 | RIBOSOMAL PROTEIN L24, SHORT VALVE1 | chr3:19660749-19661912 REVERSE LENGTH=163;AT2G36620.1 | Symbols: RPL24A | ribosomal protein L24 | chr2:15350548-15351819 REVERSE LENGTH=164
1	6	1	0	8	1	6	0	0	7	1	8	0	1	10				-1	9	9	9	33.2	33.2	33.2	37.632	0	70.736	106680000	25	AT3G63490.1;AT3G63490.2	AT3G63490.1;AT3G63490.2	860	AT3G63490.1 | Symbols: EMB3126, PRPL1 | proline-rich protein-like 1, plastid ribosomal protein L1, EMBRYO DEFECTIVE 3126 | chr3:23444269-23446020 FORWARD LENGTH=346;AT3G63490.2 | Symbols: EMB3126, PRPL1 | proline-rich protein-like 1, plastid ribosomal prot
0	5	2	0	7	0	11	1	1	13	1	9	0	0	10				-1	11	11	11	31.5	31.5	31.5	52.115	0	123.01	122650000	30	AT1G63940.4;AT1G63940.1;AT1G63940.2;AT1G63940.3	AT1G63940.4;AT1G63940.1;AT1G63940.2;AT1G63940.3	281	AT1G63940.4 | Symbols: MDAR6 | monodehydroascorbate reductase 6 | chr1:23730206-23733534 FORWARD LENGTH=482;AT1G63940.1 | Symbols: MDAR6 | monodehydroascorbate reductase 6 | chr1:23730206-23733534 FORWARD LENGTH=486;AT1G63940.2 | Symbols: MDAR6 | monodehyd
1	2	2	2	7	1	7	2	2	12	1	7	1	1	10				-1	10	8	8	28.5	25.6	25.6	42.405	0	169.17	161070000	29	AT3G47520.1	AT3G47520.1	757	AT3G47520.1 | Symbols: MDH, pNAD-MDH | plastidic NAD-dependent malate dehydrogenase, malate dehydrogenase | chr3:17513657-17514868 FORWARD LENGTH=403
2	2	2	1	7	2	4	1	2	9	4	4	1	1	10				-1	7	7	1	45.1	45.1	6.9	16.544	0	43.972	107640000	26	AT5G18380.2;AT5G18380.1;AT5G18380.3;AT3G04230.1	AT5G18380.2;AT5G18380.1;AT5G18380.3	1168	AT5G18380.2 | Symbols: no symbol available | no full name available | chr5:6090128-6090693 REVERSE LENGTH=144;AT5G18380.1 | Symbols: no symbol available | no full name available | chr5:6090253-6090693 REVERSE LENGTH=146;AT5G18380.3 | Symbols: no symbol ava
1	2	3	1	7	0	7	1	1	9	1	7	1	1	10				-1	8	8	3	11.8	11.8	4.4	88.756	0	51.341	93001000	26	AT5G65620.1;AT5G65620.2	AT5G65620.1;AT5G65620.2	1353	AT5G65620.1 | Symbols: OOP, TOP1 | thimet metalloendopeptidase 1, organellar oligopeptidase | chr5:26221951-26225784 FORWARD LENGTH=791;AT5G65620.2 | Symbols: OOP, TOP1 | thimet metalloendopeptidase 1, organellar oligopeptidase | chr5:26221909-26225784 FOR
1	3	2	1	7	0	4	1	1	6	1	6	2	1	10				-1	6	6	6	21.2	21.2	21.2	36.036	0	90.115	202820000	23	AT2G44060.2;AT2G44060.1	AT2G44060.2;AT2G44060.1	557	AT2G44060.2 | Symbols: LEA26 | late embryogenesis abundant 26 | chr2:18226922-18227988 FORWARD LENGTH=325;AT2G44060.1 | Symbols: LEA26 | late embryogenesis abundant 26 | chr2:18226922-18227988 FORWARD LENGTH=325
1	2	1	2	6	0	6	2	1	9	0	6	1	3	10				-1	12	7	5	31.8	21.4	15.5	42.795	0	92.107	189830000	25	AT3G17390.1	AT3G17390.1	675	AT3G17390.1 | Symbols: SAMS3, AtSAMS3, MAT4, MTO3 | METHIONINE ADENOSYLTRANSFERASE 4, S-ADENOSYLMETHIONINE SYNTHETASE 3, METHIONINE OVER-ACCUMULATOR 3 | chr3:5952484-5953665 REVERSE LENGTH=393
0	3	2	1	6	0	4	0	0	4	3	5	0	2	10				-1	7	7	7	38.5	38.5	38.5	20.967	0	55.302	123630000	20	AT5G27850.1;AT3G05590.1;AT5G27850.2;AT3G05590.3;AT3G05590.2;AT2G47570.1	AT5G27850.1;AT3G05590.1;AT5G27850.2;AT3G05590.3;AT3G05590.2	1210	AT5G27850.1 | Symbols: RPL18C | | chr5:9873169-9874297 FORWARD LENGTH=187;AT3G05590.1 | Symbols: RPL18 | ribosomal protein L18 | chr3:1621511-1622775 FORWARD LENGTH=187;AT5G27850.2 | Symbols: RPL18C | | chr5:9873587-9874297 FORWARD LENGTH=134;AT3G05590.3
0	3	1	1	5	0	4	2	1	7	1	7	1	1	10				-1	7	7	7	23.3	23.3	23.3	33.795	0	62.888	128300000	22	AT2G20890.1	AT2G20890.1	424	AT2G20890.1 | Symbols: THF1, PSB29 | THYLAKOID FORMATION1, photosystem II reaction center PSB29 protein | chr2:8987783-8989185 FORWARD LENGTH=300
1	2	0	0	3	0	7	0	0	7	1	8	1	0	10				-1	4	4	1	32.7	32.7	9.7	17.947	0	48.738	119100000	20	AT2G35370.1	AT2G35370.1	499	AT2G35370.1 | Symbols: GDCH | glycine decarboxylase complex H | chr2:14891239-14892050 FORWARD LENGTH=165
7	2	5	6	20	2	4	2	0	8	4	3	0	2	9				-1	7	7	7	26.6	26.6	26.6	24.606	0	81.673	145460000	37	AT1G02780.1;AT4G02230.1;AT3G16780.1	AT1G02780.1;AT4G02230.1	9	AT1G02780.1 | Symbols: emb2386 | embryo defective 2386 | chr1:608120-609391 REVERSE LENGTH=214;AT4G02230.1 | Symbols: no symbol available | no full name available | chr4:979391-980640 REVERSE LENGTH=208
0	6	8	2	16	0	11	5	2	18	0	6	1	2	9				-1	11	11	2	22.4	22.4	5.3	54.107	0	111.49	184450000	43	AT1G76030.1;AT1G20260.1	AT1G76030.1;AT1G20260.1	129	AT1G76030.1 | Symbols: AtVAB1, VAB1 | V-ATPase B subunit 1 | chr1:28534134-28536916 FORWARD LENGTH=486;AT1G20260.1 | Symbols: AtVAB3, VAB3 | V-ATPase B subunit 3 | chr1:7016971-7020290 FORWARD LENGTH=487
3	6	3	1	13	0	7	2	1	10	1	6	1	1	9				-1	5	5	3	41.3	41.3	26.6	14.967	0	165.72	478860000	32	AT4G28750.1	AT4G28750.1	1006	AT4G28750.1 | Symbols: PSAE-1 | PSA E1 KNOCKOUT | chr4:14202951-14203888 REVERSE LENGTH=143
0	4	5	3	12	0	5	4	1	10	1	4	2	2	9				-1	5	5	4	19.8	19.8	16.7	28.644	0	35.733	173630000	31	AT4G25130.1;AT5G61640.1;AT5G61640.2	AT4G25130.1	989	AT4G25130.1 | Symbols: MSRA4, PMSR4 | peptide met sulfoxide reductase 4, methionine sulfoxide reductase A4 | chr4:12898802-12899998 REVERSE LENGTH=258
2	3	4	3	12	1	4	3	0	8	1	5	1	2	9				-1	16	6	1	41.6	22	3.4	41.735	0	54.497	207520000	29	AT5G09810.1;AT2G42170.4;AT2G42170.2;AT2G42170.3;AT2G42170.1	AT5G09810.1	1109	AT5G09810.1 | Symbols: AtACT7, ACT7 | actin 7 | chr5:3052809-3054220 FORWARD LENGTH=377
5	4	1	1	11	2	6	1	1	10	3	4	1	1	9				-1	6	6	6	31.3	31.3	31.3	21.976	0	57.554	148690000	30	AT5G54600.1;AT5G54600.2	AT5G54600.1;AT5G54600.2	1306	AT5G54600.1 | Symbols: RPL24, SVR8 | SUPPRESSOR OF VARIEGATION 8, plastid ribosomal protein L24 | chr5:22183046-22184403 FORWARD LENGTH=198;AT5G54600.2 | Symbols: RPL24, SVR8 | SUPPRESSOR OF VARIEGATION 8, plastid ribosomal protein L24 | chr5:22183046-2218
4	4	2	1	11	2	5	0	0	7	4	4	1	0	9				-1	7	7	1	35.8	35.8	7.9	17.085	0	59.174	125490000	27	AT4G00100.1	AT4G00100.1	863	AT4G00100.1 | Symbols: RPS13, RPS13A, PFL2, ATRPS13A | ribosomal protein S13A, POINTED FIRST LEAF 2 | chr4:37172-38123 FORWARD LENGTH=151
2	5	2	0	9	0	5	1	1	7	2	7	0	0	9				-1	6	6	6	26.4	26.4	26.4	31.041	0	52.45	130360000	25	AT4G09010.2;AT4G09010.1;AT4G09010.3	AT4G09010.2;AT4G09010.1;AT4G09010.3	895	AT4G09010.2 | Symbols: APX4, TL29 | ascorbate peroxidase 4, thylakoid lumen 29 | chr4:5777502-5779064 REVERSE LENGTH=284;AT4G09010.1 | Symbols: APX4, TL29 | ascorbate peroxidase 4, thylakoid lumen 29 | chr4:5777502-5779338 REVERSE LENGTH=349;AT4G09010.3 |
1	3	3	2	9	0	5	1	1	7	2	6	1	0	9				-1	7	7	7	10.7	10.7	10.7	94.148	0	90.739	77063000	25	AT4G24190.2;AT4G24190.1	AT4G24190.2;AT4G24190.1	978	AT4G24190.2 | Symbols: SHD, HSP90, HSP90.7, AtHsp90-7, AtHsp90.7 | SHEPHERD, HEAT SHOCK PROTEIN 90.7, HEAT SHOCK PROTEIN 90-7 | chr4:12551902-12555851 REVERSE LENGTH=823;AT4G24190.1 | Symbols: SHD, HSP90, HSP90.7, AtHsp90-7, AtHsp90.7 | SHEPHERD, HEAT SHOC
0	3	3	2	8	0	11	2	1	14	0	7	2	0	9				-1	7	7	6	13.6	13.6	12.1	51.458	0	43.09	144460000	31	AT3G22890.1;AT4G14680.1;AT4G14680.2;AT5G43780.1	AT3G22890.1;AT4G14680.1;AT4G14680.2	696	AT3G22890.1 | Symbols: ATPS1, APS1 | ATP sulfurylase 1 | chr3:8112837-8114734 FORWARD LENGTH=463;AT4G14680.1 | Symbols: APS3, ATPS3 | ATP-sulfurylase 3 | chr4:8413443-8415311 REVERSE LENGTH=465;AT4G14680.2 | Symbols: APS3, ATPS3 | ATP-sulfurylase 3 | chr4:
1	5	2	0	8	0	7	0	2	9	0	8	1	0	9				-1	11	11	11	9.6	9.6	9.6	152.37	0	78.336	62015000	26	AT4G20850.1	AT4G20850.1	959	AT4G20850.1 | Symbols: TPP2 | tripeptidyl peptidase ii | chr4:11160935-11169889 REVERSE LENGTH=1380
1	2	4	1	8	0	5	1	1	7	2	5	1	1	9				-1	9	9	9	14.4	14.4	14.4	80.421	0	85.454	58184000	24	AT5G60600.5;AT5G60600.4;AT5G60600.3;AT5G60600.1;AT5G60600.2	AT5G60600.5;AT5G60600.4;AT5G60600.3;AT5G60600.1;AT5G60600.2	1326	AT5G60600.5 | Symbols: ISPG, CSB3, HDS, GCPE, CLB4 | CONSTITUTIVE SUBTILISIN 3, 4-hydroxy-3-methylbut-2-enyl diphosphate synthase, CHLOROPLAST BIOGENESIS 4 | chr5:24359447-24363019 FORWARD LENGTH=717;AT5G60600.4 | Symbols: ISPG, CSB3, HDS, GCPE, CLB4 | CON
3	5	0	0	8	1	5	0	0	6	4	5	0	0	9				-1	6	6	6	28.5	28.5	28.5	19.775	0	67.04	149390000	23	AT5G45775.1;AT5G45775.2;AT4G18730.1;AT3G58700.1;AT2G42740.1	AT5G45775.1;AT5G45775.2;AT4G18730.1;AT3G58700.1;AT2G42740.1	546	AT5G45775.1 | Symbols: no symbol available | no full name available | chr5:18565281-18566377 REVERSE LENGTH=172;AT5G45775.2 | Symbols: no symbol available | no full name available | chr5:18565281-18566496 REVERSE LENGTH=182;AT4G18730.1 | Symbols: RPL16B |
1	2	3	1	7	0	8	4	0	12	1	7	0	1	9				-1	10	10	10	28	28	28	45.345	0	71.111	87892000	28	AT2G20420.1	AT2G20420.1	419	AT2G20420.1 | Symbols: no symbol available | no full name available | chr2:8805574-8807858 FORWARD LENGTH=421
1	3	2	1	7	0	4	3	2	9	1	4	2	2	9				-1	12	4	4	26.9	10	10	50.141	0	30.289	290200000	25	AT3G48730.1	AT3G48730.1	765	AT3G48730.1 | Symbols: GSAM, GSA2 | glutamate-l-semialdehyde aminomutase, glutamate-1-semialdehyde 2,1-aminomutase 2 | chr3:18049697-18051550 FORWARD LENGTH=472
2	3	1	1	7	1	5	1	1	8	3	4	1	1	9				-1	5	5	5	11.7	11.7	11.7	43.074	0	35.882	162510000	24	AT2G45470.1;AT3G60900.1	AT2G45470.1	563	AT2G45470.1 | Symbols: AGP8, FLA8 | ARABINOGALACTAN PROTEIN 8, FASCICLIN-like arabinogalactan protein 8 | chr2:18742797-18744059 REVERSE LENGTH=420
2	3	1	1	7	0	5	2	0	7	1	5	0	3	9				-1	8	8	8	29.8	29.8	29.8	34.879	0	107.28	129040000	23	AT2G37660.1	AT2G37660.1	516	AT2G37660.1 | Symbols: no symbol available | no full name available | chr2:15795481-15796977 REVERSE LENGTH=325
3	3	1	0	7	0	4	1	1	6	4	4	1	0	9				-1	9	9	6	28.1	28.1	22.9	35.747	0	82.641	120500000	22	AT1G18080.1	AT1G18080.1	120	AT1G18080.1 | Symbols: RACK1A_AT, AtRACK1, SAC53, ATARCA, RACK1A | RECEPTOR FOR ACTIVATED C KINASE 1 A, Suppressor of Acaulis 53 | chr1:6222325-6223901 FORWARD LENGTH=327
2	1	2	2	7	0	4	2	0	6	5	4	0	0	9				-1	8	8	3	30.6	30.6	16.1	27.939	0	86.55	106140000	22	AT2G44120.1;AT2G44120.2	AT2G44120.1;AT2G44120.2	559	AT2G44120.1 | Symbols: no symbol available | no full name available | chr2:18249227-18250402 REVERSE LENGTH=242;AT2G44120.2 | Symbols: no symbol available | no full name available | chr2:18249227-18250417 REVERSE LENGTH=247
0	4	1	1	6	1	5	1	1	8	1	6	2	0	9				-1	7	7	6	21.5	21.5	19.3	44.266	0	63.931	56902000	23	AT5G19550.1;AT1G62800.3;AT1G62800.1;AT1G62800.2	AT5G19550.1	1174	AT5G19550.1 | Symbols: AAT2, ASP2 | ASPARTATE AMINOTRANSFERASE 2, aspartate aminotransferase 2 | chr5:6598201-6601597 FORWARD LENGTH=405
0	4	1	0	5	0	6	1	0	7	1	6	0	2	9				-1	7	7	1	17.5	17.5	3.1	53.172	0	50.108	39445000	21	AT3G29360.2;AT3G29360.1;AT5G39320.1;AT1G26570.1;AT3G01010.1	AT3G29360.2;AT3G29360.1;AT5G39320.1	733	AT3G29360.2 | Symbols: UGD2 | UDP-glucose dehydrogenase 2 | chr3:11267375-11268817 REVERSE LENGTH=480;AT3G29360.1 | Symbols: UGD2 | UDP-glucose dehydrogenase 2 | chr3:11267375-11268817 REVERSE LENGTH=480;AT5G39320.1 | Symbols: UDG4 | UDP-glucose dehydrogen
1	1	2	1	5	1	3	1	1	6	2	2	4	1	9				-1	4	4	4	22.6	22.6	22.6	16.163	0	30.862	65104000	20	AT1G13930.3;AT1G13930.2;AT1G13930.1	AT1G13930.3;AT1G13930.2;AT1G13930.1	89	AT1G13930.3 | Symbols: no symbol available | no full name available | chr1:4761091-4761558 FORWARD LENGTH=155;AT1G13930.2 | Symbols: no symbol available | no full name available | chr1:4761091-4761558 FORWARD LENGTH=155;AT1G13930.1 | Symbols: no symbol ava
1	2	1	1	5	0	3	2	1	6	2	4	1	2	9				-1	5	5	5	19.6	19.6	19.6	30.008	0	92.315	166370000	20	AT5G61410.2;AT5G61410.1	AT5G61410.2;AT5G61410.1	1330	AT5G61410.2 | Symbols: EMB2728, RPE | D-ribulose-5-phosphate-3-epimerase, EMBRYO DEFECTIVE 2728 | chr5:24684085-24685836 REVERSE LENGTH=281;AT5G61410.1 | Symbols: EMB2728, RPE | D-ribulose-5-phosphate-3-epimerase, EMBRYO DEFECTIVE 2728 | chr5:24684085-2468
1	4	0	0	5	1	5	0	0	6	2	7	0	0	9				-1	10	10	10	30.9	30.9	30.9	26.904	0	69.065	114090000	20	ATCG00160.1	ATCG00160.1	1366	ATCG00160.1 | Symbols: RPS2 | ribosomal protein S2 | chrc:15013-15723 REVERSE LENGTH=236
0	0	2	2	4	0	1	4	2	7	1	2	1	5	9				-1	9	3	3	41.1	20.3	20.3	25.266	0	44.971	145440000	20	AT2G18110.1	AT2G18110.1	407	AT2G18110.1 | Symbols: no symbol available | no full name available | chr2:7872636-7873713 FORWARD LENGTH=231
1	2	1	0	4	0	7	0	0	7	0	9	0	0	9				-1	10	10	8	13.1	13.1	10.2	98.151	0	72.728	67059000	20	AT4G35830.1;AT4G35830.2	AT4G35830.1;AT4G35830.2	1054	AT4G35830.1 | Symbols: ACO1 | aconitase 1 | chr4:16973007-16977949 REVERSE LENGTH=898;AT4G35830.2 | Symbols: ACO1 | aconitase 1 | chr4:16973007-16977278 REVERSE LENGTH=795
3	0	1	0	4	0	5	1	0	6	2	7	0	0	9				-1	8	8	8	31.1	31.1	31.1	39.871	0	128.6	62557000	19	AT1G29670.1;AT1G29670.2	AT1G29670.1;AT1G29670.2	171	AT1G29670.1 | Symbols: GDSL1, GGL6 | | chr1:10375843-10377717 FORWARD LENGTH=363;AT1G29670.2 | Symbols: GDSL1, GGL6 | | chr1:10375639-10377717 FORWARD LENGTH=431
0	3	0	0	3	0	6	0	0	6	2	6	0	1	9				-1	6	6	6	18.4	18.4	18.4	39.098	0	42.208	31501000	18	AT3G19450.1	AT3G19450.1	685	AT3G19450.1 | Symbols: CAD-C, CAD4, ATCAD4, CAD | CINNAMYL ALCOHOL DEHYDROGENASE 4 | chr3:6744859-6747005 FORWARD LENGTH=365
0	2	0	0	2	0	5	0	0	5	1	7	0	1	9				-1	5	5	5	33.9	33.9	33.9	23.746	0	44.436	62044000	16	AT1G61520.2;AT1G61520.3;AT1G61520.1	AT1G61520.2;AT1G61520.3;AT1G61520.1	274	AT1G61520.2 | Symbols: LHCA3 | photosystem I light harvesting complex gene 3 | chr1:22700493-22701149 FORWARD LENGTH=218;AT1G61520.3 | Symbols: LHCA3 | photosystem I light harvesting complex gene 3 | chr1:22700152-22701149 FORWARD LENGTH=273;AT1G61520.1 |
2	12	2	2	18	1	2	1	0	4	1	6	0	1	8				-1	15	15	2	15.3	15.3	2.5	104.22	0	128.69	76914000	30	AT2G18960.1;AT2G18960.3;AT2G18960.2;AT5G62670.1;AT3G47950.2;AT3G47950.1;AT1G80660.3;AT1G80660.4;AT1G17260.1;AT3G60330.4;AT3G60330.3;AT3G60330.2;AT3G60330.1;AT4G11730.1	AT2G18960.1;AT2G18960.3;AT2G18960.2	409	AT2G18960.1 | Symbols: HA1, OST2, AHA1, PMA | H(+)-ATPase 1, PLASMA MEMBRANE PROTON ATPASE, OPEN STOMATA 2 | chr2:8221858-8227268 FORWARD LENGTH=949;AT2G18960.3 | Symbols: HA1, OST2, AHA1, PMA | H(+)-ATPase 1, PLASMA MEMBRANE PROTON ATPASE, OPEN STOMATA 2
2	2	6	3	13	0	2	5	1	8	3	0	3	2	8				-1	8	8	8	15.6	15.6	15.6	68.341	0	212.67	255320000	29	AT3G18890.1	AT3G18890.1	682	AT3G18890.1 | Symbols: Tic62, AtTic62 | translocon at the inner envelope membrane of chloroplasts 62 | chr3:6511169-6514729 FORWARD LENGTH=641
5	4	2	1	12	2	3	2	0	7	6	1	0	1	8				-1	9	9	9	34.3	34.3	34.3	29.864	0	92.176	76606000	27	ATCG01310.1;ATCG00830.1	ATCG01310.1;ATCG00830.1	1391	ATCG01310.1 | Symbols: RPL2.2 | ribosomal protein L2 | chrc:152806-154312 FORWARD LENGTH=274;ATCG00830.1 | Symbols: RPL2.1 | ribosomal protein L2 | chrc:84337-85843 REVERSE LENGTH=274
1	5	4	0	10	0	8	2	1	11	1	4	2	1	8				-1	10	10	10	8.5	8.5	8.5	156.58	0	113.98	164660000	29	AT1G10760.3;AT1G10760.2;AT1G10760.1;AT4G24450.3;AT4G24450.2;AT4G24450.1	AT1G10760.3;AT1G10760.2;AT1G10760.1	71	AT1G10760.3 | Symbols: GWD, GWD1, SOP1, SOP, SEX1 | STARCH EXCESS 1 | chr1:3581210-3590043 REVERSE LENGTH=1399;AT1G10760.2 | Symbols: GWD, GWD1, SOP1, SOP, SEX1 | STARCH EXCESS 1 | chr1:3581210-3590043 REVERSE LENGTH=1399;AT1G10760.1 | Symbols: GWD, GWD1,
1	6	1	2	10	0	7	1	1	9	1	6	1	0	8				-1	10	7	5	42.7	32.5	27.6	27.718	0	85.7	187410000	27	AT5G10450.2;AT5G10450.1;AT5G10450.3;AT5G10450.4	AT5G10450.2;AT5G10450.1;AT5G10450.3;AT5G10450.4	1112	AT5G10450.2 | Symbols: 14-3-3lambda, GRF6, AFT1 | 14-3-3 PROTEIN G-BOX FACTOR14 LAMBDA, G-box regulating factor 6 | chr5:3284452-3286261 REVERSE LENGTH=246;AT5G10450.1 | Symbols: 14-3-3lambda, GRF6, AFT1 | 14-3-3 PROTEIN G-BOX FACTOR14 LAMBDA, G-box regula
1	2	5	2	10	1	3	2	2	8	2	3	1	2	8				-1	7	7	7	14.6	14.6	14.6	49.387	0	144.57	180290000	26	AT4G01050.1;AT4G01050.2	AT4G01050.1;AT4G01050.2	867	AT4G01050.1 | Symbols: TROL | thylakoid rhodanese-like | chr4:455874-458175 FORWARD LENGTH=466;AT4G01050.2 | Symbols: TROL | thylakoid rhodanese-like | chr4:455751-458175 FORWARD LENGTH=507
1	6	2	0	9	0	8	3	0	11	0	7	0	1	8				-1	13	10	10	39.9	29.9	29.9	42.131	0	71.062	180460000	28	AT1G79550.2;AT1G79550.1	AT1G79550.2;AT1G79550.1	359	AT1G79550.2 | Symbols: PGKc, PGK, PGK3 | phosphoglycerate kinase, phosphoglycerate kinase 3 | chr1:29924347-29926295 REVERSE LENGTH=401;AT1G79550.1 | Symbols: PGKc, PGK, PGK3 | phosphoglycerate kinase, phosphoglycerate kinase 3 | chr1:29924347-29926295 REV
0	5	4	0	9	0	6	3	0	9	0	6	1	1	8				-1	9	9	9	31.7	31.7	31.7	33.38	0	107.35	98055000	26	AT5G09650.1	AT5G09650.1	1107	AT5G09650.1 | Symbols: PPa6, AtPPa6 | pyrophosphorylase 6 | chr5:2991331-2993117 REVERSE LENGTH=300
2	3	2	2	9	0	3	2	2	7	2	2	3	1	8				-1	4	3	3	11.5	8.6	8.6	45.751	0	20.51	33401000	24	AT5G58290.1	AT5G58290.1	1320	AT5G58290.1 | Symbols: RPT3 | regulatory particle triple-A ATPase 3 | chr5:23569155-23571116 FORWARD LENGTH=408
3	4	1	1	9	1	5	0	0	6	3	5	0	0	8				-1	6	6	6	25.3	25.3	25.3	16.944	0	41.979	52434000	23	AT3G49910.1	AT3G49910.1	773	AT3G49910.1 | Symbols: no symbol available | no full name available | chr3:18504311-18504751 FORWARD LENGTH=146
2	2	3	1	8	0	3	4	4	11	3	2	2	1	8				-1	6	4	4	41.1	35.1	35.1	15.992	0	31.624	296710000	27	AT2G16600.2;AT2G16600.1	AT2G16600.2;AT2G16600.1	398	AT2G16600.2 | Symbols: AtCYP19-1, ROC3, CYP19 | rotamase CYP 3, cyclophilin 19 | chr2:7200862-7201383 FORWARD LENGTH=151;AT2G16600.1 | Symbols: AtCYP19-1, ROC3, CYP19 | rotamase CYP 3, cyclophilin 19 | chr2:7200862-7201383 FORWARD LENGTH=173
0	3	2	3	8	0	4	2	2	8	0	4	2	2	8				-1	12	3	2	28.3	8	5.3	50.342	0	173.35	134080000	24	AT1G20010.1;CON__ENSEMBL:ENSBTAP00000025008	AT1G20010.1	125	AT1G20010.1 | Symbols: TUB5 | tubulin beta-5 chain | chr1:6938033-6940481 REVERSE LENGTH=449
2	3	1	2	8	0	5	1	0	6	1	6	1	0	8				-1	15	4	2	36	11.1	5.1	50.733	0	95.378	83617000	22	AT5G62700.1;AT5G62690.1	AT5G62700.1;AT5G62690.1	1334	AT5G62700.1 | Symbols: TUB3 | tubulin beta chain 3 | chr5:25184501-25186426 FORWARD LENGTH=450;AT5G62690.1 | Symbols: TUB2 | tubulin beta chain 2 | chr5:25181560-25183501 FORWARD LENGTH=450
2	1	4	0	7	2	7	2	0	11	4	3	1	0	8				-1	9	9	9	8.1	8.1	8.1	115.16	0	83.92	133660000	26	AT3G55410.1;AT3G55410.2;AT5G65750.1	AT3G55410.1;AT3G55410.2;AT5G65750.1	812	AT3G55410.1 | Symbols: E1-OGDH1 | | chr3:20541897-20545728 FORWARD LENGTH=1017;AT3G55410.2 | Symbols: E1-OGDH1 | | chr3:20541897-20545728 FORWARD LENGTH=1017;AT5G65750.1 | Symbols: E1-OGDH2 | | chr5:26304212-26307947 FORWARD LENGTH=1025
2	3	2	0	7	0	4	1	1	6	3	5	0	0	8				-1	6	6	6	24.5	24.5	24.5	28.007	0	41.827	93477000	21	AT1G44575.1;AT1G44575.3;AT1G44575.2	AT1G44575.1;AT1G44575.3;AT1G44575.2	213	AT1G44575.1 | Symbols: CP22, PSBS, NPQ4 | NONPHOTOCHEMICAL QUENCHING 4, PHOTOSYSTEM II SUBUNIT S | chr1:16871768-16873194 FORWARD LENGTH=265;AT1G44575.3 | Symbols: CP22, PSBS, NPQ4 | NONPHOTOCHEMICAL QUENCHING 4, PHOTOSYSTEM II SUBUNIT S | chr1:16871768-16
1	5	0	1	7	0	6	0	0	6	3	5	0	0	8				-1	10	10	10	36.9	36.9	36.9	23.036	0	58.796	230810000	21	AT5G15200.1;AT5G15200.2;AT5G39850.1	AT5G15200.1;AT5G15200.2	1147	AT5G15200.1 | Symbols: no symbol available | no full name available | chr5:4935124-4936334 REVERSE LENGTH=198;AT5G15200.2 | Symbols: no symbol available | no full name available | chr5:4935602-4936334 REVERSE LENGTH=156
3	2	1	1	7	0	3	1	0	4	2	4	1	1	8				-1	6	6	6	35.8	35.8	35.8	16.744	0	38.586	102900000	19	AT3G55280.3;AT3G55280.2;AT3G55280.1;AT2G39460.2;AT2G39460.1	AT3G55280.3;AT3G55280.2;AT3G55280.1;AT2G39460.2;AT2G39460.1	522	AT3G55280.3 | Symbols: RPL23A2, RPL23AB | RIBOSOMAL PROTEIN L23A2, ribosomal protein L23AB | chr3:20500667-20501519 FORWARD LENGTH=148;AT3G55280.2 | Symbols: RPL23A2, RPL23AB | RIBOSOMAL PROTEIN L23A2, ribosomal protein L23AB | chr3:20500667-20501519 FORWA
3	3	1	0	7	0	3	1	0	4	5	2	1	0	8				-1	7	7	4	48.1	48.1	25.6	17.957	0	45.236	95721000	19	AT3G48930.1;AT4G30800.1	AT3G48930.1	767	AT3G48930.1 | Symbols: EMB1080 | embryo defective 1080 | chr3:18141017-18142189 REVERSE LENGTH=160
0	4	1	1	6	0	7	2	1	10	0	6	0	2	8				-1	8	8	8	19.1	19.1	19.1	55.544	0	113.68	89255000	24	AT3G48990.1	AT3G48990.1	768	AT3G48990.1 | Symbols: AAE3 | ACYL-ACTIVATING ENZYME 3 | chr3:18159031-18161294 REVERSE LENGTH=514
1	4	1	0	6	1	5	0	0	6	2	6	0	0	8				-1	5	5	2	30.5	30.5	9.2	14.767	0	43.06	81641000	20	AT1G67430.2;AT1G67430.1	AT1G67430.2;AT1G67430.1	300	AT1G67430.2 | Symbols: no symbol available | no full name available | chr1:25262209-25263627 FORWARD LENGTH=131;AT1G67430.1 | Symbols: no symbol available | no full name available | chr1:25262209-25263627 FORWARD LENGTH=175
1	3	1	0	5	1	6	1	1	9	1	7	0	0	8				-1	7	7	7	12.2	12.2	12.2	81.943	0	117.09	68669000	22	AT1G29880.1	AT1G29880.1	173	AT1G29880.1 | Symbols: no symbol available | no full name available | chr1:10459662-10462781 REVERSE LENGTH=729
0	2	2	0	4	0	9	2	0	11	0	7	1	0	8				-1	9	9	9	21.1	21.1	21.1	56.14	0	70.014	152610000	23	AT1G65960.2;AT1G65960.4;AT1G65960.3;AT1G65960.1;AT2G02010.1;AT3G17760.2;AT3G17760.1;AT5G17330.1;AT2G02010.2	AT1G65960.2;AT1G65960.4;AT1G65960.3;AT1G65960.1	291	AT1G65960.2 | Symbols: GAD2 | glutamate decarboxylase 2 | chr1:24552094-24557253 FORWARD LENGTH=494;AT1G65960.4 | Symbols: GAD2 | glutamate decarboxylase 2 | chr1:24555868-24557253 FORWARD LENGTH=365;AT1G65960.3 | Symbols: GAD2 | glutamate decarboxylase 2
0	2	1	1	4	0	4	2	1	7	1	5	1	1	8				-1	11	6	6	44	25.9	25.9	29.161	0	50.523	102530000	19	AT1G78300.1	AT1G78300.1	345	AT1G78300.1 | Symbols: GRF2, 14-3-3OMEGA, GF14 OMEGA | general regulatory factor 2, 14-3-3 PROTEIN G-BOX FACTOR14 OMEGA | chr1:29461883-29463052 FORWARD LENGTH=259
0	4	0	0	4	0	5	0	0	5	0	6	0	2	8				-1	7	7	7	20.6	20.6	20.6	47.038	0	98.438	28772000	17	AT4G23600.1;AT4G23600.3;AT4G23600.2	AT4G23600.1;AT4G23600.3;AT4G23600.2	975	AT4G23600.1 | Symbols: CORI3, JR2 | JASMONIC ACID RESPONSIVE 2, CORONATINE INDUCED 1 | chr4:12310657-12312885 FORWARD LENGTH=422;AT4G23600.3 | Symbols: CORI3, JR2 | JASMONIC ACID RESPONSIVE 2, CORONATINE INDUCED 1 | chr4:12310657-12312733 FORWARD LENGTH=38
0	3	1	0	4	0	4	1	0	5	4	4	0	0	8				-1	5	5	5	24.5	24.5	24.5	24.736	0	32.73	50173000	17	AT5G13510.1	AT5G13510.1	1135	AT5G13510.1 | Symbols: EMB3136 | EMBRYO DEFECTIVE 3136 | chr5:4341294-4341956 FORWARD LENGTH=220
0	4	0	0	4	0	5	0	0	5	1	7	0	0	8				-1	5	5	5	12.3	12.3	12.3	43.494	0	40.813	203940000	17	AT5G46110.3;AT5G46110.1;AT5G46110.4;AT5G46110.2	AT5G46110.3;AT5G46110.1;AT5G46110.4;AT5G46110.2	1260	AT5G46110.3 | Symbols: APE2, TPT | triose-phosphate &#8260;phosphate translocator, ACCLIMATION OF PHOTOSYNTHESIS TO ENVIRONMENT 2 | chr5:18697606-18700212 FORWARD LENGTH=399;AT5G46110.1 | Symbols: APE2, TPT | triose-phosphate &#8260;phosphate translocat
1	1	1	0	3	0	3	1	1	5	1	6	1	0	8				-1	7	7	7	18.5	18.5	18.5	55.013	0	63.935	54141000	16	AT4G13430.1	AT4G13430.1	918	AT4G13430.1 | Symbols: IIL1, ATLEUC1 | isopropyl malate isomerase large subunit 1 | chr4:7804194-7807789 REVERSE LENGTH=509
1	7	4	2	14	2	8	4	2	16	1	4	1	1	7				-1	8	8	8	17.7	17.7	17.7	59.159	0	81.226	175690000	37	AT3G02090.1;AT3G02090.2	AT3G02090.1;AT3G02090.2	585	AT3G02090.1 | Symbols: MPPBETA | | chr3:365624-368526 FORWARD LENGTH=531;AT3G02090.2 | Symbols: MPPBETA | | chr3:365624-368534 FORWARD LENGTH=535
4	7	1	1	13	1	3	0	0	4	3	3	1	0	7				-1	7	7	7	39.4	39.4	39.4	29.132	0	67.767	216890000	24	AT2G45960.2;AT2G45960.1;AT2G45960.3;AT3G61430.2;AT3G61430.1;AT1G01620.1;AT4G00430.1;AT4G00430.2;AT1G01620.2;AT4G23400.1	AT2G45960.2;AT2G45960.1;AT2G45960.3;AT3G61430.2;AT3G61430.1;AT1G01620.1;AT4G00430.1;AT4G00430.2	566	AT2G45960.2 | Symbols: TMP-A, ATHH2, PIP1;2, PIP1B | TRANSMEMBRANE PROTEIN A, plasma membrane intrinsic protein 1B, NAMED PLASMA MEMBRANE INTRINSIC PROTEIN 1;2 | chr2:18910450-18911579 FORWARD LENGTH=274;AT2G45960.1 | Symbols: TMP-A, ATHH2, PIP1;2, PIP1B |
3	3	2	4	12	3	3	2	2	10	5	1	0	1	7				-1	5	5	5	21.3	21.3	21.3	31.727	0	127.84	102760000	29	AT1G71500.1	AT1G71500.1	316	AT1G71500.1 | Symbols: PSB33, LIL8 | PhotoSystem B protein 33, Light-harvesting-like 8 | chr1:26936084-26937331 FORWARD LENGTH=287
4	4	2	2	12	0	5	2	0	7	1	3	1	2	7				-1	4	1	1	12.1	5.3	5.3	28.649	0	27.142	222220000	26	AT2G05100.1;AT2G05070.1;AT3G27690.1;AT3G27690.2;AT2G05100.2	AT2G05100.1;AT2G05070.1;AT3G27690.1;AT3G27690.2;AT2G05100.2	384	AT2G05100.1 | Symbols: LHCB2, LHCB2.1 | LIGHT-HARVESTING CHLOROPHYLL B-BINDING 2, photosystem II light harvesting complex gene 2.1 | chr2:1823449-1824331 REVERSE LENGTH=265;AT2G05070.1 | Symbols: LHCB2, LHCB2.2 | LIGHT-HARVESTING CHLOROPHYLL B-BINDING 2, p
1	2	5	2	10	0	7	2	2	11	1	4	1	1	7				-1	11	11	11	20.2	20.2	20.2	61.232	0	83.33	110570000	28	AT5G03940.1	AT5G03940.1	1092	AT5G03940.1 | Symbols: SRP54CP, 54CP, FFC, CPSRP54 | 54 CHLOROPLAST PROTEIN, chloroplast signal recognition particle 54 kDa subunit, SIGNAL RECOGNITION PARTICLE 54 KDA SUBUNIT CHLOROPLAST PROTEIN, FIFTY-FOUR CHLOROPLAST HOMOLOGUE | chr5:1060265-1063257 REV
1	4	3	2	10	1	7	2	1	11	0	5	1	1	7				-1	10	10	10	28	28	28	40.698	0	81.277	235810000	28	AT5G43940.1;AT5G43940.2	AT5G43940.1;AT5G43940.2	1252	AT5G43940.1 | Symbols: ADH2, HOT5, ATGSNOR1, PAR2, GSNOR | PARAQUAT RESISTANT 2, S-NITROSOGLUTATHIONE REDUCTASE, ALCOHOL DEHYDROGENASE 2, sensitive to hot temperatures 5 | chr5:17684265-17686379 FORWARD LENGTH=379;AT5G43940.2 | Symbols: ADH2, HOT5, ATGSNOR
0	2	8	0	10	0	6	2	0	8	1	5	1	0	7				-1	10	10	7	26.7	26.7	19.1	54.158	0	120.74	104280000	25	AT1G21750.2;AT1G21750.1	AT1G21750.2;AT1G21750.1	138	AT1G21750.2 | Symbols: PDIL1-1, ATPDI5, PDI5, ATPDIL1-1 | PDI-like 1-1, ARABIDOPSIS THALIANA PROTEIN DISULFIDE ISOMERASE 5, PROTEIN DISULFIDE ISOMERASE 5 | chr1:7645767-7648695 FORWARD LENGTH=487;AT1G21750.1 | Symbols: PDIL1-1, ATPDI5, PDI5, ATPDIL1-1 | PD
2	6	1	0	9	2	7	1	0	10	2	4	0	1	7				-1	7	7	7	29.4	29.4	29.4	19.682	0	73.915	239220000	26	AT3G27850.1;AT3G27830.2;AT3G27830.1	AT3G27850.1;AT3G27830.2;AT3G27830.1	727	AT3G27850.1 | Symbols: RPL12-C | ribosomal protein L12-C | chr3:10324905-10325468 FORWARD LENGTH=187;AT3G27830.2 | Symbols: RPL12-A, RPL12 | ribosomal protein L12-A, RIBOSOMAL PROTEIN L12 | chr3:10318576-10319151 FORWARD LENGTH=191;AT3G27830.1 | Symbols: R
0	5	4	0	9	0	6	3	1	10	0	7	0	0	7				-1	8	8	8	30.9	30.9	30.9	26.06	0	73.951	138160000	26	AT4G11150.1;AT1G64200.2;AT1G64200.1;AT1G64200.3;AT3G08560.1	AT4G11150.1;AT1G64200.2;AT1G64200.1;AT1G64200.3	908	AT4G11150.1 | Symbols: VHA-E1, VHAE1, emb2448, TUF, TUFF | vacuolar ATP synthase subunit E1, embryo defective 2448 | chr4:6800091-6801696 FORWARD LENGTH=230;AT1G64200.2 | Symbols: VHA-E3 | vacuolar H+-ATPase subunit E isoform 3 | chr1:23828693-23830002 REV
0	5	2	1	8	0	8	1	0	9	0	7	0	0	7				-1	23	6	6	37.6	10.3	10.3	71.147	0	66.495	49921000	24	AT3G09440.4;AT3G09440.3;AT3G09440.2;AT3G09440.1;AT1G16030.1	AT3G09440.4;AT3G09440.3;AT3G09440.2;AT3G09440.1	621	AT3G09440.4 | Symbols: no symbol available | no full name available | chr3:2903434-2905632 REVERSE LENGTH=649;AT3G09440.3 | Symbols: no symbol available | no full name available | chr3:2903434-2905632 REVERSE LENGTH=649;AT3G09440.2 | Symbols: no symbol ava
1	5	1	1	8	0	3	2	1	6	1	4	1	1	7				-1	5	5	2	41.1	41.1	18.5	13.878	0	37.551	141740000	21	AT5G62300.2;AT5G62300.1;AT3G45030.1	AT5G62300.2;AT5G62300.1;AT3G45030.1	746	AT5G62300.2 | Symbols: no symbol available | no full name available | chr5:25021388-25022235 REVERSE LENGTH=124;AT5G62300.1 | Symbols: no symbol available | no full name available | chr5:25021388-25022235 REVERSE LENGTH=124;AT3G45030.1 | Symbols: no symbol
0	7	0	0	7	0	9	0	0	9	0	5	0	2	7				-1	6	6	6	29.9	29.9	29.9	24.173	0	51.682	67677000	23	AT1G31330.1	AT1G31330.1	184	AT1G31330.1 | Symbols: PSAF | photosystem I subunit F | chr1:11215011-11215939 REVERSE LENGTH=221
1	2	2	2	7	0	3	3	2	8	1	2	2	2	7				-1	6	6	6	24.7	24.7	24.7	23.917	0	58.975	425040000	22	AT4G32260.1	AT4G32260.1	1022	AT4G32260.1 | Symbols: PDE334 | PIGMENT DEFECTIVE 334 | chr4:15573859-15574586 REVERSE LENGTH=219
1	4	2	0	7	0	6	0	1	7	2	5	0	0	7				-1	7	7	7	16.5	16.5	16.5	53.06	0	84.568	50917000	21	AT2G24270.3;AT2G24270.1;AT2G24270.2;AT2G24270.4	AT2G24270.3;AT2G24270.1;AT2G24270.2;AT2G24270.4	442	AT2G24270.3 | Symbols: ALDH11A3 | aldehyde dehydrogenase 11A3 | chr2:10327325-10329601 REVERSE LENGTH=496;AT2G24270.1 | Symbols: ALDH11A3 | aldehyde dehydrogenase 11A3 | chr2:10327325-10329601 REVERSE LENGTH=496;AT2G24270.2 | Symbols: ALDH11A3 | aldehyde d
1	1	3	2	7	0	4	1	1	6	1	3	2	1	7				-1	6	6	4	6.1	6.1	4.5	108.94	0	60.781	38520000	20	AT5G15450.1;AT4G14670.1	AT5G15450.1	1148	AT5G15450.1 | Symbols: APG6, AtCLPB3, CLPB3, CLPB-P | casein lytic proteinase B3, CASEIN LYTIC PROTEINASE B-P, ALBINO AND PALE GREEN 6 | chr5:5014399-5018255 REVERSE LENGTH=968
2	0	4	1	7	0	0	3	2	5	2	0	4	1	7				-1	4	4	4	3.9	3.9	3.9	118.72	0	40.695	66432000	19	AT3G63460.3;AT3G63460.2;AT3G63460.1	AT3G63460.3;AT3G63460.2;AT3G63460.1	859	AT3G63460.3 | Symbols: SEC31B | | chr3:23431009-23437241 REVERSE LENGTH=1094;AT3G63460.2 | Symbols: SEC31B | | chr3:23431009-23437241 REVERSE LENGTH=1102;AT3G63460.1 | Symbols: SEC31B | | chr3:23431009-23437241 REVERSE LENGTH=1104
1	1	2	2	6	0	5	2	1	8	0	3	2	2	7				-1	5	5	5	16.9	16.9	16.9	42.125	0	37.957	128720000	21	AT4G19410.1;AT4G19410.2;AT5G45280.1;AT5G45280.2	AT4G19410.1;AT4G19410.2	954	AT4G19410.1 | Symbols: PAE7, AtPAE7 | Pectin Acetyesterase 7, pectin acetylesterase 7 | chr4:10582188-10584766 REVERSE LENGTH=391;AT4G19410.2 | Symbols: PAE7, AtPAE7 | Pectin Acetyesterase 7, pectin acetylesterase 7 | chr4:10581037-10584766 REVERSE LENGTH=
0	5	1	0	6	0	7	1	0	8	0	7	0	0	7				-1	6	6	6	22	22	22	39.175	0	47.391	56139000	21	AT5G50850.1	AT5G50850.1	1283	AT5G50850.1 | Symbols: MAB1 | MACCI-BOU | chr5:20689671-20692976 FORWARD LENGTH=363
0	3	2	1	6	0	6	1	1	8	0	6	1	0	7				-1	6	6	6	12.3	12.3	12.3	65.029	0	92.345	100900000	21	AT5G65010.1;AT5G65010.2;AT5G10240.2;AT5G10240.1	AT5G65010.1;AT5G65010.2	1349	AT5G65010.1 | Symbols: ASN2 | asparagine synthetase 2 | chr5:25969224-25972278 FORWARD LENGTH=578;AT5G65010.2 | Symbols: ASN2 | asparagine synthetase 2 | chr5:25969224-25972278 FORWARD LENGTH=579
2	2	1	1	6	0	4	1	0	5	1	4	1	1	7				-1	4	4	4	17.3	17.3	17.3	30.067	0	43.768	34661000	18	AT2G42130.3;AT2G42130.4;AT2G42130.5;AT2G42130.2;AT2G42130.1	AT2G42130.3;AT2G42130.4;AT2G42130.5;AT2G42130.2;AT2G42130.1	539	AT2G42130.3 | Symbols: no symbol available | no full name available | chr2:17566389-17567916 FORWARD LENGTH=271;AT2G42130.4 | Symbols: no symbol available | no full name available | chr2:17566242-17567916 FORWARD LENGTH=299;AT2G42130.5 | Symbols: no symbol
1	1	3	1	6	0	2	2	0	4	2	4	0	1	7				-1	8	8	8	20.6	20.6	20.6	52.964	0	54.722	81436000	17	AT3G57610.1	AT3G57610.1	831	AT3G57610.1 | Symbols: ADSS | adenylosuccinate synthase | chr3:21334519-21336603 REVERSE LENGTH=490
2	0	2	1	5	1	6	1	2	10	0	4	2	1	7				-1	9	9	8	19.8	19.8	17.7	53.577	0	98.86	50315000	22	AT3G02360.2;AT3G02360.1	AT3G02360.2;AT3G02360.1	586	AT3G02360.2 | Symbols: PGD2 | 6-phosphogluconate dehydrogenase 2 | chr3:482498-483958 FORWARD LENGTH=486;AT3G02360.1 | Symbols: PGD2 | 6-phosphogluconate dehydrogenase 2 | chr3:482498-483958 FORWARD LENGTH=486
1	2	1	1	5	2	5	1	0	8	3	3	0	1	7				-1	6	6	6	32.9	32.9	32.9	17.545	0	77.218	118700000	20	AT4G09800.1;AT1G34030.1;AT1G22780.1	AT4G09800.1;AT1G34030.1;AT1G22780.1	143	AT4G09800.1 | Symbols: RPS18C | S18 ribosomal protein | chr4:6173818-6174963 FORWARD LENGTH=152;AT1G34030.1 | Symbols: no symbol available | no full name available | chr1:12370285-12371465 REVERSE LENGTH=152;AT1G22780.1 | Symbols: RPS18A, PFL, PFL1 | POINT
0	2	3	0	5	0	5	2	1	8	0	4	3	0	7				-1	6	6	6	43.5	43.5	43.5	17.028	0	68.83	184930000	20	AT3G26060.3;AT3G26060.1;AT3G26060.2	AT3G26060.3;AT3G26060.1;AT3G26060.2	717	AT3G26060.3 | Symbols: ATPRX Q, PRXQ | peroxiredoxin Q | chr3:9525474-9526123 FORWARD LENGTH=154;AT3G26060.1 | Symbols: ATPRX Q, PRXQ | peroxiredoxin Q | chr3:9524807-9526123 FORWARD LENGTH=216;AT3G26060.2 | Symbols: ATPRX Q, PRXQ | peroxiredoxin Q | chr3:
0	1	3	1	5	0	4	2	0	6	0	5	0	2	7				-1	5	5	5	18.5	18.5	18.5	36.307	0	47.742	32095000	18	AT1G09130.1;AT1G09130.2;AT1G09130.3	AT1G09130.1;AT1G09130.2;AT1G09130.3	54	AT1G09130.1 | Symbols: no symbol available | no full name available | chr1:2940063-2942217 REVERSE LENGTH=330;AT1G09130.2 | Symbols: no symbol available | no full name available | chr1:2940063-2942217 REVERSE LENGTH=330;AT1G09130.3 | Symbols: no symbol ava
2	1	1	0	4	1	4	1	1	7	1	4	1	1	7				-1	5	5	5	12.5	12.5	12.5	21.559	0	32.206	525520000	18	AT1G72610.1	AT1G72610.1	320	AT1G72610.1 | Symbols: GER1, GLP1, ATGER1 | A. THALIANA GERMIN-LIKE PROTEIN 1, GERMIN-LIKE PROTEIN 1, germin-like protein 1 | chr1:27339302-27339928 REVERSE LENGTH=208
1	3	0	0	4	0	6	0	0	6	1	5	0	1	7				-1	8	8	8	28.3	28.3	28.3	31.928	0	57.151	49872000	17	AT1G11840.4;AT1G11840.3;AT1G11840.2;AT1G11840.1;AT1G11840.6;AT1G11840.5	AT1G11840.4;AT1G11840.3;AT1G11840.2;AT1G11840.1;AT1G11840.6;AT1G11840.5	75	AT1G11840.4 | Symbols: AtGLYI3, GLX1, ATGLX1 | glyoxalaseI 3, glyoxalase I homolog | chr1:3996045-3997518 FORWARD LENGTH=283;AT1G11840.3 | Symbols: AtGLYI3, GLX1, ATGLX1 | glyoxalaseI 3, glyoxalase I homolog | chr1:3996045-3997518 FORWARD LENGTH=283;AT1G11
1	3	0	0	4	0	5	1	0	6	2	5	0	0	7				-1	6	6	6	27.4	27.4	27.4	18.91	0	38.226	78097000	17	AT3G16640.1	AT3G16640.1	673	AT3G16640.1 | Symbols: AtTCTP1, TCTP1 | translationally controlled tumor protein | chr3:5669709-5670729 REVERSE LENGTH=168
1	0	1	2	4	1	2	1	1	5	3	2	1	1	7				-1	5	5	1	22.7	22.7	4.2	24.469	0	33.307	212720000	16	AT1G08360.1;AT5G22440.2;AT5G22440.1	AT1G08360.1;AT5G22440.2;AT5G22440.1	47	AT1G08360.1 | Symbols: no symbol available | no full name available | chr1:2636231-2637694 FORWARD LENGTH=216;AT5G22440.2 | Symbols: no symbol available | no full name available | chr5:7435328-7436486 REVERSE LENGTH=217;AT5G22440.1 | Symbols: no symbol ava
0	2	2	0	4	0	4	1	0	5	2	4	0	1	7				-1	17	6	5	41.2	18.5	12.8	42.615	0	71.826	67873000	16	AT1G56190.2;AT1G56190.1	AT1G56190.2;AT1G56190.1	258	AT1G56190.2 | Symbols: PGKp2, cPGK2, PGK2 | | chr1:21028622-21030454 FORWARD LENGTH=405;AT1G56190.1 | Symbols: PGKp2, cPGK2, PGK2 | | chr1:21028403-21030454 FORWARD LENGTH=478
0	1	3	0	4	0	2	2	1	5	0	3	3	1	7				-1	5	5	5	15.8	15.8	15.8	35.744	0	36.805	66261000	16	AT3G52380.1	AT3G52380.1	787	AT3G52380.1 | Symbols: PDE322, CP33 | PIGMENT DEFECTIVE 322, chloroplast RNA-binding protein 33 | chr3:19421619-19422855 FORWARD LENGTH=329
0	3	1	0	4	0	3	0	1	4	0	4	2	1	7				-1	6	6	6	15.6	15.6	15.6	47.63	0	41.06	34341000	15	AT3G56940.1;AT3G56940.2	AT3G56940.1;AT3G56940.2	828	AT3G56940.1 | Symbols: CRD1, ACSF, CHL27 | COPPER RESPONSE DEFECT 1 | chr3:21076594-21078269 FORWARD LENGTH=409;AT3G56940.2 | Symbols: CRD1, ACSF, CHL27 | COPPER RESPONSE DEFECT 1 | chr3:21076825-21078269 FORWARD LENGTH=332
0	1	1	1	3	0	4	2	1	7	0	5	1	1	7				-1	7	7	7	12.6	12.6	12.6	71.949	0	53.852	113080000	17	AT5G04590.1	AT5G04590.1	1095	AT5G04590.1 | Symbols: SIR | sulfite reductase | chr5:1319404-1322298 FORWARD LENGTH=642
0	2	0	0	2	0	5	0	0	5	0	7	0	0	7				-1	8	8	8	35.2	35.2	35.2	30.454	0	86.312	42625000	14	AT3G23400.1;AT3G23400.4;AT3G23400.3;AT3G23400.2	AT3G23400.1;AT3G23400.4;AT3G23400.3;AT3G23400.2	698	AT3G23400.1 | Symbols: FIB4, FBN4 | FIBRILLIN4, fibrillin 4 | chr3:8376636-8378225 REVERSE LENGTH=284;AT3G23400.4 | Symbols: FIB4, FBN4 | FIBRILLIN4, fibrillin 4 | chr3:8376915-8378225 REVERSE LENGTH=221;AT3G23400.3 | Symbols: FIB4, FBN4 | FIBRILLIN4, fibr
1	0	1	0	2	0	2	1	0	3	4	1	0	2	7				-1	3	3	3	30.2	30.2	30.2	16.282	0	19.428	23415000	12	AT1G79850.1	AT1G79850.1	361	AT1G79850.1 | Symbols: RPS17, PDE347, CS17, PRPS17 | PIGMENT DEFECTIVE 347, PLASTID RIBOSOMAL SMALL SUBUNIT PROTEIN 17, ribosomal protein S17 | chr1:30041473-30041922 REVERSE LENGTH=149
0	1	0	1	2	0	2	0	0	2	0	4	0	3	7				-1	4	4	4	16.5	16.5	16.5	40.745	0	32.954	25770000	11	AT1G14810.1;AT1G14810.2	AT1G14810.1;AT1G14810.2	94	AT1G14810.1 | Symbols: no symbol available | no full name available | chr1:5102684-5104633 REVERSE LENGTH=375;AT1G14810.2 | Symbols: no symbol available | no full name available | chr1:5103152-5104633 REVERSE LENGTH=306
0	1	0	1	2	0	2	0	0	2	0	3	0	4	7				-1	6	6	6	16.3	16.3	16.3	25.131	0	66.207	37572000	11	AT1G27130.1	AT1G27130.1	163	AT1G27130.1 | Symbols: GSTU13, ATGSTU13, GST12 | glutathione S-transferase tau 13, GLUTATHIONE S-TRANSFERASE 12 | chr1:9425582-9426597 FORWARD LENGTH=227
1	1	0	0	2	0	1	0	0	1	2	5	0	0	7				-1	3	3	3	22.1	22.1	22.1	29.742	0	261.8	15873000	10	AT4G35100.2;AT4G35100.1	AT4G35100.2;AT4G35100.1	1049	AT4G35100.2 | Symbols: PIP3A, SIMIP, PIP3, PIP2;7 | plasma membrane intrinsic protein 3, PLASMA MEMBRANE INTRINSIC PROTEIN 3A, PLASMA MEMBRANE INTRINSIC PROTEIN 2;7 | chr4:16708672-16709958 FORWARD LENGTH=280;AT4G35100.1 | Symbols: PIP3A, SIMIP, PIP3, PIP2
1	4	11	2	18	0	6	6	1	13	1	4	1	0	6				-1	14	14	14	18.7	18.7	18.7	85.305	0	120.02	138950000	37	AT2G38040.2;AT2G38040.1	AT2G38040.2;AT2G38040.1	517	AT2G38040.2 | Symbols: CAC3 | acetyl Co-enzyme a carboxylase carboxyltransferase alpha subunit | chr2:15917612-15920749 FORWARD LENGTH=769;AT2G38040.1 | Symbols: CAC3 | acetyl Co-enzyme a carboxylase carboxyltransferase alpha subunit | chr2:15917612-159207
0	5	5	2	12	0	5	4	3	12	0	5	1	0	6				-1	11	6	6	36.9	19.4	19.4	33.216	0	41.751	71577000	30	AT5G01410.2;AT5G01410.1	AT5G01410.2;AT5G01410.1	1076	AT5G01410.2 | Symbols: PDX1, ATPDX1.3, ATPDX1, PDX1.3, RSR4 | REDUCED SUGAR RESPONSE 4, PYRIDOXINE BIOSYNTHESIS 1.3, ARABIDOPSIS THALIANA PYRIDOXINE BIOSYNTHESIS 1.3 | chr5:172576-173505 REVERSE LENGTH=309;AT5G01410.1 | Symbols: PDX1, ATPDX1.3, ATPDX1, PDX
2	1	6	1	10	1	1	5	1	8	1	1	4	0	6				-1	4	4	4	12.8	12.8	12.8	19.947	0	60.592	498580000	24	AT1G09310.1	AT1G09310.1	57	AT1G09310.1 | Symbols: SVB2, SVBL | SVB-like | chr1:3009109-3009648 FORWARD LENGTH=179
2	3	3	2	10	0	3	2	2	7	3	2	1	0	6				-1	4	4	4	11.2	11.2	11.2	35.787	0	31.383	179180000	23	AT4G24770.2;AT4G24770.1	AT4G24770.2;AT4G24770.1	982	AT4G24770.2 | Symbols: ATRBP33, ATRBP31, CP31A, RBP31, CP33a, CP31 | ARABIDOPSIS THALIANA RNA BINDING PROTEIN, APPROXIMATELY 31 KD, 31-kDa RNA binding protein | chr4:12766223-12767952 REVERSE LENGTH=329;AT4G24770.1 | Symbols: ATRBP33, ATRBP31, CP31A, RBP
3	1	3	3	10	0	1	2	1	4	1	0	3	2	6				-1	6	6	5	6	6	5.2	141.03	0	57.442	50706000	20	AT5G10470.1;AT5G10470.2	AT5G10470.1;AT5G10470.2	1113	AT5G10470.1 | Symbols: KCA1, KAC1 | kinesin like protein for actin based chloroplast movement 1, KINESIN CDKA;1 ASSOCIATED 1 | chr5:3290121-3297248 REVERSE LENGTH=1273;AT5G10470.2 | Symbols: KCA1, KAC1 | kinesin like protein for actin based chloroplast mov
2	3	3	1	9	0	5	2	1	8	1	3	1	1	6				-1	5	5	5	35.5	35.5	35.5	17.357	0	33.349	165850000	23	ATCG01240.1;ATCG00900.1	ATCG01240.1;ATCG00900.1	1392	ATCG01240.1 | Symbols: RPS7.2 | ribosomal protein S7 | chrc:140704-141171 FORWARD LENGTH=155;ATCG00900.1 | Symbols: RPS7, RPS7.1 | CHLOROPLAST RIBOSOMAL PROTEIN S7 | chrc:97478-97945 REVERSE LENGTH=155
3	3	1	2	9	0	4	0	0	4	2	4	0	0	6				-1	5	5	5	26.4	26.4	26.4	21.307	0	33.847	132560000	19	AT2G34480.1;AT2G34480.2;AT3G14600.1;AT1G29965.1;AT1G29970.2	AT2G34480.1;AT2G34480.2;AT3G14600.1	497	AT2G34480.1 | Symbols: L18aB, RPL18aB | | chr2:14532916-14534161 REVERSE LENGTH=178;AT2G34480.2 | Symbols: L18aB, RPL18aB | | chr2:14532916-14534278 REVERSE LENGTH=217;AT3G14600.1 | Symbols: no symbol available | no full name available | chr3:4910773-491
0	5	2	1	8	0	5	1	0	6	1	5	0	0	6				-1	7	7	7	26.1	26.1	26.1	27.148	0	55.296	85439000	20	AT4G25080.4;AT4G25080.5;AT4G25080.3;AT4G25080.2;AT4G25080.1;AT4G25080.6	AT4G25080.4;AT4G25080.5;AT4G25080.3;AT4G25080.2;AT4G25080.1;AT4G25080.6	987	AT4G25080.4 | Symbols: CHLM | magnesium-protoporphyrin IX methyltransferase | chr4:12877216-12878128 FORWARD LENGTH=245;AT4G25080.5 | Symbols: CHLM | magnesium-protoporphyrin IX methyltransferase | chr4:12877015-12878128 FORWARD LENGTH=312;AT4G25080.3 | Sy
1	2	3	1	7	0	9	2	1	12	0	3	1	2	6				-1	5	5	5	10.1	10.1	10.1	65.13	0	45.699	78308000	25	AT3G22960.1	AT3G22960.1	697	AT3G22960.1 | Symbols: PKP1, PKP-ALPHA | PLASTIDIAL PYRUVATE KINASE 1 | chr3:8139369-8141771 FORWARD LENGTH=596
0	4	2	1	7	0	8	1	0	9	0	5	0	1	6				-1	6	6	6	13.8	13.8	13.8	59.82	0	50.066	44068000	22	AT1G17290.1;AT1G72330.2;AT5G62390.1;AT1G72330.1;AT1G72330.3	AT1G17290.1	115	AT1G17290.1 | Symbols: AlaAT1 | alanine aminotransferase | chr1:5922771-5926093 FORWARD LENGTH=543
1	4	1	1	7	0	6	1	1	8	1	4	0	1	6				-1	5	5	5	20.8	20.8	20.8	31.655	0	43.181	73911000	21	AT2G41530.1	AT2G41530.1	535	AT2G41530.1 | Symbols: SFGH, ATSFGH | S-formylglutathione hydrolase, ARABIDOPSIS THALIANA S-FORMYLGLUTATHIONE HYDROLASE | chr2:17323656-17325430 REVERSE LENGTH=284
1	4	1	1	7	1	3	1	1	6	2	2	1	1	6				-1	3	3	3	19.6	19.6	19.6	15.482	0	101.06	187620000	19	AT2G28900.1	AT2G28900.1	463	AT2G28900.1 | Symbols: OEP16, OEP16-1, ATOEP16-L, ATOEP16-1 | outer plastid envelope protein 16-1, OUTER PLASTID ENVELOPE PROTEIN 16-L, outer envelope protein 16 | chr2:12414423-12415459 REVERSE LENGTH=148
2	3	1	1	7	1	2	1	1	5	2	2	1	1	6				-1	4	4	4	28.9	28.9	28.9	17.942	0	80.743	253960000	18	AT2G37190.1;AT3G53430.1;AT5G60670.1	AT2G37190.1;AT3G53430.1;AT5G60670.1	511	AT2G37190.1 | Symbols: no symbol available | no full name available | chr2:15619559-15620059 REVERSE LENGTH=166;AT3G53430.1 | Symbols: no symbol available | no full name available | chr3:19809895-19810395 REVERSE LENGTH=166;AT5G60670.1 | Symbols: RPL12C |
1	2	2	2	7	0	4	0	0	4	2	3	0	1	6				-1	3	3	3	11	11	11	29.648	0	24.928	273990000	17	AT2G10940.2;AT2G10940.1	AT2G10940.2;AT2G10940.1	390	AT2G10940.2 | Symbols: no symbol available | no full name available | chr2:4311160-4312035 REVERSE LENGTH=291;AT2G10940.1 | Symbols: no symbol available | no full name available | chr2:4311160-4312035 REVERSE LENGTH=291
0	1	2	4	7	0	1	1	0	2	1	1	1	3	6				-1	7	4	4	36	22.4	22.4	24.788	0	36.495	59696000	15	AT5G12110.1	AT5G12110.1	1124	AT5G12110.1 | Symbols: no symbol available | no full name available | chr5:3914483-3915732 FORWARD LENGTH=228
1	5	0	0	6	0	6	0	0	6	1	5	0	0	6				-1	7	7	7	23.1	23.1	23.1	34.133	0	79.757	90089000	18	AT3G09200.1;AT3G11250.1;AT3G09200.2;AT2G40010.1	AT3G09200.1;AT3G11250.1;AT3G09200.2;AT2G40010.1	620	AT3G09200.1 | Symbols: no symbol available | no full name available | chr3:2823364-2825020 REVERSE LENGTH=320;AT3G11250.1 | Symbols: no symbol available | no full name available | chr3:3521453-3522826 FORWARD LENGTH=323;AT3G09200.2 | Symbols: no symbol ava
2	1	2	1	6	0	3	1	1	5	4	2	0	0	6				-1	7	7	6	35	35	35	19.733	0	62.326	76530000	17	AT5G41520.1;AT5G41520.2	AT5G41520.1;AT5G41520.2	1238	AT5G41520.1 | Symbols: RPS10B | ribosomal protein S10e B | chr5:16609377-16610583 REVERSE LENGTH=180;AT5G41520.2 | Symbols: RPS10B | ribosomal protein S10e B | chr5:16609377-16610203 REVERSE LENGTH=134
1	2	2	1	6	0	2	0	1	3	1	3	1	1	6				-1	5	5	5	7.2	7.2	7.2	114.3	0	37.939	35935000	15	AT4G11420.1	AT4G11420.1	911	AT4G11420.1 | Symbols: ATTIF3A1, TIF3A1, EIF3A-1, ATEIF3A-1, EIF3A | eukaryotic translation initiation factor 3A | chr4:6947834-6952053 REVERSE LENGTH=987
0	2	2	1	5	0	5	2	1	8	0	4	1	1	6				-1	5	5	5	15.8	15.8	15.8	35.064	0	80.026	89390000	19	AT4G27520.1	AT4G27520.1	1002	AT4G27520.1 | Symbols: ENODL2, AtENODL2 | early nodulin-like protein 2 | chr4:13750668-13751819 REVERSE LENGTH=349
0	3	1	1	5	0	5	1	1	7	0	4	1	1	6				-1	4	4	4	8	8	8	57.776	0	27.088	87863000	18	AT4G29840.1;AT1G72810.1	AT4G29840.1	1013	AT4G29840.1 | Symbols: MTO2, TS | THREONINE SYNTHASE, METHIONINE OVER-ACCUMULATOR 2 | chr4:14599434-14601014 REVERSE LENGTH=526
1	2	1	1	5	1	3	1	1	6	1	3	1	1	6				-1	2	2	2	9.1	9.1	9.1	21.098	0	12.244	331430000	17	AT4G25100.4;AT4G25100.5;AT4G25100.3;AT4G25100.2;AT4G25100.1	AT4G25100.4;AT4G25100.5;AT4G25100.3;AT4G25100.2;AT4G25100.1	988	AT4G25100.4 | Symbols: FSD1, ATFSD1 | ARABIDOPSIS FE SUPEROXIDE DISMUTASE 1, Fe superoxide dismutase 1 | chr4:12884649-12885660 REVERSE LENGTH=186;AT4G25100.5 | Symbols: FSD1, ATFSD1 | ARABIDOPSIS FE SUPEROXIDE DISMUTASE 1, Fe superoxide dismutase 1 | chr4
0	3	1	1	5	0	3	1	1	5	2	2	1	1	6				-1	15	4	4	48.9	17.2	17.2	35.019	0	42.702	108400000	16	AT3G50820.1	AT3G50820.1	777	AT3G50820.1 | Symbols: OEC33, PSBO-2, PSBO2 | photosystem II subunit O-2, OXYGEN EVOLVING COMPLEX SUBUNIT 33 KDA, PHOTOSYSTEM II SUBUNIT O-2 | chr3:18891008-18892311 REVERSE LENGTH=331
0	1	3	1	5	0	1	2	1	4	1	2	2	1	6				-1	4	4	4	8.8	8.8	8.8	57.775	0	27.117	133690000	15	AT3G18190.1	AT3G18190.1	679	AT3G18190.1 | Symbols: CCT4 | Chaperonin containing T-complex polypeptide-1 subunit 4 | chr3:6232226-6233836 FORWARD LENGTH=536
0	4	0	0	4	0	10	0	0	10	1	5	0	0	6				-1	10	10	10	25.6	25.6	25.6	42.619	0	151.76	53680000	20	AT1G12840.1	AT1G12840.1	83	AT1G12840.1 | Symbols: DET3, ATVHA-C | ARABIDOPSIS THALIANA VACUOLAR ATP SYNTHASE SUBUNIT C, DE-ETIOLATED 3 | chr1:4375584-4378220 FORWARD LENGTH=375
0	3	1	0	4	0	8	0	0	8	0	6	0	0	6				-1	11	10	10	46.1	42.1	42.1	28.9	0	96.205	87852000	18	AT1G22300.2;AT1G22300.1;AT1G22300.3;AT1G34760.2;AT1G34760.1;AT1G22290.1;AT1G22290.2;AT1G78220.1	AT1G22300.2;AT1G22300.1;AT1G22300.3	141	AT1G22300.2 | Symbols: 14-3-3EPSILON, GRF10, GF14 EPSILON | general regulatory factor 10, 14-3-3 PROTEIN G-BOX FACTOR14 EPSILON | chr1:7879244-7881103 REVERSE LENGTH=254;AT1G22300.1 | Symbols: 14-3-3EPSILON, GRF10, GF14 EPSILON | general regulatory factor
1	2	1	0	4	1	6	0	1	8	5	1	0	0	6				-1	6	6	6	27.2	27.2	27.2	19.096	0	37.62	50461000	18	AT5G14320.1;AT5G14320.2	AT5G14320.1;AT5G14320.2	1141	AT5G14320.1 | Symbols: EMB3137 | EMBRYO DEFECTIVE 3137 | chr5:4617839-4618772 REVERSE LENGTH=169;AT5G14320.2 | Symbols: EMB3137 | EMBRYO DEFECTIVE 3137 | chr5:4618189-4618772 REVERSE LENGTH=128
0	2	1	1	4	1	4	1	1	7	2	2	1	1	6				-1	5	5	5	29.3	29.3	29.3	23.148	0	36.724	141270000	17	AT1G32990.1	AT1G32990.1	192	AT1G32990.1 | Symbols: PRPL11 | plastid ribosomal protein l11 | chr1:11955827-11957139 FORWARD LENGTH=222
0	4	0	0	4	0	6	0	0	6	0	5	0	1	6				-1	5	5	5	16	16	16	40.505	0	72.605	32211000	16	AT2G35490.1	AT2G35490.1	501	AT2G35490.1 | Symbols: FBN2 | FIBRILLIN2 | chr2:14912309-14913797 REVERSE LENGTH=376
0	1	2	1	4	0	3	2	1	6	1	2	2	1	6				-1	2	2	2	10.5	10.5	10.5	13.487	0	14.841	165760000	16	AT2G47400.1	AT2G47400.1	571	AT2G47400.1 | Symbols: CP12, CP12-1 | CP12 DOMAIN-CONTAINING PROTEIN 1, CP12 domain-containing protein 1 | chr2:19446889-19447263 FORWARD LENGTH=124
0	2	1	1	4	0	4	1	1	6	0	3	2	1	6				-1	3	3	3	8.7	8.7	8.7	46.673	0	29.618	36714000	16	AT3G27925.2;AT3G27925.1	AT3G27925.2;AT3G27925.1	729	AT3G27925.2 | Symbols: DEGP1, DEG1 | degradation of periplasmic proteins 1, DegP protease 1 | chr3:10366659-10368864 REVERSE LENGTH=439;AT3G27925.1 | Symbols: DEGP1, DEG1 | degradation of periplasmic proteins 1, DegP protease 1 | chr3:10366659-10368864 REV
1	1	1	1	4	1	4	0	1	6	2	2	1	1	6				-1	5	5	5	16.5	16.5	16.5	40.089	0	31.968	106640000	16	AT5G14040.1;AT3G48850.1	AT5G14040.1	1138	AT5G14040.1 | Symbols: MPT3, PHT3;1 | phosphate transporter 3;1, mitochondrial phosphate transporter 3 | chr5:4531059-4532965 REVERSE LENGTH=375
0	3	1	0	4	0	5	1	0	6	0	6	0	0	6				-1	6	6	6	21.1	21.1	21.1	40.89	0	45.385	90739000	16	AT5G15650.1;AT3G02230.1;AT3G08900.1;AT5G50750.1	AT5G15650.1;AT3G02230.1	1149	AT5G15650.1 | Symbols: MUR5, ATRGP2, RGP2 | MURUS 5, REVERSIBLY GLYCOSYLATED POLYPEPTIDE 2, reversibly glycosylated polypeptide 2 | chr5:5092203-5094093 FORWARD LENGTH=360;AT3G02230.1 | Symbols: RGP1, ATRGP1 | ARABIDOPSIS THALIANA REVERSIBLY GLYCOSYLATED P
1	1	2	0	4	0	6	0	0	6	1	5	0	0	6				-1	11	10	9	21	19	17	62.731	0	60.201	93067000	16	AT5G25980.2;AT5G25980.3;AT5G25980.1	AT5G25980.2;AT5G25980.3;AT5G25980.1	1200	AT5G25980.2 | Symbols: BGLU37, TGG2 | BETA GLUCOSIDASE 37, glucoside glucohydrolase 2 | chr5:9072730-9075477 FORWARD LENGTH=547;AT5G25980.3 | Symbols: BGLU37, TGG2 | BETA GLUCOSIDASE 37, glucoside glucohydrolase 2 | chr5:9072730-9075143 FORWARD LENGTH=467;
2	0	2	0	4	2	1	1	1	5	3	0	2	1	6				-1	5	3	3	55.2	40.7	40.7	15.189	0	51.448	158780000	15	AT2G20260.1	AT2G20260.1	416	AT2G20260.1 | Symbols: PSAE-2 | photosystem I subunit E-2 | chr2:8736780-8737644 FORWARD LENGTH=145
2	1	1	0	4	0	2	1	1	4	0	4	2	0	6				-1	4	4	4	5.3	5.3	5.3	99.841	0	37.559	58511000	14	AT1G69830.1	AT1G69830.1	306	AT1G69830.1 | Symbols: ATAMY3, AMY3 | ALPHA-AMYLASE-LIKE 3, alpha-amylase-like 3 | chr1:26288518-26293003 REVERSE LENGTH=887
0	3	1	0	4	0	4	0	0	4	0	4	0	2	6				-1	6	6	6	17.3	17.3	17.3	48.826	0	86.95	15538000	14	AT1G80600.1	AT1G80600.1	369	AT1G80600.1 | Symbols: TUP5, WIN1 | HOPW1-1-interacting 1, TUMOR PRONE 5 | chr1:30298675-30300513 REVERSE LENGTH=457
0	3	1	0	4	0	3	1	0	4	0	3	0	3	6				-1	3	3	3	21.4	21.4	21.4	22.533	0	43.663	25405000	14	AT4G03280.2;AT4G03280.1	AT4G03280.2;AT4G03280.1	882	AT4G03280.2 | Symbols: PGR1, PETC | PROTON GRADIENT REGULATION 1, photosynthetic electron transfer C | chr4:1440462-1441717 FORWARD LENGTH=210;AT4G03280.1 | Symbols: PGR1, PETC | PROTON GRADIENT REGULATION 1, photosynthetic electron transfer C | chr4:14403
1	2	0	1	4	1	2	0	0	3	3	3	0	0	6				-1	4	4	4	32.8	32.8	32.8	15.479	0	41.402	69950000	13	ATCG00770.1	ATCG00770.1	1386	ATCG00770.1 | Symbols: RPS8 | ribosomal protein S8 | chrc:80068-80472 REVERSE LENGTH=134
0	1	2	0	3	0	2	4	2	8	2	1	1	2	6				-1	4	4	4	14.7	14.7	14.7	31.208	0	31.729	187890000	17	AT1G12410.1	AT1G12410.1	82	AT1G12410.1 | Symbols: EMB3146, CLPR2, CLP2, NCLPP2 | EMBRYO DEFECTIVE 3146, CLP protease proteolytic subunit 2, NUCLEAR-ENCODED CLP PROTEASE P2 | chr1:4223099-4224954 FORWARD LENGTH=279
0	2	0	1	3	0	4	0	0	4	1	4	0	1	6				-1	5	5	5	32.5	32.5	32.5	17.797	0	31.569	91694000	13	AT3G62250.1;AT2G47110.1;AT1G23410.1;AT2G47110.2;AT4G05320.2;AT5G20620.1;AT4G05320.3;AT4G05320.6;AT3G52590.1;AT2G36170.1;AT4G05320.4;AT1G65350.1;AT5G03240.1;AT5G03240.3;AT5G20620.2;AT5G03240.2;AT4G05320.5;AT4G05320.1;AT4G02890.4;AT4G02890.3;AT4G05320.8;AT4G05050.4;AT4G05320.7;AT2G35635.1;AT1G31340.1;AT5G37640.1;AT4G02890.1;AT4G02890.2;AT4G05050.1;AT4G05050.2;AT4G05050.3;AT1G55060.1;AT3G09790.1;AT3…	AT3G62250.1;AT2G47110.1;AT1G23410.1;AT2G47110.2;AT4G05320.2;AT5G20620.1;AT4G05320.3;AT4G05320.6;AT3G52590.1;AT2G36170.1;AT4G05320.4;AT1G65350.1;AT5G03240.1;AT5G03240.3;AT5G20620.2;AT5G03240.2;AT4G05320.5;AT4G05320.1;AT4G02890.4;AT4G02890.3;AT4G05320.8;AT4G05050.4;AT4G05320.7;AT2G35635.1;AT1G31340.1;AT5G37640.1;AT4G02890.1;AT4G02890.2;AT4G05050.1;AT4G05050.2;AT4G05050.3;AT1G55060.1;AT3G09790.1;AT3…	151	AT3G62250.1 | Symbols: UBQ5 | ubiquitin 5 | chr3:23037138-23037611 FORWARD LENGTH=157;AT2G47110.1 | Symbols: UBI6, UBQ6, RPS27aB | UBIQUITIN EXTENSION PROTEIN 6, ubiquitin 6, Ribosomal protein S27aB | chr2:19344701-19345174 FORWARD LENGTH=157;AT1G23410.1 |
0	2	0	0	2	0	6	0	0	6	2	4	0	0	6				-1	7	7	2	18.9	18.9	4.9	39.64	0	45.071	33627000	14	AT5G11420.1;AT4G32460.4;AT4G32460.3;AT4G32460.2;AT4G32460.1	AT5G11420.1	1117	AT5G11420.1 | Symbols: no symbol available | no full name available | chr5:3644655-3646991 FORWARD LENGTH=366
0	2	0	0	2	0	4	1	0	5	1	5	0	0	6				-1	10	7	7	22	17.1	17.1	42.327	0	60.233	28794000	13	AT2G01140.1	AT2G01140.1	370	AT2G01140.1 | Symbols: FBA3, AtFBA3, PDE345 | PIGMENT DEFECTIVE 345, fructose-bisphosphate aldolase 3 | chr2:95006-96491 REVERSE LENGTH=391
0	1	1	0	2	0	2	1	0	3	2	3	0	1	6				-1	5	5	5	20.5	20.5	20.5	25.911	0	69.792	16731000	11	AT1G67700.3;AT1G67700.4;AT1G67700.1;AT1G67700.5;AT1G67700.2	AT1G67700.3;AT1G67700.4;AT1G67700.1;AT1G67700.5;AT1G67700.2	301	AT1G67700.3 | Symbols: HHL1 | HYPERSENSITIVE TO HIGH LIGHT 1 | chr1:25374295-25375716 FORWARD LENGTH=229;AT1G67700.4 | Symbols: HHL1 | HYPERSENSITIVE TO HIGH LIGHT 1 | chr1:25374295-25375716 FORWARD LENGTH=230;AT1G67700.1 | Symbols: HHL1 | HYPERSENSITIVE T
0	1	1	0	2	0	3	0	0	3	0	6	0	0	6				-1	9	9	9	8.3	8.3	8.3	153.57	0	62.281	25805000	11	AT5G13630.1;AT5G13630.2	AT5G13630.1;AT5G13630.2	1136	AT5G13630.1 | Symbols: ABAR, CHLH, GUN5, CCH, CCH1 | ABA-BINDING PROTEIN, H SUBUNIT OF MG-CHELATASE, GENOMES UNCOUPLED 5, CONDITIONAL CHLORINA | chr5:4387567-4392082 REVERSE LENGTH=1381;AT5G13630.2 | Symbols: ABAR, CHLH, GUN5, CCH, CCH1 | ABA-BINDING PROTE
0	0	0	2	2	0	0	0	0	0	0	0	0	6	6				-1	3	3	3	6.3	6.3	6.3	65.568	0	68.69	562960000	8	AT1G32230.6;AT1G32230.5;AT1G32230.4;AT1G32230.2;AT1G32230.1;AT1G32230.3	AT1G32230.6;AT1G32230.5;AT1G32230.4;AT1G32230.2;AT1G32230.1;AT1G32230.3	188	AT1G32230.6 | Symbols: RIMB1, ATP8, RCD1, CEO, CEO1, AtRCD1 | RADICAL-INDUCED CELL DEATH1, ARABIDOPSIS THALIANA P8 (INTERACTING PROTEIN), REDOX IMBALANCED 1 | chr1:11613427-11615894 FORWARD LENGTH=588;AT1G32230.5 | Symbols: RIMB1, ATP8, RCD1, CEO, CEO1, At
0	0	0	0	0	0	5	0	0	5	0	6	0	0	6				-1	5	5	4	27.5	27.5	20.8	23.594	0	33.321	19569000	11	AT3G07110.2;AT3G07110.1;AT4G13170.1	AT3G07110.2;AT3G07110.1	610	AT3G07110.2 | Symbols: no symbol available | no full name available | chr3:2252092-2253332 FORWARD LENGTH=207;AT3G07110.1 | Symbols: no symbol available | no full name available | chr3:2252092-2253332 FORWARD LENGTH=206
0	4	5	3	12	0	8	7	2	17	0	3	0	2	5				-1	13	6	6	39.4	16.5	16.5	38.386	0	54.91	190570000	34	AT2G36460.1;AT2G36460.3;AT2G36460.2;AT5G03690.2;AT5G03690.1;AT5G03690.4;AT5G03690.3	AT2G36460.1;AT2G36460.3;AT2G36460.2	506	AT2G36460.1 | Symbols: FBA6 | fructose-bisphosphate aldolase 6 | chr2:15296929-15298387 REVERSE LENGTH=358;AT2G36460.3 | Symbols: FBA6 | fructose-bisphosphate aldolase 6 | chr2:15296929-15297732 REVERSE LENGTH=267;AT2G36460.2 | Symbols: FBA6 | fructose-bis
0	5	3	0	8	0	4	1	1	6	0	5	0	0	5				-1	5	5	5	31.6	31.6	31.6	19.816	0	94.195	68862000	19	AT3G20390.1;AT3G20390.2	AT3G20390.1;AT3G20390.2	690	AT3G20390.1 | Symbols: RidA | Reactive Intermediate Deaminase A | chr3:7110227-7111695 REVERSE LENGTH=187;AT3G20390.2 | Symbols: RidA | Reactive Intermediate Deaminase A | chr3:7110227-7111899 REVERSE LENGTH=255
1	5	1	1	8	0	5	1	0	6	1	4	0	0	5				-1	5	5	5	16.5	16.5	16.5	44.729	0	46.377	46614000	19	AT5G46290.2;AT5G46290.1;AT5G46290.3	AT5G46290.2;AT5G46290.1;AT5G46290.3	1261	AT5G46290.2 | Symbols: KASI, KAS1 | 3-ketoacyl-acyl carrier protein synthase I, KETOACYL-ACP SYNTHASE 1 | chr5:18774439-18776629 REVERSE LENGTH=418;AT5G46290.1 | Symbols: KASI, KAS1 | 3-ketoacyl-acyl carrier protein synthase I, KETOACYL-ACP SYNTHASE 1 | ch
0	4	4	0	8	0	3	1	0	4	2	3	0	0	5				-1	27	7	7	32.2	10	10	76.996	0	68.354	69688000	17	AT5G49910.1	AT5G49910.1	1280	AT5G49910.1 | Symbols: HSC70-7, cpHsc70-2 | chloroplast heat shock protein 70-2, HEAT SHOCK PROTEIN 70-7 | chr5:20303470-20306295 FORWARD LENGTH=718
3	4	0	0	7	0	8	1	1	10	3	2	0	0	5				-1	8	8	8	30	30	30	24.705	0	60.216	133740000	22	AT1G05190.1	AT1G05190.1	27	AT1G05190.1 | Symbols: RPL6, EMB2394 | embryo defective 2394 | chr1:1502515-1503738 REVERSE LENGTH=223
0	4	3	0	7	0	6	2	1	9	0	4	0	1	5				-1	7	7	7	18.3	18.3	18.3	47.981	0	58.555	98137000	21	AT3G01480.1;AT3G01480.2	AT3G01480.1;AT3G01480.2	581	AT3G01480.1 | Symbols: CYP38, ATCYP38 | cyclophilin 38, ARABIDOPSIS CYCLOPHILIN 38 | chr3:188569-190674 FORWARD LENGTH=437;AT3G01480.2 | Symbols: CYP38, ATCYP38 | cyclophilin 38, ARABIDOPSIS CYCLOPHILIN 38 | chr3:188569-190252 FORWARD LENGTH=355
1	3	3	0	7	0	6	3	0	9	1	3	0	1	5				-1	6	6	6	18.3	18.3	18.3	36.39	0	90.008	72895000	21	AT5G58330.3;AT5G58330.2;AT5G58330.1	AT5G58330.3;AT5G58330.2;AT5G58330.1	1321	AT5G58330.3 | Symbols: NADP-MDH | NADP-dependent Malate Dehydrogenase | chr5:23580010-23581751 REVERSE LENGTH=334;AT5G58330.2 | Symbols: NADP-MDH | NADP-dependent Malate Dehydrogenase | chr5:23580010-23582287 REVERSE LENGTH=442;AT5G58330.1 | Symbols: NADP-
0	2	4	1	7	0	5	1	0	6	0	5	0	0	5				-1	11	11	8	20.3	20.3	10.8	60.579	0	102.89	66183000	18	AT1G09780.1	AT1G09780.1	63	AT1G09780.1 | Symbols: iPGAM1 | 2,3-biphosphoglycerate-independent phosphoglycerate mutase 1 | chr1:3165550-3167812 REVERSE LENGTH=557
1	6	0	0	7	0	5	0	0	5	0	5	0	0	5				-1	7	7	7	25.6	25.6	25.6	28.412	0	67.661	68171000	17	AT1G70410.1;AT1G70410.3;AT1G70410.2	AT1G70410.1;AT1G70410.3;AT1G70410.2	309	AT1G70410.1 | Symbols: BCA4, ATBCA4, CA4 | beta carbonic anhydrase 4, BETA CARBONIC ANHYDRASE 4 | chr1:26534167-26536505 REVERSE LENGTH=258;AT1G70410.3 | Symbols: BCA4, ATBCA4, CA4 | beta carbonic anhydrase 4, BETA CARBONIC ANHYDRASE 4 | chr1:26534167-2653
0	1	4	2	7	0	2	1	1	4	1	2	1	1	5				-1	7	7	3	12.4	12.4	5	66.758	0	45.785	58616000	16	AT2G39800.2;AT2G39800.3;AT2G39800.4;AT2G39800.1	AT2G39800.2;AT2G39800.3;AT2G39800.4;AT2G39800.1	526	AT2G39800.2 | Symbols: P5CS1, ATP5CS | delta1-pyrroline-5-carboxylate synthase 1 | chr2:16598516-16601976 REVERSE LENGTH=614;AT2G39800.3 | Symbols: P5CS1, ATP5CS | delta1-pyrroline-5-carboxylate synthase 1 | chr2:16598516-16602939 REVERSE LENGTH=714;AT2G39
1	4	1	0	6	0	9	0	0	9	0	5	0	0	5				-1	9	9	9	34.8	34.8	34.8	34.13	0	67.109	37039000	20	AT1G16080.1	AT1G16080.1	101	AT1G16080.1 | Symbols: no symbol available | no full name available | chr1:5514394-5515761 FORWARD LENGTH=313
2	2	1	1	6	0	2	6	1	9	2	1	1	1	5				-1	7	7	7	37.5	37.5	37.5	21.057	0	50.696	71847000	20	ATCG00130.1	ATCG00130.1	1365	ATCG00130.1 | Symbols: ATPF | | chrc:11529-12798 REVERSE LENGTH=184
1	2	2	1	6	0	3	3	2	8	0	3	2	0	5				-1	4	4	4	15.9	15.9	15.9	29.382	0	28.38	86703000	19	AT1G11750.1;AT1G11750.2	AT1G11750.1;AT1G11750.2	74	AT1G11750.1 | Symbols: NCLPP1, CLPP6, NCLPP6 | NUCLEAR-ENCODED CLPP 1, CLP protease proteolytic subunit 6 | chr1:3967609-3969535 FORWARD LENGTH=271;AT1G11750.2 | Symbols: NCLPP1, CLPP6, NCLPP6 | NUCLEAR-ENCODED CLPP 1, CLP protease proteolytic subunit 6 |
1	4	0	1	6	0	6	1	1	8	0	4	0	1	5				-1	5	5	5	19.2	19.2	19.2	40.819	0	56.408	76301000	19	AT1G80380.3;AT1G80380.8;AT1G80380.4;AT1G80380.2;AT1G80380.7;AT1G80380.6;AT1G80380.5;AT1G80380.1	AT1G80380.3;AT1G80380.8;AT1G80380.4;AT1G80380.2;AT1G80380.7;AT1G80380.6;AT1G80380.5;AT1G80380.1	365	AT1G80380.3 | Symbols: GLYK | glycerate kinase | chr1:30217895-30219784 FORWARD LENGTH=364;AT1G80380.8 | Symbols: GLYK | glycerate kinase | chr1:30217895-30219784 FORWARD LENGTH=390;AT1G80380.4 | Symbols: GLYK | glycerate kinase | chr1:30217332-30219784 FO
2	2	1	1	6	1	3	3	1	8	1	2	1	1	5				-1	4	3	3	45.7	33.7	33.7	10.23	0	26.352	190220000	19	AT4G39260.3;AT4G39260.2;AT4G39260.1;AT4G39260.4	AT4G39260.3;AT4G39260.2;AT4G39260.1;AT4G39260.4	1069	AT4G39260.3 | Symbols: RBGA6, CCR1, ATGRP8, GR-RBP8, GRP8 | cold, circadian rhythm, and RNA binding 1, glycine-rich RNA-binding protein 8, GLYCINE-RICH PROTEIN 8, RNA-binding glycine-rich protein A6 | chr4:18274166-18274958 REVERSE LENGTH=92;AT4G39260.2
0	5	1	0	6	0	6	0	0	6	0	4	0	1	5				-1	5	5	5	24.4	24.4	24.4	22.134	0	30.744	110340000	17	AT3G44890.1	AT3G44890.1	745	AT3G44890.1 | Symbols: RPL9 | ribosomal protein L9 | chr3:16386505-16387963 FORWARD LENGTH=197
0	3	3	0	6	0	3	2	0	5	0	3	2	0	5				-1	5	5	2	12.5	12.5	5.4	44.161	0	39.131	110860000	16	AT5G14200.1;AT5G14200.3	AT5G14200.1;AT5G14200.3	1139	AT5G14200.1 | Symbols: ATIMD1, IMD1 | isopropylmalate dehydrogenase 1, ARABIDOPSIS ISOPROPYLMALATE DEHYDROGENASE 1 | chr5:4576220-4578111 FORWARD LENGTH=409;AT5G14200.3 | Symbols: ATIMD1, IMD1 | isopropylmalate dehydrogenase 1, ARABIDOPSIS ISOPROPYLMALATE
2	3	1	0	6	0	3	1	1	5	1	3	1	0	5				-1	9	4	4	38.2	23.2	23.2	27.771	0	47.151	32937000	16	AT5G65430.2;AT5G65430.1;AT5G65430.3	AT5G65430.2;AT5G65430.1;AT5G65430.3	1351	AT5G65430.2 | Symbols: 14-3-3KAPPA, GRF8, AtMIN10, GF14 KAPPA | general regulatory factor 8, 14-3-3 PROTEIN G-BOX FACTOR14 KAPPA | chr5:26148546-26150255 REVERSE LENGTH=246;AT5G65430.1 | Symbols: 14-3-3KAPPA, GRF8, AtMIN10, GF14 KAPPA | general regulatory
2	3	0	1	6	1	3	0	0	4	3	2	0	0	5				-1	4	4	4	28.6	28.6	28.6	13.65	0	26.437	81289000	15	AT1G69620.1;AT1G26880.1;AT1G26880.2;AT3G28900.1	AT1G69620.1;AT1G26880.1;AT1G26880.2	304	AT1G69620.1 | Symbols: RPL34 | ribosomal protein L34 | chr1:26189900-26191081 FORWARD LENGTH=119;AT1G26880.1 | Symbols: no symbol available | no full name available | chr1:9315640-9316681 REVERSE LENGTH=120;AT1G26880.2 | Symbols: no symbol available | no f
2	3	1	0	6	0	4	0	0	4	0	5	0	0	5				-1	7	6	6	27	23.2	23.2	29.52	0	41.347	82274000	15	AT2G42590.1;AT2G42590.3;AT2G42590.2;AT1G26480.1	AT2G42590.1;AT2G42590.3;AT2G42590.2	543	AT2G42590.1 | Symbols: GF14 MU, GRF9, GRF14 | general regulatory factor 9 | chr2:17732118-17733775 REVERSE LENGTH=263;AT2G42590.3 | Symbols: GF14 MU, GRF9, GRF14 | general regulatory factor 9 | chr2:17732164-17733775 REVERSE LENGTH=276;AT2G42590.2 | Symbol
1	0	5	0	6	0	3	1	0	4	0	2	0	3	5				-1	7	7	7	16.2	16.2	16.2	60.485	0	44.913	28457000	15	AT5G61790.1;AT5G07340.1;AT5G07340.2	AT5G61790.1	1332	AT5G61790.1 | Symbols: CNX1, ATCNX1 | calnexin 1 | chr5:24827394-24829642 REVERSE LENGTH=530
3	1	1	1	6	1	1	1	0	3	2	2	0	1	5				-1	4	4	1	3.4	3.4	1.1	136.47	0	29.146	26476000	14	AT2G21390.1	AT2G21390.1	428	AT2G21390.1 | Symbols: no symbol available | no full name available | chr2:9152428-9156577 FORWARD LENGTH=1218
0	2	2	2	6	0	2	1	0	3	1	4	0	0	5				-1	3	3	2	12.9	12.9	8.4	25.518	0	26.585	62822000	14	AT4G17560.1	AT4G17560.1	946	AT4G17560.1 | Symbols: no symbol available | no full name available | chr4:9780343-9781752 FORWARD LENGTH=225
3	1	1	1	6	2	1	0	0	3	3	2	0	0	5				-1	3	3	3	24.1	24.1	24.1	15.503	0	17.904	49279000	14	AT4G18100.1;AT5G46430.2;AT5G46430.1	AT4G18100.1	949	AT4G18100.1 | Symbols: no symbol available | no full name available | chr4:10035715-10036475 REVERSE LENGTH=133
2	1	2	1	6	0	0	2	0	2	4	0	0	1	5				-1	3	3	3	13.9	13.9	13.9	19.377	0	23.047	48646000	13	AT5G65220.1	AT5G65220.1	1350	AT5G65220.1 | Symbols: PRPL29 | plastid ribosomal proteins of the 50S subunit 29 | chr5:26061301-26062506 FORWARD LENGTH=173
1	1	3	0	5	1	5	3	1	10	1	2	2	0	5				-1	5	5	5	19	19	19	27.748	0	37.043	287420000	20	AT3G52150.2;AT3G52150.1	AT3G52150.2;AT3G52150.1	782	AT3G52150.2 | Symbols: PSRP2 | plastid-speci&#64257;c ribosomal protein 2 | chr3:19342074-19343090 FORWARD LENGTH=253;AT3G52150.1 | Symbols: PSRP2 | plastid-speci&#64257;c ribosomal protein 2 | chr3:19342074-19343090 FORWARD LENGTH=253
0	2	2	1	5	0	3	1	1	5	1	1	2	1	5				-1	11	2	2	28.4	5.6	5.6	46.704	0	21.744	288490000	15	AT3G13920.1;AT3G13920.3;AT3G13920.4;AT3G13920.2;AT3G13920.5	AT3G13920.1;AT3G13920.3;AT3G13920.4;AT3G13920.2;AT3G13920.5	653	AT3G13920.1 | Symbols: TIF4A1, EIF4A1, RH4 | eukaryotic translation initiation factor 4A1 | chr3:4592635-4594128 REVERSE LENGTH=412;AT3G13920.3 | Symbols: TIF4A1, EIF4A1, RH4 | eukaryotic translation initiation factor 4A1 | chr3:4592635-4594094 REVERSE LEN
1	2	1	1	5	1	2	1	0	4	3	1	0	1	5				-1	4	4	2	21.2	21.2	10.6	17.058	0	28.077	90170000	14	AT1G04270.2;AT1G04270.1	AT1G04270.2;AT1G04270.1	19	AT1G04270.2 | Symbols: RPS15 | cytosolic ribosomal protein S15 | chr1:1141852-1142960 REVERSE LENGTH=151;AT1G04270.1 | Symbols: RPS15 | cytosolic ribosomal protein S15 | chr1:1141852-1142960 REVERSE LENGTH=152
1	2	1	1	5	0	3	1	0	4	2	2	0	1	5				-1	2	2	2	10.5	10.5	10.5	31.138	0	35.993	19581000	14	AT1G54780.1	AT1G54780.1	249	AT1G54780.1 | Symbols: TLP18.3, AtTLP18.3 | thylakoid lumen protein 18.3 | chr1:20439533-20440953 FORWARD LENGTH=285
0	2	2	1	5	0	4	0	0	4	1	3	0	1	5				-1	5	5	5	18.5	18.5	18.5	41.213	0	29.614	53348000	14	AT2G05990.2;AT2G05990.1	AT2G05990.2;AT2G05990.1	386	AT2G05990.2 | Symbols: MOD1, ENR1 | MOSAIC DEATH 1, ENOYL-ACP REDUCTASE 1 | chr2:2322876-2324867 FORWARD LENGTH=390;AT2G05990.1 | Symbols: MOD1, ENR1 | MOSAIC DEATH 1, ENOYL-ACP REDUCTASE 1 | chr2:2322876-2324867 FORWARD LENGTH=390
1	2	1	1	5	0	2	1	1	4	1	2	1	1	5				-1	9	4	2	33.2	16	9.7	30.182	0	39.516	82105000	14	AT5G16050.2;AT5G16050.1	AT5G16050.2;AT5G16050.1	1151	AT5G16050.2 | Symbols: GRF5, GF14 UPSILON | general regulatory factor 5 | chr5:5244008-5245402 REVERSE LENGTH=268;AT5G16050.1 | Symbols: GRF5, GF14 UPSILON | general regulatory factor 5 | chr5:5244008-5245402 REVERSE LENGTH=268
0	2	2	1	5	0	2	0	1	3	0	5	0	0	5				-1	7	7	7	51.5	51.5	51.5	14.499	0	44.592	171620000	13	ATCG00470.1	ATCG00470.1	1373	ATCG00470.1 | Symbols: ATPE | ATP synthase epsilon chain | chrc:52265-52663 REVERSE LENGTH=132
1	2	1	0	4	0	6	1	0	7	0	5	0	0	5				-1	5	5	4	19.1	19.1	13.3	38.152	0	58.131	55673000	16	AT3G44310.3;AT3G44310.1;AT3G44310.4;AT3G44310.2;AT3G44300.1	AT3G44310.3;AT3G44310.1;AT3G44310.4;AT3G44310.2;AT3G44300.1	741	AT3G44310.3 | Symbols: NIT1, ATNIT1, NITI | A. THALIANA NITRILASE 1, nitrilase 1 | chr3:15986901-15988841 FORWARD LENGTH=346;AT3G44310.1 | Symbols: NIT1, ATNIT1, NITI | A. THALIANA NITRILASE 1, nitrilase 1 | chr3:15986901-15988841 FORWARD LENGTH=346;AT3G44
1	1	2	0	4	0	5	2	0	7	1	3	1	0	5				-1	5	5	4	16.1	16.1	11.1	36.984	0	80.782	104470000	16	AT4G35450.3;AT4G35450.2;AT4G35450.1;AT4G35450.5;AT4G35450.4	AT4G35450.3;AT4G35450.2;AT4G35450.1;AT4G35450.5;AT4G35450.4	1053	AT4G35450.3 | Symbols: AFT, AKR2, AKR2A | ankyrin repeat-containing protein 2 | chr4:16839862-16841759 FORWARD LENGTH=342;AT4G35450.2 | Symbols: AFT, AKR2, AKR2A | ankyrin repeat-containing protein 2 | chr4:16839862-16841759 FORWARD LENGTH=342;AT4G35450.1
1	1	2	0	4	0	4	2	1	7	1	3	1	0	5				-1	6	6	6	25.6	25.6	25.6	33.82	0	40.821	41277000	16	AT5G04430.1;AT5G04430.2	AT5G04430.1;AT5G04430.2	1094	AT5G04430.1 | Symbols: BTR1, BTR1L, BTR1S | BINDING TO TOMV RNA 1S (SHORT FORM), binding to TOMV RNA 1L (long form), BINDING TO TOMV RNA 1 | chr5:1250602-1253523 REVERSE LENGTH=313;AT5G04430.2 | Symbols: BTR1, BTR1L, BTR1S | BINDING TO TOMV RNA 1S (SHORT F
1	3	0	0	4	0	5	0	0	5	1	4	0	0	5				-1	4	4	4	18.8	18.8	18.8	22.577	0	27.483	85951000	14	AT1G74970.1	AT1G74970.1	328	AT1G74970.1 | Symbols: TWN3, SOT8, RPS9, PRPS9 | ribosomal protein S9 | chr1:28157761-28159202 REVERSE LENGTH=208
0	3	1	0	4	0	3	1	0	4	0	5	0	0	5				-1	5	5	5	15.6	15.6	15.6	43.154	0	39.12	26941000	13	AT2G27680.1	AT2G27680.1	456	AT2G27680.1 | Symbols: no symbol available | no full name available | chr2:11803981-11805965 REVERSE LENGTH=384
0	2	1	1	4	0	2	1	1	4	0	3	1	1	5				-1	3	3	3	17	17	17	26.56	0	25.093	61100000	13	AT4G12060.1	AT4G12060.1	914	AT4G12060.1 | Symbols: ClpT2 | | chr4:7228269-7229898 REVERSE LENGTH=241
1	1	1	1	4	0	2	1	1	4	2	2	0	1	5				-1	10	4	4	36.1	16.9	16.9	28.162	0	31.755	151130000	13	AT5G10360.1;AT5G10360.2	AT5G10360.1;AT5G10360.2	1111	AT5G10360.1 | Symbols: RPS6B, EMB3010 | Ribosomal protein small subunit 6b, embryo defective 3010 | chr5:3258734-3260142 REVERSE LENGTH=249;AT5G10360.2 | Symbols: RPS6B, EMB3010 | Ribosomal protein small subunit 6b, embryo defective 3010 | chr5:3258734-326
2	0	2	0	4	0	2	1	0	3	2	3	0	0	5				-1	7	6	2	41.8	41.8	16.4	19.447	0	45.082	38896000	12	AT4G25740.1;AT4G25740.2	AT4G25740.1;AT4G25740.2	991	AT4G25740.1 | Symbols: no symbol available | no full name available | chr4:13107488-13108751 REVERSE LENGTH=177;AT4G25740.2 | Symbols: no symbol available | no full name available | chr4:13107488-13108751 REVERSE LENGTH=149
1	2	1	0	4	0	2	1	0	3	1	2	1	1	5				-1	2	2	2	5.8	5.8	5.8	48.956	0	37.981	18971000	12	AT5G63890.1;AT5G63890.2	AT5G63890.1;AT5G63890.2	1342	AT5G63890.1 | Symbols: HISN8, ATHDH, HDH | histidinol dehydrogenase, HISTIDINE BIOSYNTHESIS 8 | chr5:25565600-25567879 REVERSE LENGTH=452;AT5G63890.2 | Symbols: HISN8, ATHDH, HDH | histidinol dehydrogenase, HISTIDINE BIOSYNTHESIS 8 | chr5:25565600-25568104
0	2	1	0	3	0	8	1	0	9	0	3	0	2	5				-1	8	8	5	28.5	28.5	19.7	37.14	0	61.921	28517000	17	AT1G70310.1	AT1G70310.1	308	AT1G70310.1 | Symbols: SPDS2 | spermidine synthase 2 | chr1:26485497-26487352 REVERSE LENGTH=340
0	3	0	0	3	0	6	1	0	7	0	5	0	0	5				-1	6	6	6	17.1	17.1	17.1	39.927	0	88.705	63618000	15	AT3G61440.1;AT3G61440.4;AT3G61440.3;AT3G61440.2	AT3G61440.1;AT3G61440.4	847	AT3G61440.1 | Symbols: ATCYSC1, ARATH;BSAS3;1, CAS-C1, CYSC1 | ß-cyanoalanine synthase C1, CYSTEINE SYNTHASE C1, BETA-SUBSTITUTED ALA SYNTHASE 3;1, cysteine synthase C1 | chr3:22735885-22737792 FORWARD LENGTH=368;AT3G61440.4 | Symbols: ATCYSC1, ARATH;BSAS3
0	1	1	1	3	0	3	1	2	6	0	3	1	1	5				-1	3	3	3	11	11	11	31.589	0	19.394	41489000	14	AT3G12290.1	AT3G12290.1	644	AT3G12290.1 | Symbols: MTHFD1 | methylenetetrahydrofolate dehydrogenase/methenyltetrahydrofolate cyclohydrolase | chr3:3919591-3921326 FORWARD LENGTH=299
1	0	2	0	3	0	2	2	2	6	1	3	1	0	5				-1	4	4	4	20.4	20.4	20.4	30.422	0	171.8	60760000	14	AT3G63190.1	AT3G63190.1	856	AT3G63190.1 | Symbols: cpRRF, HFP108, AtcpRRF, RRF | chloroplast ribosome recycling factor, Arabidopsis thaliana chloroplast ribosome recycling factor, ribosome recycling factor, chloroplast precursor, HIGH CHLOROPHYLL FLUORESCENCE AND PALE GREEN MUTANT
0	3	0	0	3	0	5	0	0	5	0	5	0	0	5				-1	6	6	2	20.6	20.6	7.7	43.79	0	44.207	24813000	13	AT1G08200.1	AT1G08200.1	46	AT1G08200.1 | Symbols: AXS2 | UDP-D-apiose/UDP-D-xylose synthase 2 | chr1:2574259-2576609 REVERSE LENGTH=389
0	3	0	0	3	0	4	0	0	4	0	5	0	0	5				-1	4	4	4	14.8	14.8	14.8	31.294	0	26.093	78343000	12	AT1G16880.1;AT1G16880.2	AT1G16880.1;AT1G16880.2	108	AT1G16880.1 | Symbols: ACR11 | ACT domain repeats 11 | chr1:5773796-5776125 FORWARD LENGTH=290;AT1G16880.2 | Symbols: ACR11 | ACT domain repeats 11 | chr1:5773796-5775272 FORWARD LENGTH=213
0	3	0	0	3	0	4	0	0	4	1	4	0	0	5				-1	3	3	3	11.3	11.3	11.3	23.262	0	20.674	81309000	12	AT3G54890.4;AT3G54890.1;AT3G54890.3;AT3G54890.2	AT3G54890.4;AT3G54890.1	807	AT3G54890.4 | Symbols: LHCA1 | photosystem I light harvesting complex gene 1 | chr3:20339881-20340922 REVERSE LENGTH=213;AT3G54890.1 | Symbols: LHCA1 | photosystem I light harvesting complex gene 1 | chr3:20339706-20340922 REVERSE LENGTH=241
0	3	0	0	3	0	4	0	0	4	0	5	0	0	5				-1	6	6	2	24.6	24.6	7.4	29.034	0	47.196	41003000	12	AT3G62870.1	AT3G62870.1	852	AT3G62870.1 | Symbols: no symbol available | no full name available | chr3:23242862-23244273 REVERSE LENGTH=256
0	3	0	0	3	0	4	0	0	4	0	4	0	1	5				-1	4	4	4	18.9	18.9	18.9	37.926	0	54.208	29934000	12	AT3G63410.1	AT3G63410.1	858	AT3G63410.1 | Symbols: E37, VTE3, IEP37, APG1 | INNER ENVELOPE PROTEIN 37, VITAMIN E DEFECTIVE 3, ALBINO OR PALE GREEN MUTANT 1 | chr3:23415816-23417002 REVERSE LENGTH=338
0	2	1	0	3	0	2	1	0	3	0	3	1	1	5				-1	4	4	4	10.6	10.6	10.6	51.087	0	51.877	24253000	11	AT2G20610.1;AT2G20610.2	AT2G20610.1;AT2G20610.2	422	AT2G20610.1 | Symbols: RTY1, RTY, HLS3, ALF1, SUR1 | ABERRANT LATERAL ROOT FORMATION 1, SUPERROOT 1, ROOTY 1, ROOTY, HOOKLESS 3 | chr2:8878150-8880298 REVERSE LENGTH=462;AT2G20610.2 | Symbols: RTY1, RTY, HLS3, ALF1, SUR1 | ABERRANT LATERAL ROOT FORMATION 1
0	1	1	1	3	0	2	1	0	3	0	1	3	1	5				-1	4	4	4	11.1	11.1	11.1	45.475	0	33.935	49313000	11	AT3G54400.1	AT3G54400.1	803	AT3G54400.1 | Symbols: no symbol available | no full name available | chr3:20140291-20142599 REVERSE LENGTH=425
1	2	0	0	3	0	2	0	0	2	1	3	0	1	5				-1	3	3	1	19.9	19.9	6.6	15.268	0	25.37	24120000	10	AT5G65360.1;AT5G10400.1;AT5G10390.1;AT3G27360.1;AT1G09200.1;AT1G13370.1;AT5G65350.1;AT1G19890.1	AT5G65360.1;AT5G10400.1;AT5G10390.1;AT3G27360.1;AT1G09200.1;AT1G13370.1;AT5G65350.1	55	AT5G65360.1 | Symbols: H3.1, HTR1 | histone 3.1 | chr5:26120099-26120509 REVERSE LENGTH=136;AT5G10400.1 | Symbols: H3.1, HTR9 | histone 3.1 | chr5:3270478-3270888 REVERSE LENGTH=136;AT5G10390.1 | Symbols: H3.1, HTR13 | histone 3.1 | chr5:3269065-3269475 RE
1	0	1	0	2	0	3	2	1	6	0	4	1	0	5				-1	5	5	5	15.6	15.6	15.6	33.684	0	30.595	45957000	13	AT1G76080.1	AT1G76080.1	333	AT1G76080.1 | Symbols: CDSP32, TRXL1, ATCDSP32 | ARABIDOPSIS THALIANA CHLOROPLASTIC DROUGHT-INDUCED STRESS PROTEIN OF 32 KD, chloroplastic drought-induced stress protein of 32 kD, TRX-like 1 | chr1:28548063-28549348 REVERSE LENGTH=302
1	1	0	0	2	0	3	2	0	5	1	4	0	0	5				-1	6	6	6	15.7	15.7	15.7	47.173	0	73.067	45015000	12	AT1G01090.1	AT1G01090.1	2	AT1G01090.1 | Symbols: PDH-E1 ALPHA | pyruvate dehydrogenase E1 alpha | chr1:47705-49166 REVERSE LENGTH=428
0	1	1	0	2	0	4	0	1	5	2	1	1	1	5				-1	4	4	4	23.1	23.1	23.1	24.584	0	89.834	99994000	12	AT4G20260.9;AT4G20260.8;AT4G20260.7;AT4G20260.3;AT4G20260.2;AT4G20260.10;AT4G20260.1;AT4G20260.4;AT4G20260.5;AT4G20260.6	AT4G20260.9;AT4G20260.8;AT4G20260.7;AT4G20260.3;AT4G20260.2;AT4G20260.10;AT4G20260.1;AT4G20260.4;AT4G20260.5	957	AT4G20260.9 | Symbols: ATPCAP1, PCAP1, MDP25 | ARABIDOPSIS THALIANA PLASMA-MEMBRANE ASSOCIATED CATION-BINDING PROTEIN 1, microtubule-destabilizing protein 25, plasma-membrane associated cation-binding protein 1 | chr4:10941593-10943227 FORWARD LENGTH=225;A
0	1	1	0	2	0	3	1	1	5	0	4	0	1	5				-1	4	4	4	15.2	15.2	15.2	33.365	0	29.606	26645000	12	AT5G11450.1;AT5G11450.2	AT5G11450.1;AT5G11450.2	1118	AT5G11450.1 | Symbols: PPD5 | PsbP domain protein 5 | chr5:3654475-3656357 FORWARD LENGTH=297;AT5G11450.2 | Symbols: PPD5 | PsbP domain protein 5 | chr5:3654421-3656357 FORWARD LENGTH=315
0	2	0	0	2	0	4	0	1	5	0	3	0	2	5				-1	6	6	6	13.9	13.9	13.9	54.163	0	38.92	13289000	12	AT5G11880.1;AT3G14390.1	AT5G11880.1;AT3G14390.1	1122	AT5G11880.1 | Symbols: DAPDC2 | meso-diaminopimelate decarboxylase 2 | chr5:3827806-3829942 REVERSE LENGTH=489;AT3G14390.1 | Symbols: DAPDC1 | meso-diaminopimelate decarboxylase 1 | chr3:4806771-4808954 FORWARD LENGTH=484
2	0	0	0	2	0	4	0	0	4	2	3	0	0	5				-1	5	5	5	33.1	33.1	33.1	20.693	0	38.801	12386000	11	AT5G14670.3;AT5G14670.2;AT1G10630.1;AT3G62290.3;AT3G62290.2;AT3G62290.1;AT2G47170.3;AT2G47170.2;AT2G47170.1;AT1G70490.7;AT1G70490.6;AT1G70490.5;AT1G70490.4;AT1G70490.3;AT1G70490.2;AT1G70490.1;AT1G23490.1;AT1G10630.2;AT5G14670.1	AT5G14670.3;AT5G14670.2;AT1G10630.1;AT3G62290.3;AT3G62290.2;AT3G62290.1;AT2G47170.3;AT2G47170.2;AT2G47170.1;AT1G70490.7;AT1G70490.6;AT1G70490.5;AT1G70490.4;AT1G70490.3;AT1G70490.2;AT1G70490.1;AT1G23490.1;AT1G10630.2;AT5G14670.1	69	AT5G14670.3 | Symbols: ATARFA1B, ARFA1B | ADP-ribosylation factor A1B | chr5:4729319-4730672 FORWARD LENGTH=181;AT5G14670.2 | Symbols: ATARFA1B, ARFA1B | ADP-ribosylation factor A1B | chr5:4729319-4730672 FORWARD LENGTH=181;AT1G10630.1 | Symbols: ARFA1F, A
0	1	1	0	2	0	3	1	0	4	0	5	0	0	5				-1	6	6	6	6.2	6.2	6.2	129.96	0	37.233	28093000	11	AT1G29900.1	AT1G29900.1	174	AT1G29900.1 | Symbols: CARB, VEN3 | carbamoyl phosphate synthetase B, VENOSA 3 | chr1:10468164-10471976 FORWARD LENGTH=1187
0	2	0	0	2	0	3	0	0	3	1	4	0	0	5				-1	6	6	6	25.8	25.8	25.8	26.228	0	38.143	21586000	10	AT3G08740.1	AT3G08740.1	618	AT3G08740.1 | Symbols: no symbol available | no full name available | chr3:2654788-2656154 REVERSE LENGTH=236
0	2	0	0	2	0	3	0	0	3	0	5	0	0	5				-1	4	4	4	21.1	21.1	21.1	27.733	0	59.895	47772000	10	AT3G47470.1	AT3G47470.1	756	AT3G47470.1 | Symbols: LHCA4, CAB4 | light-harvesting chlorophyll-protein complex I subunit A4 | chr3:17493622-17494773 REVERSE LENGTH=251
0	1	1	0	2	0	2	1	0	3	0	4	0	1	5				-1	5	5	5	14.3	14.3	14.3	48.236	0	40.001	27038000	10	AT5G28500.1;AT5G28500.2	AT5G28500.1;AT5G28500.2	1213	AT5G28500.1 | Symbols: no symbol available | no full name available | chr5:10477810-10479114 FORWARD LENGTH=434;AT5G28500.2 | Symbols: no symbol available | no full name available | chr5:10477810-10478945 FORWARD LENGTH=269
0	2	0	0	2	0	1	0	0	1	4	1	0	0	5				-1	4	4	4	25.9	25.9	25.9	15.895	0	25.576	19162000	8	AT2G19730.3;AT2G19730.2;AT2G19730.1	AT2G19730.3;AT2G19730.2;AT2G19730.1	411	AT2G19730.3 | Symbols: no symbol available | no full name available | chr2:8511752-8512995 FORWARD LENGTH=143;AT2G19730.2 | Symbols: no symbol available | no full name available | chr2:8511752-8512995 FORWARD LENGTH=143;AT2G19730.1 | Symbols: no symbol ava
0	0	1	0	1	1	3	1	0	5	1	3	1	0	5				-1	4	4	4	12.2	12.2	12.2	31.923	0	27.354	46824000	11	AT1G15140.1;AT1G15140.3;AT1G15140.2	AT1G15140.1;AT1G15140.3;AT1G15140.2	95	AT1G15140.1 | Symbols: FNRL | FERREDOXIN-NADP(+) OXIDOREDUCTASE -LIKE | chr1:5210403-5212137 REVERSE LENGTH=295;AT1G15140.3 | Symbols: FNRL | FERREDOXIN-NADP(+) OXIDOREDUCTASE -LIKE | chr1:5210642-5212137 REVERSE LENGTH=271;AT1G15140.2 | Symbols: FNRL | FE
0	1	0	0	1	0	5	0	0	5	0	5	0	0	5				-1	5	5	5	30.4	30.4	30.4	21.981	0	34.79	28230000	11	AT3G25530.3;AT3G25530.1;AT3G25530.2	AT3G25530.3;AT3G25530.1;AT3G25530.2	712	AT3G25530.3 | Symbols: AtGLYR1, GLYR1, ATGHBDH, GHBDH, GR1 | GLYOXYLATE REDUCTASE 1, glyoxylate reductase 1 | chr3:9272371-9273514 REVERSE LENGTH=207;AT3G25530.1 | Symbols: AtGLYR1, GLYR1, ATGHBDH, GHBDH, GR1 | GLYOXYLATE REDUCTASE 1, glyoxylate reductase
0	1	0	0	1	0	4	0	0	4	0	4	0	1	5				-1	7	4	4	28.2	14.7	14.7	29.78	0	26.966	45829000	10	AT5G06290.1;AT5G06290.2	AT5G06290.1;AT5G06290.2	1098	AT5G06290.1 | Symbols: 2-Cys Prx B, 2CPB | 2-cysteine peroxiredoxin B, 2-CYS PEROXIREDOXIN B | chr5:1919380-1921211 FORWARD LENGTH=273;AT5G06290.2 | Symbols: 2-Cys Prx B, 2CPB | 2-cysteine peroxiredoxin B, 2-CYS PEROXIREDOXIN B | chr5:1919380-1921016 FORWA
0	1	0	0	1	0	3	0	0	3	0	5	0	0	5				-1	14	4	4	19.3	6.1	6.1	84.583	0	37.698	18297000	9	AT3G03780.3;AT3G03780.2;AT3G03780.1	AT3G03780.3;AT3G03780.2;AT3G03780.1	595	AT3G03780.3 | Symbols: MS2, ATMS2 | methionine synthase 2 | chr3:957602-960740 FORWARD LENGTH=765;AT3G03780.2 | Symbols: MS2, ATMS2 | methionine synthase 2 | chr3:957602-960740 FORWARD LENGTH=765;AT3G03780.1 | Symbols: MS2, ATMS2 | methionine synthase 2 |
0	1	0	0	1	0	2	1	0	3	1	3	0	1	5				-1	2	2	2	19.6	19.6	19.6	17.482	0	50.46	8972500	9	AT3G12490.1;AT3G12490.2	AT3G12490.1;AT3G12490.2	646	AT3G12490.1 | Symbols: ATCYSB, ATCYS6, CYSB | ARABIDOPSIS THALIANA PHYTOCYSTATIN 6, cystatin B | chr3:3960802-3961777 REVERSE LENGTH=158;AT3G12490.2 | Symbols: ATCYSB, ATCYS6, CYSB | ARABIDOPSIS THALIANA PHYTOCYSTATIN 6, cystatin B | chr3:3960523-3961876 R
0	0	1	0	1	0	0	2	1	3	0	3	1	1	5				-1	4	4	4	11.9	11.9	11.9	38.832	0	60.663	71174000	9	AT3G49120.1;AT4G08780.1;AT4G08770.1;AT3G32980.1;AT3G49110.1	AT3G49120.1	770	AT3G49120.1 | Symbols: PRX34, PRXCB, ATPCB, AtPRX34, PERX34, ATPERX34 | ARABIDOPSIS THALIANA PEROXIDASE CB, PEROXIDASE 34, peroxidase CB, ARABIDOPSIS THALIANA PEROXIDASE 34 | chr3:18207819-18210041 FORWARD LENGTH=353
0	0	0	0	0	0	1	2	1	4	0	4	1	0	5				-1	7	7	7	12.1	12.1	12.1	83.283	0	47.215	27541000	9	AT1G08520.1	AT1G08520.1	48	AT1G08520.1 | Symbols: ALB1, PDE166, ALB-1V, CHLD, V157 | PIGMENT DEFECTIVE EMBRYO 166, ALBINA 1 | chr1:2696538-2700819 FORWARD LENGTH=760
0	0	0	0	0	0	0	0	0	0	0	1	0	4	5				-1	4	4	4	21.6	21.6	21.6	26.112	0	25.672	9127300	5	AT2G29420.1	AT2G29420.1	464	AT2G29420.1 | Symbols: GST25, ATGSTU7, GSTU7 | glutathione S-transferase tau 7, GLUTATHIONE S-TRANSFERASE 25 | chr2:12618111-12618871 REVERSE LENGTH=227
1	3	6	0	10	0	5	2	0	7	0	3	1	0	4				-1	9	9	9	19.2	19.2	19.2	61.733	0	89.895	52416000	21	AT5G55220.1	AT5G55220.1	1310	AT5G55220.1 | Symbols: HP65b, TIG1 | | chr5:22397677-22400678 FORWARD LENGTH=547
3	5	0	0	8	0	3	1	0	4	1	3	0	0	4				-1	7	7	7	22.8	22.8	22.8	31.912	0	55.907	65976000	16	AT5G19760.1	AT5G19760.1	1175	AT5G19760.1 | Symbols: no symbol available | no full name available | chr5:6679591-6681845 REVERSE LENGTH=298
1	4	2	1	8	0	3	1	0	4	2	1	0	1	4				-1	5	5	5	45.9	45.9	45.9	15.294	0	35.33	35451000	16	ATCG00790.1	ATCG00790.1	1388	ATCG00790.1 | Symbols: RPL16 | ribosomal protein L16 | chrc:81189-82652 REVERSE LENGTH=135
0	3	2	1	6	0	7	2	1	10	0	3	0	1	4				-1	8	8	8	17.3	17.3	17.3	57.495	0	137.53	56203000	20	AT3G52990.1;AT3G52990.2;AT2G36580.1	AT3G52990.1;AT3G52990.2;AT2G36580.1	793	AT3G52990.1 | Symbols: no symbol available | no full name available | chr3:19649046-19652237 FORWARD LENGTH=527;AT3G52990.2 | Symbols: no symbol available | no full name available | chr3:19649336-19652237 FORWARD LENGTH=474;AT2G36580.1 | Symbols: no symbol
0	5	1	0	6	0	5	1	1	7	1	3	0	0	4				-1	4	4	4	26.3	26.3	26.3	19.664	0	138.64	137920000	17	AT1G03680.1	AT1G03680.1	16	AT1G03680.1 | Symbols: ATHM1, TRX-M1, ATM1, THM1 | thioredoxin M-type 1, THIOREDOXIN M-TYPE 1, ARABIDOPSIS THIOREDOXIN M-TYPE 1 | chr1:916990-917865 REVERSE LENGTH=179
0	2	3	1	6	0	2	2	1	5	0	1	2	1	4				-1	3	3	3	9.9	9.9	9.9	32.314	0	45.884	98656000	15	AT3G52180.4;AT3G52180.1	AT3G52180.4;AT3G52180.1	783	AT3G52180.4 | Symbols: ATPTPKIS1, SEX4, ATSEX4, DSP4 | STARCH-EXCESS 4, DUAL-SPECIFICITY PROTEIN PHOSPHATASE 4 | chr3:19349884-19352716 REVERSE LENGTH=284;AT3G52180.1 | Symbols: ATPTPKIS1, SEX4, ATSEX4, DSP4 | STARCH-EXCESS 4, DUAL-SPECIFICITY PROTEIN PHO
0	0	4	2	6	0	2	2	0	4	0	2	0	2	4				-1	6	6	5	10.9	10.9	9.8	72.779	0	43.741	47554000	14	AT1G49760.2;AT1G49760.1	AT1G49760.2;AT1G49760.1	230	AT1G49760.2 | Symbols: PABP8, PAB8 | POLY(A) BINDING PROTEIN 8, poly(A) binding protein 8 | chr1:18416740-18419753 FORWARD LENGTH=671;AT1G49760.1 | Symbols: PABP8, PAB8 | POLY(A) BINDING PROTEIN 8, poly(A) binding protein 8 | chr1:18416740-18419753 FORWARD
0	0	4	2	6	0	0	2	2	4	0	1	2	1	4				-1	5	2	2	20.7	9.8	9.8	22.629	0	12.067	363330000	14	AT1G78320.2;AT1G78320.1	AT1G78320.2;AT1G78320.1	346	AT1G78320.2 | Symbols: GSTU23, ATGSTU23, GSTT23 | glutathione S-transferase TAU 23 | chr1:29467581-29468358 REVERSE LENGTH=193;AT1G78320.1 | Symbols: GSTU23, ATGSTU23, GSTT23 | glutathione S-transferase TAU 23 | chr1:29467581-29468358 REVERSE LENGTH=220
2	2	1	1	6	0	2	1	1	4	1	1	1	1	4				-1	3	3	3	11.1	11.1	11.1	34.655	0	20.057	73791000	14	AT4G39970.1	AT4G39970.1	1073	AT4G39970.1 | Symbols: no symbol available | no full name available | chr4:18536678-18538429 REVERSE LENGTH=316
1	3	1	1	6	0	3	1	0	4	1	3	0	0	4				-1	4	4	4	12.2	12.2	12.2	26.927	0	32.387	38222000	14	AT5G16390.2;AT5G16390.1	AT5G16390.2;AT5G16390.1	1153	AT5G16390.2 | Symbols: CAC1-A, CAC1A, CAC1, BCCP1, BCCP, BCCP-1 | chloroplastic acetylcoenzyme A carboxylase 1, BIOTIN CARBOXYL CARRIER PROTEIN, BIOTIN CARBOXYL-CARRIER PROTEIN 1 | chr5:5361554-5363020 REVERSE LENGTH=254;AT5G16390.1 | Symbols: CAC1-A, CAC1
2	2	2	0	6	1	1	1	0	3	1	3	0	0	4				-1	4	4	4	18.4	18.4	18.4	23.24	0	24.162	74557000	13	ATCG00380.1	ATCG00380.1	1372	ATCG00380.1 | Symbols: RPS4 | chloroplast ribosomal protein S4 | chrc:45223-45828 REVERSE LENGTH=201
0	2	2	1	5	0	5	3	1	9	0	3	0	1	4				-1	7	7	7	20.9	20.9	20.9	37.41	0	44.025	83916000	18	AT1G55480.1	AT1G55480.1	252	AT1G55480.1 | Symbols: ZKT, MET1 | protein containing PDZ domain, a K-box domain, and a TPR region | chr1:20713822-20715351 FORWARD LENGTH=335
0	2	3	0	5	0	5	2	1	8	0	2	2	0	4				-1	9	9	9	12.8	12.8	12.8	106.26	0	63.476	45243000	17	AT2G47390.1	AT2G47390.1	570	AT2G47390.1 | Symbols: CGEP | chloroplast glutamyl peptidase | chr2:19442278-19446253 REVERSE LENGTH=961
1	4	0	0	5	1	6	0	0	7	1	3	0	0	4				-1	3	3	3	31.1	31.1	31.1	11.409	0	28.915	105640000	16	AT5G59970.2;AT5G59970.1;AT5G59690.1;AT3G53730.1;AT3G46320.1;AT3G45930.1;AT2G28740.1;AT1G07820.2;AT1G07820.1;AT1G07660.1;AT1G07660.2	AT5G59970.2;AT5G59970.1;AT5G59690.1;AT3G53730.1;AT3G46320.1;AT3G45930.1;AT2G28740.1;AT1G07820.2;AT1G07820.1;AT1G07660.1;AT1G07660.2	42	AT5G59970.2 | Symbols: no symbol available | no full name available | chr5:24146352-24146663 REVERSE LENGTH=103;AT5G59970.1 | Symbols: no symbol available | no full name available | chr5:24146352-24146663 REVERSE LENGTH=103;AT5G59690.1 | Symbols: no symbol
3	0	1	1	5	0	3	4	0	7	2	0	1	1	4				-1	8	6	2	18	14	3.9	39.207	0	46.818	74278000	16	AT1G66200.1;AT1G66200.3;AT1G66200.2;AT3G17820.1	AT1G66200.1;AT1G66200.3	292	AT1G66200.1 | Symbols: ATGSR2, GSR2, GLN1;2 | glutamine synthetase 1;2, glutamine synthase clone F11 | chr1:24655520-24657520 REVERSE LENGTH=356;AT1G66200.3 | Symbols: ATGSR2, GSR2, GLN1;2 | glutamine synthetase 1;2, glutamine synthase clone F11 | chr1:246
0	3	2	0	5	0	4	1	2	7	1	3	0	0	4				-1	4	4	4	17.1	17.1	17.1	21.172	0	143.8	44268000	16	AT3G15360.1	AT3G15360.1	669	AT3G15360.1 | Symbols: ATM4, TRX-M4, ATHM4 | ARABIDOPSIS THIOREDOXIN M-TYPE 4, thioredoxin M-type 4 | chr3:5188448-5189457 FORWARD LENGTH=193
2	3	0	0	5	0	4	1	0	5	2	2	0	0	4				-1	4	4	4	15.2	15.2	15.2	25.344	0	193.51	48448000	14	AT3G10920.2;AT3G10920.1	AT3G10920.2;AT3G10920.1	632	AT3G10920.2 | Symbols: ATMSD1, MEE33, MSD1, AtSOD1 | ARABIDOPSIS MANGANESE SUPEROXIDE DISMUTASE 1, superoxide dismutase 1, MATERNAL EFFECT EMBRYO ARREST 33, manganese superoxide dismutase 1 | chr3:3418015-3419581 FORWARD LENGTH=230;AT3G10920.1 | Symbols: A
3	2	0	0	5	0	4	0	0	4	2	2	0	0	4				-1	4	4	4	9.7	9.7	9.7	46.427	0	27.781	25756000	13	AT1G04420.1	AT1G04420.1	21	AT1G04420.1 | Symbols: no symbol available | no full name available | chr1:1191634-1193699 FORWARD LENGTH=412
0	1	2	2	5	0	1	2	1	4	0	1	1	2	4				-1	2	2	2	22.5	22.5	22.5	11.943	0	25.837	62779000	13	AT3G56240.2;AT3G56240.3;AT3G56240.1	AT3G56240.2;AT3G56240.3;AT3G56240.1	821	AT3G56240.2 | Symbols: AtHMP31, CCH | HEAVY METAL ASSOCIATED PROTEIN 31, copper chaperone | chr3:20863460-20863909 REVERSE LENGTH=111;AT3G56240.3 | Symbols: AtHMP31, CCH | HEAVY METAL ASSOCIATED PROTEIN 31, copper chaperone | chr3:20863460-20864402 REVERSE
0	1	1	3	5	0	3	0	1	4	0	3	0	1	4				-1	13	3	3	31.3	7.4	7.4	49.823	0	55.198	89554000	13	AT5G44340.1	AT5G44340.1	1254	AT5G44340.1 | Symbols: TUB4 | tubulin beta chain 4 | chr5:17859442-17860994 REVERSE LENGTH=444
1	2	0	2	5	0	0	0	1	1	1	1	0	2	4				-1	4	4	4	9.5	9.5	9.5	45.256	0	26.635	30434000	10	AT1G47570.3;AT1G47570.2;AT1G47570.1	AT1G47570.3;AT1G47570.2;AT1G47570.1	220	AT1G47570.3 | Symbols: no symbol available | no full name available | chr1:17478919-17482955 FORWARD LENGTH=401;AT1G47570.2 | Symbols: no symbol available | no full name available | chr1:17478978-17483229 FORWARD LENGTH=453;AT1G47570.1 | Symbols: no symbol
0	4	0	0	4	0	8	1	0	9	0	4	0	0	4				-1	8	8	6	51.2	51.2	45.9	18.378	0	67.844	75651000	17	AT4G34870.1	AT4G34870.1	1044	AT4G34870.1 | Symbols: ROC5, ATCYP1 | ARABIDOPSIS THALIANA CYCLOPHILIN 1, rotamase cyclophilin 5 | chr4:16614451-16614969 FORWARD LENGTH=172
0	2	2	0	4	0	5	2	0	7	0	3	1	0	4				-1	3	3	3	7.2	7.2	7.2	54.411	0	20.918	46407000	15	AT5G56350.1;AT4G26390.1;AT3G25960.1;AT5G63680.3;AT5G63680.2;AT5G63680.1;AT5G08570.3;AT5G08570.2;AT5G08570.1;AT3G04050.1;AT3G55650.1	AT5G56350.1;AT4G26390.1;AT3G25960.1;AT5G63680.3;AT5G63680.2;AT5G63680.1;AT5G08570.3;AT5G08570.2;AT5G08570.1;AT3G04050.1	1314	AT5G56350.1 | Symbols: no symbol available | no full name available | chr5:22820254-22822529 REVERSE LENGTH=498;AT4G26390.1 | Symbols: no symbol available | no full name available | chr4:13342207-13344418 FORWARD LENGTH=497;AT3G25960.1 | Symbols: no symbol
0	0	4	0	4	0	4	1	1	6	0	2	2	0	4				-1	7	7	7	11.3	11.3	11.3	59.242	0	39.556	29613000	14	AT1G18070.1;AT1G18070.2;AT1G18070.3	AT1G18070.1;AT1G18070.2;AT1G18070.3	119	AT1G18070.1 | Symbols: EF-1alpha | | chr1:6214236-6218211 REVERSE LENGTH=532;AT1G18070.2 | Symbols: EF-1alpha | | chr1:6214236-6218211 REVERSE LENGTH=532;AT1G18070.3 | Symbols: EF-1alpha | | chr1:6214236-6218211 REVERSE LENGTH=543
0	1	2	1	4	0	2	2	2	6	1	2	1	0	4				-1	3	3	3	17.2	17.2	17.2	25.252	0	42.718	64348000	14	AT1G75040.1	AT1G75040.1	329	AT1G75040.1 | Symbols: PR-5, PR5 | pathogenesis-related gene 5 | chr1:28177754-28178731 FORWARD LENGTH=239
0	1	3	0	4	0	3	1	2	6	0	3	1	0	4				-1	5	5	5	8.5	8.5	8.5	63.324	0	31.093	73034000	14	AT4G34200.1;AT1G17745.1;AT1G17745.2	AT4G34200.1	1036	AT4G34200.1 | Symbols: EDA9, PGDH1 | phosphoglycerate dehydrogenase 1, embryo sac development arrest 9 | chr4:16374041-16376561 REVERSE LENGTH=603
1	0	3	0	4	0	2	1	2	5	0	3	1	0	4				-1	7	7	7	13.7	13.7	13.7	60.339	0	45.923	68317000	13	AT5G26360.1	AT5G26360.1	1202	AT5G26360.1 | Symbols: CCT3 | Chaperonin containing T-complex polypeptide-1 subunit 3 | chr5:9255561-9258891 REVERSE LENGTH=555
1	2	1	0	4	0	3	1	0	4	1	3	0	0	4				-1	4	4	2	28.5	28.5	16	15.377	0	25.12	55277000	12	AT1G15930.2;AT1G15930.1	AT1G15930.2;AT1G15930.1	99	AT1G15930.2 | Symbols: no symbol available | no full name available | chr1:5471702-5472741 FORWARD LENGTH=144;AT1G15930.1 | Symbols: no symbol available | no full name available | chr1:5471702-5472741 FORWARD LENGTH=144
0	1	2	1	4	0	1	2	1	4	0	1	1	2	4				-1	4	4	3	8	8	5.8	54.083	0	49.877	17150000	12	AT5G50950.2;AT5G50950.1;AT5G50950.3;AT5G50950.4	AT5G50950.2;AT5G50950.1;AT5G50950.3;AT5G50950.4	1285	AT5G50950.2 | Symbols: FUM2 | FUMARASE 2 | chr5:20729687-20733636 FORWARD LENGTH=499;AT5G50950.1 | Symbols: FUM2 | FUMARASE 2 | chr5:20729687-20733476 FORWARD LENGTH=510;AT5G50950.3 | Symbols: FUM2 | FUMARASE 2 | chr5:20731191-20733636 FORWARD LENGTH=317;A
2	0	2	0	4	0	0	2	1	3	1	0	2	1	4				-1	1	1	1	7.7	7.7	7.7	20.911	0	62.47	135690000	11	AT3G27160.1;AT3G27160.2	AT3G27160.1;AT3G27160.2	723	AT3G27160.1 | Symbols: GHS1, LPE2, RPS21 | GLUCOSE HYPERSENSITIVE 1, LOW PHOTOSYNTHETIC EFFICIENCY2 | chr3:10017531-10018854 FORWARD LENGTH=183;AT3G27160.2 | Symbols: GHS1, LPE2, RPS21 | GLUCOSE HYPERSENSITIVE 1, LOW PHOTOSYNTHETIC EFFICIENCY2 | chr3:10017
1	3	0	0	4	0	3	0	0	3	1	3	0	0	4				-1	4	4	4	26.9	26.9	26.9	14.628	0	38.496	47273000	11	AT3G56340.1;AT2G40590.1;AT2G40510.1	AT3G56340.1;AT2G40590.1;AT2G40510.1	823	AT3G56340.1 | Symbols: RPS26e | Ribosomal Protein S26e | chr3:20892309-20893343 REVERSE LENGTH=130;AT2G40590.1 | Symbols: no symbol available | no full name available | chr2:16945215-16946345 REVERSE LENGTH=131;AT2G40510.1 | Symbols: no symbol available |
1	0	2	1	4	0	2	1	0	3	1	2	1	0	4				-1	4	4	4	7.1	7.1	7.1	48.7	0	25.114	65686000	11	AT5G64760.3;AT5G64760.2;AT5G64760.1;AT5G09900.2;AT5G09900.1;AT5G09900.3	AT5G64760.3;AT5G64760.2;AT5G64760.1;AT5G09900.2;AT5G09900.1;AT5G09900.3	1110	AT5G64760.3 | Symbols: RPN5B | regulatory particle non-ATPase subunit 5B | chr5:25894027-25896282 REVERSE LENGTH=422;AT5G64760.2 | Symbols: RPN5B | regulatory particle non-ATPase subunit 5B | chr5:25894027-25896445 REVERSE LENGTH=442;AT5G64760.1 | Symbols:
1	1	1	1	4	0	2	1	0	3	1	2	1	0	4				-1	4	4	4	16.1	16.1	16.1	30.476	0	24.57	95411000	11	AT5G66530.4;AT5G66530.3;AT5G66530.2;AT5G66530.1	AT5G66530.4;AT5G66530.3;AT5G66530.2;AT5G66530.1	1357	AT5G66530.4 | Symbols: no symbol available | no full name available | chr5:26553821-26555386 REVERSE LENGTH=279;AT5G66530.3 | Symbols: no symbol available | no full name available | chr5:26553821-26555575 REVERSE LENGTH=307;AT5G66530.2 | Symbols: no symbol
1	2	1	0	4	0	2	0	0	2	2	2	0	0	4				-1	4	4	4	9.2	9.2	9.2	53.113	0	55.397	18393000	10	AT4G33030.1	AT4G33030.1	1028	AT4G33030.1 | Symbols: SQD1 | sulfoquinovosyldiacylglycerol 1 | chr4:15936051-15937566 FORWARD LENGTH=477
0	1	2	0	3	0	4	1	1	6	0	3	1	0	4				-1	5	5	5	21.7	21.7	21.7	25.623	0	31.61	85677000	13	AT3G55330.1	AT3G55330.1	810	AT3G55330.1 | Symbols: PPL1 | PsbP-like protein 1 | chr3:20514031-20515275 REVERSE LENGTH=230
0	3	0	0	3	0	5	1	0	6	0	4	0	0	4				-1	5	5	5	23.7	23.7	23.7	30.476	0	46.557	31188000	13	AT5G42790.1;AT1G47250.1	AT5G42790.1;AT1G47250.1	1246	AT5G42790.1 | Symbols: ARS5, PAF1, ATPSM30 | ARSENIC TOLERANCE 5, proteasome alpha subunit F1 | chr5:17159270-17160975 REVERSE LENGTH=278;AT1G47250.1 | Symbols: PAF2 | 20S proteasome alpha subunit F2 | chr1:17319220-17320900 FORWARD LENGTH=277
1	1	1	0	3	1	3	1	0	5	2	2	0	0	4				-1	5	5	5	13.3	13.3	13.3	49.369	0	29.828	38643000	12	AT4G29040.1;AT2G20140.1	AT4G29040.1;AT2G20140.1	414	AT4G29040.1 | Symbols: RPT2a | regulatory particle AAA-ATPase 2A | chr4:14312369-14314386 FORWARD LENGTH=443;AT2G20140.1 | Symbols: RPT2b | regulatory particle AAA-ATPase 2b | chr2:8692736-8694837 FORWARD LENGTH=443
1	1	0	1	3	0	4	1	0	5	1	2	1	0	4				-1	6	6	6	19.6	19.6	19.6	30.471	0	40.744	36341000	12	AT2G34460.1	AT2G34460.1	496	AT2G34460.1 | Symbols: no symbol available | no full name available | chr2:14529635-14530732 FORWARD LENGTH=280
0	1	2	0	3	0	4	1	0	5	0	4	0	0	4				-1	7	7	4	15.2	15.2	9.5	56.148	0	45.314	33580000	12	AT4G33510.1;AT4G33510.2;AT1G22410.1	AT4G33510.1;AT4G33510.2	1031	AT4G33510.1 | Symbols: DAHP2, AtDAHP2, DHS2 | 3-deoxy-d-arabino-heptulosonate 7-phosphate synthase, 3-DEOXY-D-ARABINO-HEPTULOSONATE-7-PHOSPHATE 2 | chr4:16116496-16118549 FORWARD LENGTH=507;AT4G33510.2 | Symbols: DAHP2, AtDAHP2, DHS2 | 3-deoxy-d-arabino-he
0	1	1	1	3	0	3	1	1	5	1	1	1	1	4				-1	2	2	2	19.5	19.5	19.5	12.699	0	20.757	114300000	12	AT4G34620.1	AT4G34620.1	1040	AT4G34620.1 | Symbols: SSR16 | small subunit ribosomal protein 16 | chr4:16535084-16536092 REVERSE LENGTH=113
0	1	1	1	3	0	1	1	2	4	1	1	1	1	4				-1	1	1	1	9.9	9.9	9.9	14.167	0	8.617	182560000	11	AT3G62410.1	AT3G62410.1	850	AT3G62410.1 | Symbols: CP12, CP12-2 | CP12 DOMAIN-CONTAINING PROTEIN 1, CP12 domain-containing protein 2 | chr3:23091006-23091401 FORWARD LENGTH=131
1	2	0	0	3	1	3	0	0	4	1	3	0	0	4				-1	5	5	5	31.4	31.4	31.4	24.239	0	53.293	53401000	11	AT4G17390.1;AT4G16720.1	AT4G17390.1;AT4G16720.1	935	AT4G17390.1 | Symbols: no symbol available | no full name available | chr4:9714407-9715545 REVERSE LENGTH=204;AT4G16720.1 | Symbols: no symbol available | no full name available | chr4:9400156-9401315 REVERSE LENGTH=204
0	0	2	1	3	0	1	2	1	4	1	1	1	1	4				-1	2	2	2	5.7	5.7	5.7	41.411	0	73.452	39896000	11	AT5G48230.2;AT5G48230.1	AT5G48230.2;AT5G48230.1	1274	AT5G48230.2 | Symbols: EMB1276, ACAT2, AACT2 | acetoacetyl-CoA thiolase 2, EMBRYO DEFECTIVE 1276, Acetoacetyl-CoA thiolase 2 | chr5:19552570-19555122 REVERSE LENGTH=403;AT5G48230.1 | Symbols: EMB1276, ACAT2, AACT2 | acetoacetyl-CoA thiolase 2, EMBRYO DEFEC
1	1	1	0	3	0	2	1	0	3	1	3	0	0	4				-1	3	3	3	9.6	9.6	9.6	40.141	0	34.189	21210000	10	AT1G29660.1	AT1G29660.1	170	AT1G29660.1 | Symbols: GGL5 | | chr1:10371955-10373624 FORWARD LENGTH=364
0	2	1	0	3	0	2	1	0	3	0	4	0	0	4				-1	5	5	5	15.7	15.7	15.7	42.822	0	33.672	23417000	10	AT2G19940.3;AT2G19940.1	AT2G19940.3;AT2G19940.1	413	AT2G19940.3 | Symbols: no symbol available | no full name available | chr2:8613203-8615649 FORWARD LENGTH=389;AT2G19940.1 | Symbols: no symbol available | no full name available | chr2:8613203-8615649 FORWARD LENGTH=389
1	1	1	0	3	0	2	1	0	3	1	3	0	0	4				-1	4	4	4	19.8	19.8	19.8	24.096	0	27.322	28068000	10	AT2G43910.2;AT2G43910.1;AT2G43910.3;AT2G43920.6;AT2G43920.5;AT2G43920.4;AT2G43920.3;AT2G43920.2;AT2G43920.1	AT2G43910.2;AT2G43910.1;AT2G43910.3	555	AT2G43910.2 | Symbols: ATHOL1, HOL1 | HARMLESS TO OZONE LAYER 1 | chr2:18184831-18186951 REVERSE LENGTH=217;AT2G43910.1 | Symbols: ATHOL1, HOL1 | HARMLESS TO OZONE LAYER 1 | chr2:18184658-18186951 REVERSE LENGTH=227;AT2G43910.3 | Symbols: ATHOL1, HOL1 | HA
0	1	2	0	3	0	3	0	0	3	1	2	0	1	4				-1	6	6	6	14.9	14.9	14.9	58.939	0	46.383	8994500	10	AT3G03960.1	AT3G03960.1	596	AT3G03960.1 | Symbols: CCT8 | Chaperonin containing T-complex polypeptide-1 subunit 8 | chr3:1024432-1027604 FORWARD LENGTH=549
2	1	0	0	3	0	1	1	1	3	2	2	0	0	4				-1	4	4	4	19.2	19.2	19.2	27.475	0	45.425	36504000	10	AT3G22110.1;AT4G15165.1	AT3G22110.1	693	AT3G22110.1 | Symbols: PAC1 | 20S proteasome alpha subunit C1 | chr3:7792819-7793571 REVERSE LENGTH=250
0	3	0	0	3	0	3	0	0	3	0	3	0	1	4				-1	4	4	4	10.9	10.9	10.9	50.284	0	29.153	16000000	10	AT3G42050.1	AT3G42050.1	734	AT3G42050.1 | Symbols: VHA-H | | chr3:14228846-14232228 REVERSE LENGTH=441
0	3	0	0	3	0	2	0	0	2	0	3	0	1	4				-1	3	2	2	12.1	6.4	6.4	38.022	0	137.49	27215000	9	AT3G44320.1	AT3G44320.1	742	AT3G44320.1 | Symbols: NIT3, AtNIT3 | NITRILASE 3, nitrilase 3 | chr3:15993419-15995493 FORWARD LENGTH=346
0	1	1	0	2	0	3	1	1	5	0	4	0	0	4				-1	3	3	3	6.2	6.2	6.2	58.927	0	20.849	32950000	11	AT5G16070.1;AT3G02530.1	AT5G16070.1;AT3G02530.1	588	AT5G16070.1 | Symbols: CCT6-1 | Chaperonin containing T-complex polypeptide-1 subunit 6-1 | chr5:5247549-5251050 REVERSE LENGTH=535;AT3G02530.1 | Symbols: CCT6-2 | Chaperonin containing T-complex polypeptide-1 subunit 6-2 | chr3:528806-532457 REVERSE LENGT
0	2	0	0	2	0	3	0	0	3	1	3	0	0	4				-1	5	5	5	18.3	18.3	18.3	36.388	0	36.904	17133000	9	AT2G46280.2;AT2G46280.1;AT2G46280.3;AT2G46290.1	AT2G46280.2;AT2G46280.1;AT2G46280.3	567	AT2G46280.2 | Symbols: TIF3I1, TRIP-1, TRIP1 | TGF-beta receptor interacting protein 1 | chr2:19003656-19005393 REVERSE LENGTH=328;AT2G46280.1 | Symbols: TIF3I1, TRIP-1, TRIP1 | TGF-beta receptor interacting protein 1 | chr2:19003656-19005393 REVERSE LENGT
0	2	0	0	2	0	3	0	0	3	0	4	0	0	4				-1	3	3	3	12.7	12.7	12.7	31.498	0	20.837	20767000	9	AT5G45390.1	AT5G45390.1	1256	AT5G45390.1 | Symbols: CLPP4, NCLPP4 | NUCLEAR-ENCODED CLP PROTEASE P4, CLP protease P4 | chr5:18396351-18397586 FORWARD LENGTH=292
1	1	0	0	2	0	2	0	0	2	2	2	0	0	4				-1	2	2	2	15.4	15.4	15.4	14.285	0	29.98	23979000	8	AT3G09500.1;AT3G55170.4;AT3G55170.3;AT5G02610.1;AT2G39390.1;AT3G55170.5;AT3G55170.2;AT3G55170.1;AT5G02610.2	AT3G09500.1;AT3G55170.4;AT3G55170.3;AT5G02610.1;AT2G39390.1;AT3G55170.5;AT3G55170.2;AT3G55170.1;AT5G02610.2	622	AT3G09500.1 | Symbols: no symbol available | no full name available | chr3:2917047-2917895 FORWARD LENGTH=123;AT3G55170.4 | Symbols: no symbol available | no full name available | chr3:20453270-20454293 REVERSE LENGTH=101;AT3G55170.3 | Symbols: no symbol a
0	2	0	0	2	0	2	0	0	2	0	4	0	0	4				-1	4	4	4	8.6	8.6	8.6	91.847	0	32.971	7284500	8	AT3G15730.1;AT1G52570.3;AT1G52570.2;AT1G52570.1	AT3G15730.1	671	AT3G15730.1 | Symbols: PLD, PLDALPHA1 | phospholipase D alpha 1 | chr3:5330835-5333474 FORWARD LENGTH=810
1	0	1	0	2	0	1	0	1	2	1	2	1	0	4				-1	3	3	3	26.3	26.3	26.3	15.419	0	20.794	37183000	8	AT5G28060.1;AT3G04920.2;AT3G04920.1	AT5G28060.1;AT3G04920.2;AT3G04920.1	1212	AT5G28060.1 | Symbols: RPS24B | | chr5:10069791-10070792 REVERSE LENGTH=133;AT3G04920.2 | Symbols: no symbol available | no full name available | chr3:1360989-1361719 FORWARD LENGTH=112;AT3G04920.1 | Symbols: no symbol available | no full name available |
0	2	0	0	2	0	1	0	0	1	1	2	0	1	4				-1	3	2	2	15.3	10.9	10.9	25.468	0	13.052	12633000	7	AT5G47190.1	AT5G47190.1	1267	AT5G47190.1 | Symbols: PRPL19 | plastid ribosomal proteins of the 50S subunit 19 | chr5:19164432-19166064 REVERSE LENGTH=229
0	0	1	1	2	0	0	0	0	0	0	0	0	4	4				-1	3	3	3	2.4	2.4	2.4	174.99	0	21.023	6599500	6	AT3G50590.2;AT3G50590.1	AT3G50590.2;AT3G50590.1	775	AT3G50590.2 | Symbols: TWD40-1 | | chr3:18771292-18779220 FORWARD LENGTH=1606;AT3G50590.1 | Symbols: TWD40-1 | | chr3:18771292-18779220 FORWARD LENGTH=1614
0	1	0	0	1	0	5	0	0	5	0	4	0	0	4				-1	5	5	5	9.6	9.6	9.6	51.741	0	31.454	20274000	10	AT1G33590.1;AT1G33590.3;AT1G33590.2	AT1G33590.1;AT1G33590.3;AT1G33590.2	196	AT1G33590.1 | Symbols: no symbol available | no full name available | chr1:12177788-12179221 FORWARD LENGTH=477;AT1G33590.3 | Symbols: no symbol available | no full name available | chr1:12177683-12179221 FORWARD LENGTH=512;AT1G33590.2 | Symbols: no symbol
0	1	0	0	1	0	3	0	0	3	0	4	0	0	4				-1	4	4	4	12.2	12.2	12.2	33.548	0	24.408	22531000	8	AT1G24360.1	AT1G24360.1	157	AT1G24360.1 | Symbols: KR | | chr1:8640820-8643283 FORWARD LENGTH=319
0	1	0	0	1	0	3	0	0	3	0	4	0	0	4				-1	4	4	4	9.7	9.7	9.7	62.234	0	57.702	10166000	8	AT1G66970.3;AT1G66970.1;AT1G66970.2;AT1G66980.4;AT1G66980.1;AT1G66980.3;AT1G66980.2	AT1G66970.3;AT1G66970.1;AT1G66970.2	296	AT1G66970.3 | Symbols: SVL2, GDPDL1 | SHV3-like 2, Glycerophosphodiester phosphodiesterase (GDPD) like 1 | chr1:24992746-24995054 REVERSE LENGTH=569;AT1G66970.1 | Symbols: SVL2, GDPDL1 | SHV3-like 2, Glycerophosphodiester phosphodiesterase (GDPD) like 1 |
0	1	0	0	1	1	2	0	0	3	1	2	0	1	4				-1	14	2	1	34	7.4	4.8	41.797	0	14.276	31063000	8	AT3G53750.2;AT3G53750.1;AT2G37620.4;AT2G37620.3;AT2G37620.2;AT2G37620.1;AT2G42090.1	AT3G53750.2;AT3G53750.1;AT2G37620.4;AT2G37620.3;AT2G37620.2;AT2G37620.1	515	AT3G53750.2 | Symbols: ACT3 | actin 3 | chr3:19915924-19917371 FORWARD LENGTH=377;AT3G53750.1 | Symbols: ACT3 | actin 3 | chr3:19915924-19917371 FORWARD LENGTH=377;AT2G37620.4 | Symbols: ACT1, AAc1 | ARABIDOPSIS ACTIN 1, actin 1 | chr2:15779761-15781241 FO
0	1	0	0	1	0	3	0	0	3	1	3	0	0	4				-1	2	2	2	12.8	12.8	12.8	21.556	0	14.659	5433700	8	AT3G27890.1	AT3G27890.1	728	AT3G27890.1 | Symbols: NQR | NADPH:quinone oxidoreductase | chr3:10350807-10351938 REVERSE LENGTH=196
0	0	1	0	1	0	2	0	1	3	2	1	1	0	4				-1	6	3	3	14.4	8	8	53.317	0	21.12	19324000	8	AT5G41670.4;AT5G41670.3;AT5G41670.2;AT5G41670.1	AT5G41670.4;AT5G41670.3;AT5G41670.2;AT5G41670.1	1239	AT5G41670.4 | Symbols: PGD3 | 6-phosphogluconate dehydrogenase 3 | chr5:16665647-16667110 REVERSE LENGTH=487;AT5G41670.3 | Symbols: PGD3 | 6-phosphogluconate dehydrogenase 3 | chr5:16665647-16667110 REVERSE LENGTH=487;AT5G41670.2 | Symbols: PGD3 | 6-phosph
0	1	0	0	1	0	2	0	0	2	1	3	0	0	4				-1	3	3	3	8	8	8	53.87	0	27.333	16789000	7	AT3G24170.3;AT3G24170.2;AT3G24170.1	AT3G24170.3;AT3G24170.2;AT3G24170.1	705	AT3G24170.3 | Symbols: ATGR1, GR1 | glutathione-disulfide reductase | chr3:8729762-8734115 REVERSE LENGTH=499;AT3G24170.2 | Symbols: ATGR1, GR1 | glutathione-disulfide reductase | chr3:8729762-8734115 REVERSE LENGTH=499;AT3G24170.1 | Symbols: ATGR1, GR1 |
0	1	0	0	1	0	1	0	0	1	2	2	0	0	4				-1	3	3	3	33	33	33	12.29	0	18.543	16604000	6	AT1G77940.1;AT3G18740.1;AT1G36240.1	AT1G77940.1;AT3G18740.1;AT1G36240.1	344	AT1G77940.1 | Symbols: RPL30B | | chr1:29304116-29305288 REVERSE LENGTH=112;AT3G18740.1 | Symbols: RPL30C | | chr3:6453437-6453870 FORWARD LENGTH=112;AT1G36240.1 | Symbols: RPL30A | | chr1:13614890-13616233 FORWARD LENGTH=112
0	1	0	0	1	0	1	0	0	1	2	0	0	2	4				-1	3	3	3	13.6	13.6	13.6	31.571	0	22.366	7335600	6	AT4G35000.1	AT4G35000.1	1047	AT4G35000.1 | Symbols: APX3 | ascorbate peroxidase 3 | chr4:16665007-16667541 REVERSE LENGTH=287
0	1	0	0	1	0	1	0	0	1	0	4	0	0	4				-1	3	3	3	13.4	13.4	13.4	39.626	0	22.262	4050300	6	AT4G35260.1;AT2G17130.2;AT2G17130.1;AT4G35650.1	AT4G35260.1	1052	AT4G35260.1 | Symbols: IDH-I, IDH1 | isocitrate dehydrogenase 1, isocitrate dehydrogenase I | chr4:16774494-16776233 REVERSE LENGTH=367
0	0	0	1	1	0	0	0	0	0	0	0	0	4	4				-1	4	4	4	19.7	19.7	19.7	29.182	0	35.152	18071000	5	AT4G22560.1	AT4G22560.1	968	AT4G22560.1 | Symbols: no symbol available | no full name available | chr4:11880178-11880972 FORWARD LENGTH=264
0	0	0	0	0	0	3	0	0	3	0	4	0	0	4				-1	4	4	4	12	12	12	35.493	0	24.995	15271000	7	AT5G17710.3;AT5G17710.1;AT5G17710.2	AT5G17710.3;AT5G17710.1;AT5G17710.2	1165	AT5G17710.3 | Symbols: CGE1, EMB1241 | embryo defective 1241, Chloroplast GrpE 1 | chr5:5839560-5841639 REVERSE LENGTH=324;AT5G17710.1 | Symbols: CGE1, EMB1241 | embryo defective 1241, Chloroplast GrpE 1 | chr5:5839560-5841639 REVERSE LENGTH=324;AT5G17710.
0	0	0	0	0	0	2	0	0	2	1	3	0	0	4				-1	3	3	3	25.3	25.3	25.3	16.455	0	20.01	15266000	6	AT1G70600.1;AT1G23290.1	AT1G70600.1;AT1G23290.1	149	AT1G70600.1 | Symbols: no symbol available | no full name available | chr1:26621168-26621608 REVERSE LENGTH=146;AT1G23290.1 | Symbols: RPL27AB, RPL27A | RIBOSOMAL PROTEIN L27A | chr1:8263007-8263447 FORWARD LENGTH=146
0	0	0	0	0	0	1	0	0	1	0	3	0	1	4				-1	3	3	3	9.1	9.1	9.1	57.718	0	20.46	5768400	5	AT5G05010.2;AT5G05010.1	AT5G05010.2;AT5G05010.1	1096	AT5G05010.2 | Symbols: no symbol available | no full name available | chr5:1477137-1479872 FORWARD LENGTH=527;AT5G05010.1 | Symbols: no symbol available | no full name available | chr5:1477137-1479872 FORWARD LENGTH=527
0	6	4	1	11	0	6	3	3	12	0	2	0	1	3				-1	11	11	6	19	19	11.4	74.157	0	72.723	80381000	26	AT2G30950.3;AT2G30950.2;AT2G30950.1;AT2G30950.4	AT2G30950.3;AT2G30950.2;AT2G30950.1;AT2G30950.4	478	AT2G30950.3 | Symbols: FTSH2, VAR2 | VARIEGATED 2 | chr2:13174692-13177064 FORWARD LENGTH=695;AT2G30950.2 | Symbols: FTSH2, VAR2 | VARIEGATED 2 | chr2:13174692-13177064 FORWARD LENGTH=695;AT2G30950.1 | Symbols: FTSH2, VAR2 | VARIEGATED 2 | chr2:13174692-13
0	7	2	0	9	0	3	1	1	5	0	3	0	0	3				-1	8	8	3	5.4	5.4	2	165.08	0	49.986	18777000	17	AT1G59870.1;AT4G15230.4;AT3G53480.1;AT2G37280.3;AT3G16340.1;AT2G37280.1;AT4G15230.3;AT4G15230.1;AT4G15215.11;AT4G15215.5;AT4G15215.9;AT2G37280.4;AT4G15215.3;AT4G15215.2;AT4G15215.1;AT4G15215.6;AT4G15215.7;AT4G15215.8;AT4G15215.10;AT2G37280.2;AT4G15230.2;AT4G15215.4	AT1G59870.1	270	AT1G59870.1 | Symbols: ABCG36, ATABCG36, PEN3, PDR8, ATPDR8 | Arabidopsis thaliana ATP-binding cassette G36, PLEIOTROPIC DRUG RESISTANCE 8, ARABIDOPSIS PLEIOTROPIC DRUG RESISTANCE 8, PENETRATION 3, ATP-binding cassette G36 | chr1:22034661-22039844 FORWARD
1	3	4	1	9	0	2	2	1	5	1	2	0	0	3				-1	6	6	6	17.2	17.2	17.2	24.503	0	39.103	48262000	17	AT3G62530.1	AT3G62530.1	851	AT3G62530.1 | Symbols: no symbol available | no full name available | chr3:23132219-23133121 FORWARD LENGTH=221
0	2	5	1	8	0	7	4	2	13	0	1	2	0	3				-1	12	11	8	18.5	16.9	11.4	73.074	0	185.8	103170000	24	AT4G37910.2;AT4G37910.1	AT4G37910.2;AT4G37910.1	1061	AT4G37910.2 | Symbols: mtHsc70-1 | mitochondrial heat shock protein 70-1 | chr4:17825368-17828099 REVERSE LENGTH=682;AT4G37910.1 | Symbols: mtHsc70-1 | mitochondrial heat shock protein 70-1 | chr4:17825368-17828099 REVERSE LENGTH=682
2	3	1	2	8	0	2	0	0	2	0	3	0	0	3				-1	6	6	6	7.3	7.3	7.3	112.12	0	39.102	17379000	13	AT1G06950.1	AT1G06950.1	36	AT1G06950.1 | Symbols: ATTIC110, TIC110 | ARABIDOPSIS THALIANA TRANSLOCON AT THE INNER ENVELOPE MEMBRANE OF CHLOROPLASTS 110, translocon at the inner envelope membrane of chloroplasts 110 | chr1:2130303-2135563 REVERSE LENGTH=1016
0	2	3	2	7	0	2	2	2	6	0	2	1	0	3				-1	4	4	4	17.8	17.8	17.8	28.912	0	32.872	49571000	16	AT1G65260.2;AT1G65260.1	AT1G65260.2;AT1G65260.1	288	AT1G65260.2 | Symbols: VIPP1, PTAC4, IM30 | VESICLE-INDUCING PROTEIN IN PLASTIDS 1, plastid transcriptionally active 4 | chr1:24236914-24240428 FORWARD LENGTH=259;AT1G65260.1 | Symbols: VIPP1, PTAC4, IM30 | VESICLE-INDUCING PROTEIN IN PLASTIDS 1, plastid t
1	4	1	1	7	1	4	0	1	6	1	2	0	0	3				-1	5	5	5	24.6	24.6	24.6	18.429	0	45.467	260830000	16	AT5G64040.1;AT5G64040.2	AT5G64040.1;AT5G64040.2	1344	AT5G64040.1 | Symbols: PSAN | | chr5:25628724-25629409 REVERSE LENGTH=171;AT5G64040.2 | Symbols: PSAN | | chr5:25628690-25629409 REVERSE LENGTH=181
2	0	4	1	7	0	2	3	0	5	1	0	1	1	3				-1	2	2	2	8.8	8.8	8.8	17.431	0	20.608	243840000	15	ATCG00730.1	ATCG00730.1	1384	ATCG00730.1 | Symbols: PETD | photosynthetic electron transfer D | chrc:76481-77672 FORWARD LENGTH=160
1	0	3	3	7	0	1	2	1	4	0	1	2	0	3				-1	7	7	7	7.1	7.1	7.1	102.84	0	85.359	87448000	14	AT1G37130.1	AT1G37130.1	204	AT1G37130.1 | Symbols: B29, ATNR2, NIA2, NIA2-1, NR2, CHL3, NR | NITRATE REDUCTASE 2, CHLORATE RESISTANT 3, ARABIDOPSIS NITRATE REDUCTASE 2, NITRATE REDUCTASE, nitrate reductase 2 | chr1:14158617-14161652 FORWARD LENGTH=917
3	0	1	3	7	0	0	1	0	1	3	0	0	0	3				-1	3	3	3	12	12	12	31.022	0	39.192	52745000	11	AT5G46800.3;AT5G46800.2;AT5G46800.1	AT5G46800.3;AT5G46800.2;AT5G46800.1	1263	AT5G46800.3 | Symbols: BOU | A BOUT DE SOUFFLE | chr5:18988779-18989810 REVERSE LENGTH=300;AT5G46800.2 | Symbols: BOU | A BOUT DE SOUFFLE | chr5:18988779-18989810 REVERSE LENGTH=300;AT5G46800.1 | Symbols: BOU | A BOUT DE SOUFFLE | chr5:18988779-18989810 RE
0	3	3	0	6	0	4	3	1	8	0	3	0	0	3				-1	6	6	6	21.8	21.8	21.8	25.668	0	47.78	97701000	17	AT4G09650.1	AT4G09650.1	900	AT4G09650.1 | Symbols: PDE332, ATPD | PIGMENT DEFECTIVE 332, ATP synthase delta-subunit gene | chr4:6100799-6101503 FORWARD LENGTH=234
0	1	4	1	6	0	1	4	2	7	0	0	3	0	3				-1	5	5	5	4.7	4.7	4.7	114.4	0	42.212	77836000	16	AT1G56500.1;AT1G56500.3;AT1G56500.2	AT1G56500.1;AT1G56500.3;AT1G56500.2	262	AT1G56500.1 | Symbols: SOQ1 | suppressor of quenching 1 | chr1:21159775-21167092 FORWARD LENGTH=1055;AT1G56500.3 | Symbols: SOQ1 | suppressor of quenching 1 | chr1:21160665-21167092 FORWARD LENGTH=853;AT1G56500.2 | Symbols: SOQ1 | suppressor of quenching 1
0	2	3	1	6	0	3	2	1	6	0	1	1	1	3				-1	4	4	2	22.4	22.4	11.9	15.817	0	64.182	172260000	15	AT5G15520.1;AT3G02080.1	AT5G15520.1;AT3G02080.1	584	AT5G15520.1 | Symbols: no symbol available | no full name available | chr5:5037242-5038136 REVERSE LENGTH=143;AT3G02080.1 | Symbols: no symbol available | no full name available | chr3:364138-365161 REVERSE LENGTH=143
1	1	2	2	6	1	1	2	0	4	1	1	1	0	3				-1	14	3	3	32.7	7.8	7.8	50.585	0	27.559	42709000	13	AT5G12250.1	AT5G12250.1	1127	AT5G12250.1 | Symbols: TUB6 | beta-6 tubulin | chr5:3961317-3962971 REVERSE LENGTH=449
3	2	1	0	6	0	0	1	0	1	1	2	0	0	3				-1	6	6	6	10.2	10.2	10.2	92.832	0	37.722	9749400	10	AT4G39080.1;AT2G21410.1	AT4G39080.1;AT2G21410.1	1068	AT4G39080.1 | Symbols: VHA-A3 | vacuolar proton ATPase A3 | chr4:18209513-18214752 FORWARD LENGTH=821;AT2G21410.1 | Symbols: VHA-A2 | vacuolar proton ATPase A2 | chr2:9162703-9168141 FORWARD LENGTH=821
1	2	2	0	5	0	6	1	0	7	1	1	0	1	3				-1	7	7	7	14.9	14.9	14.9	58.588	0	55.206	39868000	15	AT3G48000.1	AT3G48000.1	759	AT3G48000.1 | Symbols: ALDH2B4, ALDH2A, ALDH2 | aldehyde dehydrogenase 2A, aldehyde dehydrogenase 2B4, aldehyde dehydrogenase 2 | chr3:17717082-17719843 REVERSE LENGTH=538
2	1	2	0	5	1	3	1	1	6	1	2	0	0	3				-1	3	3	3	15.2	15.2	15.2	25.55	0	24.687	90927000	14	AT5G63310.1	AT5G63310.1	1337	AT5G63310.1 | Symbols: NDPK2, NDPK IA, NDPK IA IA, NDPK1A, ATNDPK2 | NDP KINASE 1A, nucleoside diphosphate kinase 2, ARABIDOPSIS NUCLEOSIDE DIPHOSPHATE KINASE 2, NUCLEOSIDE DIPHOSPHATE KINASE IA | chr5:25372122-25373838 REVERSE LENGTH=231
2	2	1	0	5	0	3	1	0	4	1	1	1	0	3				-1	3	3	3	40.6	40.6	40.6	7.2563	0	32.661	113300000	12	AT3G63160.1	AT3G63160.1	855	AT3G63160.1 | Symbols: OEP6, OEP7.2 | outer envelope protein 7.2, outer envelope protein 6 | chr3:23333773-23333982 REVERSE LENGTH=69
1	0	3	1	5	0	1	2	1	4	1	0	1	1	3				-1	3	3	3	6.1	6.1	6.1	50.969	0	19.606	75692000	12	AT4G34490.1;AT4G34490.2	AT4G34490.1;AT4G34490.2	1039	AT4G34490.1 | Symbols: CAP 1, ATCAP1, CAP1 | cyclase associated protein 1 | chr4:16484896-16487355 REVERSE LENGTH=476;AT4G34490.2 | Symbols: CAP 1, ATCAP1, CAP1 | cyclase associated protein 1 | chr4:16484896-16487556 REVERSE LENGTH=543
0	3	2	0	5	0	3	0	0	3	0	3	0	0	3				-1	7	7	7	11.9	11.9	11.9	74.314	0	51.754	40155000	11	AT5G13650.1;AT5G13650.2	AT5G13650.1;AT5G13650.2	1137	AT5G13650.1 | Symbols: SVR3 | SUPPRESSOR OF VARIEGATION 3 | chr5:4397821-4402364 FORWARD LENGTH=675;AT5G13650.2 | Symbols: SVR3 | SUPPRESSOR OF VARIEGATION 3 | chr5:4397821-4402364 FORWARD LENGTH=676
2	2	1	0	5	0	1	1	0	2	2	1	0	0	3				-1	4	4	4	10.1	10.1	10.1	48.031	0	26.285	23509000	10	AT4G39960.1;AT4G39960.2;AT2G22360.1	AT4G39960.1;AT4G39960.2;AT2G22360.1	1072	AT4G39960.1 | Symbols: DJA5 | DNA J protein A5 | chr4:18534194-18536320 FORWARD LENGTH=447;AT4G39960.2 | Symbols: DJA5 | DNA J protein A5 | chr4:18534194-18536320 FORWARD LENGTH=447;AT2G22360.1 | Symbols: DJA6 | DNA J protein A6 | chr2:9498162-9500459 FORW
0	3	1	0	4	0	8	1	0	9	0	3	0	0	3				-1	8	8	8	21.3	21.3	21.3	50.396	0	61.569	41744000	16	AT4G33680.1	AT4G33680.1	1032	AT4G33680.1 | Symbols: AGD2 | ABERRANT GROWTH AND DEATH 2, ARF-GAP domain 2 | chr4:16171847-16174630 REVERSE LENGTH=461
2	1	1	0	4	1	4	1	1	7	1	1	0	1	3				-1	5	5	5	14.1	14.1	14.1	49.051	0	43.103	23445000	14	AT1G78850.1;AT1G78860.1	AT1G78850.1	352	AT1G78850.1 | Symbols: MBL1, GAL1 | apple domain lectin-1, Mannose Binding Lectin1 | chr1:29642072-29643397 REVERSE LENGTH=441
0	1	3	0	4	0	3	2	1	6	0	3	0	0	3				-1	6	6	6	11	11	11	67.801	0	65.381	38679000	13	AT1G50480.1;AT2G12280.1	AT1G50480.1	235	AT1G50480.1 | Symbols: THFS | 10-formyltetrahydrofolate synthetase | chr1:18702064-18704687 FORWARD LENGTH=634
0	3	1	0	4	1	4	1	0	6	1	2	0	0	3				-1	4	4	3	29.9	29.9	22.4	15.505	0	24.61	72675000	13	AT4G27090.1	AT4G27090.1	998	AT4G27090.1 | Symbols: RPL14B | | chr4:13594104-13595187 REVERSE LENGTH=134
0	1	3	0	4	0	3	2	0	5	0	3	0	0	3				-1	6	6	6	11.5	11.5	11.5	58.562	0	39.913	43766000	12	AT4G23100.1;AT4G23100.3;AT4G23100.2	AT4G23100.1;AT4G23100.3;AT4G23100.2	972	AT4G23100.1 | Symbols: CAD2, GSHA, RAX1, AtGSH1, PAD2, RML1, ATECS1, GSH1 | PHYTOALEXIN DEFICIENT 2, REGULATOR OF AXILLARY MERISTEMS 1, cinnamyl alcohol dehydrogenase homolog 2, glutamate-cysteine ligase, CADMIUM SENSITIVE 2, proteasome alpha subunit D2, R
1	1	2	0	4	1	0	2	1	4	0	2	1	0	3				-1	4	4	4	5.5	5.5	5.5	109.78	0	28.339	21028000	11	AT2G40840.1	AT2G40840.1	531	AT2G40840.1 | Symbols: DPE2 | disproportionating enzyme 2 | chr2:17045368-17050779 FORWARD LENGTH=955
0	4	0	0	4	0	3	0	0	3	0	3	0	0	3				-1	4	4	4	14.3	14.3	14.3	39.167	0	31.28	15045000	10	AT1G67280.1;AT1G67280.2	AT1G67280.1;AT1G67280.2	299	AT1G67280.1 | Symbols: AtGLYI6 | GlyoxalaseI 6 | chr1:25188563-25190547 REVERSE LENGTH=350;AT1G67280.2 | Symbols: AtGLYI6 | GlyoxalaseI 6 | chr1:25188563-25190134 REVERSE LENGTH=262
1	0	2	1	4	0	1	2	0	3	1	2	0	0	3				-1	7	3	3	26	16.9	16.9	28.171	0	19.64	36240000	10	AT2G01250.1;AT2G01250.2	AT2G01250.1;AT2G01250.2	372	AT2G01250.1 | Symbols: RPL7B | | chr2:132943-134264 REVERSE LENGTH=242;AT2G01250.2 | Symbols: RPL7B | | chr2:133038-134264 REVERSE LENGTH=184
3	0	1	0	4	0	0	2	1	3	2	0	1	0	3				-1	4	4	4	24.6	24.6	24.6	12.495	0	26.724	151660000	10	AT3G51600.1	AT3G51600.1	780	AT3G51600.1 | Symbols: LTP5 | lipid transfer protein 5 | chr3:19138661-19139124 REVERSE LENGTH=118
0	3	1	0	4	0	3	0	0	3	0	3	0	0	3				-1	4	4	4	15.5	15.5	15.5	28.514	0	31.331	35727000	10	AT5G16710.1	AT5G16710.1	1156	AT5G16710.1 | Symbols: DHAR3 | dehydroascorbate reductase 1 | chr5:5483312-5484926 FORWARD LENGTH=258
1	1	1	1	4	0	1	1	0	2	0	1	0	2	3				-1	2	2	2	6.5	6.5	6.5	36.676	0	14.5	27248000	9	AT1G05010.1	AT1G05010.1	25	AT1G05010.1 | Symbols: EFE, ACO4, EAT1 | ethylene forming enzyme, ethylene-forming enzyme | chr1:1431419-1432695 REVERSE LENGTH=323
1	3	0	0	4	0	2	0	0	2	0	3	0	0	3				-1	3	3	3	12.4	12.4	12.4	30.706	0	23.157	4777600	9	AT1G64520.1	AT1G64520.1	285	AT1G64520.1 | Symbols: RPN12a | regulatory particle non-ATPase 12A | chr1:23956459-23958120 FORWARD LENGTH=267
1	0	2	1	4	0	1	0	1	2	0	2	1	0	3				-1	3	3	3	13.7	13.7	13.7	22.06	0	17.204	15262000	9	AT5G16130.1;AT3G02560.3;AT3G02560.2;AT3G02560.1	AT5G16130.1	1152	AT5G16130.1 | Symbols: no symbol available | no full name available | chr5:5268984-5269912 FORWARD LENGTH=190
1	0	2	0	3	1	5	1	0	7	1	2	0	0	3				-1	6	6	5	10.7	10.7	8.9	60.04	0	86.256	49435000	13	AT1G76160.1;AT1G21860.1;AT4G28090.1;AT4G38420.1;AT1G21850.1	AT1G76160.1	336	AT1G76160.1 | Symbols: sks5 | SKU5 similar 5 | chr1:28578211-28581020 REVERSE LENGTH=541
0	1	2	0	3	0	3	2	2	7	0	2	1	0	3				-1	6	6	6	7	7	7	98.49	0	38.985	138440000	13	AT4G34450.1	AT4G34450.1	1038	AT4G34450.1 | Symbols: gamma2-COP | gamma2 Coat Protein | chr4:16471956-16476795 FORWARD LENGTH=886
0	3	0	0	3	0	5	0	0	5	0	3	0	0	3				-1	4	4	4	11.5	11.5	11.5	34.7	0	26.545	47532000	11	AT3G08030.2;AT3G08030.1	AT3G08030.2;AT3G08030.1	613	AT3G08030.2 | Symbols: AthA2-1 | | chr3:2564517-2565819 FORWARD LENGTH=323;AT3G08030.1 | Symbols: AthA2-1 | | chr3:2564191-2565819 FORWARD LENGTH=365
0	2	1	0	3	0	3	1	1	5	0	2	1	0	3				-1	5	5	5	18.8	18.8	18.8	29.058	0	30.022	49425000	11	AT3G58730.1	AT3G58730.1	835	AT3G58730.1 | Symbols: VHA-D | | chr3:21718495-21719280 REVERSE LENGTH=261
1	1	1	0	3	1	3	1	0	5	2	1	0	0	3				-1	2	2	2	13.1	13.1	13.1	21.737	0	17.065	68409000	11	AT5G40950.1	AT5G40950.1	1237	AT5G40950.1 | Symbols: PRPL27, RPL27 | ribosomal protein large subunit 27 | chr5:16410866-16411845 FORWARD LENGTH=198
0	1	2	0	3	0	3	1	0	4	0	3	0	0	3				-1	4	4	4	17.7	17.7	17.7	25.977	0	24.695	38356000	10	AT3G14290.1;AT1G53850.2;AT1G53850.1	AT3G14290.1;AT1G53850.2;AT1G53850.1	246	AT3G14290.1 | Symbols: PAE2 | 20S proteasome alpha subunit E2 | chr3:4764364-4766381 FORWARD LENGTH=237;AT1G53850.2 | Symbols: ATPAE1, PAE1 | 20S proteasome alpha subunit E1, ARABIDOPSIS 20S PROTEASOME ALPHA SUBUNIT E1 | chr1:20104131-20105792 REVERSE LENG
0	1	2	0	3	0	1	2	1	4	0	1	2	0	3				-1	1	1	1	1.1	1.1	1.1	78.306	0.0090361	6.334	93709000000	10	AT2G01210.1	AT2G01210.1	371	AT2G01210.1 | Symbols: ZAR1 | ZYGOTIC ARREST 1 | chr2:119509-121734 REVERSE LENGTH=716
0	1	1	1	3	0	3	0	1	4	1	1	0	1	3				-1	3	3	3	5.9	5.9	5.9	59.515	0	17.811	9124100	10	AT3G11830.2;AT3G11830.1	AT3G11830.2;AT3G11830.1	641	AT3G11830.2 | Symbols: CCT7 | Chaperonin containing T-complex polypeptide-1 subunit 7 | chr3:3732734-3736156 FORWARD LENGTH=555;AT3G11830.1 | Symbols: CCT7 | Chaperonin containing T-complex polypeptide-1 subunit 7 | chr3:3732734-3736156 FORWARD LENGTH=557
0	3	0	0	3	0	4	0	0	4	0	3	0	0	3				-1	4	4	4	19.5	19.5	19.5	21.545	0	25.6	53028000	10	AT3G25520.2;AT3G25520.3;AT3G25520.1;AT5G39740.2;AT5G39740.1	AT3G25520.2;AT3G25520.3;AT3G25520.1;AT5G39740.2;AT5G39740.1	711	AT3G25520.2 | Symbols: RPL5A, ATL5, PGY3, OLI5 | ribosomal protein L5, RIBOSOMAL PROTEIN L5 A, PIGGYBACK3, OLIGOCELLULA 5 | chr3:9269573-9270434 REVERSE LENGTH=190;AT3G25520.3 | Symbols: RPL5A, ATL5, PGY3, OLI5 | ribosomal protein L5, RIBOSOMAL PROTEIN L5
0	2	1	0	3	0	3	1	0	4	0	3	0	0	3				-1	3	3	3	17.5	17.5	17.5	24.644	0	28.394	26104000	10	AT3G60820.3;AT3G60820.2;AT3G60820.1	AT3G60820.3;AT3G60820.2;AT3G60820.1	842	AT3G60820.3 | Symbols: PBF1 | | chr3:22472038-22473809 REVERSE LENGTH=223;AT3G60820.2 | Symbols: PBF1 | | chr3:22472038-22473809 REVERSE LENGTH=223;AT3G60820.1 | Symbols: PBF1 | | chr3:22472038-22473809 REVERSE LENGTH=223
0	1	1	1	3	0	2	1	1	4	0	1	1	1	3				-1	3	3	3	6	6	6	65.467	0	17.583	39026000	10	AT4G18810.1;AT4G18810.2	AT4G18810.1;AT4G18810.2	953	AT4G18810.1 | Symbols: no symbol available | no full name available | chr4:10322622-10325735 REVERSE LENGTH=596;AT4G18810.2 | Symbols: no symbol available | no full name available | chr4:10322263-10325735 REVERSE LENGTH=627
1	1	1	0	3	0	2	1	1	4	0	2	1	0	3				-1	3	3	3	17.1	17.1	17.1	20.136	0	22.389	49138000	10	AT4G39730.1;AT2G22170.1	AT4G39730.1	1071	AT4G39730.1 | Symbols: ATPLAT1, PLAT1 | PLAT domain protein 1, Polycystin, Lipoxygenase, Alpha-toxin and Triacylglycerol lipase 1 | chr4:18432950-18433581 FORWARD LENGTH=181
1	2	0	0	3	1	3	0	0	4	2	1	0	0	3				-1	3	3	3	29.5	29.5	29.5	13.582	0	30.069	24124000	10	ATCG00780.1	ATCG00780.1	1387	ATCG00780.1 | Symbols: RPL14 | ribosomal protein L14 | chrc:80696-81064 REVERSE LENGTH=122
0	1	2	0	3	0	3	0	0	3	0	2	1	0	3				-1	4	4	4	7.9	7.9	7.9	59.229	0	25.863	19650000	9	AT3G20050.1	AT3G20050.1	689	AT3G20050.1 | Symbols: ATTCP-1, TCP-1, CCT1 | Chaperonin containing T-complex polypeptide-1 subunit 1, T-complex protein 1 alpha subunit | chr3:6998544-7002266 REVERSE LENGTH=545
0	2	1	0	3	0	3	0	0	3	0	3	0	0	3				-1	3	3	2	12.3	12.3	8.7	27.635	0	33.312	80930000	9	AT3G25770.1	AT3G25770.1	714	AT3G25770.1 | Symbols: AOC2 | allene oxide cyclase 2 | chr3:9406975-9407839 FORWARD LENGTH=253
0	3	0	0	3	0	3	0	0	3	1	2	0	0	3				-1	4	4	3	22.2	22.2	17.1	23.835	0	23.502	25279000	9	AT3G46060.3;AT3G46060.2;AT3G46060.1;AT5G59840.1;AT5G03520.1;AT5G03520.2;AT3G09900.1	AT3G46060.3;AT3G46060.2;AT3G46060.1;AT5G59840.1;AT5G03520.1;AT5G03520.2;AT3G09900.1	750	AT3G46060.3 | Symbols: ARA3, RAB8A, RABE1c, ARA-3, ATRAB8A, ATRABE1C | RAB GTPase homolog 8A | chr3:16917908-16919740 FORWARD LENGTH=216;AT3G46060.2 | Symbols: ARA3, RAB8A, RABE1c, ARA-3, ATRAB8A, ATRABE1C | RAB GTPase homolog 8A | chr3:16917908-16919740 F
1	1	1	0	3	0	1	2	0	3	0	1	1	1	3				-1	4	4	4	14.5	14.5	14.5	37.04	0	25.598	54046000	9	AT5G03880.1	AT5G03880.1	1091	AT5G03880.1 | Symbols: no symbol available | no full name available | chr5:1038674-1041453 REVERSE LENGTH=339
1	1	1	0	3	0	2	1	0	3	0	3	0	0	3				-1	3	3	3	5.4	5.4	5.4	63.521	0	18.501	48031000	9	AT5G52920.1;AT1G32440.1	AT5G52920.1;AT1G32440.1	1295	AT5G52920.1 | Symbols: PKP-BETA1, PKP2, PKP1 | plastidic pyruvate kinase beta subunit 1, PLASTIDIAL PYRUVATE KINASE 1, PLASTIDIAL PYRUVATE KINASE 2 | chr5:21463680-21466612 FORWARD LENGTH=579;AT1G32440.1 | Symbols: PKp3 | plastidial pyruvate kinase 3 | chr
0	1	2	0	3	0	0	1	1	2	2	0	1	0	3				-1	2	2	2	15.2	15.2	15.2	15.216	0	13.289	51374000	8	AT3G16140.1;AT1G52230.1	AT3G16140.1;AT1G52230.1	238	AT3G16140.1 | Symbols: PSAH-1 | photosystem I subunit H-1 | chr3:5468670-5469415 REVERSE LENGTH=145;AT1G52230.1 | Symbols: PSI-H, PSAH-2, PSAH2 | photosystem I subunit H2, PHOTOSYSTEM I SUBUNIT H-2 | chr1:19454902-19455508 FORWARD LENGTH=145
0	2	1	0	3	0	2	0	0	2	0	3	0	0	3				-1	4	4	4	6.2	6.2	6.2	59.173	0	30.255	8143200	8	AT3G62120.3;AT3G62120.2;AT3G62120.1	AT3G62120.3;AT3G62120.2;AT3G62120.1	849	AT3G62120.3 | Symbols: ProRS-Cyt, AtProRS-Cyt | prolyl-tRNA synthetase cytosolic | chr3:23001227-23003849 REVERSE LENGTH=517;AT3G62120.2 | Symbols: ProRS-Cyt, AtProRS-Cyt | prolyl-tRNA synthetase cytosolic | chr3:23001227-23003849 REVERSE LENGTH=530;AT3G62
0	1	2	0	3	0	1	1	0	2	0	1	1	1	3				-1	5	1	1	14	3.9	3.9	39.115	0.0016474	6.936	24854000	8	AT5G37600.1;AT5G16570.2;AT5G16570.1	AT5G37600.1	1228	AT5G37600.1 | Symbols: ATGSR1, ATGLN1;1, GLN1;1, GSR 1 | ARABIDOPSIS THALIANA GLUTAMINE SYNTHASE CLONE R1, ARABIDOPSIS GLUTAMINE SYNTHASE 1;1, GLUTAMINE SYNTHASE 1;1, glutamine synthase clone R1 | chr5:14933574-14935656 REVERSE LENGTH=356
0	2	0	0	2	0	7	0	0	7	0	3	0	0	3				-1	8	7	7	10.9	9.3	9.3	108.58	0	56.357	14896000	12	AT3G29320.1	AT3G29320.1	732	AT3G29320.1 | Symbols: PHS1 | alpha-glucan phosphorylase 1 | chr3:11252871-11257587 FORWARD LENGTH=962
0	1	1	0	2	0	4	1	1	6	0	2	1	0	3				-1	5	5	5	18.8	18.8	18.8	33.785	0	54.287	99579000	11	AT2G35410.1	AT2G35410.1	500	AT2G35410.1 | Symbols: no symbol available | no full name available | chr2:14898341-14899590 FORWARD LENGTH=308
0	2	0	0	2	0	5	0	0	5	0	3	0	0	3				-1	5	5	5	20.7	20.7	20.7	27.219	0	30.286	35526000	10	AT1G62780.1	AT1G62780.1	278	AT1G62780.1 | Symbols: no symbol available | no full name available | chr1:23249349-23251066 REVERSE LENGTH=237
0	0	2	0	2	0	2	2	1	5	0	2	1	0	3				-1	6	5	3	14.4	12.3	8	53.377	0	43.353	22854000	10	AT1G64190.1	AT1G64190.1	283	AT1G64190.1 | Symbols: PGD1 | 6-phosphogluconate dehydrogenase 1 | chr1:23825549-23827012 REVERSE LENGTH=487
0	2	0	0	2	0	4	0	1	5	0	3	0	0	3				-1	5	5	5	24.1	24.1	24.1	27.377	0	38.464	29817000	10	AT2G27020.1;AT2G27020.2	AT2G27020.1;AT2G27020.2	454	AT2G27020.1 | Symbols: PAG1 | 20S proteasome alpha subunit G1 | chr2:11528515-11530858 REVERSE LENGTH=249;AT2G27020.2 | Symbols: PAG1 | 20S proteasome alpha subunit G1 | chr2:11528515-11531164 REVERSE LENGTH=351
0	1	0	1	2	0	3	2	0	5	0	2	0	1	3				-1	4	4	4	16.9	16.9	16.9	27.163	0	56.249	15406000	10	AT3G26070.1	AT3G26070.1	718	AT3G26070.1 | Symbols: FBN3a | FIBRILLIN3a | chr3:9526904-9528199 FORWARD LENGTH=242
0	0	1	1	2	0	3	1	1	5	1	1	0	1	3				-1	3	3	2	6.7	6.7	4.7	58.906	0	26.891	20780000	10	AT4G16143.2;AT4G16143.1;AT4G02150.2;AT4G02150.1;AT3G06720.2;AT3G06720.1;AT1G09270.3;AT1G02690.1;AT1G02690.2	AT4G16143.2;AT4G16143.1;AT4G02150.2;AT4G02150.1;AT3G06720.2;AT3G06720.1	931	AT4G16143.2 | Symbols: IMPA-2 | importin alpha isoform 2 | chr4:9134450-9137134 REVERSE LENGTH=535;AT4G16143.1 | Symbols: IMPA-2 | importin alpha isoform 2 | chr4:9134450-9137134 REVERSE LENGTH=535;AT4G02150.2 | Symbols: MOS6, IMPA-3, ATIMPALPHA3 | MODIFI
0	0	2	0	2	0	5	0	0	5	0	3	0	0	3				-1	7	7	7	8.1	8.1	8.1	131.32	0	44.721	7900700	10	AT5G26570.1;AT5G26570.2	AT5G26570.1;AT5G26570.2	1203	AT5G26570.1 | Symbols: ATGWD3, OK1, PWD | PHOSPHOGLUCAN WATER DIKINASE | chr5:9261580-9267526 FORWARD LENGTH=1196;AT5G26570.2 | Symbols: ATGWD3, OK1, PWD | PHOSPHOGLUCAN WATER DIKINASE | chr5:9261580-9266463 FORWARD LENGTH=865
0	1	1	0	2	1	3	1	0	5	0	3	0	0	3				-1	4	4	3	7.8	7.8	6.2	50.133	0	28.506	41225000	10	AT5G55070.2;AT5G55070.1	AT5G55070.2;AT5G55070.1	1309	AT5G55070.2 | Symbols: E2-OGDH2 | | chr5:22347637-22350409 FORWARD LENGTH=464;AT5G55070.1 | Symbols: E2-OGDH2 | | chr5:22347637-22350409 FORWARD LENGTH=464
0	1	1	0	2	0	2	1	1	4	0	2	1	0	3				-1	5	4	4	9.7	8.2	8.2	72.385	0	36.5	46198000	9	AT1G22530.2;AT1G22530.1	AT1G22530.2;AT1G22530.1	142	AT1G22530.2 | Symbols: PATL2 | PATELLIN 2 | chr1:7955773-7958326 REVERSE LENGTH=649;AT1G22530.1 | Symbols: PATL2 | PATELLIN 2 | chr1:7955773-7958326 REVERSE LENGTH=683
0	1	1	0	2	0	4	0	0	4	0	2	1	0	3				-1	5	5	5	5.8	5.8	5.8	110.49	0	77.129	9837200	9	AT1G50200.1;AT1G50200.2	AT1G50200.1;AT1G50200.2	233	AT1G50200.1 | Symbols: ALATS, ACD | Alanyl-tRNA synthetase | chr1:18591429-18598311 REVERSE LENGTH=1003;AT1G50200.2 | Symbols: ALATS, ACD | Alanyl-tRNA synthetase | chr1:18591429-18598311 REVERSE LENGTH=1011
0	2	0	0	2	0	3	1	0	4	0	3	0	0	3				-1	3	3	3	9.4	9.4	9.4	38.984	0	26.812	8613500	9	AT3G53580.1	AT3G53580.1	796	AT3G53580.1 | Symbols: no symbol available | no full name available | chr3:19864784-19866907 FORWARD LENGTH=362
0	1	1	0	2	0	2	1	1	4	0	2	1	0	3				-1	4	4	4	11.7	11.7	11.7	39.762	0	23.786	31388000	9	AT4G11260.1	AT4G11260.1	909	AT4G11260.1 | Symbols: EDM1, RPR1, ATSGT1B, SGT1B, ETA3 | ENHANCED DOWNY MILDEW 1, ENHANCER OF TIR1-1 AUXIN RESISTANCE 3 | chr4:6851515-6853719 REVERSE LENGTH=358
0	1	1	0	2	0	2	1	1	4	0	1	1	1	3				-1	2	2	1	6.7	6.7	4	40.624	0	57.387	34563000	9	AT5G03290.1	AT5G03290.1	1086	AT5G03290.1 | Symbols: IDH-V | isocitrate dehydrogenase V | chr5:794043-795939 FORWARD LENGTH=374
0	1	1	0	2	0	3	1	0	4	0	2	0	1	3				-1	4	4	4	22.6	22.6	22.6	26.001	0	41.663	32310000	9	AT5G19940.2;AT5G19940.1	AT5G19940.2;AT5G19940.1	1178	AT5G19940.2 | Symbols: FBN6, PAP8 | FIBRILLIN6, Probable Plastid-Lipid Associated Protein | chr5:6739693-6740747 FORWARD LENGTH=235;AT5G19940.1 | Symbols: FBN6, PAP8 | FIBRILLIN6, Probable Plastid-Lipid Associated Protein | chr5:6739693-6740661 FORWARD LEN
0	0	1	1	2	0	3	0	0	3	0	3	0	0	3				-1	12	6	6	27.8	16.1	16.1	63.17	0	69.927	5967700	8	AT1G23190.1	AT1G23190.1	147	AT1G23190.1 | Symbols: PGM3 | phosphoglucomutase 3 | chr1:8219946-8224186 FORWARD LENGTH=583
0	0	2	0	2	0	3	0	0	3	0	3	0	0	3				-1	6	6	6	9.3	9.3	9.3	48.578	0	41.323	13247000	8	AT2G33150.1	AT2G33150.1	490	AT2G33150.1 | Symbols: PKT3, KAT2, PED1 | PEROXISOME DEFECTIVE 1, peroxisomal 3-ketoacyl-CoA thiolase 3, 3-KETOACYL-COA THIOLASE 2 | chr2:14047814-14050983 REVERSE LENGTH=462
1	0	1	0	2	0	2	1	0	3	0	3	0	0	3				-1	7	7	7	9	9	9	99.565	0	41.152	11710000	8	AT3G03710.1	AT3G03710.1	594	AT3G03710.1 | Symbols: PNP, RIF10, PDE326 | PIGMENT DEFECTIVE 326, POLYNUCLEOTIDE PHOSPHORYLASE, resistant to inhibition with FSM 10 | chr3:919542-924906 FORWARD LENGTH=922
0	1	1	0	2	0	2	1	0	3	0	1	1	1	3				-1	3	3	3	7.8	7.8	7.8	44.731	0	25.039	19897000	8	AT3G49680.2;AT3G49680.1;AT5G65780.1	AT3G49680.2;AT3G49680.1	772	AT3G49680.2 | Symbols: BCAT3, ATBCAT-3 | branched-chain aminotransferase 3 | chr3:18422768-18425473 FORWARD LENGTH=411;AT3G49680.1 | Symbols: BCAT3, ATBCAT-3 | branched-chain aminotransferase 3 | chr3:18422768-18425473 FORWARD LENGTH=413
1	1	0	0	2	0	3	0	0	3	1	2	0	0	3				-1	3	3	3	15	15	15	25.151	0	72.862	22030000	8	AT4G31300.3;AT4G31300.1;AT4G31300.2	AT4G31300.3;AT4G31300.1;AT4G31300.2	1018	AT4G31300.3 | Symbols: PBA1 | | chr4:15188927-15190935 FORWARD LENGTH=233;AT4G31300.1 | Symbols: PBA1 | | chr4:15188927-15190935 FORWARD LENGTH=233;AT4G31300.2 | Symbols: PBA1 | | chr4:15188927-15190935 FORWARD LENGTH=234
0	2	0	0	2	0	3	0	0	3	0	3	0	0	3				-1	3	3	3	8.5	8.5	8.5	39.255	0	19.275	14805000	8	AT5G51970.2;AT5G51970.1	AT5G51970.2;AT5G51970.1	1289	AT5G51970.2 | Symbols: ATSDH | SORBITOL DEHYDROGENASE | chr5:21111820-21113284 FORWARD LENGTH=364;AT5G51970.1 | Symbols: ATSDH | SORBITOL DEHYDROGENASE | chr5:21111820-21113284 FORWARD LENGTH=364
0	2	0	0	2	0	2	0	0	2	0	1	0	2	3				-1	1	1	1	14.4	14.4	14.4	16.984	0	61.45	41236000	7	AT1G20340.1	AT1G20340.1	131	AT1G20340.1 | Symbols: PETE2, DRT112 | DNA-DAMAGE-REPAIR/TOLERATION PROTEIN 112, PLASTOCYANIN 2 | chr1:7042770-7043273 REVERSE LENGTH=167
0	1	0	1	2	0	2	0	0	2	0	3	0	0	3				-1	3	3	3	5.9	5.9	5.9	67.118	0	21.37	4020200	7	AT1G20950.1;AT1G76550.1	AT1G20950.1;AT1G76550.1	135	AT1G20950.1 | Symbols: no symbol available | no full name available | chr1:7297467-7301336 REVERSE LENGTH=614;AT1G76550.1 | Symbols: no symbol available | no full name available | chr1:28722900-28726929 REVERSE LENGTH=617
0	0	2	0	2	0	2	0	0	2	0	3	0	0	3				-1	4	4	2	7.2	7.2	3.5	64.519	0	23.943	7816100	7	AT1G62740.1	AT1G62740.1	276	AT1G62740.1 | Symbols: Hop2 | Hop2 | chr1:23231026-23233380 FORWARD LENGTH=571
0	1	1	0	2	0	2	0	0	2	0	3	0	0	3				-1	4	4	4	8.5	8.5	8.5	57.949	0	35.721	12605000	7	AT2G41680.1	AT2G41680.1	536	AT2G41680.1 | Symbols: NTRC | NADPH-dependent thioredoxin reductase C | chr2:17376349-17379028 REVERSE LENGTH=529
0	2	0	0	2	0	2	0	0	2	1	2	0	0	3				-1	3	3	1	22.9	22.9	8.4	15.035	0	20.636	45347000	7	AT4G15000.2;AT4G15000.1	AT4G15000.2;AT4G15000.1	927	AT4G15000.2 | Symbols: no symbol available | no full name available | chr4:8571896-8572387 FORWARD LENGTH=131;AT4G15000.1 | Symbols: no symbol available | no full name available | chr4:8571896-8572303 FORWARD LENGTH=135
0	2	0	0	2	0	2	0	0	2	0	3	0	0	3				-1	2	2	2	6.8	6.8	6.8	28.706	0	15.613	51585000	7	AT5G54270.1	AT5G54270.1	1302	AT5G54270.1 | Symbols: LHCB3, LHCB3*1 | light-harvesting chlorophyll B-binding protein 3 | chr5:22038424-22039383 FORWARD LENGTH=265
0	2	0	0	2	0	1	0	0	1	0	3	0	0	3				-1	3	3	3	5.7	5.7	5.7	58.109	0	18.004	7721300	6	AT5G42740.3;AT5G42740.2;AT5G42740.1	AT5G42740.3;AT5G42740.2;AT5G42740.1	1245	AT5G42740.3 | Symbols: no symbol available | no full name available | chr5:17136269-17140622 FORWARD LENGTH=528;AT5G42740.2 | Symbols: no symbol available | no full name available | chr5:17136080-17140622 FORWARD LENGTH=560;AT5G42740.1 | Symbols: no symbol
0	1	0	0	1	0	4	1	0	5	0	2	0	1	3				-1	4	4	4	9.3	9.3	9.3	50.966	0	39.306	36295000	9	AT1G47128.1	AT1G47128.1	217	AT1G47128.1 | Symbols: RD21, RD21A | responsive to dehydration 21A, responsive to dehydration 21 | chr1:17283139-17285609 REVERSE LENGTH=462
0	0	1	0	1	0	3	2	0	5	0	2	1	0	3				-1	3	3	3	11.6	11.6	11.6	27.509	0	23.089	25363000	9	AT5G43830.1;AT3G22850.1	AT5G43830.1	1251	AT5G43830.1 | Symbols: no symbol available | no full name available | chr5:17622593-17624239 REVERSE LENGTH=251
0	1	0	0	1	0	4	0	0	4	0	3	0	0	3				-1	5	5	5	15	15	15	45.65	0	37.966	10915000	8	AT2G43710.2;AT2G43710.1;AT5G16230.2;AT3G02620.3;AT5G16240.1;AT3G02630.1;AT5G16230.1;AT3G02620.1;AT3G02620.2;AT3G02610.1;AT3G02610.2	AT2G43710.2;AT2G43710.1	552	AT2G43710.2 | Symbols: LDW1, AtSSI2, SSI2, FAB2 | suppressor of SA insensitive 2, FATTY ACID BIOSYNTHESIS 2, lesion dwarf mimic 1 | chr2:18120107-18122495 FORWARD LENGTH=401;AT2G43710.1 | Symbols: LDW1, AtSSI2, SSI2, FAB2 | suppressor of SA insensitive 2,
0	1	0	0	1	0	3	0	0	3	0	3	0	0	3				-1	2	2	2	7.9	7.9	7.9	31.4	0	16.167	7257900	7	AT2G23600.2;AT2G23600.1;AT2G23600.3	AT2G23600.2;AT2G23600.1;AT2G23600.3	439	AT2G23600.2 | Symbols: ATMES2, MES2, ATME8, ME8, ACL | ARABIDOPSIS THALIANA METHYL ESTERASE 2, ARABIDOPSIS METHYL ESTERASE 8, METHYL ESTERASE 2, METHYL ESTERASE 8, acetone-cyanohydrin lyase | chr2:10042325-10043686 REVERSE LENGTH=278;AT2G23600.1 | Symbols:
0	1	0	0	1	0	2	0	0	2	0	3	0	0	3				-1	3	3	1	7.2	7.2	2.9	37.416	0	17.92	29461000	6	AT4G08390.4;AT4G08390.3;AT4G08390.5;AT4G08390.2;AT4G08390.1;AT2G18140.1;AT2G18150.1	AT4G08390.4;AT4G08390.3;AT4G08390.5;AT4G08390.2;AT4G08390.1	891	AT4G08390.4 | Symbols: SAPX | stromal ascorbate peroxidase | chr4:5314999-5317071 FORWARD LENGTH=346;AT4G08390.3 | Symbols: SAPX | stromal ascorbate peroxidase | chr4:5314999-5317071 FORWARD LENGTH=371;AT4G08390.5 | Symbols: SAPX | stromal ascorbate peroxi
0	1	0	0	1	0	2	0	0	2	0	2	0	1	3				-1	3	3	3	15.6	15.6	15.6	31.977	0	42.084	8027500	6	AT5G12040.2;AT5G12040.1	AT5G12040.2;AT5G12040.1	1123	AT5G12040.2 | Symbols: no symbol available | no full name available | chr5:3885162-3887169 FORWARD LENGTH=294;AT5G12040.1 | Symbols: no symbol available | no full name available | chr5:3885162-3887772 FORWARD LENGTH=369
0	1	0	0	1	0	1	0	0	1	1	2	0	0	3				-1	3	3	1	13.6	13.6	3.4	25.733	0	17.617	15614000	5	AT1G79210.3;AT1G79210.2;AT1G79210.1	AT1G79210.3;AT1G79210.2;AT1G79210.1	354	AT1G79210.3 | Symbols: no symbol available | no full name available | chr1:29796286-29798240 REVERSE LENGTH=235;AT1G79210.2 | Symbols: no symbol available | no full name available | chr1:29796286-29798240 REVERSE LENGTH=235;AT1G79210.1 | Symbols: no symbol
0	0	1	0	1	0	0	1	0	1	0	1	0	2	3				-1	3	3	3	4.2	4.2	4.2	108.98	0	21.186	18351000	5	AT2G32730.1;AT1G04810.1	AT2G32730.1	487	AT2G32730.1 | Symbols: no symbol available | no full name available | chr2:13880189-13885464 FORWARD LENGTH=1004
0	1	0	0	1	0	1	0	0	1	0	1	0	2	3				-1	3	2	2	14.6	11.7	11.7	30.162	0	29.795	8329000	5	AT5G03350.1;AT1G53080.1	AT5G03350.1	1088	AT5G03350.1 | Symbols: SAI-LLP1 | SA-induced legume lectin-like protein 1 | chr5:815804-816628 REVERSE LENGTH=274
0	1	0	0	1	0	1	0	0	1	1	2	0	0	3				-1	5	4	3	15	12	9.5	44.816	0	27.097	6079600	5	AT5G43010.1;AT1G45000.1;AT1G45000.2	AT5G43010.1;AT1G45000.1;AT1G45000.2	1248	AT5G43010.1 | Symbols: RPT4A | regulatory particle triple-A ATPase 4A | chr5:17248563-17251014 REVERSE LENGTH=399;AT1G45000.1 | Symbols: RPT4b | | chr1:17009220-17011607 FORWARD LENGTH=399;AT1G45000.2 | Symbols: RPT4b | | chr1:17009220-17011607 FORWARD L
0	0	1	0	1	0	1	0	0	1	0	2	1	0	3				-1	3	3	3	4.5	4.5	4.5	73.841	0	16.511	18463000	5	AT5G67030.1;AT5G67030.2	AT5G67030.1	1360	AT5G67030.1 | Symbols: LOS6, NPQ2, ZEP, ABA1, ATABA1, ATZEP, IBS3 | ABA DEFICIENT 1, IMPAIRED IN BABA-INDUCED STERILITY 3, NON-PHOTOCHEMICAL QUENCHING 2, ARABIDOPSIS THALIANA ZEAXANTHIN EPOXIDASE, LOW EXPRESSION OF OSMOTIC STRESS-RESPONSIVE GENES 6, ARABID
1	0	0	0	1	0	0	0	0	0	3	0	0	0	3				-1	5	2	2	22.7	6.8	6.8	19.897	0	12.578	17610000	4	AT1G27400.1	AT1G27400.1	166	AT1G27400.1 | Symbols: no symbol available | no full name available | chr1:9515230-9516725 FORWARD LENGTH=176
0	0	0	0	0	0	1	2	0	3	0	1	1	1	3				-1	1	1	1	2.2	2.2	2.2	53.995	0.0096154	6.2203	3041200	6	AT4G30310.1;AT4G30310.2	AT4G30310.1;AT4G30310.2	1015	AT4G30310.1 | Symbols: no symbol available | no full name available | chr4:14831913-14834798 FORWARD LENGTH=499;AT4G30310.2 | Symbols: no symbol available | no full name available | chr4:14831913-14835092 FORWARD LENGTH=579
0	0	0	0	0	0	2	0	0	2	1	2	0	0	3				-1	4	4	4	11.6	11.6	11.6	47.757	0	27.349	6634400	5	AT2G30970.2;AT2G30970.1	AT2G30970.2;AT2G30970.1	479	AT2G30970.2 | Symbols: ASP1 | aspartate aminotransferase 1 | chr2:13179012-13181686 FORWARD LENGTH=430;AT2G30970.1 | Symbols: ASP1 | aspartate aminotransferase 1 | chr2:13179012-13181686 FORWARD LENGTH=430
0	0	0	0	0	0	1	0	1	2	0	3	0	0	3				-1	4	4	4	8.6	8.6	8.6	64.713	0	27.108	4954000	5	AT3G23940.2;AT3G23940.1	AT3G23940.2;AT3G23940.1	703	AT3G23940.2 | Symbols: DHAD | Dihydroxyacid dehydratase | chr3:8648780-8652323 FORWARD LENGTH=606;AT3G23940.1 | Symbols: DHAD | Dihydroxyacid dehydratase | chr3:8648780-8652323 FORWARD LENGTH=608
0	0	0	0	0	0	2	0	0	2	0	3	0	0	3				-1	4	4	4	14	14	14	37.999	0	25.046	19210000	5	AT5G47210.1;AT5G47210.3;AT5G47210.2;AT4G16830.2;AT4G16830.3;AT4G16830.1	AT5G47210.1;AT5G47210.3;AT5G47210.2	1269	AT5G47210.1 | Symbols: no symbol available | no full name available | chr5:19169222-19171012 REVERSE LENGTH=357;AT5G47210.3 | Symbols: no symbol available | no full name available | chr5:19169388-19171012 REVERSE LENGTH=301;AT5G47210.2 | Symbols: no symbol
0	0	0	0	0	0	1	0	0	1	0	2	0	1	3				-1	2	2	2	1.4	1.4	1.4	199.11	0	20.053	4848600	4	AT4G28080.1;AT1G15290.2;AT1G15290.1;AT1G01320.2;AT1G01320.3;AT1G01320.1	AT4G28080.1;AT1G15290.2;AT1G15290.1;AT1G01320.2;AT1G01320.3;AT1G01320.1	1003	AT4G28080.1 | Symbols: REC2 | REDUCED CHLOROPLAST COVERAGE 2 | chr4:13948993-13957840 REVERSE LENGTH=1819;AT1G15290.2 | Symbols: REC3 | REDUCED CHLOROPLAST COVERAGE 3 | chr1:5258091-5264814 REVERSE LENGTH=1330;AT1G15290.1 | Symbols: REC3 | REDUCED CHLOROPL
0	0	0	0	0	0	1	0	0	1	0	3	0	0	3				-1	9	2	2	22	6	6	49.654	0	13.649	9013900	4	AT5G19780.1;AT5G19770.1	AT5G19780.1;AT5G19770.1	1176	AT5G19780.1 | Symbols: TUA5 | tubulin alpha-5 | chr5:6687212-6688926 FORWARD LENGTH=450;AT5G19770.1 | Symbols: TUA3 | tubulin alpha-3 | chr5:6682761-6684474 REVERSE LENGTH=450
1	1	6	0	8	0	3	6	3	12	0	1	1	0	2				-1	7	7	7	10.8	10.8	10.8	85.571	0	82.807	67675000	22	AT5G57870.1;AT5G57870.2	AT5G57870.1;AT5G57870.2	1317	AT5G57870.1 | Symbols: eIFiso4G1 | eukaryotic translation Initiation Factor isoform 4G1 | chr5:23439755-23443433 FORWARD LENGTH=780;AT5G57870.2 | Symbols: eIFiso4G1 | eukaryotic translation Initiation Factor isoform 4G1 | chr5:23439755-23443433 FORWARD LEN
1	2	4	0	7	0	3	1	1	5	1	1	0	0	2				-1	9	6	6	18.6	9.1	9.1	60.763	0	48.355	53390000	14	AT3G08590.2;AT3G08590.1	AT3G08590.2;AT3G08590.1	617	AT3G08590.2 | Symbols: iPGAM2 | 2,3-biphosphoglycerate-independent phosphoglycerate mutase 2 | chr3:2608683-2611237 REVERSE LENGTH=560;AT3G08590.1 | Symbols: iPGAM2 | 2,3-biphosphoglycerate-independent phosphoglycerate mutase 2 | chr3:2608683-2611237 R
1	2	3	0	6	0	2	1	1	4	1	0	1	0	2				-1	4	4	3	8	8	5.7	46.678	0	47.165	33352000	12	AT1G10670.4;AT1G10670.2;AT1G10670.1;AT1G10670.3;AT1G60810.2;AT1G60810.1	AT1G10670.4;AT1G10670.2;AT1G10670.1;AT1G10670.3;AT1G60810.2;AT1G60810.1	70	AT1G10670.4 | Symbols: ACLA-1 | ATP-citrate lyase A-1 | chr1:3535787-3538098 FORWARD LENGTH=423;AT1G10670.2 | Symbols: ACLA-1 | ATP-citrate lyase A-1 | chr1:3535787-3538098 FORWARD LENGTH=423;AT1G10670.1 | Symbols: ACLA-1 | ATP-citrate lyase A-1 | chr1:353
3	0	2	1	6	1	1	2	0	4	2	0	0	0	2				-1	3	3	3	30.5	30.5	30.5	10.771	0	35.865	41656000	12	AT3G16080.1;AT1G52300.1;AT3G16080.2;AT1G15250.2;AT1G15250.1	AT3G16080.1;AT1G52300.1;AT3G16080.2;AT1G15250.2;AT1G15250.1	239	AT3G16080.1 | Symbols: no symbol available | no full name available | chr3:5454892-5455677 FORWARD LENGTH=95;AT1G52300.1 | Symbols: no symbol available | no full name available | chr1:19475213-19476152 REVERSE LENGTH=95;AT3G16080.2 | Symbols: no symbol ava
1	0	5	0	6	0	1	3	0	4	1	1	0	0	2				-1	10	7	7	26.6	24	24	36.007	0	96.915	81146000	12	AT3G53460.3;AT3G53460.2;AT3G53460.1;AT3G53460.4	AT3G53460.3;AT3G53460.2;AT3G53460.1;AT3G53460.4	795	AT3G53460.3 | Symbols: CP29 | chloroplast RNA-binding protein 29 | chr3:19819738-19821423 REVERSE LENGTH=342;AT3G53460.2 | Symbols: CP29 | chloroplast RNA-binding protein 29 | chr3:19819738-19821423 REVERSE LENGTH=342;AT3G53460.1 | Symbols: CP29 | chloropl
0	2	3	0	5	0	1	2	1	4	0	1	0	1	2				-1	4	4	3	14.2	14.2	11.6	37.98	0	27.438	18621000	11	AT4G08870.1;AT4G08870.2	AT4G08870.1;AT4G08870.2	892	AT4G08870.1 | Symbols: ARGAH2 | arginine amidohydrolase 2 | chr4:5646654-5648693 REVERSE LENGTH=344;AT4G08870.2 | Symbols: ARGAH2 | arginine amidohydrolase 2 | chr4:5647417-5648693 REVERSE LENGTH=263
0	2	3	0	5	0	2	1	0	3	0	2	0	0	2				-1	3	3	3	9.8	9.8	9.8	42.896	0	31.679	13059000	10	AT1G74910.3;AT1G74910.2;AT1G74910.1;AT2G04650.2;AT2G04650.1	AT1G74910.3;AT1G74910.2;AT1G74910.1	327	AT1G74910.3 | Symbols: KJC1 | KONJAC 1 | chr1:28135852-28138456 REVERSE LENGTH=387;AT1G74910.2 | Symbols: KJC1 | KONJAC 1 | chr1:28135770-28138456 REVERSE LENGTH=415;AT1G74910.1 | Symbols: KJC1 | KONJAC 1 | chr1:28135770-28138456 REVERSE LENGTH=415
1	2	1	1	5	0	1	1	0	2	0	1	1	0	2				-1	3	3	3	9.1	9.1	9.1	43.723	0	50.354	39371000	9	AT4G35250.1	AT4G35250.1	1051	AT4G35250.1 | Symbols: HCF244 | high chlorophyll fluorescence phenotype 244 | chr4:16771401-16773269 REVERSE LENGTH=395
1	0	3	0	4	1	1	4	2	8	1	1	0	0	2				-1	3	3	3	15.6	15.6	15.6	28.63	0	21.498	100500000	14	AT3G56650.1	AT3G56650.1	826	AT3G56650.1 | Symbols: PPD6 | PsbP-domain protein 6 | chr3:20984807-20985913 FORWARD LENGTH=262
0	1	2	1	4	0	4	2	1	7	0	1	1	0	2				-1	6	5	5	9.5	8.5	8.5	71.652	0	30.868	36634000	13	AT2G23350.1;AT1G22760.1;AT1G71770.2;AT1G71770.1	AT2G23350.1	438	AT2G23350.1 | Symbols: PABP4, PAB4 | POLY(A) BINDING PROTEIN 4, poly(A) binding protein 4 | chr2:9943209-9946041 FORWARD LENGTH=662
0	0	4	0	4	0	1	3	1	5	0	0	2	0	2				-1	3	3	3	5.2	5.2	5.2	39.526	0	18.302	99750000	11	AT3G15520.4;AT3G15520.3;AT3G15520.1;AT3G15520.2	AT3G15520.4;AT3G15520.3;AT3G15520.1	670	AT3G15520.4 | Symbols: no symbol available | no full name available | chr3:5250293-5252432 REVERSE LENGTH=366;AT3G15520.3 | Symbols: no symbol available | no full name available | chr3:5249739-5252432 REVERSE LENGTH=466;AT3G15520.1 | Symbols: no symbol ava
0	3	1	0	4	0	4	1	0	5	0	2	0	0	2				-1	7	6	6	20.9	17.6	17.6	49.409	0	52.374	15349000	11	AT4G02930.1	AT4G02930.1	879	AT4G02930.1 | Symbols: no symbol available | no full name available | chr4:1295751-1298354 REVERSE LENGTH=454
0	2	2	0	4	0	4	0	0	4	0	2	0	0	2				-1	4	4	4	9.8	9.8	9.8	60.746	0	24.991	18428000	10	AT5G52520.1	AT5G52520.1	1291	AT5G52520.1 | Symbols: ProRS-Org, OVA6, PRORS1, AtProRS-Org | PROLYL-TRNA SYNTHETASE 1, OVULE ABORTION 6, prolyl-tRNA synthetase organellar | chr5:21311112-21313875 FORWARD LENGTH=543
1	3	0	0	4	0	3	0	0	3	1	1	0	0	2				-1	3	3	3	14.3	14.3	14.3	16.036	0	19.088	17785000	9	AT3G10610.1;AT2G05220.2;AT2G05220.1;AT5G04800.4;AT5G04800.3;AT5G04800.2;AT5G04800.1;AT2G04390.1	AT3G10610.1;AT2G05220.2;AT2G05220.1;AT5G04800.4;AT5G04800.3;AT5G04800.2;AT5G04800.1;AT2G04390.1	380	AT3G10610.1 | Symbols: no symbol available | no full name available | chr3:3319459-3319881 FORWARD LENGTH=140;AT2G05220.2 | Symbols: no symbol available | no full name available | chr2:1894757-1895179 REVERSE LENGTH=140;AT2G05220.1 | Symbols: no symbol ava
1	2	1	0	4	0	2	1	0	3	0	2	0	0	2				-1	3	3	3	34.2	34.2	34.2	7.7018	0	57.168	63688000	9	ATCG00710.1	ATCG00710.1	1382	ATCG00710.1 | Symbols: PSBH | photosystem II reaction center protein H | chrc:74485-74706 FORWARD LENGTH=73
1	2	1	0	4	0	2	1	0	3	1	1	0	0	2				-1	2	2	2	32.1	32.1	32.1	9.0384	0	69.709	32004000	9	ATCG01060.1	ATCG01060.1	1394	ATCG01060.1 | Symbols: PSAC | | chrc:117318-117563 REVERSE LENGTH=81
2	0	1	1	4	0	1	1	0	2	0	2	0	0	2				-1	9	3	3	29.2	12	12	30.771	0	27.972	35969000	8	AT1G59359.1;AT1G58983.1;AT1G58684.1;AT1G58380.1;AT3G57490.1	AT1G59359.1;AT1G58983.1;AT1G58684.1;AT1G58380.1;AT3G57490.1	268	AT1G59359.1 | Symbols: no symbol available | no full name available | chr1:21842537-21843733 REVERSE LENGTH=284;AT1G58983.1 | Symbols: no symbol available | no full name available | chr1:21806279-21807475 REVERSE LENGTH=284;AT1G58684.1 | Symbols: no symbol
0	1	2	1	4	0	1	1	0	2	0	2	0	0	2				-1	1	1	1	5.6	5.6	5.6	23.99	0.0091116	6.382	13940000	8	AT3G15840.4;AT3G15840.5;AT3G15840.2;AT3G15840.3;AT3G15840.1	AT3G15840.4;AT3G15840.5;AT3G15840.2;AT3G15840.3;AT3G15840.1	672	AT3G15840.4 | Symbols: PIFI | post-illumination chlorophyll fluorescence increase | chr3:5356782-5358070 REVERSE LENGTH=214;AT3G15840.5 | Symbols: PIFI | post-illumination chlorophyll fluorescence increase | chr3:5356782-5358265 REVERSE LENGTH=248;AT3G1584
0	0	3	1	4	0	0	1	1	2	0	0	1	1	2				-1	2	2	2	3.6	3.6	3.6	73.934	0	30.619	42730000	8	AT3G59780.1	AT3G59780.1	836	AT3G59780.1 | Symbols: no symbol available | no full name available | chr3:22086906-22090324 FORWARD LENGTH=686
2	1	0	1	4	1	1	0	0	2	1	0	0	1	2				-1	2	2	2	11.3	11.3	11.3	15.908	0	51.882	34366000	8	AT5G27670.1	AT5G27670.1	1207	AT5G27670.1 | Symbols: HTA7, h2a.w.7 | histone H2A 7 | chr5:9792807-9793365 REVERSE LENGTH=150
1	3	0	0	4	0	1	0	0	1	0	2	0	0	2				-1	4	4	4	4.2	4.2	4.2	128.03	0	28.152	5135100	7	AT1G01790.2;AT1G01790.1;AT4G00630.1;AT4G00630.2	AT1G01790.2;AT1G01790.1	5	AT1G01790.2 | Symbols: KEA1, ATKEA1 | K+ EFFLUX ANTIPORTER 1, K+ efflux antiporter 1 | chr1:284781-290869 FORWARD LENGTH=1193;AT1G01790.1 | Symbols: KEA1, ATKEA1 | K+ EFFLUX ANTIPORTER 1, K+ efflux antiporter 1 | chr1:284781-290869 FORWARD LENGTH=1193
1	2	1	0	4	0	1	0	0	1	0	2	0	0	2				-1	5	5	4	13	13	10.1	47.48	0	34.224	41513000	7	AT3G05530.1;AT1G09100.1	AT3G05530.1;AT1G09100.1	604	AT3G05530.1 | Symbols: RPT5A, ATS6A.2 | regulatory particle triple-A ATPase 5A | chr3:1603540-1605993 FORWARD LENGTH=424;AT1G09100.1 | Symbols: RPT5B | 26S proteasome AAA-ATPase subunit RPT5B | chr1:2936675-2939258 REVERSE LENGTH=423
0	1	2	1	4	0	1	0	0	1	0	1	0	1	2				-1	12	2	2	29.3	5.4	5.4	49.657	0	13.595	17613000	7	AT4G20890.1	AT4G20890.1	960	AT4G20890.1 | Symbols: TUB9 | tubulin beta-9 chain | chr4:11182218-11183840 FORWARD LENGTH=444
1	2	0	1	4	0	1	0	0	1	1	1	0	0	2				-1	2	2	2	17.6	17.6	17.6	9.3708	0	20.905	20543000	7	ATCG01230.1;ATCG00905.1	ATCG01230.1;ATCG00905.1	1393	ATCG01230.1 | Symbols: RPS12B, RPS12 | RIBOSOMAL PROTEIN S12, ribosomal protein S12B | chrc:139856-140650 FORWARD LENGTH=85;ATCG00905.1 | Symbols: RPS12, RPS12C | RIBOSOMAL PROTEIN S12, ribosomal protein S12C | chrc:97999-98793 REVERSE LENGTH=85
1	0	2	0	3	0	5	2	1	8	0	1	1	0	2				-1	6	6	6	18.2	18.2	18.2	39.63	0	42.033	147570000	13	AT5G14780.3;AT5G14780.2;AT5G14780.1	AT5G14780.3;AT5G14780.2;AT5G14780.1	1143	AT5G14780.3 | Symbols: FDH, AtFDH1 | formate dehydrogenase | chr5:4777750-4779190 FORWARD LENGTH=358;AT5G14780.2 | Symbols: FDH, AtFDH1 | formate dehydrogenase | chr5:4777627-4779190 FORWARD LENGTH=370;AT5G14780.1 | Symbols: FDH, AtFDH1 | formate dehydroge
1	2	0	0	3	0	2	4	1	7	0	1	0	1	2				-1	2	2	2	20.1	20.1	20.1	18.482	0	33.487	47259000	12	AT2G46820.2;AT2G46820.1	AT2G46820.2;AT2G46820.1	569	AT2G46820.2 | Symbols: PTAC8, PSI-P, PSAP, CURT1B, TMP14 | CURVATURE THYLAKOID 1B, PLASTID TRANSCRIPTIONALLY ACTIVE 8, THYLAKOID MEMBRANE PHOSPHOPROTEIN OF 14 KDA, photosystem I P subunit | chr2:19243729-19244870 FORWARD LENGTH=174;AT2G46820.1 | Symbols: P
1	1	0	1	3	0	4	1	1	6	1	0	0	1	2				-1	6	6	6	13.1	13.1	13.1	54.018	0	37.604	16726000	11	AT1G48600.1;AT1G48600.2;AT3G18000.1;AT1G73600.1;AT1G73600.2	AT1G48600.1;AT1G48600.2;AT3G18000.1	226	AT1G48600.1 | Symbols: AtPMT2, AtPMEAMT, PMEAMT | phosphoethanolamine N-methyltransferase, Phosphoethanolamine methyltransferase2 | chr1:17966448-17969077 FORWARD LENGTH=475;AT1G48600.2 | Symbols: AtPMT2, AtPMEAMT, PMEAMT | phosphoethanolamine N-methyltran
0	2	1	0	3	0	3	2	1	6	1	0	1	0	2				-1	2	2	2	12	12	12	17.632	0	12.571	50557000	11	AT2G43560.2;AT2G43560.1	AT2G43560.2;AT2G43560.1	551	AT2G43560.2 | Symbols: no symbol available | no full name available | chr2:18073995-18074950 REVERSE LENGTH=167;AT2G43560.1 | Symbols: no symbol available | no full name available | chr2:18073995-18075385 REVERSE LENGTH=223
0	0	3	0	3	0	3	1	1	5	0	2	0	0	2				-1	6	6	6	22.2	22.2	22.2	30.496	0	35.138	36062000	10	AT2G20630.1;AT2G20630.2;AT4G28400.2;AT4G28400.3;AT4G28400.1;AT3G15260.2;AT3G15260.1	AT2G20630.1;AT2G20630.2	423	AT2G20630.1 | Symbols: PIA1 | PP2C induced by AVRRPM1 | chr2:8897826-8899648 REVERSE LENGTH=279;AT2G20630.2 | Symbols: PIA1 | PP2C induced by AVRRPM1 | chr2:8897335-8899648 REVERSE LENGTH=290
1	0	2	0	3	0	2	2	1	5	1	0	1	0	2				-1	5	2	2	40.2	17.2	17.2	13.693	0	12.098	29501000	10	AT3G47370.3;AT3G47370.2;AT3G47370.1	AT3G47370.3;AT3G47370.2;AT3G47370.1	755	AT3G47370.3 | Symbols: no symbol available | no full name available | chr3:17453671-17454437 REVERSE LENGTH=122;AT3G47370.2 | Symbols: no symbol available | no full name available | chr3:17453671-17454437 REVERSE LENGTH=122;AT3G47370.1 | Symbols: no symbol
0	1	1	1	3	0	2	1	1	4	0	0	1	1	2				-1	2	2	2	7.9	7.9	7.9	32.602	0	13.827	50703000	9	AT1G30630.1	AT1G30630.1	180	AT1G30630.1 | Symbols: epsilon1-COP | epsilon1 Coat Protein | chr1:10858546-10860173 REVERSE LENGTH=292
0	3	0	0	3	0	4	0	0	4	1	1	0	0	2				-1	3	3	3	9.5	9.5	9.5	24.038	0	19.786	35408000	9	AT1G35680.1	AT1G35680.1	201	AT1G35680.1 | Symbols: RPL21C, ASD | chloroplast ribosomal protein L21, ATPase-in-Seed-Development | chr1:13208777-13210246 FORWARD LENGTH=220
0	1	2	0	3	0	2	2	0	4	0	1	1	0	2				-1	3	3	3	7.7	7.7	7.7	49.251	0	20.423	22647000	9	AT3G58140.1	AT3G58140.1	833	AT3G58140.1 | Symbols: no symbol available | no full name available | chr3:21529988-21532386 REVERSE LENGTH=429
0	3	0	0	3	0	4	0	0	4	0	2	0	0	2				-1	3	3	3	8	8	8	41.323	0	18.312	9733600	9	AT5G12470.1	AT5G12470.1	1128	AT5G12470.1 | Symbols: RER4 | RETICULATA-RELATED 4 | chr5:4044950-4047290 REVERSE LENGTH=386
0	0	3	0	3	0	0	2	1	3	0	0	1	1	2				-1	3	3	3	9.6	9.6	9.6	42.627	0	19.834	78763000	8	AT1G49970.1	AT1G49970.1	232	AT1G49970.1 | Symbols: ClpR1, SVR2, NCLPP5, CLPR1 | NUCLEAR CLPP 5, CLP protease proteolytic subunit 1, SUPPRESSOR OF VARIEGATION 2 | chr1:18501936-18504462 REVERSE LENGTH=387
0	0	3	0	3	0	1	2	0	3	1	1	0	0	2				-1	1	1	1	5.2	5.2	5.2	36.901	0	7.2739	276160000	8	AT2G12875.1	AT2G12875.1	391	AT2G12875.1 | Symbols: no symbol available | no full name available | chr2:5289411-5291470 REVERSE LENGTH=325
0	3	0	0	3	0	3	0	0	3	0	2	0	0	2				-1	4	4	4	19.8	19.8	19.8	26.569	0	27.761	8635900	8	AT3G51260.2;AT3G51260.1;AT5G66140.1	AT3G51260.2;AT3G51260.1;AT5G66140.1	779	AT3G51260.2 | Symbols: PAD1 | 20S proteasome alpha subunit PAD1 | chr3:19031086-19032746 FORWARD LENGTH=243;AT3G51260.1 | Symbols: PAD1 | 20S proteasome alpha subunit PAD1 | chr3:19031086-19032746 FORWARD LENGTH=250;AT5G66140.1 | Symbols: PAD2 | proteaso
0	3	0	0	3	0	3	0	0	3	0	2	0	0	2				-1	3	3	3	37.9	37.9	37.9	14.124	0	113.03	36632000	8	AT5G59880.2;AT5G59880.1;AT3G46000.1;AT5G59890.1;AT3G46010.1	AT5G59880.2;AT5G59880.1	1323	AT5G59880.2 | Symbols: ADF3 | actin depolymerizing factor 3 | chr5:24120382-24121628 FORWARD LENGTH=124;AT5G59880.1 | Symbols: ADF3 | actin depolymerizing factor 3 | chr5:24120382-24121628 FORWARD LENGTH=139
1	2	0	0	3	0	2	0	0	2	0	2	0	0	2				-1	3	3	3	17.6	17.6	17.6	23.723	0	21.301	16789000	7	AT2G43090.2;AT2G43090.1	AT2G43090.2;AT2G43090.1	550	AT2G43090.2 | Symbols: IPMI SSU1 | isopropylmalate isomerase small subunit 1 | chr2:17918957-17919712 FORWARD LENGTH=222;AT2G43090.1 | Symbols: IPMI SSU1 | isopropylmalate isomerase small subunit 1 | chr2:17918957-17919712 FORWARD LENGTH=251
0	0	2	1	3	0	0	1	1	2	0	0	1	1	2				-1	8	2	2	20.6	5.5	5.5	51.919	0	29.515	26543000	7	AT5G17310.2	AT5G17310.2	1163	AT5G17310.2 | Symbols: AtUGP2, UGP2 | UDP-GLUCOSE PYROPHOSPHORYLASE 2, UDP-glucose pyrophosphorylase 2 | chr5:5696955-5700845 REVERSE LENGTH=470
0	3	0	0	3	0	2	0	0	2	0	2	0	0	2				-1	3	3	2	13.4	13.4	9.7	23.87	0	17.639	12308000	7	AT5G45750.1;AT5G60860.1;AT4G18800.1;AT1G16920.1;AT3G15060.1;AT1G09630.1	AT5G45750.1;AT5G60860.1;AT4G18800.1;AT1G16920.1;AT3G15060.1;AT1G09630.1	1257	AT5G45750.1 | Symbols: RABA1c, AtRABA1c | RAB GTPase homolog A1C | chr5:18559318-18560639 FORWARD LENGTH=216;AT5G60860.1 | Symbols: AtRABA1f, RABA1f | RAB GTPase homolog A1F | chr5:24484750-24485565 FORWARD LENGTH=217;AT4G18800.1 | Symbols: ATRAB11B, ATRAB
2	1	0	0	3	0	1	0	0	1	1	1	0	0	2				-1	4	3	3	17	10.2	10.2	23.459	0	17.359	56276000	6	AT3G24830.1;AT5G48760.2;AT5G48760.1	AT3G24830.1	709	AT3G24830.1 | Symbols: no symbol available | no full name available | chr3:9064613-9065871 FORWARD LENGTH=206
0	2	1	0	3	0	1	0	0	1	0	2	0	0	2				-1	3	3	2	9.9	9.9	6.4	37.674	0	17.412	12053000	6	AT3G44110.2;AT3G44110.1	AT3G44110.2;AT3G44110.1	740	AT3G44110.2 | Symbols: ATJ3, ATJ, J3 | DNAJ homologue 3 | chr3:15869179-15871059 REVERSE LENGTH=343;AT3G44110.1 | Symbols: ATJ3, ATJ, J3 | DNAJ homologue 3 | chr3:15869115-15871059 REVERSE LENGTH=420
0	0	3	0	3	0	0	1	0	1	0	0	2	0	2				-1	1	1	1	8.9	8.9	8.9	16.533	0	16.163	57783000	6	AT3G52560.1;AT3G52560.2;AT3G52560.4	AT3G52560.1;AT3G52560.2;AT3G52560.4	789	AT3G52560.1 | Symbols: UEV1D, UEV1D-4, MMZ4 | MMS2 ZWEI HOMOLOGUE 4, ubiquitin E2 variant 1D-4, UBIQUITIN E2 VARIANT 1D | chr3:19494678-19495954 REVERSE LENGTH=146;AT3G52560.2 | Symbols: UEV1D, UEV1D-4, MMZ4 | MMS2 ZWEI HOMOLOGUE 4, ubiquitin E2 variant 1D
1	2	0	0	3	0	0	0	0	0	0	2	0	0	2				-1	5	5	5	8.3	8.3	8.3	81.934	0	32.592	7372300	5	AT1G30360.1	AT1G30360.1	177	AT1G30360.1 | Symbols: ERD4, OSCA3.1 | early-responsive to dehydration 4 | chr1:10715892-10718799 FORWARD LENGTH=724
0	2	0	0	2	0	5	1	0	6	0	2	0	0	2				-1	5	5	5	13.4	13.4	13.4	43.059	0	29.739	17831000	10	AT1G59900.1;AT1G59900.2	AT1G59900.1;AT1G59900.2	271	AT1G59900.1 | Symbols: AT-E1 ALPHA, E1 ALPHA, IAR4L | pyruvate dehydrogenase complex E1 alpha subunit, IAR4-LIKE | chr1:22051368-22053660 FORWARD LENGTH=389;AT1G59900.2 | Symbols: AT-E1 ALPHA, E1 ALPHA, IAR4L | pyruvate dehydrogenase complex E1 alpha subun
0	1	1	0	2	0	4	1	0	5	0	2	0	0	2				-1	3	3	3	2.9	2.9	2.9	120.25	0	23.762	10978000	9	AT2G30110.1;AT5G06460.1	AT2G30110.1	472	AT2G30110.1 | Symbols: MOS5, ATUBA1, UBA1 | MODIFIER OF SNC1 5, ubiquitin-activating enzyme 1 | chr2:12852632-12857369 REVERSE LENGTH=1080
1	0	1	0	2	0	4	1	0	5	1	0	1	0	2				-1	4	4	4	16.8	16.8	16.8	21.826	0	28.665	8758300	9	AT3G15190.1	AT3G15190.1	667	AT3G15190.1 | Symbols: PRPS20 | plastid ribosomal protein S20 | chr3:5116216-5117412 FORWARD LENGTH=202
0	1	1	0	2	0	4	1	0	5	0	2	0	0	2				-1	4	4	4	9.2	9.2	9.2	72.098	0	122.09	24437000	9	AT5G24300.2;AT5G24300.1	AT5G24300.2;AT5G24300.1	1197	AT5G24300.2 | Symbols: SS1, ATSS1 | STARCH SYNTHASE 1, starch synthase 1 | chr5:8266934-8270860 FORWARD LENGTH=652;AT5G24300.1 | Symbols: SS1, ATSS1 | STARCH SYNTHASE 1, starch synthase 1 | chr5:8266934-8270860 FORWARD LENGTH=652
0	0	1	1	2	0	2	1	1	4	0	0	1	1	2				-1	3	3	3	3.4	3.4	3.4	125.92	0	20.649	35658000	8	AT1G14610.1	AT1G14610.1	92	AT1G14610.1 | Symbols: VALRS, TWN2 | TWIN 2, VALYL TRNA SYNTHETASE | chr1:5008502-5014486 REVERSE LENGTH=1108
0	0	2	0	2	0	1	2	1	4	0	1	1	0	2				-1	3	3	3	14.2	14.2	14.2	19.739	0	38.917	84361000	8	AT1G27450.4;AT1G27450.2;AT1G27450.1;AT1G27450.3	AT1G27450.4;AT1G27450.2	167	AT1G27450.4 | Symbols: APT1, ATAPT1 | ARABIDOPSIS THALIANA ADENINE PHOSPHORIBOSYLTRANSFERASE 1, adenine phosphoribosyl transferase 1 | chr1:9532421-9533807 FORWARD LENGTH=183;AT1G27450.2 | Symbols: APT1, ATAPT1 | ARABIDOPSIS THALIANA ADENINE PHOSPHORIBOSYL
0	2	0	0	2	0	2	2	0	4	0	2	0	0	2				-1	2	2	2	10.3	10.3	10.3	25.584	0	13.492	23491000	8	AT4G11600.1	AT4G11600.1	912	AT4G11600.1 | Symbols: GPXL6, PHGPX, LSC803, ATGPX6, GPX6 | glutathione peroxidase 6 | chr4:7010021-7011330 REVERSE LENGTH=232
0	1	1	0	2	0	2	1	1	4	0	2	0	0	2				-1	2	2	2	11.1	11.1	11.1	25.015	0	13.465	32139000	8	AT5G19140.1;AT5G19140.2;AT5G19140.3	AT5G19140.1;AT5G19140.2;AT5G19140.3	1169	AT5G19140.1 | Symbols: ATAILP1, AILP1 | | chr5:6423398-6425785 FORWARD LENGTH=234;AT5G19140.2 | Symbols: ATAILP1, AILP1 | | chr5:6423398-6425785 FORWARD LENGTH=222;AT5G19140.3 | Symbols: ATAILP1, AILP1 | | chr5:6424779-6425785 FORWARD LENGTH=198
0	2	0	0	2	0	3	0	0	3	0	2	0	0	2				-1	3	3	2	6.8	6.8	5.1	44.556	0	18.896	7043000	7	AT1G58080.1	AT1G58080.1	265	AT1G58080.1 | Symbols: ATATP-PRT1, ATP-PRT1, HISN1A | ATP phosphoribosyl transferase 1 | chr1:21504562-21507429 REVERSE LENGTH=411
1	0	1	0	2	0	0	2	1	3	0	1	1	0	2				-1	2	2	2	11	11	11	27.761	0	25.839	34427000	7	AT2G45790.1	AT2G45790.1	564	AT2G45790.1 | Symbols: PMM, ATPMM | phosphomannomutase, PHOSPHOMANNOMUTASE | chr2:18855876-18857753 FORWARD LENGTH=246
0	0	2	0	2	0	2	1	0	3	0	2	0	0	2				-1	3	3	2	10.8	10.8	7.8	29.871	0	20.105	26144000	7	AT5G47840.2;AT5G47840.1	AT5G47840.2;AT5G47840.1	1272	AT5G47840.2 | Symbols: AMK2 | adenosine monophosphate kinase | chr5:19375488-19378058 FORWARD LENGTH=269;AT5G47840.1 | Symbols: AMK2 | adenosine monophosphate kinase | chr5:19375488-19378058 FORWARD LENGTH=283
0	2	0	0	2	0	2	0	0	2	0	2	0	0	2				-1	2	2	2	9.2	9.2	9.2	25.601	0	13.935	13360000	6	AT1G07140.1;AT5G58590.1	AT1G07140.1;AT5G58590.1	39	AT1G07140.1 | Symbols: SIRANBP | | chr1:2192360-2193688 REVERSE LENGTH=228;AT5G58590.1 | Symbols: RANBP1 | RAN binding protein 1 | chr5:23680319-23681714 REVERSE LENGTH=219
0	2	0	0	2	0	2	0	0	2	0	2	0	0	2				-1	4	1	1	32.5	9.6	9.6	17.897	0	10.353	16524000	6	AT1G32470.1	AT1G32470.1	189	AT1G32470.1 | Symbols: GDC-H1 | | chr1:11739479-11740246 REVERSE LENGTH=166
1	1	0	0	2	0	2	0	0	2	1	1	0	0	2				-1	2	2	1	31.7	31.7	18.3	9.0741	0	16.236	3522600	6	AT3G53890.2;AT3G53890.1	AT3G53890.2;AT3G53890.1	798	AT3G53890.2 | Symbols: RPS21B, EVR1 | EVERSHED1 | chr3:19955582-19956049 REVERSE LENGTH=82;AT3G53890.1 | Symbols: RPS21B, EVR1 | EVERSHED1 | chr3:19955582-19956049 REVERSE LENGTH=82
1	1	0	0	2	0	1	0	1	2	0	2	0	0	2				-1	5	4	4	12.6	9.8	9.8	47.247	0	23.437	15817000	6	AT5G19990.3;AT5G19990.1;AT5G20000.1;AT5G19990.2;AT4G27680.1;AT5G53540.1	AT5G19990.3;AT5G19990.1;AT5G20000.1;AT5G19990.2	1179	AT5G19990.3 | Symbols: RPT6A, ATSUG1 | regulatory particle triple-A ATPase 6A | chr5:6752144-6754918 FORWARD LENGTH=419;AT5G19990.1 | Symbols: RPT6A, ATSUG1 | regulatory particle triple-A ATPase 6A | chr5:6752144-6754918 FORWARD LENGTH=419;AT5G20000.1 | Sy
1	1	0	0	2	0	2	0	0	2	0	2	0	0	2				-1	4	4	4	4.8	4.8	4.8	107.83	0	25.936	5456900	6	AT5G22800.1;AT5G22800.2	AT5G22800.1;AT5G22800.2	1189	AT5G22800.1 | Symbols: EMB263, EMB1030, EMB86 | EMBRYO DEFECTIVE 263, EMBRYO DEFECTIVE 1030, EMBRYO DEFECTIVE 86 | chr5:7616221-7619961 REVERSE LENGTH=978;AT5G22800.2 | Symbols: EMB263, EMB1030, EMB86 | EMBRYO DEFECTIVE 263, EMBRYO DEFECTIVE 1030, EMBRYO D
0	0	2	0	2	0	0	2	0	2	1	0	1	0	2				-1	1	1	1	3.3	3.3	3.3	58.372	0	7.2233	257690000	6	AT5G58930.1	AT5G58930.1	1322	AT5G58930.1 | Symbols: OPL4 | Octopus Like 4 | chr5:23794529-23796094 REVERSE LENGTH=521
0	2	0	0	2	0	2	0	0	2	0	2	0	0	2				-1	2	2	2	14.4	14.4	14.4	18.586	0	16.277	14151000	6	ATCG00810.1	ATCG00810.1	1390	ATCG00810.1 | Symbols: RPL22 | ribosomal protein L22 | chrc:83467-83949 REVERSE LENGTH=160
0	2	0	0	2	0	2	0	0	2	0	2	0	0	2				-1	2	2	2	6.3	6.3	6.3	44.577	0	18.368	8606400	6	ATMG00510.1	ATMG00510.1	1397	ATMG00510.1 | Symbols: NAD7 | NADH dehydrogenase subunit 7 | chrm:239250-245330 REVERSE LENGTH=394
0	0	2	0	2	0	1	0	0	1	0	1	1	0	2				-1	4	4	4	4.5	4.5	4.5	109.75	0	95.399	22573000	5	AT1G17220.1	AT1G17220.1	114	AT1G17220.1 | Symbols: FUG1 | fu-gaeri1 | chr1:5885383-5890165 FORWARD LENGTH=1026
0	2	0	0	2	0	1	0	0	1	0	2	0	0	2				-1	2	2	2	9.2	9.2	9.2	31.599	0	13.842	2737100	5	AT5G64460.8;AT5G64460.6;AT5G64460.4;AT5G64460.3;AT5G64460.2;AT5G64460.10;AT5G64460.1	AT5G64460.8;AT5G64460.6;AT5G64460.4;AT5G64460.3;AT5G64460.2;AT5G64460.10;AT5G64460.1	1348	AT5G64460.8 | Symbols: no symbol available | no full name available | chr5:25773009-25775104 REVERSE LENGTH=282;AT5G64460.6 | Symbols: no symbol available | no full name available | chr5:25773009-25775104 REVERSE LENGTH=282;AT5G64460.4 | Symbols: no symbol
0	1	0	0	1	0	5	0	0	5	0	2	0	0	2				-1	6	4	4	8.2	5.6	5.6	108.2	0	34.392	15287000	8	AT2G05710.1	AT2G05710.1	385	AT2G05710.1 | Symbols: ACO3 | aconitase 3 | chr2:2141591-2146350 FORWARD LENGTH=990
0	0	1	0	1	0	3	1	1	5	0	2	0	0	2				-1	7	7	7	9	9	9	98.178	0	104.39	22191000	8	AT4G33090.1	AT4G33090.1	1029	AT4G33090.1 | Symbols: APM1, ATAPM1 | AMINOPEPTIDASE M1, aminopeptidase M1 | chr4:15965915-15970418 REVERSE LENGTH=879
0	1	0	0	1	0	4	0	0	4	0	2	0	0	2				-1	4	4	4	22.1	22.1	22.1	23.641	0	23.989	48104000	7	AT1G19570.1;AT1G19550.1	AT1G19570.1;AT1G19550.1	123	AT1G19570.1 | Symbols: ATDHAR1, DHAR1, DHAR5 | DEHYDROASCORBATE REDUCTASE 5, dehydroascorbate reductase | chr1:6773462-6774413 REVERSE LENGTH=213;AT1G19550.1 | Symbols: DHAR | dehydroascorbate reductase | chr1:6767451-6767983 REVERSE LENGTH=153
1	0	0	0	1	0	4	0	0	4	0	2	0	0	2				-1	5	5	5	5.4	5.4	5.4	99.157	0	29.126	26479000	7	AT1G63770.7;AT1G63770.4;AT1G63770.1;AT1G63770.2;AT1G63770.6;AT1G63770.5;AT1G63770.3	AT1G63770.7;AT1G63770.4;AT1G63770.1;AT1G63770.2;AT1G63770.6;AT1G63770.5;AT1G63770.3	280	AT1G63770.7 | Symbols: no symbol available | no full name available | chr1:23657791-23663476 REVERSE LENGTH=883;AT1G63770.4 | Symbols: no symbol available | no full name available | chr1:23657791-23663476 REVERSE LENGTH=895;AT1G63770.1 | Symbols: no symbol
0	0	1	0	1	0	3	0	1	4	0	2	0	0	2				-1	8	5	4	20.5	13.2	11.8	56.364	0	34.633	22664000	7	AT1G77510.1	AT1G77510.1	342	AT1G77510.1 | Symbols: ATPDI6, PDIL1-2, ATPDIL1-2, PDI6 | PDI-like 1-2, PROTEIN DISULFIDE ISOMERASE 6 | chr1:29126742-29129433 FORWARD LENGTH=508
0	1	0	0	1	0	3	0	1	4	0	2	0	0	2				-1	10	4	0	9.7	4.2	0	110.16	0	24.882	12357000	7	AT3G14940.2;AT3G14940.1	AT3G14940.2;AT3G14940.1	664	AT3G14940.2 | Symbols: PPC3, ATPPC3 | phosphoenolpyruvate carboxylase 3 | chr3:5025584-5029476 FORWARD LENGTH=968;AT3G14940.1 | Symbols: PPC3, ATPPC3 | phosphoenolpyruvate carboxylase 3 | chr3:5025584-5029476 FORWARD LENGTH=968
0	1	0	0	1	0	3	0	0	3	0	2	0	0	2				-1	2	2	2	9.4	9.4	9.4	32.356	0	14.839	13636000	6	AT1G02560.1	AT1G02560.1	8	AT1G02560.1 | Symbols: NCLPP1, NCLPP5, CLPP5 | NUCLEAR CLPP 5, NUCLEAR-ENCODED CLPP 1, nuclear encoded CLP protease 5 | chr1:538000-539805 FORWARD LENGTH=298
0	1	0	0	1	0	3	0	0	3	0	2	0	0	2				-1	3	3	3	31.2	31.2	31.2	13.406	0	17.417	25642000	6	AT3G04400.2;AT2G33370.2;AT3G04400.1;AT2G33370.1;AT1G04480.1	AT3G04400.2;AT2G33370.2;AT3G04400.1;AT2G33370.1;AT1G04480.1	22	AT3G04400.2 | Symbols: emb2171, RPL23 | embryo defective 2171 | chr3:1167611-1168308 FORWARD LENGTH=125;AT2G33370.2 | Symbols: no symbol available | no full name available | chr2:14143718-14144270 REVERSE LENGTH=125;AT3G04400.1 | Symbols: emb2171, RPL23 |
0	1	0	0	1	0	3	0	0	3	0	2	0	0	2				-1	3	3	3	7.9	7.9	7.9	44.471	0	18.527	14529000	6	AT1G30580.1	AT1G30580.1	179	AT1G30580.1 | Symbols: EngD-1 | | chr1:10831953-10835454 REVERSE LENGTH=394
0	1	0	0	1	0	2	1	0	3	0	1	0	1	2				-1	10	3	3	38.6	16.5	16.5	30.194	0	43.882	13893000	6	AT1G35160.1;AT1G35160.2	AT1G35160.1;AT1G35160.2	199	AT1G35160.1 | Symbols: GRF4, 14-3-3PHI, GF14 PHI | GENERAL REGULATORY FACTOR 4, 14-3-3 PROTEIN G-BOX FACTOR14 PHI, GF14 protein phi chain | chr1:12867264-12868514 FORWARD LENGTH=267;AT1G35160.2 | Symbols: GRF4, 14-3-3PHI, GF14 PHI | GENERAL REGULATORY FACT
0	1	0	0	1	0	3	0	0	3	0	2	0	0	2				-1	3	3	3	8	8	8	52.407	0	28.637	11887000	6	AT1G48860.2;AT1G48860.1;AT2G45300.3;AT2G45300.4;AT2G45300.2;AT2G45300.1	AT1G48860.2;AT1G48860.1;AT2G45300.3;AT2G45300.4;AT2G45300.2;AT2G45300.1	229	AT1G48860.2 | Symbols: EPSPS | 5-enolpyruvylshikimate-3-phosphate synthase | chr1:18068892-18071074 REVERSE LENGTH=489;AT1G48860.1 | Symbols: EPSPS | 5-enolpyruvylshikimate-3-phosphate synthase | chr1:18068892-18071331 REVERSE LENGTH=521;AT2G45300.3 | Symb
0	0	1	0	1	0	2	1	0	3	0	2	0	0	2				-1	3	3	3	18.3	18.3	18.3	24.504	0	27.717	12799000	6	AT3G10060.1	AT3G10060.1	628	AT3G10060.1 | Symbols: no symbol available | no full name available | chr3:3102291-3103801 FORWARD LENGTH=230
0	1	0	0	1	0	2	1	0	3	0	2	0	0	2				-1	2	2	2	8.4	8.4	8.4	31.796	0	15.594	7084400	6	AT3G12800.1	AT3G12800.1	648	AT3G12800.1 | Symbols: SDRB, DECR | short-chain dehydrogenase-reductase B | chr3:4063463-4064757 REVERSE LENGTH=298
0	0	1	0	1	0	2	0	1	3	0	2	0	0	2				-1	3	3	3	17.2	17.2	17.2	19.465	0	17.224	3359000	6	AT3G28940.1;AT3G28930.3;AT3G28930.1	AT3G28940.1	731	AT3G28940.1 | Symbols: no symbol available | no full name available | chr3:10968324-10969311 REVERSE LENGTH=169
1	0	0	0	1	0	3	0	0	3	0	2	0	0	2				-1	3	3	3	9.2	9.2	9.2	33.44	0	52.09	23902000	6	AT4G17040.1	AT4G17040.1	939	AT4G17040.1 | Symbols: HON5, CLPR4 | CLP protease R subunit 4, happy on norflurazon 5 | chr4:9586740-9589297 REVERSE LENGTH=305
0	1	0	0	1	0	3	0	0	3	0	2	0	0	2				-1	4	4	4	7.8	7.8	7.8	67.048	0	71.683	17916000	6	AT4G24620.1;AT4G24620.2	AT4G24620.1;AT4G24620.2	981	AT4G24620.1 | Symbols: PGI1, PGI | phosphoglucose isomerase 1 | chr4:12708972-12712610 REVERSE LENGTH=613;AT4G24620.2 | Symbols: PGI1, PGI | phosphoglucose isomerase 1 | chr4:12709097-12712610 REVERSE LENGTH=570
0	0	1	0	1	0	2	1	0	3	0	1	0	1	2				-1	3	3	3	6.4	6.4	6.4	57.982	0	19.429	11422000	6	AT4G32520.2;AT4G32520.1	AT4G32520.2;AT4G32520.1	1024	AT4G32520.2 | Symbols: AtSHMT3, SHM3 | serine hydroxymethyltransferase 3, SERINE HYDROXYMETHYLTRANSFERASE 3 | chr4:15689642-15692334 REVERSE LENGTH=529;AT4G32520.1 | Symbols: AtSHMT3, SHM3 | serine hydroxymethyltransferase 3, SERINE HYDROXYMETHYLTRANSFERAS
0	1	0	0	1	0	3	0	0	3	0	2	0	0	2				-1	2	2	2	8	8	8	29.21	0	12.911	5832100	6	AT5G15090.2;AT5G15090.1	AT5G15090.2;AT5G15090.1	1146	AT5G15090.2 | Symbols: VDAC3, AtVDAC-3, ATVDAC3 | ARABIDOPSIS THALIANA VOLTAGE DEPENDENT ANION CHANNEL 3, voltage dependent anion channel 3 | chr5:4889641-4891389 REVERSE LENGTH=274;AT5G15090.1 | Symbols: VDAC3, AtVDAC-3, ATVDAC3 | ARABIDOPSIS THALIANA VOL
0	1	0	0	1	0	2	0	0	2	0	2	0	0	2				-1	3	3	3	25	25	25	15.098	0	19.49	23886000	5	AT1G08830.2;AT1G08830.1;AT5G18100.2;AT5G18100.1	AT1G08830.2;AT1G08830.1	51	AT1G08830.2 | Symbols: CSD1, AtSOD1, SOD1 | superoxide dismutase 1, copper/zinc superoxide dismutase 1 | chr1:2827700-2829053 FORWARD LENGTH=152;AT1G08830.1 | Symbols: CSD1, AtSOD1, SOD1 | superoxide dismutase 1, copper/zinc superoxide dismutase 1 | chr1:2
0	1	0	0	1	0	2	0	0	2	0	2	0	0	2				-1	3	3	3	7.6	7.6	7.6	55.582	0	17.628	3175300	5	AT1G20200.1;AT1G75990.1	AT1G20200.1	128	AT1G20200.1 | Symbols: HAP15, EMB2719 | HAPLESS 15, EMBRYO DEFECTIVE 2719 | chr1:7001409-7004154 REVERSE LENGTH=488
0	1	0	0	1	0	2	0	0	2	0	2	0	0	2				-1	2	2	2	5	5	5	50.421	0	17.091	6833100	5	AT1G32200.2;AT1G32200.1	AT1G32200.2;AT1G32200.1	187	AT1G32200.2 | Symbols: ACT1, ATS1 | ACYLTRANSFERASE 1 | chr1:11602223-11605001 REVERSE LENGTH=459;AT1G32200.1 | Symbols: ACT1, ATS1 | ACYLTRANSFERASE 1 | chr1:11602223-11605001 REVERSE LENGTH=459
0	1	0	0	1	0	2	0	0	2	0	2	0	0	2				-1	2	2	2	49.5	49.5	49.5	9.178	0	35.349	7333900	5	AT2G27720.4;AT2G27720.1;AT2G27720.3;AT2G27720.2;AT2G27710.4;AT2G27710.3;AT2G27710.2;AT2G27710.1	AT2G27720.4;AT2G27720.1;AT2G27720.3;AT2G27720.2;AT2G27710.4;AT2G27710.3;AT2G27710.2;AT2G27710.1	457	AT2G27720.4 | Symbols: no symbol available | no full name available | chr2:11819006-11819370 FORWARD LENGTH=91;AT2G27720.1 | Symbols: no symbol available | no full name available | chr2:11818696-11819370 FORWARD LENGTH=115;AT2G27720.3 | Symbols: no symbol
0	0	1	0	1	0	1	1	0	2	0	2	0	0	2				-1	2	2	2	10.4	10.4	10.4	27.681	0	14.665	7005400	5	AT2G40290.3;AT2G40290.2;AT2G40290.1	AT2G40290.3;AT2G40290.2;AT2G40290.1	527	AT2G40290.3 | Symbols: no symbol available | no full name available | chr2:16829872-16830889 REVERSE LENGTH=241;AT2G40290.2 | Symbols: no symbol available | no full name available | chr2:16829872-16830889 REVERSE LENGTH=241;AT2G40290.1 | Symbols: no symbol
0	1	0	0	1	0	2	0	0	2	0	2	0	0	2				-1	3	3	3	7.8	7.8	7.8	52.654	0	18.478	4092000	5	AT2G44350.4;AT2G44350.1;AT2G44350.3;AT2G44350.2	AT2G44350.4;AT2G44350.1;AT2G44350.3;AT2G44350.2	561	AT2G44350.4 | Symbols: ATCS, CSY4 | CITRATE SYNTHASE 4 | chr2:18316673-18320524 FORWARD LENGTH=473;AT2G44350.1 | Symbols: ATCS, CSY4 | CITRATE SYNTHASE 4 | chr2:18316673-18320524 FORWARD LENGTH=473;AT2G44350.3 | Symbols: ATCS, CSY4 | CITRATE SYNTHASE 4 | c
0	1	0	0	1	0	2	0	0	2	0	2	0	0	2				-1	20	3	3	14.3	2.3	2.3	193.27	0	52.883	4261500	5	AT3G08530.1;REV__AT1G69270.1	AT3G08530.1	615	AT3G08530.1 | Symbols: AtCHC2, CHC2 | clathrin heavy chain 2 | chr3:2587171-2595411 REVERSE LENGTH=1703
0	1	0	0	1	0	2	0	0	2	0	2	0	0	2				-1	2	2	2	5.9	5.9	5.9	42.75	0	13.534	4575700	5	AT3G23700.1	AT3G23700.1	701	AT3G23700.1 | Symbols: SRRP1 | S1 RNA-binding ribosomal protein 1 | chr3:8531689-8533742 REVERSE LENGTH=392
0	1	0	0	1	0	2	0	0	2	0	2	0	0	2				-1	2	2	2	3.1	3.1	3.1	59.026	0	11.542	24170000	5	AT5G12860.2;AT5G12860.1	AT5G12860.2;AT5G12860.1	1129	AT5G12860.2 | Symbols: DiT1 | dicarboxylate transporter 1 | chr5:4059850-4061919 REVERSE LENGTH=556;AT5G12860.1 | Symbols: DiT1 | dicarboxylate transporter 1 | chr5:4059927-4061919 REVERSE LENGTH=557
0	0	1	0	1	0	1	1	0	2	0	2	0	0	2				-1	4	4	4	14.7	14.7	14.7	43.172	0	26.002	10999000	5	AT5G48880.1;AT5G48880.4;AT5G48880.3;AT5G48880.2	AT5G48880.1;AT5G48880.4;AT5G48880.3;AT5G48880.2	1278	AT5G48880.1 | Symbols: PKT2, PKT1, KAT5 | 3-KETO-ACYL-COENZYME A THIOLASE 5, peroxisomal 3-keto-acyl-CoA thiolase 2, PEROXISOMAL-3-KETO-ACYL-COA THIOLASE 1 | chr5:19814576-19816775 REVERSE LENGTH=414;AT5G48880.4 | Symbols: PKT2, PKT1, KAT5 | 3-KETO-ACYL-CO
0	1	0	0	1	0	2	0	0	2	1	1	0	0	2				-1	2	2	2	5	5	5	59.991	0	29.578	30077000	5	AT5G64290.1	AT5G64290.1	1346	AT5G64290.1 | Symbols: DCT, DIT2.1 | dicarboxylate transport 2.1 | chr5:25714495-25716642 REVERSE LENGTH=563
0	1	0	0	1	0	2	0	0	2	0	2	0	0	2				-1	2	2	2	4.5	4.5	4.5	55.609	0	14.452	5346700	5	ATCG00500.1	ATCG00500.1	1376	ATCG00500.1 | Symbols: ACCD | acetyl-CoA carboxylase carboxyl transferase subunit beta | chrc:57075-58541 FORWARD LENGTH=488
0	1	0	0	1	0	2	0	0	2	0	2	0	0	2				-1	2	2	2	11.6	11.6	11.6	24.152	0	36.637	34594000	5	ATCG00720.1	ATCG00720.1	1383	ATCG00720.1 | Symbols: PETB | photosynthetic electron transfer B | chrc:74841-76292 FORWARD LENGTH=215
0	1	0	0	1	0	1	0	0	1	0	2	0	0	2				-1	2	2	2	4.1	4.1	4.1	69.743	0	14.475	1379000	4	AT2G14740.2;AT2G14740.1;AT2G14720.2;AT2G14720.1;AT3G52850.1	AT2G14740.2;AT2G14740.1;AT2G14720.2;AT2G14720.1;AT3G52850.1	393	AT2G14740.2 | Symbols: BP80-2;2, ATVSR3, VSR3, VSR2;2, UXS2 | vaculolar sorting receptor 3, VACUOLAR SORTING RECEPTOR 3, binding protein of 80 kDa 2;2, VACUOLAR SORTING RECEPTOR 2;2 | chr2:6308895-6312303 FORWARD LENGTH=628;AT2G14740.1 | Symbols: BP80-2;2,
0	1	0	0	1	0	1	0	0	1	0	2	0	0	2				-1	2	2	2	8.8	8.8	8.8	36.756	0	16.19	10129000	4	AT2G22990.6;AT2G22990.2;AT2G22990.4;AT2G22990.1;AT2G22990.3;AT2G22990.5	AT2G22990.6;AT2G22990.2;AT2G22990.4;AT2G22990.1;AT2G22990.3;AT2G22990.5	437	AT2G22990.6 | Symbols: SNG1, SCPL8 | sinapoylglucose 1, SERINE CARBOXYPEPTIDASE-LIKE 8 | chr2:9787071-9789925 FORWARD LENGTH=319;AT2G22990.2 | Symbols: SNG1, SCPL8 | sinapoylglucose 1, SERINE CARBOXYPEPTIDASE-LIKE 8 | chr2:9787071-9789925 FORWARD LENGTH=31
0	0	1	0	1	0	1	0	0	1	0	2	0	0	2				-1	3	3	3	7.7	7.7	7.7	53.5	0	19.578	21200000	4	AT2G29630.4;AT2G29630.3;AT2G29630.2;AT2G29630.1	AT2G29630.4;AT2G29630.3;AT2G29630.2;AT2G29630.1	470	AT2G29630.4 | Symbols: THIC, PY | PYRIMIDINE REQUIRING, thiaminC | chr2:12668049-12669569 FORWARD LENGTH=479;AT2G29630.3 | Symbols: THIC, PY | PYRIMIDINE REQUIRING, thiaminC | chr2:12667395-12669569 FORWARD LENGTH=644;AT2G29630.2 | Symbols: THIC, PY | PYRI
0	1	0	0	1	0	1	0	0	1	0	2	0	0	2				-1	2	2	2	6	6	6	50.199	0	13.697	3704800	4	AT3G04550.1	AT3G04550.1	598	AT3G04550.1 | Symbols: RAF1 | Rubisco accumulation factor 1 | chr3:1225961-1227310 FORWARD LENGTH=449
0	1	0	0	1	0	1	0	0	1	0	2	0	0	2				-1	2	2	2	15.8	15.8	15.8	19.968	0	21.716	5142900	4	AT3G06050.2;AT3G06050.1	AT3G06050.2;AT3G06050.1	607	AT3G06050.2 | Symbols: PRXIIF, ATPRXIIF | peroxiredoxin IIF, PEROXIREDOXIN IIF | chr3:1827077-1827809 REVERSE LENGTH=184;AT3G06050.1 | Symbols: PRXIIF, ATPRXIIF | peroxiredoxin IIF, PEROXIREDOXIN IIF | chr3:1826311-1827809 REVERSE LENGTH=201
0	1	0	0	1	0	1	0	0	1	0	2	0	0	2				-1	2	2	2	4.8	4.8	4.8	81.816	0	34.158	6469900	4	AT3G14067.1	AT3G14067.1	655	AT3G14067.1 | Symbols: SASP | Senescence-Associated Subtilisin Protease | chr3:4658421-4660754 REVERSE LENGTH=777
0	1	0	0	1	0	1	0	0	1	0	2	0	0	2				-1	2	2	2	6.1	6.1	6.1	54.127	0	20.108	3476900	4	AT4G01690.2;AT4G01690.1	AT4G01690.2;AT4G01690.1	870	AT4G01690.2 | Symbols: PPO1, PPOX, HEMG1 | | chr4:729929-732309 FORWARD LENGTH=506;AT4G01690.1 | Symbols: PPO1, PPOX, HEMG1 | | chr4:729929-732309 FORWARD LENGTH=537
0	1	0	0	1	0	1	0	0	1	0	2	0	0	2				-1	3	3	3	14.5	14.5	14.5	33.253	0	19.866	4788800	4	AT4G39330.2;AT4G39330.1	AT4G39330.2;AT4G39330.1	1070	AT4G39330.2 | Symbols: ATCAD9, CAD9 | cinnamyl alcohol dehydrogenase 9 | chr4:18291268-18292740 FORWARD LENGTH=311;AT4G39330.1 | Symbols: ATCAD9, CAD9 | cinnamyl alcohol dehydrogenase 9 | chr4:18291268-18292772 FORWARD LENGTH=360
0	1	0	0	1	0	1	0	0	1	0	2	0	0	2				-1	2	2	2	5.7	5.7	5.7	32.98	0	12.195	7927300	4	AT5G19370.1	AT5G19370.1	1172	AT5G19370.1 | Symbols: no symbol available | no full name available | chr5:6524247-6526629 REVERSE LENGTH=299
0	1	0	0	1	0	1	0	0	1	0	2	0	0	2				-1	3	3	3	9.5	9.5	9.5	21.836	0	31.17	54188000	4	AT5G20630.1	AT5G20630.1	1183	AT5G20630.1 | Symbols: GER3, GLP3A, ATGER3, GLP3, GLP3B | ARABIDOPSIS THALIANA GERMIN 3, germin 3, GERMIN-LIKE PROTEIN 3 | chr5:6975315-6975950 REVERSE LENGTH=211
0	0	1	0	1	0	1	0	0	1	0	2	0	0	2				-1	4	4	4	8.9	8.9	8.9	57.285	0	23.643	1364000	4	AT5G20890.1	AT5G20890.1	1187	AT5G20890.1 | Symbols: CCT2 | Chaperonin containing T-complex polypeptide-1 subunit 2 | chr5:7087020-7089906 REVERSE LENGTH=527
0	1	0	0	1	0	1	0	0	1	0	2	0	0	2				-1	2	2	2	8.1	8.1	8.1	34.856	0	16.465	36075000	4	AT5G24490.1	AT5G24490.1	1198	AT5G24490.1 | Symbols: no symbol available | no full name available | chr5:8365690-8367178 FORWARD LENGTH=308
0	1	0	0	1	0	1	0	0	1	0	2	0	0	2				-1	8	3	3	23.7	10.8	10.8	46.097	0	21.25	4805800	4	AT5G45930.1	AT5G45930.1	1258	AT5G45930.1 | Symbols: CHLI2, CHL I2, CHLI-2 | magnesium chelatase i2 | chr5:18628095-18629565 FORWARD LENGTH=418
0	1	0	0	1	0	1	0	0	1	0	2	0	0	2				-1	2	2	2	6.9	6.9	6.9	39.618	0	12.072	5465300	4	AT5G54160.1	AT5G54160.1	1301	AT5G54160.1 | Symbols: ATOMT1, OMT1, OMT3, AtCOMT, COMT1 | caffeate O-methyltransferase 1, O-methyltransferase 1, O-methyltransferase 3 | chr5:21982075-21984167 FORWARD LENGTH=363
0	1	0	0	1	0	0	0	0	0	0	2	0	0	2				-1	5	3	3	23.6	14.6	14.6	26.008	0	21.552	25224000	3	AT1G74060.1;AT1G74050.1	AT1G74060.1;AT1G74050.1	322	AT1G74060.1 | Symbols: no symbol available | no full name available | chr1:27850033-27851299 REVERSE LENGTH=233;AT1G74050.1 | Symbols: no symbol available | no full name available | chr1:27847256-27848680 REVERSE LENGTH=233
0	1	0	0	1	0	0	0	0	0	0	2	0	0	2				-1	2	2	2	4.3	4.3	4.3	26.804	0	12.249	11535000	3	AT1G74590.1	AT1G74590.1	325	AT1G74590.1 | Symbols: GSTU10, ATGSTU10 | GLUTATHIONE S-TRANSFERASE TAU 10, glutathione S-transferase TAU 10 | chr1:28023887-28024666 REVERSE LENGTH=232
0	0	0	1	1	0	0	0	0	0	0	2	0	0	2				-1	1	1	1	5.5	5.5	5.5	25.388	0	14.519	8886800	3	AT1G78360.1	AT1G78360.1	347	AT1G78360.1 | Symbols: GSTU21, ATGSTU21 | glutathione S-transferase TAU 21 | chr1:29482070-29482966 REVERSE LENGTH=220
0	1	0	0	1	0	0	0	0	0	0	2	0	0	2				-1	2	2	2	13.8	13.8	13.8	29.425	0	14.69	4702100	3	AT3G01280.1	AT3G01280.1	578	AT3G01280.1 | Symbols: VDAC1, ATVDAC1 | ARABIDOPSIS THALIANA VOLTAGE DEPENDENT ANION CHANNEL 1, voltage dependent anion channel 1 | chr3:85754-87612 FORWARD LENGTH=276
0	1	0	0	1	0	0	0	0	0	0	2	0	0	2				-1	2	2	2	4.4	4.4	4.4	68.862	0	15.186	2870700	3	AT3G52200.1;AT3G52200.2	AT3G52200.1;AT3G52200.2	784	AT3G52200.1 | Symbols: mtE2-1, LTA3 | mitochondrial pyruvate dehydrogenase subunit 2-1 | chr3:19360317-19366091 FORWARD LENGTH=637;AT3G52200.2 | Symbols: mtE2-1, LTA3 | mitochondrial pyruvate dehydrogenase subunit 2-1 | chr3:19360317-19366091 FORWARD LENGT
1	0	0	0	1	0	0	0	0	0	2	0	0	0	2				-1	8	1	1	27.1	7.4	7.4	27.948	0	8.0912	2182200	3	AT4G36130.1	AT4G36130.1	1055	AT4G36130.1 | Symbols: no symbol available | no full name available | chr4:17097613-17098656 FORWARD LENGTH=258
1	0	0	0	1	0	0	0	0	0	2	0	0	0	2				-1	1	1	1	1.4	1.4	1.4	70.032	0	7.116	708120000	3	AT5G66420.1;AT5G66420.2	AT5G66420.1;AT5G66420.2	1356	AT5G66420.1 | Symbols: no symbol available | no full name available | chr5:26521893-26524537 REVERSE LENGTH=655;AT5G66420.2 | Symbols: no symbol available | no full name available | chr5:26521893-26524986 REVERSE LENGTH=754
0	0	0	0	0	0	1	2	0	3	0	0	2	0	2				-1	2	2	2	17.2	17.2	17.2	14.527	0	12.666	10526000	5	AT4G32470.1;AT4G32470.2;AT5G25450.2;AT5G25450.1	AT4G32470.1;AT4G32470.2;AT5G25450.2;AT5G25450.1	1023	AT4G32470.1 | Symbols: no symbol available | no full name available | chr4:15669641-15671095 REVERSE LENGTH=122;AT4G32470.2 | Symbols: no symbol available | no full name available | chr4:15669705-15671095 REVERSE LENGTH=101;AT5G25450.2 | Symbols: no symbol
0	0	0	0	0	0	2	0	0	2	0	2	0	0	2				-1	3	3	3	9.5	9.5	9.5	46.056	0	20.125	6337800	4	AT2G42690.1	AT2G42690.1	545	AT2G42690.1 | Symbols: AGAP1 | ACYLATED GALACTOLIPID- ASSOCIATED PHOSPHOLIPASE 1 | chr2:17776356-17777682 REVERSE LENGTH=412
0	0	0	0	0	0	2	0	0	2	0	2	0	0	2				-1	3	3	3	7	7	7	61.633	0	18.366	5524800	4	AT3G04870.4;AT3G04870.3;AT3G04870.2;AT3G04870.1	AT3G04870.4;AT3G04870.3;AT3G04870.2;AT3G04870.1	601	AT3G04870.4 | Symbols: PDE181, ZDS, SPC1 | SPONTANEOUS CELL DEATH 1, PIGMENT DEFECTIVE EMBRYO 181, zeta-carotene desaturase | chr3:1342842-1346189 FORWARD LENGTH=558;AT3G04870.3 | Symbols: PDE181, ZDS, SPC1 | SPONTANEOUS CELL DEATH 1, PIGMENT DEFECTIVE EMB
0	0	0	0	0	0	2	0	0	2	0	2	0	0	2				-1	3	3	3	10	10	10	38.268	0	17.575	10912000	4	AT3G14930.3;AT3G14930.2;AT3G14930.1	AT3G14930.3;AT3G14930.2;AT3G14930.1	663	AT3G14930.3 | Symbols: HEME1 | | chr3:5021290-5022577 FORWARD LENGTH=341;AT3G14930.2 | Symbols: HEME1 | | chr3:5020675-5022577 FORWARD LENGTH=418;AT3G14930.1 | Symbols: HEME1 | | chr3:5020675-5022577 FORWARD LENGTH=418
0	0	0	0	0	0	0	2	0	2	0	2	0	0	2				-1	4	4	2	17.3	17.3	11.1	29.749	0	26.01	17406000	4	AT3G15356.1	AT3G15356.1	668	AT3G15356.1 | Symbols: no symbol available | no full name available | chr3:5174603-5175418 REVERSE LENGTH=271
0	0	0	0	0	0	2	0	0	2	0	2	0	0	2				-1	2	2	2	3.7	3.7	3.7	64.192	0	13.521	1866100	4	AT4G26900.1	AT4G26900.1	995	AT4G26900.1 | Symbols: AT-HF, HISN4 | HIS HF | chr4:13515514-13519608 FORWARD LENGTH=592
0	0	0	0	0	0	1	0	0	1	0	2	0	0	2				-1	2	2	2	7.7	7.7	7.7	31.723	0	13.261	25668000	3	AT1G01080.3;AT1G01080.1;AT1G01080.2	AT1G01080.3;AT1G01080.1;AT1G01080.2	1	AT1G01080.3 | Symbols: no symbol available | no full name available | chr1:45610-46789 REVERSE LENGTH=286;AT1G01080.1 | Symbols: no symbol available | no full name available | chr1:45503-46789 REVERSE LENGTH=293;AT1G01080.2 | Symbols: no symbol available |
0	0	0	0	0	0	1	0	0	1	0	2	0	0	2				-1	2	2	2	2.5	2.5	2.5	123.45	0	16.297	4255800	3	AT1G09620.1	AT1G09620.1	61	AT1G09620.1 | Symbols: no symbol available | no full name available | chr1:3113077-3116455 REVERSE LENGTH=1091
0	0	0	0	0	0	1	0	0	1	0	2	0	0	2				-1	2	2	2	6.8	6.8	6.8	45.057	0	12.617	988530	3	AT2G43790.1;AT1G01560.4;AT1G01560.1;AT1G01560.3;AT1G01560.2;AT3G45640.1;AT4G01370.1	AT2G43790.1;AT1G01560.4;AT1G01560.1;AT1G01560.3;AT1G01560.2;AT3G45640.1;AT4G01370.1	554	AT2G43790.1 | Symbols: MPK6, ATMPK6, MAPK6, ATMAPK6 | MAP kinase 6 | chr2:18138477-18140693 FORWARD LENGTH=395;AT1G01560.4 | Symbols: MPK11, ATMPK11 | MAP kinase 11 | chr1:202345-203662 FORWARD LENGTH=275;AT1G01560.1 | Symbols: MPK11, ATMPK11 | MAP kinase
0	0	0	0	0	0	1	0	0	1	0	2	0	0	2				-1	2	2	2	5.2	5.2	5.2	52.78	0	12.431	2490000	3	AT4G34350.1	AT4G34350.1	1037	AT4G34350.1 | Symbols: ISPH, CLB6, HDR | 4-hydroxy-3-methylbut-2-enyl diphosphate reductase, CHLOROPLAST BIOGENESIS 6 | chr4:16428681-16431038 REVERSE LENGTH=466
0	0	0	0	0	0	1	0	0	1	2	0	0	0	2				-1	3	3	3	23.9	23.9	23.9	15.735	0	17.85	6262000	3	AT5G02960.1;AT3G09680.1	AT5G02960.1;AT3G09680.1	1085	AT5G02960.1 | Symbols: no symbol available | no full name available | chr5:693280-694396 REVERSE LENGTH=142;AT3G09680.1 | Symbols: no symbol available | no full name available | chr3:2969197-2970291 REVERSE LENGTH=142
0	0	0	0	0	0	1	0	0	1	0	2	0	0	2				-1	2	2	2	10.6	10.6	10.6	26.932	0	10.906	5122200	3	AT5G63400.1;AT5G63400.2	AT5G63400.1;AT5G63400.2	1338	AT5G63400.1 | Symbols: ADK1 | adenylate kinase 1 | chr5:25393274-25394817 REVERSE LENGTH=246;AT5G63400.2 | Symbols: ADK1 | adenylate kinase 1 | chr5:25393502-25394817 REVERSE LENGTH=190
0	0	0	0	0	0	0	0	0	0	0	2	0	0	2				-1	2	2	2	5.4	5.4	5.4	73.843	0	12.48	839660	2	AT1G12240.1	AT1G12240.1	79	AT1G12240.1 | Symbols: AtVI2, VAC-INV, ATBETAFRUCT4, VI2, FRUCT4, AtFRUCT4, VIN2 | VACUOLAR INVERTASE, vacuolar invertase 2, fructosidase 4 | chr1:4153699-4157457 FORWARD LENGTH=664
0	0	0	0	0	0	0	0	0	0	0	2	0	0	2				-1	5	2	2	14.4	7.1	7.1	35.8	0	12.508	1503400	2	AT1G48630.1;AT3G18130.1	AT1G48630.1;AT3G18130.1	227	AT1G48630.1 | Symbols: RACK1B, RACK1B_AT | receptor for activated C kinase 1B | chr1:17981977-17983268 REVERSE LENGTH=326;AT3G18130.1 | Symbols: RACK1C, RACK1C_AT | receptor for activated C kinase 1C | chr3:6211109-6212371 REVERSE LENGTH=326
0	0	0	0	0	0	0	0	0	0	0	2	0	0	2				-1	2	2	2	9.4	9.4	9.4	30.399	0	15.71	3050300	2	AT5G40770.1;AT3G27280.2;AT3G27280.1;AT5G14300.1	AT5G40770.1;AT3G27280.2;AT3G27280.1;AT5G14300.1	725	AT5G40770.1 | Symbols: ATPHB3, PHB3, EER3 | prohibitin 3 | chr5:16315589-16316621 REVERSE LENGTH=277;AT3G27280.2 | Symbols: PHB4, ATPHB4 | prohibitin 4 | chr3:10076904-10078051 FORWARD LENGTH=279;AT3G27280.1 | Symbols: PHB4, ATPHB4 | prohibitin 4 | chr3:10
0	0	0	0	0	0	0	0	0	0	2	0	0	0	2				-1	2	2	2	15	15	15	26.037	0	19.596	1981100	2	AT3G56130.5;AT3G56130.4;AT3G56130.1;AT3G56130.3;AT3G56130.2	AT3G56130.5;AT3G56130.4;AT3G56130.1;AT3G56130.3;AT3G56130.2	818	AT3G56130.5 | Symbols: BADC1, BLP3 | biotin/lipoyl attachment domain containing 1, BCCP-Like Protein 3 | chr3:20826852-20828731 FORWARD LENGTH=247;AT3G56130.4 | Symbols: BADC1, BLP3 | biotin/lipoyl attachment domain containing 1, BCCP-Like Protein 3 | chr3
0	0	0	0	0	0	0	0	0	0	0	2	0	0	2				-1	2	2	2	9.9	9.9	9.9	35.228	0	13.493	2153300	2	AT4G31530.1;AT4G31530.2	AT4G31530.1;AT4G31530.2	1019	AT4G31530.1 | Symbols: ROQH | Relaxation of qH | chr4:15282281-15284064 FORWARD LENGTH=324;AT4G31530.2 | Symbols: ROQH | Relaxation of qH | chr4:15282281-15284064 FORWARD LENGTH=338
1	6	4	4	15	1	5	3	3	12	0	0	0	1	1				-1	12	9	9	35.8	31.7	31.7	25.306	0	85.444	265460000	28	AT1G17170.1	AT1G17170.1	111	AT1G17170.1 | Symbols: GST, ATGSTU24, GSTU24 | glutathione S-transferase TAU 24, Arabidopsis thaliana Glutathione S-transferase (class tau) 24 | chr1:5869895-5870691 FORWARD LENGTH=218
0	2	8	2	12	1	2	7	4	14	0	0	1	0	1				-1	9	7	6	33	29	28.1	25.59	0	46.818	415520000	27	AT1G17180.1	AT1G17180.1	112	AT1G17180.1 | Symbols: GSTU25, ATGSTU25 | glutathione S-transferase TAU 25 | chr1:5872208-5872958 FORWARD LENGTH=221
0	2	5	3	10	0	0	0	0	0	0	1	0	0	1				-1	7	7	7	13	13	13	65.026	0	50.542	68620000	11	AT4G13350.2;AT4G13350.1	AT4G13350.2;AT4G13350.1	917	AT4G13350.2 | Symbols: NIG | NSP (nuclear shuttle protein)-interacting GTPase | chr4:7770170-7773321 REVERSE LENGTH=602;AT4G13350.1 | Symbols: NIG | NSP (nuclear shuttle protein)-interacting GTPase | chr4:7770170-7773321 REVERSE LENGTH=602
1	1	3	2	7	0	2	0	1	3	0	0	1	0	1				-1	4	4	4	14.1	14.1	14.1	41.583	0	35.704	22071000	11	AT2G36250.4;AT2G36250.3;AT2G36250.2;AT2G36250.1;AT3G52750.4;AT3G52750.3;AT3G52750.2;AT3G52750.1	AT2G36250.4;AT2G36250.3;AT2G36250.2;AT2G36250.1;AT3G52750.4;AT3G52750.3;AT3G52750.2;AT3G52750.1	504	AT2G36250.4 | Symbols: FTSZ2-1, ATFTSZ2-1 | | chr2:15197661-15199689 REVERSE LENGTH=397;AT2G36250.3 | Symbols: FTSZ2-1, ATFTSZ2-1 | | chr2:15197661-15199932 REVERSE LENGTH=478;AT2G36250.2 | Symbols: FTSZ2-1, ATFTSZ2-1 | | chr2:15197661-15199932 REVERSE
1	2	3	1	7	0	2	1	0	3	1	0	0	0	1				-1	2	2	2	21	21	21	11.743	0	13.257	16408000	11	ATCG00330.1	ATCG00330.1	1369	ATCG00330.1 | Symbols: RPS14 | chloroplast ribosomal protein S14 | chrc:36938-37240 REVERSE LENGTH=100
0	2	3	1	6	0	2	1	1	4	1	0	0	0	1				-1	3	3	3	15.4	15.4	15.4	13.206	0	17.706	72570000	11	AT1G30380.1	AT1G30380.1	178	AT1G30380.1 | Symbols: PSAK | photosystem I subunit K | chr1:10722325-10723013 FORWARD LENGTH=130
1	2	2	0	5	2	4	2	0	8	1	0	0	0	1				-1	5	5	5	30.4	30.4	30.4	15.023	0	59.292	43443000	14	ATCG00750.1	ATCG00750.1	1385	ATCG00750.1 | Symbols: RPS11 | ribosomal protein S11 | chrc:78960-79376 REVERSE LENGTH=138
0	1	4	0	5	0	1	2	1	4	0	0	1	0	1				-1	3	3	3	15.5	15.5	15.5	18.834	0	19.918	75165000	10	AT1G03600.1	AT1G03600.1	14	AT1G03600.1 | Symbols: PSB27 | | chr1:898916-899440 FORWARD LENGTH=174
1	1	2	1	5	1	0	1	1	3	0	1	0	0	1				-1	3	3	3	8.1	8.1	8.1	48.325	0	41.393	18201000	9	AT1G73110.1;AT1G73110.2	AT1G73110.1;AT1G73110.2	321	AT1G73110.1 | Symbols: no symbol available | no full name available | chr1:27494344-27496844 REVERSE LENGTH=432;AT1G73110.2 | Symbols: no symbol available | no full name available | chr1:27494344-27496442 REVERSE LENGTH=335
2	1	1	1	5	0	1	1	1	3	0	1	0	0	1				-1	2	2	2	9.7	9.7	9.7	29.207	0	14.692	8651100	9	AT5G23540.2;AT5G23540.1	AT5G23540.2;AT5G23540.1	1193	AT5G23540.2 | Symbols: no symbol available | no full name available | chr5:7938109-7939339 FORWARD LENGTH=259;AT5G23540.1 | Symbols: no symbol available | no full name available | chr5:7937772-7939339 FORWARD LENGTH=308
1	1	2	0	4	0	1	3	1	5	0	0	1	0	1				-1	4	4	4	8.6	8.6	8.6	52.824	0	30.988	49579000	10	AT1G32500.1	AT1G32500.1	190	AT1G32500.1 | Symbols: ATNAP6, ABCI7, NAP6 | ATP-binding cassette I7, non-intrinsic ABC protein 6 | chr1:11750091-11751994 REVERSE LENGTH=475
0	2	2	0	4	1	2	1	1	5	0	1	0	0	1				-1	6	6	6	13.5	13.5	13.5	54.401	0	42.609	26610000	10	AT1G51980.1;AT1G51980.2;AT3G16480.1	AT1G51980.1;AT1G51980.2;AT3G16480.1	237	AT1G51980.1 | Symbols: no symbol available | no full name available | chr1:19323692-19326771 REVERSE LENGTH=503;AT1G51980.2 | Symbols: no symbol available | no full name available | chr1:19323929-19326771 REVERSE LENGTH=451;AT3G16480.1 | Symbols: MPPalpha
0	1	3	0	4	0	2	1	1	4	0	1	0	0	1				-1	4	4	4	9.4	9.4	9.4	61.83	0	43.686	34678000	9	AT1G16720.3;AT1G16720.1;AT1G16720.2	AT1G16720.3;AT1G16720.1;AT1G16720.2	105	AT1G16720.3 | Symbols: HCF173 | high chlorophyll fluorescence phenotype 173 | chr1:5723161-5725920 FORWARD LENGTH=564;AT1G16720.1 | Symbols: HCF173 | high chlorophyll fluorescence phenotype 173 | chr1:5723161-5726248 FORWARD LENGTH=598;AT1G16720.2 | Symbol
1	2	1	0	4	0	4	0	0	4	0	1	0	0	1				-1	7	7	7	6.8	6.8	6.8	115.18	0	47.711	20035000	9	AT4G01800.1;AT4G01800.3;AT4G01800.2;AT1G21650.1;AT1G21650.2;AT1G21650.3	AT4G01800.1;AT4G01800.3;AT4G01800.2	871	AT4G01800.1 | Symbols: SECA1, AGY1, AtcpSecA | Arabidopsis thaliana chloroplast SecA, Albino or Glassy Yellow 1 | chr4:770926-776131 REVERSE LENGTH=1022;AT4G01800.3 | Symbols: SECA1, AGY1, AtcpSecA | Arabidopsis thaliana chloroplast SecA, Albino or Glassy
2	0	1	1	4	0	0	1	1	2	1	0	0	0	1				-1	2	2	2	8.7	8.7	8.7	35.794	0	12.661	18126000	7	AT3G12050.2;AT3G12050.1	AT3G12050.2;AT3G12050.1	643	AT3G12050.2 | Symbols: no symbol available | no full name available | chr3:3839289-3841303 FORWARD LENGTH=321;AT3G12050.1 | Symbols: no symbol available | no full name available | chr3:3839289-3841303 FORWARD LENGTH=360
2	2	0	0	4	0	2	0	0	2	0	1	0	0	1				-1	3	3	3	15.2	15.2	15.2	15.732	0	20.66	46741000	7	AT5G22880.1;AT3G09480.1;AT5G02570.1;AT3G53650.1;AT2G37470.1;AT3G46030.1;AT1G07790.1;AT5G59910.1;AT3G45980.1;AT2G28720.1	AT5G22880.1	1190	AT5G22880.1 | Symbols: HTB2, H2B | histone B2, HISTONE H2B | chr5:7652130-7652567 REVERSE LENGTH=145
0	4	0	0	4	0	1	0	0	1	0	1	0	0	1				-1	4	4	4	14.4	14.4	14.4	31.321	0	31.282	5981300	6	AT3G01290.1;AT5G62740.1	AT3G01290.1	579	AT3G01290.1 | Symbols: AtHIR2, HIR2 | hypersensitive induced reaction 2 | chr3:88252-89356 REVERSE LENGTH=285
0	1	2	1	4	0	0	0	0	0	0	0	1	0	1				-1	3	3	3	4.9	4.9	4.9	70.892	0	17.031	8641400	5	AT5G26742.3;AT5G26742.1;AT5G26742.2	AT5G26742.3;AT5G26742.1;AT5G26742.2	1204	AT5G26742.3 | Symbols: AtRH3, RH3, emb1138 | embryo defective 1138 | chr5:9285540-9288618 REVERSE LENGTH=655;AT5G26742.1 | Symbols: AtRH3, RH3, emb1138 | embryo defective 1138 | chr5:9285540-9288871 REVERSE LENGTH=747;AT5G26742.2 | Symbols: AtRH3, RH3, emb
0	2	1	0	3	0	5	0	0	5	0	1	0	0	1				-1	4	4	4	7.1	7.1	7.1	60.852	0	23.188	47979000	9	AT3G54660.1	AT3G54660.1	806	AT3G54660.1 | Symbols: EMB2360, MIAO, ATGR2, GR2, GR | glutathione reductase, GRISEA 2 | chr3:20230356-20233100 REVERSE LENGTH=565
1	0	2	0	3	1	0	2	1	4	0	0	1	0	1				-1	2	2	2	26.5	26.5	26.5	11.947	0	28.722	26159000	8	AT2G27730.4;AT2G27730.3;AT2G27730.2;AT2G27730.1	AT2G27730.4;AT2G27730.3;AT2G27730.2;AT2G27730.1	458	AT2G27730.4 | Symbols: no symbol available | no full name available | chr2:11820056-11820867 REVERSE LENGTH=113;AT2G27730.3 | Symbols: no symbol available | no full name available | chr2:11820056-11820867 REVERSE LENGTH=113;AT2G27730.2 | Symbols: no symbol
0	0	3	0	3	0	0	3	1	4	0	0	1	0	1				-1	2	2	2	15.1	15.1	15.1	18.373	0	16.275	33091000	8	AT4G38740.1	AT4G38740.1	1066	AT4G38740.1 | Symbols: ROC1 | rotamase CYP 1 | chr4:18083620-18084138 REVERSE LENGTH=172
2	1	0	0	3	0	3	0	0	3	0	1	0	0	1				-1	5	5	5	16.6	16.6	16.6	25.573	0	58.836	14122000	7	AT5G53490.2;AT5G53490.1;AT5G53490.3;AT5G53490.4	AT5G53490.2;AT5G53490.1;AT5G53490.3;AT5G53490.4	1299	AT5G53490.2 | Symbols: TL17 | Thylakoid lumenal 17.4 kDa protein | chr5:21723488-21724621 REVERSE LENGTH=235;AT5G53490.1 | Symbols: TL17 | Thylakoid lumenal 17.4 kDa protein | chr5:21723488-21724621 REVERSE LENGTH=236;AT5G53490.3 | Symbols: TL17 | Thylakoi
2	1	0	0	3	0	2	0	0	2	1	0	0	0	1				-1	4	4	4	12.2	12.2	12.2	18.709	0	24.945	20789000	6	AT1G57860.1;AT1G57660.1;AT1G09690.1;AT1G09590.1	AT1G57860.1;AT1G57660.1;AT1G09690.1;AT1G09590.1	60	AT1G57860.1 | Symbols: no symbol available | no full name available | chr1:21430034-21430827 REVERSE LENGTH=164;AT1G57660.1 | Symbols: no symbol available | no full name available | chr1:21355567-21356364 FORWARD LENGTH=164;AT1G09690.1 | Symbols: no symbol
0	1	2	0	3	0	1	1	0	2	0	1	0	0	1				-1	3	3	3	4.5	4.5	4.5	70.887	0	17.775	14845000	6	AT3G11710.1	AT3G11710.1	638	AT3G11710.1 | Symbols: ATKRS-1 | lysyl-tRNA synthetase 1 | chr3:3702359-3705613 REVERSE LENGTH=626
1	2	0	0	3	0	2	0	0	2	0	1	0	0	1				-1	2	2	2	6.6	6.6	6.6	39.862	0	28.609	5694900	6	AT3G20820.1	AT3G20820.1	691	AT3G20820.1 | Symbols: no symbol available | no full name available | chr3:7280930-7282027 FORWARD LENGTH=365
0	1	2	0	3	0	1	1	0	2	0	1	0	0	1				-1	4	4	4	8.3	8.3	8.3	62.963	0	26.603	17926000	6	AT4G14210.3;AT4G14210.2;AT4G14210.1	AT4G14210.3;AT4G14210.2;AT4G14210.1	923	AT4G14210.3 | Symbols: PDS3, PDE226, PDS | PHYTOENE DESATURASE, PIGMENT DEFECTIVE 226, phytoene desaturase 3 | chr4:8190426-8194769 REVERSE LENGTH=566;AT4G14210.2 | Symbols: PDS3, PDE226, PDS | PHYTOENE DESATURASE, PIGMENT DEFECTIVE 226, phytoene desaturas
0	1	2	0	3	0	2	0	0	2	0	1	0	0	1				-1	4	4	4	12	12	12	46.621	0	25.334	12926000	6	AT4G22670.1	AT4G22670.1	969	AT4G22670.1 | Symbols: AtHip1, HIP1, TPR11 | HSP70-interacting protein 1, tetratricopeptide repeat 11 | chr4:11918236-11920671 FORWARD LENGTH=441
1	0	2	0	3	0	0	1	1	2	0	0	1	0	1				-1	2	2	2	5.9	5.9	5.9	31.869	0	13.587	41545000	6	AT5G50250.1	AT5G50250.1	1282	AT5G50250.1 | Symbols: CP31B | chloroplast RNA-binding protein 31B | chr5:20452677-20453965 REVERSE LENGTH=289
0	2	1	0	3	0	1	0	0	1	0	1	0	0	1				-1	2	2	2	7.6	7.6	7.6	25.563	0	11.969	20418000	5	AT3G23600.2;AT3G23600.1	AT3G23600.2;AT3G23600.1	700	AT3G23600.2 | Symbols: no symbol available | no full name available | chr3:8473833-8475655 FORWARD LENGTH=236;AT3G23600.1 | Symbols: no symbol available | no full name available | chr3:8473833-8475655 FORWARD LENGTH=239
0	0	3	0	3	0	1	0	0	1	0	0	0	1	1				-1	3	3	3	3	3	3	107.74	0	18.084	14076000	5	AT5G61780.1;AT5G07350.1;AT5G07350.2	AT5G61780.1;AT5G07350.1;AT5G07350.2	1331	AT5G61780.1 | Symbols: Tudor2, AtTudor2, TSN2 | Arabidopsis thaliana TUDOR-SN protein 2, TUDOR-SN protein 2 | chr5:24822012-24826641 FORWARD LENGTH=985;AT5G07350.1 | Symbols: Tudor1, TSN1, AtTudor1 | TUDOR-SN protein 1, Arabidopsis thaliana TUDOR-SN protei
0	1	1	0	2	0	3	2	0	5	0	1	0	0	1				-1	5	5	5	15.1	15.1	15.1	37.924	0	30.814	37313000	8	AT1G60710.1;AT1G60730.1;AT1G60730.3;AT1G60730.2;AT1G60680.2;AT1G60750.1;AT1G60690.1;AT1G60680.1	AT1G60710.1	272	AT1G60710.1 | Symbols: ATB2 | | chr1:22355073-22356627 REVERSE LENGTH=345
0	1	1	0	2	0	4	1	0	5	0	1	0	0	1				-1	12	3	3	23.5	5.7	5.7	53.985	0	18.221	25467000	8	AT3G17240.3;AT3G17240.1	AT3G17240.3;AT3G17240.1	674	AT3G17240.3 | Symbols: mtLPD2 | lipoamide dehydrogenase 2 | chr3:5890278-5892166 REVERSE LENGTH=507;AT3G17240.1 | Symbols: mtLPD2 | lipoamide dehydrogenase 2 | chr3:5890278-5892166 REVERSE LENGTH=507
0	0	2	0	2	0	2	1	0	3	0	1	0	0	1				-1	3	3	3	8.8	8.8	8.8	43.913	0	19.708	15454000	6	AT2G25840.3;AT2G25840.1;AT2G25840.2;AT2G25840.4	AT2G25840.3;AT2G25840.1;AT2G25840.2;AT2G25840.4	448	AT2G25840.3 | Symbols: OVA4 | ovule abortion 4 | chr2:11021924-11025158 FORWARD LENGTH=396;AT2G25840.1 | Symbols: OVA4 | ovule abortion 4 | chr2:11021924-11025158 FORWARD LENGTH=408;AT2G25840.2 | Symbols: OVA4 | ovule abortion 4 | chr2:11021924-11025158 FO
0	2	0	0	2	0	3	0	0	3	0	1	0	0	1				-1	3	3	3	16.4	16.4	16.4	23.051	0	19.87	123960000	6	AT4G12800.1;AT4G12800.2	AT4G12800.1;AT4G12800.2	916	AT4G12800.1 | Symbols: PSAL | photosystem I subunit l | chr4:7521469-7522493 FORWARD LENGTH=219;AT4G12800.2 | Symbols: PSAL | photosystem I subunit l | chr4:7521283-7522493 FORWARD LENGTH=281
0	1	1	0	2	0	2	1	0	3	0	0	1	0	1				-1	3	3	3	16.8	16.8	16.8	26.05	0	20.169	21448000	6	AT4G25370.1	AT4G25370.1	990	AT4G25370.1 | Symbols: ClpT1 | | chr4:12972747-12974580 FORWARD LENGTH=238
0	1	1	0	2	0	1	2	0	3	0	1	0	0	1				-1	7	2	2	36.9	11.7	11.7	19.551	0	13.519	35039000	6	AT5G52650.1	AT5G52650.1	1292	AT5G52650.1 | Symbols: no symbol available | no full name available | chr5:21355781-21357003 REVERSE LENGTH=179
0	0	2	0	2	0	0	1	1	2	0	1	0	0	1				-1	3	3	3	7.2	7.2	7.2	46.559	0	18.186	10480000	5	AT1G50450.1	AT1G50450.1	234	AT1G50450.1 | Symbols: no symbol available | no full name available | chr1:18687902-18690348 REVERSE LENGTH=428
0	0	2	0	2	0	1	1	0	2	0	1	0	0	1				-1	6	6	6	9.4	9.4	9.4	75.371	0	35.907	13541000	5	AT1G78570.1;AT1G53500.1;AT3G14790.1;AT3G14790.2	AT1G78570.1;AT1G53500.1;AT3G14790.1;AT3G14790.2	350	AT1G78570.1 | Symbols: RHM1, ATRHM1, ROL1 | REPRESSOR OF LRX1 1, rhamnose biosynthesis 1, ARABIDOPSIS THALIANA RHAMNOSE BIOSYNTHESIS 1 | chr1:29550110-29552207 FORWARD LENGTH=669;AT1G53500.1 | Symbols: MUM4, ATRHM2, RHM2, ATMUM4 | ARABIDOPSIS THALIANA RHAM
0	2	0	0	2	0	2	0	0	2	0	1	0	0	1				-1	1	1	1	5.3	5.3	5.3	23.12	0	12.187	11463000	5	AT5G64990.1;AT5G10260.1;AT2G22290.1;AT2G44610.1;AT4G39890.1	AT5G64990.1;AT5G10260.1;AT2G22290.1;AT2G44610.1;AT4G39890.1	434	AT5G64990.1 | Symbols: AtRABH1a, RABH1a | RAB GTPase homolog H1A | chr5:25963562-25964792 REVERSE LENGTH=206;AT5G10260.1 | Symbols: AtRABH1e, RABH1e | RAB GTPase homolog H1E | chr5:3219991-3221301 FORWARD LENGTH=207;AT2G22290.1 | Symbols: RAB-H1D, ATRABH1D
1	1	0	0	2	0	2	0	0	2	0	1	0	0	1				-1	2	2	2	16.6	16.6	16.6	16.359	0	22.374	4420300	5	AT2G41100.5;AT2G41100.4;AT2G41100.1;AT2G41100.2;AT2G41100.7;AT2G41100.6;AT2G41100.3	AT2G41100.5;AT2G41100.4;AT2G41100.1;AT2G41100.2;AT2G41100.7;AT2G41100.6;AT2G41100.3	533	AT2G41100.5 | Symbols: TCH3, CML12, ATCAL4 | ARABIDOPSIS THALIANA CALMODULIN LIKE 4, calmodulin-like 12, TOUCH 3 | chr2:17138131-17139406 FORWARD LENGTH=145;AT2G41100.4 | Symbols: TCH3, CML12, ATCAL4 | ARABIDOPSIS THALIANA CALMODULIN LIKE 4, calmodulin-lik
0	0	2	0	2	0	2	0	0	2	0	1	0	0	1				-1	3	3	3	7.4	7.4	7.4	54.36	0	19.481	7225300	5	AT3G24503.1	AT3G24503.1	707	AT3G24503.1 | Symbols: REF1, ALDH2C4, ALDH1A | REDUCED EPIDERMAL FLUORESCENCE1, aldehyde dehydrogenase 2C4, aldehyde dehydrogenase 1A | chr3:8919732-8923029 REVERSE LENGTH=501
0	0	2	0	2	0	0	1	1	2	0	0	1	0	1				-1	2	2	2	17.2	17.2	17.2	13.827	0	63.156	11616000	5	AT3G52300.2;AT3G52300.1	AT3G52300.2;AT3G52300.1	786	AT3G52300.2 | Symbols: ATPQ, ATPd | ATP synthase D chain, mitochondrial | chr3:19396689-19397866 FORWARD LENGTH=122;AT3G52300.1 | Symbols: ATPQ, ATPd | ATP synthase D chain, mitochondrial | chr3:19396689-19398119 FORWARD LENGTH=168
0	2	0	0	2	0	2	0	0	2	0	1	0	0	1				-1	2	2	2	6.7	6.7	6.7	17.697	0	12.752	9315300	5	AT4G01150.1	AT4G01150.1	868	AT4G01150.1 | Symbols: CURT1A | CURVATURE THYLAKOID 1A | chr4:493692-494668 FORWARD LENGTH=164
0	2	0	0	2	0	2	0	0	2	0	1	0	0	1				-1	15	3	3	13.6	2.6	2.6	121.18	0	18.284	4993400	5	AT4G21100.1	AT4G21100.1	961	AT4G21100.1 | Symbols: DDB1B | damaged DNA binding protein 1B | chr4:11258916-11265309 REVERSE LENGTH=1088
0	0	2	0	2	0	1	1	0	2	0	1	0	0	1				-1	2	2	2	3.3	3.3	3.3	81.305	0	13.639	7815400	5	AT5G36210.1	AT5G36210.1	1224	AT5G36210.1 | Symbols: no symbol available | no full name available | chr5:14248202-14253272 REVERSE LENGTH=730
0	0	2	0	2	0	0	2	0	2	0	1	0	0	1				-1	1	1	1	6.2	6.2	6.2	26.202	0	10.618	5286000	5	AT5G54430.4;AT5G54430.1;AT5G54430.5;AT5G54430.2;AT5G54430.6;AT5G54430.3	AT5G54430.4;AT5G54430.1;AT5G54430.5;AT5G54430.2;AT5G54430.6;AT5G54430.3	1303	AT5G54430.4 | Symbols: ATPHOS32, PHOS32 | | chr5:22097563-22099693 REVERSE LENGTH=242;AT5G54430.1 | Symbols: ATPHOS32, PHOS32 | | chr5:22097563-22099693 REVERSE LENGTH=242;AT5G54430.5 | Symbols: ATPHOS32, PHOS32 | | chr5:22098941-22099693 REVERSE LENGTH
0	0	2	0	2	0	0	1	0	1	0	0	1	0	1				-1	2	2	2	4.8	4.8	4.8	61.459	0	45.703	16390000	4	AT1G12000.1	AT1G12000.1	78	AT1G12000.1 | Symbols: no symbol available | no full name available | chr1:4050159-4053727 REVERSE LENGTH=566
0	0	2	0	2	0	1	0	0	1	0	1	0	0	1				-1	10	2	2	19	4.8	4.8	61.477	0	14.514	8927800	4	AT2G33210.2;AT2G33210.1	AT2G33210.2;AT2G33210.1	491	AT2G33210.2 | Symbols: HSP60, HSP60-2 | heat shock protein 60-2 | chr2:14075093-14078568 REVERSE LENGTH=580;AT2G33210.1 | Symbols: HSP60, HSP60-2 | heat shock protein 60-2 | chr2:14075093-14078568 REVERSE LENGTH=585
0	0	2	0	2	0	0	1	0	1	0	0	0	1	1				-1	1	1	1	5.1	5.1	5.1	34.383	0	26.279	6820900	4	AT3G19010.2;AT3G19010.3;AT3G19010.4;AT3G19010.1	AT3G19010.2;AT3G19010.3;AT3G19010.4;AT3G19010.1	683	AT3G19010.2 | Symbols: no symbol available | no full name available | chr3:6556567-6557862 REVERSE LENGTH=297;AT3G19010.3 | Symbols: no symbol available | no full name available | chr3:6556306-6557862 REVERSE LENGTH=319;AT3G19010.4 | Symbols: no symbol ava
0	0	2	0	2	0	1	0	0	1	1	0	0	0	1				-1	2	2	2	8.3	8.3	8.3	35.567	0	17.154	2607500	4	AT3G48690.1	AT3G48690.1	763	AT3G48690.1 | Symbols: ATCXE12, CXE12 | ARABIDOPSIS THALIANA CARBOXYESTERASE 12 | chr3:18037186-18038160 REVERSE LENGTH=324
0	0	2	0	2	0	0	1	0	1	1	0	0	0	1				-1	2	2	2	10.5	10.5	10.5	9.6001	0	12.005	22870000	4	AT3G61110.1;AT2G45710.1	AT3G61110.1;AT2G45710.1	844	AT3G61110.1 | Symbols: RS27A, ARS27A | ribosomal protein S27 | chr3:22611710-22612632 FORWARD LENGTH=86;AT2G45710.1 | Symbols: no symbol available | no full name available | chr2:18831243-18831999 FORWARD LENGTH=84
0	2	0	0	2	0	1	0	0	1	0	1	0	0	1				-1	2	2	2	4.8	4.8	4.8	53.615	0	11.273	1428700	4	AT4G36250.1	AT4G36250.1	1056	AT4G36250.1 | Symbols: ALDH3F1 | aldehyde dehydrogenase 3F1 | chr4:17151029-17153381 FORWARD LENGTH=484
0	0	2	0	2	0	0	1	0	1	0	0	1	0	1				-1	2	2	2	3.3	3.3	3.3	43.484	0	13.081	24424000	4	AT5G43960.2;AT5G43960.1	AT5G43960.2;AT5G43960.1	1253	AT5G43960.2 | Symbols: no symbol available | no full name available | chr5:17689154-17691220 REVERSE LENGTH=391;AT5G43960.1 | Symbols: no symbol available | no full name available | chr5:17689154-17691653 REVERSE LENGTH=450
2	0	0	0	2	0	0	0	0	0	1	0	0	0	1				-1	2	2	2	10.3	10.3	10.3	25.718	0	12.021	3446600	3	AT3G14110.2;AT3G14110.1;AT3G14110.3	AT3G14110.2;AT3G14110.1;AT3G14110.3	656	AT3G14110.2 | Symbols: FLU | FLUORESCENT IN BLUE LIGHT | chr3:4676222-4677010 REVERSE LENGTH=232;AT3G14110.1 | Symbols: FLU | FLUORESCENT IN BLUE LIGHT | chr3:4676222-4677602 REVERSE LENGTH=316;AT3G14110.3 | Symbols: FLU | FLUORESCENT IN BLUE LIGHT | chr3:
0	0	1	0	1	0	4	0	0	4	0	1	0	0	1				-1	3	3	3	18	18	18	19.325	0	20.698	24686000	6	AT3G02730.1	AT3G02730.1	590	AT3G02730.1 | Symbols: TRXF1, ATF1 | thioredoxin F-type 1 | chr3:588570-589591 REVERSE LENGTH=178
0	0	1	0	1	0	2	1	1	4	0	1	0	0	1				-1	2	2	2	4.9	4.9	4.9	59.176	0	13.633	10085000	6	AT5G60640.3;AT5G60640.2;AT5G60640.1	AT5G60640.3;AT5G60640.2;AT5G60640.1	1327	AT5G60640.3 | Symbols: PDI2, ATPDIL1-4, ATPDI2, PDIL1-4 | PROTEIN DISULFIDE ISOMERASE 2, ARABIDOPSIS THALIANA PROTEIN DISULFIDE ISOMERASE 2, PDI-like 1-4 | chr5:24371141-24373993 REVERSE LENGTH=533;AT5G60640.2 | Symbols: PDI2, ATPDIL1-4, ATPDI2, PDIL1-4 |
0	1	0	0	1	0	3	0	0	3	0	1	0	0	1				-1	3	3	3	12.5	12.5	12.5	17.085	0	19.471	9458600	5	AT1G55670.1	AT1G55670.1	254	AT1G55670.1 | Symbols: PSAG | photosystem I subunit G | chr1:20802874-20803356 REVERSE LENGTH=160
0	1	0	0	1	0	3	0	0	3	0	1	0	0	1				-1	3	3	2	6.9	6.9	4.9	66.323	0	18.043	4181200	5	AT4G26300.4;AT4G26300.2;AT4G26300.3;AT4G26300.1;AT4G26300.5	AT4G26300.4;AT4G26300.2;AT4G26300.3;AT4G26300.1;AT4G26300.5	992	AT4G26300.4 | Symbols: emb1027 | embryo defective 1027 | chr4:13308400-13312204 REVERSE LENGTH=590;AT4G26300.2 | Symbols: emb1027 | embryo defective 1027 | chr4:13308400-13312455 REVERSE LENGTH=616;AT4G26300.3 | Symbols: emb1027 | embryo defective 1027 | c
0	0	1	0	1	0	1	0	2	3	0	1	0	0	1				-1	2	2	2	7.5	7.5	7.5	36.448	0	13.761	7833500	5	AT4G37000.1	AT4G37000.1	1057	AT4G37000.1 | Symbols: ACD2, ATRCCR | ARABIDOPSIS THALIANA RED CHLOROPHYLL CATABOLITE REDUCTASE, ACCELERATED CELL DEATH 2 | chr4:17442627-17443762 FORWARD LENGTH=319
0	0	1	0	1	0	2	0	0	2	0	1	0	0	1				-1	2	2	2	18	18	18	12.785	0	11.96	6284900	4	AT3G55750.1;AT1G41880.2;AT1G41880.1;AT1G74270.1;AT1G07070.1	AT3G55750.1;AT1G41880.2;AT1G41880.1;AT1G74270.1;AT1G07070.1	37	AT3G55750.1 | Symbols: no symbol available | no full name available | chr3:20698641-20699553 FORWARD LENGTH=111;AT1G41880.2 | Symbols: no symbol available | no full name available | chr1:15651585-15652427 REVERSE LENGTH=111;AT1G41880.1 | Symbols: no symbol
0	1	0	0	1	0	2	0	0	2	0	1	0	0	1				-1	2	2	2	22.4	22.4	22.4	11.925	0	15.725	10808000	4	AT4G39200.2;AT4G39200.1;AT4G34555.1;AT2G16360.1;AT2G21580.2;AT2G21580.1	AT4G39200.2;AT4G39200.1;AT4G34555.1;AT2G16360.1;AT2G21580.2;AT2G21580.1	396	AT4G39200.2 | Symbols: no symbol available | no full name available | chr4:18257464-18258464 FORWARD LENGTH=107;AT4G39200.1 | Symbols: no symbol available | no full name available | chr4:18257464-18258464 FORWARD LENGTH=108;AT4G34555.1 | Symbols: no symbol
0	1	0	0	1	0	2	0	0	2	0	1	0	0	1				-1	2	2	2	12.3	12.3	12.3	21.982	0	20.678	6752600	4	AT3G12390.1;AT5G13850.1	AT3G12390.1;AT5G13850.1	645	AT3G12390.1 | Symbols: no symbol available | no full name available | chr3:3942344-3943595 FORWARD LENGTH=203;AT5G13850.1 | Symbols: NACA3 | nascent polypeptide-associated complex subunit alpha-like protein 3 | chr5:4471361-4472676 FORWARD LENGTH=204
0	1	0	0	1	0	2	0	0	2	0	1	0	0	1				-1	2	2	2	10	10	10	25.161	0	13.203	4327600	4	AT3G53900.1;AT3G53900.2	AT3G53900.1;AT3G53900.2	799	AT3G53900.1 | Symbols: PYRR, UPP | PYRIMIDINE R, uracil phosphoribosyltransferase | chr3:19956914-19958699 REVERSE LENGTH=231;AT3G53900.2 | Symbols: PYRR, UPP | PYRIMIDINE R, uracil phosphoribosyltransferase | chr3:19956914-19959006 REVERSE LENGTH=296
0	1	0	0	1	0	2	0	0	2	0	1	0	0	1				-1	2	2	2	6.1	6.1	6.1	40.647	0	16.447	6187600	4	AT4G21210.2;AT4G21210.1	AT4G21210.2;AT4G21210.1	963	AT4G21210.2 | Symbols: RP1, ATRP1 | PPDK regulatory protein | chr4:11307002-11308587 FORWARD LENGTH=376;AT4G21210.1 | Symbols: RP1, ATRP1 | PPDK regulatory protein | chr4:11307002-11308587 FORWARD LENGTH=403
0	1	0	0	1	0	2	0	0	2	0	1	0	0	1				-1	3	3	3	10.6	10.6	10.6	44.282	0	30.191	7197000	4	AT4G24820.2;AT4G24820.1	AT4G24820.2;AT4G24820.1	984	AT4G24820.2 | Symbols: no symbol available | no full name available | chr4:12790471-12792599 REVERSE LENGTH=387;AT4G24820.1 | Symbols: no symbol available | no full name available | chr4:12790471-12792599 REVERSE LENGTH=387
0	1	0	0	1	0	2	0	0	2	0	1	0	0	1				-1	2	2	2	5.7	5.7	5.7	50.925	0	19.336	5670800	4	AT5G54810.1;AT4G27070.1	AT5G54810.1;AT4G27070.1	997	AT5G54810.1 | Symbols: TRP2, ATTSB1, TSB1, TRPB | tryptophan synthase beta-subunit 1, TRYPTOPHAN BIOSYNTHESIS B, TRYPTOPHAN BIOSYNTHESIS 2 | chr5:22264805-22266738 REVERSE LENGTH=470;AT4G27070.1 | Symbols: TSB2 | tryptophan synthase beta-subunit 2 | chr4:1
0	0	1	0	1	0	2	0	0	2	0	1	0	0	1				-1	3	3	3	7	7	7	59.707	0	19.547	5023900	4	AT4G33760.2;AT4G33760.1	AT4G33760.2;AT4G33760.1	1033	AT4G33760.2 | Symbols: OKI1 | OKINA KUKI | chr4:16189285-16192527 REVERSE LENGTH=528;AT4G33760.1 | Symbols: OKI1 | OKINA KUKI | chr4:16189285-16193260 REVERSE LENGTH=664
0	1	0	0	1	0	2	0	0	2	0	1	0	0	1				-1	3	3	3	6.8	6.8	6.8	61.03	0	18.667	3066600	4	AT4G34740.1;AT2G16570.1	AT4G34740.1;AT2G16570.1	1043	AT4G34740.1 | Symbols: DOV1, ASE2, ATPURF2, ATASE2, CIA1 | CHLOROPLAST IMPORT APPARATUS 1, DIFFERENTIAL DEVELOPMENT OF VASCULAR ASSOCIATED CELLS, GLN phosphoribosyl pyrophosphate amidotransferase 2 | chr4:16574894-16576579 REVERSE LENGTH=561;AT2G16570.1 |
0	0	1	0	1	0	2	0	0	2	0	1	0	0	1				-1	3	3	3	6.6	6.6	6.6	57.585	0	18.726	10629000	4	AT5G14260.3;AT5G14260.2;AT5G14260.1;AT5G14260.4	AT5G14260.3;AT5G14260.2;AT5G14260.1;AT5G14260.4	1140	AT5G14260.3 | Symbols: SAFE1 | SAFEGUARD1 | chr5:4601139-4603873 FORWARD LENGTH=514;AT5G14260.2 | Symbols: SAFE1 | SAFEGUARD1 | chr5:4601139-4603873 FORWARD LENGTH=514;AT5G14260.1 | Symbols: SAFE1 | SAFEGUARD1 | chr5:4601139-4603873 FORWARD LENGTH=514;AT5G
0	1	0	0	1	0	2	0	0	2	0	1	0	0	1				-1	2	2	2	16.2	16.2	16.2	14.163	0	13.051	24343000	4	ATCG00660.1	ATCG00660.1	1379	ATCG00660.1 | Symbols: RPL20 | ribosomal protein L20 | chrc:68512-68865 REVERSE LENGTH=117
0	0	0	0	0	0	2	1	1	4	0	1	0	0	1				-1	3	3	3	12.5	12.5	12.5	28.292	0	20.857	13517000	5	AT5G06060.1;AT2G29350.2;AT2G29350.3;AT2G29290.1;AT2G29290.2;AT2G29370.1;AT2G29350.1;AT2G29360.1	AT5G06060.1	1097	AT5G06060.1 | Symbols: no symbol available | no full name available | chr5:1824066-1825833 REVERSE LENGTH=264
0	0	0	0	0	0	4	0	0	4	0	1	0	0	1				-1	4	4	4	39.8	39.8	39.8	13.109	0	26.508	7182700	5	AT5G42980.1	AT5G42980.1	1247	AT5G42980.1 | Symbols: ATH3, TRX3, TRXH3, ATTRX3, ATTRXH3 | THIOREDOXIN H3, thioredoxin 3, thioredoxin H-type 3 | chr5:17242772-17243718 FORWARD LENGTH=118
0	0	0	0	0	0	3	0	0	3	0	1	0	0	1				-1	2	2	2	12.4	12.4	12.4	22.03	0	11.09	10490000	4	AT4G02080.1;AT3G62560.1;AT1G56330.1;AT1G02620.1;AT1G09180.1	AT4G02080.1;AT3G62560.1;AT1G56330.1;AT1G02620.1;AT1G09180.1	259	AT4G02080.1 | Symbols: ATSARA1C, SAR2, SAR1C, ATSAR2, ASAR1 | secretion-associated RAS super family 2 | chr4:921554-922547 FORWARD LENGTH=193;AT3G62560.1 | Symbols: Sar1d | | chr3:23137539-23138880 FORWARD LENGTH=193;AT1G56330.1 | Symbols: ATSARA1B, SAR1B
0	0	0	0	0	0	3	0	0	3	0	1	0	0	1				-1	3	3	3	7.4	7.4	7.4	56.558	0	20.493	13007000	4	AT1G79440.1	AT1G79440.1	357	AT1G79440.1 | Symbols: ALDH5F1, ENF1, SSADH1, SSADH | ENLARGED FIL EXPRESSION DOMAIN 1, SUCCINIC SEMIALDEHYDE DEHYDROGENASE, SUCCINIC SEMIALDEHYDE DEHYDROGENASE 1, aldehyde dehydrogenase 5F1 | chr1:29882525-29887275 REVERSE LENGTH=528
0	0	0	0	0	0	3	0	0	3	0	1	0	0	1				-1	4	3	3	11.1	9	9	35.62	0	19.28	16382000	4	AT2G47470.3;AT2G47470.4;AT2G47470.1;AT2G47470.2	AT2G47470.3;AT2G47470.4;AT2G47470.1;AT2G47470.2	572	AT2G47470.3 | Symbols: UNE5, MEE30, ATPDI11, PDI11, ATPDIL2-1 | PROTEIN DISULFIDE ISOMERASE 11, PDI-LIKE 2-1, ARABIDOPSIS THALIANA PROTEIN DISULFIDE ISOMERASE 11, UNFERTILIZED EMBRYO SAC 5, MATERNAL EFFECT EMBRYO ARREST 30 | chr2:19481503-19483571 FORWARD
0	0	0	0	0	0	3	0	0	3	0	1	0	0	1				-1	3	3	3	16.1	16.1	16.1	33.057	0	22.126	2780100	4	AT3G55040.1	AT3G55040.1	808	AT3G55040.1 | Symbols: GSTL2 | glutathione transferase lambda 2 | chr3:20398718-20400305 REVERSE LENGTH=292
0	0	0	0	0	0	3	0	0	3	0	1	0	0	1				-1	2	2	2	4.6	4.6	4.6	77.855	0	29.021	7959500	4	AT5G52310.1	AT5G52310.1	1290	AT5G52310.1 | Symbols: COR78, LTI140, RD29A, LTI78 | RESPONSIVE TO DESICCATION 29A, LOW-TEMPERATURE-INDUCED 78, COLD REGULATED 78 | chr5:21240929-21243326 FORWARD LENGTH=710
0	0	0	0	0	0	2	0	0	2	0	1	0	0	1				-1	3	3	2	15.6	15.6	12.3	24.484	0	28.089	9050600	3	AT1G01050.2;AT1G01050.1;AT4G01480.2;AT4G01480.1	AT1G01050.2;AT1G01050.1;AT4G01480.2;AT4G01480.1	0	AT1G01050.2 | Symbols: AtPPa1, PPa1 | pyrophosphorylase 1 | chr1:31382-32670 REVERSE LENGTH=212;AT1G01050.1 | Symbols: AtPPa1, PPa1 | pyrophosphorylase 1 | chr1:31382-32670 REVERSE LENGTH=212;AT4G01480.2 | Symbols: PPa5, AtPPa5 | pyrophosphorylase 5 | chr4
0	0	0	0	0	0	2	0	0	2	0	1	0	0	1				-1	2	2	2	3.7	3.7	3.7	50.853	0	11.249	8712300	3	AT1G04170.2;AT1G04170.1;AT4G18330.1;AT4G18330.2	AT1G04170.2;AT1G04170.1;AT4G18330.1;AT4G18330.2	18	AT1G04170.2 | Symbols: EIF2 GAMMA | eukaryotic translation initiation factor 2 gamma subunit | chr1:1097423-1099702 FORWARD LENGTH=465;AT1G04170.1 | Symbols: EIF2 GAMMA | eukaryotic translation initiation factor 2 gamma subunit | chr1:1097423-1099702 FORWA
0	0	0	0	0	0	2	0	0	2	0	1	0	0	1				-1	3	3	3	6.7	6.7	6.7	60.94	0	17.232	8200000	3	AT1G48520.1;AT1G48520.2;AT1G48520.3	AT1G48520.1;AT1G48520.2;AT1G48520.3	225	AT1G48520.1 | Symbols: GATB | GLU-ADT subunit B | chr1:17940185-17942540 FORWARD LENGTH=550;AT1G48520.2 | Symbols: GATB | GLU-ADT subunit B | chr1:17940185-17942075 FORWARD LENGTH=475;AT1G48520.3 | Symbols: GATB | GLU-ADT subunit B | chr1:17940185-17942272
0	0	0	0	0	0	2	0	0	2	0	0	0	1	1				-1	2	2	2	6.6	6.6	6.6	49.142	0	12.27	8610100	3	AT1G56340.2;AT1G56340.1	AT1G56340.2;AT1G56340.1	260	AT1G56340.2 | Symbols: AtCRT1a, CRT1, CRT1a | calreticulin 1a, calreticulin 1 | chr1:21090022-21092630 REVERSE LENGTH=424;AT1G56340.1 | Symbols: AtCRT1a, CRT1, CRT1a | calreticulin 1a, calreticulin 1 | chr1:21090059-21092630 REVERSE LENGTH=425
0	0	0	0	0	0	2	0	0	2	0	1	0	0	1				-1	2	2	2	8	8	8	26.457	0	12.547	7434000	3	AT2G21250.2;AT2G21260.1;AT2G21250.1	AT2G21250.2;AT2G21260.1;AT2G21250.1	426	AT2G21250.2 | Symbols: no symbol available | no full name available | chr2:9103703-9105116 REVERSE LENGTH=238;AT2G21260.1 | Symbols: no symbol available | no full name available | chr2:9105693-9107308 REVERSE LENGTH=309;AT2G21250.1 | Symbols: no symbol ava
0	0	0	0	0	0	2	0	0	2	0	1	0	0	1				-1	2	2	2	13.4	13.4	13.4	20.587	0	13.929	1605500	3	AT2G21620.1;AT2G21620.2	AT2G21620.1;AT2G21620.2	429	AT2G21620.1 | Symbols: RD2 | RESPONSIVE TO DESICCATION 2 | chr2:9248749-9249986 FORWARD LENGTH=187;AT2G21620.2 | Symbols: RD2 | RESPONSIVE TO DESICCATION 2 | chr2:9248749-9249986 FORWARD LENGTH=193
0	0	0	0	0	0	2	0	0	2	0	1	0	0	1				-1	3	3	3	11.7	11.7	11.7	41.522	0	20.902	6209700	3	AT2G30200.1;AT2G30200.2	AT2G30200.1;AT2G30200.2	474	AT2G30200.1 | Symbols: EMB3147, MCAT, MCAMT | EMBRYO DEFECTIVE 3147, malonyl CoA-ACP malonyltransferase | chr2:12883162-12885482 REVERSE LENGTH=393;AT2G30200.2 | Symbols: EMB3147, MCAT, MCAMT | EMBRYO DEFECTIVE 3147, malonyl CoA-ACP malonyltransferase | ch
0	0	0	0	0	0	2	0	0	2	0	1	0	0	1				-1	2	2	2	14.2	14.2	14.2	18.944	0	14.45	3193000	3	AT2G31570.1	AT2G31570.1	481	AT2G31570.1 | Symbols: ATGPX2, GPX2, GPXL2 | glutathione peroxidase 2 | chr2:13438211-13439775 REVERSE LENGTH=169
0	0	0	0	0	0	2	0	0	2	0	1	0	0	1				-1	2	2	2	5.3	5.3	5.3	43.142	0	13.975	5387800	3	AT3G54600.1;AT2G38860.3;AT2G38860.1;AT2G38860.2	AT3G54600.1;AT2G38860.3;AT2G38860.1;AT2G38860.2	805	AT3G54600.1 | Symbols: DJ1F, DJ-1f | | chr3:20211048-20212876 FORWARD LENGTH=399;AT2G38860.3 | Symbols: DJ1E, YLS5, DJ-1e | | chr2:16233629-16235207 REVERSE LENGTH=279;AT2G38860.1 | Symbols: DJ1E, YLS5, DJ-1e | | chr2:16233629-16235207 REVERSE LENGTH=38
0	0	0	0	0	0	2	0	0	2	0	1	0	0	1				-1	3	3	3	6.1	6.1	6.1	60.907	0	19.569	5772800	3	AT3G63520.1	AT3G63520.1	861	AT3G63520.1 | Symbols: ATNCED1, ATCCD1, CCD1, NCED1 | carotenoid cleavage dioxygenase 1, CAROTENOID CLEAVAGE DIOXYGENASE 1 | chr3:23452940-23455896 FORWARD LENGTH=538
0	0	0	0	0	0	2	0	0	2	0	1	0	0	1				-1	8	2	2	17.7	4.8	4.8	61.306	0	18.519	1926900	3	AT4G30920.1;AT4G30910.1;AT4G30910.2	AT4G30920.1;AT4G30910.1;AT4G30910.2	1017	AT4G30920.1 | Symbols: LAP2, AtLAP2 | leucyl aminopeptidase 2 | chr4:15046589-15049304 REVERSE LENGTH=583;AT4G30910.1 | Symbols: no symbol available | no full name available | chr4:15042621-15045248 REVERSE LENGTH=581;AT4G30910.2 | Symbols: no symbol avail
0	0	0	0	0	0	2	0	0	2	0	1	0	0	1				-1	2	2	2	7.7	7.7	7.7	31.823	0	12.648	1127000	3	AT4G37980.2;AT4G37980.1;AT4G37990.1	AT4G37980.2;AT4G37980.1;AT4G37990.1	1063	AT4G37980.2 | Symbols: ELI3-1, CHR, ELI3, ATCAD7, CAD7 | elicitor-activated gene 3-1, CINNAMALDEHYDE AND HEXENAL REDUCTASE, CINNAMYL-ALCOHOL DEHYDROGENASE 7, ELICITOR-ACTIVATED GENE 3 | chr4:17852670-17853914 FORWARD LENGTH=298;AT4G37980.1 | Symbols: ELI3-
0	0	0	0	0	0	2	0	0	2	0	1	0	0	1				-1	2	2	2	11.1	11.1	11.1	27.09	0	19.904	4188600	3	AT5G02790.1	AT5G02790.1	1082	AT5G02790.1 | Symbols: GSTL3 | Glutathione transferase L3 | chr5:632877-634858 FORWARD LENGTH=235
0	0	0	0	0	0	2	0	0	2	0	1	0	0	1				-1	2	2	2	5.4	5.4	5.4	46.52	0	14.867	6107000	3	AT5G17990.1	AT5G17990.1	1167	AT5G17990.1 | Symbols: pat1, TRP1 | tryptophan biosynthesis 1, PHOSPHORIBOSYLANTHRANILATE TRANSFERASE 1 | chr5:5957330-5959681 FORWARD LENGTH=444
0	0	0	0	0	0	2	0	0	2	0	1	0	0	1				-1	3	3	3	14.2	14.2	14.2	27.294	0	16.893	6543400	3	AT5G35590.1;AT2G05840.3;AT2G05840.2;AT2G05840.1	AT5G35590.1	1220	AT5G35590.1 | Symbols: PAA1 | proteasome alpha subunit A1 | chr5:13765417-13767768 REVERSE LENGTH=246
0	0	0	0	0	0	2	0	0	2	0	1	0	0	1				-1	2	2	2	5.9	5.9	5.9	37.08	0	12.611	1792200	3	AT5G66120.1;AT5G66120.2	AT5G66120.1;AT5G66120.2	1354	AT5G66120.1 | Symbols: no symbol available | no full name available | chr5:26431516-26433079 REVERSE LENGTH=338;AT5G66120.2 | Symbols: no symbol available | no full name available | chr5:26431516-26433649 REVERSE LENGTH=442
1	3	13	23	40	0	0	0	0	0	0	0	0	0	0				-1	11	11	11	49.8	49.8	49.8	23.371	0	234.02	1249700000	40	AT3G25070.1;AT3G25070.2	AT3G25070.1;AT3G25070.2	710	AT3G25070.1 | Symbols: RIN4, AtRIN4 | RPM1 interacting protein 4 | chr3:9132458-9133747 FORWARD LENGTH=211;AT3G25070.2 | Symbols: RIN4, AtRIN4 | RPM1 interacting protein 4 | chr3:9132891-9133747 FORWARD LENGTH=224
9	1	9	12	31	0	0	0	0	0	0	0	0	0	0				-1	17	17	17	19.7	19.7	19.7	111.69	0	146.17	166690000	31	AT3G45780.2;AT3G45780.1	AT3G45780.2;AT3G45780.1	749	AT3G45780.2 | Symbols: RPT1, PHOT1, JK224, NPH1 | NONPHOTOTROPIC HYPOCOTYL 1, phototropin 1, ROOT PHOTOTROPISM 1 | chr3:16818557-16823960 FORWARD LENGTH=996;AT3G45780.1 | Symbols: RPT1, PHOT1, JK224, NPH1 | NONPHOTOTROPIC HYPOCOTYL 1, phototropin 1, ROOT P
7	5	3	7	22	0	0	0	0	0	0	0	0	0	0				-1	12	12	12	14.2	14.2	14.2	94.154	0	85.018	103710000	22	AT4G11840.2;AT4G11840.1;AT4G11830.4;AT4G11830.3;AT4G11830.1;AT4G11830.2;AT4G11850.1	AT4G11840.2;AT4G11840.1	913	AT4G11840.2 | Symbols: PLDGAMMA3 | phospholipase D gamma 3 | chr4:7122152-7125882 REVERSE LENGTH=836;AT4G11840.1 | Symbols: PLDGAMMA3 | phospholipase D gamma 3 | chr4:7122152-7125882 REVERSE LENGTH=866
9	2	3	6	20	0	0	0	0	0	0	0	0	0	0				-1	10	10	10	43.2	43.2	43.2	30.254	0	159.85	107320000	20	AT5G54110.1;AT5G54110.2	AT5G54110.1;AT5G54110.2	1300	AT5G54110.1 | Symbols: MAMI, ATMAMI | membrane-associated mannitol-induced | chr5:21958356-21960367 FORWARD LENGTH=266;AT5G54110.2 | Symbols: MAMI, ATMAMI | membrane-associated mannitol-induced | chr5:21958356-21959385 FORWARD LENGTH=187
1	3	7	6	17	0	0	0	0	0	0	0	0	0	0				-1	5	5	4	27.1	27.1	23.6	24.013	0	139.26	148380000	17	AT3G07195.1;AT3G07195.2	AT3G07195.1;AT3G07195.2	611	AT3G07195.1 | Symbols: no symbol available | no full name available | chr3:2288959-2290309 FORWARD LENGTH=225;AT3G07195.2 | Symbols: no symbol available | no full name available | chr3:2288959-2290253 FORWARD LENGTH=238
2	4	4	6	16	0	0	0	0	0	0	0	0	0	0				-1	7	7	7	13.2	13.2	13.2	69.271	0	62.176	85924000	16	AT3G24550.1;AT3G24540.1	AT3G24550.1	708	AT3G24550.1 | Symbols: PERK1, ATPERK1 | proline-rich extensin-like receptor kinase 1 | chr3:8960411-8963303 FORWARD LENGTH=652
5	2	1	5	13	0	0	0	0	0	0	0	0	0	0				-1	6	6	6	12.2	12.2	12.2	69.465	0	60.387	62820000	13	AT1G70940.1;AT1G23080.2;AT1G23080.4;AT1G23080.3;AT1G23080.1	AT1G70940.1	315	AT1G70940.1 | Symbols: PIN3, ATPIN3 | PIN-FORMED 3, ARABIDOPSIS PIN-FORMED 3 | chr1:26743170-26745871 FORWARD LENGTH=640
0	1	3	8	12	0	0	0	0	0	0	0	0	0	0				-1	7	7	7	15	15	15	53.951	0	55.269	95706000	12	AT2G02170.5;AT2G02170.4;AT2G02170.2;AT2G02170.1;AT2G02170.6;AT2G02170.3	AT2G02170.5;AT2G02170.4;AT2G02170.2;AT2G02170.1;AT2G02170.6;AT2G02170.3	373	AT2G02170.5 | Symbols: no symbol available | no full name available | chr2:556595-558610 REVERSE LENGTH=486;AT2G02170.4 | Symbols: no symbol available | no full name available | chr2:556595-558610 REVERSE LENGTH=486;AT2G02170.2 | Symbols: no symbol availab
2	0	5	5	12	0	0	0	0	0	0	0	0	0	0				-1	5	5	5	12.5	12.5	12.5	42.582	0	124.47	84338000	12	AT3G63260.1;AT3G63260.2;AT3G01490.1;AT4G31170.7;AT4G31170.5;AT4G31170.8;AT4G31170.3;AT4G31170.2;AT4G31170.6;AT4G31170.1;AT2G24360.1;AT4G31170.10;AT4G31170.4;AT5G50000.1;AT3G22750.1;AT4G14780.1;AT3G01490.2;AT4G23240.2;AT5G50000.2;AT4G31170.9;AT4G23240.1	AT3G63260.1;AT3G63260.2	857	AT3G63260.1 | Symbols: ATMRK1 | | chr3:23373090-23374747 REVERSE LENGTH=391;AT3G63260.2 | Symbols: ATMRK1 | | chr3:23373327-23374747 REVERSE LENGTH=344
2	3	2	5	12	0	0	0	0	0	0	0	0	0	0				-1	6	6	6	19	19	19	32.964	0	107.37	75911000	12	AT4G21450.1;AT4G21450.3;AT4G21450.2;AT4G05060.1	AT4G21450.1;AT4G21450.3;AT4G21450.2	965	AT4G21450.1 | Symbols: no symbol available | no full name available | chr4:11426136-11428125 FORWARD LENGTH=295;AT4G21450.3 | Symbols: no symbol available | no full name available | chr4:11426136-11428125 FORWARD LENGTH=314;AT4G21450.2 | Symbols: no symbol
2	1	2	5	10	0	0	0	0	0	0	0	0	0	0				-1	1	1	1	12.3	12.3	12.3	8.059	0	7.4409	856770000	10	AT2G04410.1	AT2G04410.1	381	AT2G04410.1 | Symbols: no symbol available | no full name available | chr2:1534012-1535040 REVERSE LENGTH=73
1	1	3	3	8	0	0	1	0	1	0	0	0	0	0				-1	3	3	3	13.5	13.5	13.5	29.983	0	20.792	31723000	9	AT3G09740.1	AT3G09740.1	624	AT3G09740.1 | Symbols: SYP71, ATSYP71 | syntaxin of plants 71 | chr3:2989615-2991354 FORWARD LENGTH=266
1	1	3	3	8	0	0	0	0	0	0	0	0	0	0				-1	3	3	3	7.4	7.4	7.4	45.663	0	35.139	49847000	8	AT5G53000.1	AT5G53000.1	1296	AT5G53000.1 | Symbols: TAP46 | 2A phosphatase associated protein of 46 kD | chr5:21485654-21487869 REVERSE LENGTH=405
1	2	3	1	7	0	2	2	0	4	0	0	0	0	0				-1	5	5	5	38.7	38.7	38.7	23.144	0	90.194	30865000	11	AT3G61260.1	AT3G61260.1	846	AT3G61260.1 | Symbols: REM1.2 | REMORIN 1.2 | chr3:22675403-22676701 REVERSE LENGTH=212
0	1	3	3	7	0	0	0	0	0	0	0	0	0	0				-1	4	3	3	12.8	9.1	9.1	24.969	0	21.36	71004000	7	AT5G48657.2;AT5G48657.3;AT5G48657.1;AT5G48657.4;AT5G48657.6;AT5G48657.5	AT5G48657.2;AT5G48657.3;AT5G48657.1;AT5G48657.4;AT5G48657.6;AT5G48657.5	1276	AT5G48657.2 | Symbols: no symbol available | no full name available | chr5:19734120-19735516 REVERSE LENGTH=219;AT5G48657.3 | Symbols: no symbol available | no full name available | chr5:19734019-19735516 REVERSE LENGTH=277;AT5G48657.1 | Symbols: no symbol
1	0	0	5	6	0	0	0	0	0	0	0	0	0	0				-1	5	5	5	4.4	4.4	4.4	143.79	0	45.267	16755000	6	AT3G17850.1	AT3G17850.1	677	AT3G17850.1 | Symbols: IREH1 | ncomplete Root Hair Elongation 1 | chr3:6109854-6116245 REVERSE LENGTH=1296
3	2	0	1	6	0	0	0	0	0	0	0	0	0	0				-1	4	4	4	9.4	9.4	9.4	59.908	0	52.838	14369000	6	AT5G39590.1	AT5G39590.1	1235	AT5G39590.1 | Symbols: OXR5 | oxidation resistance 5 | chr5:15851483-15853768 FORWARD LENGTH=542
0	1	3	2	6	0	0	0	0	0	0	0	0	0	0				-1	2	2	2	27.8	27.8	27.8	8.3433	0	14.482	234370000	6	AT5G55850.3;AT5G55850.1	AT5G55850.3;AT5G55850.1	1312	AT5G55850.3 | Symbols: NOI | | chr5:22603617-22604850 FORWARD LENGTH=79;AT5G55850.1 | Symbols: NOI | | chr5:22603617-22604951 FORWARD LENGTH=114
0	2	3	0	5	0	4	3	0	7	0	0	0	0	0				-1	5	5	5	15.6	15.6	15.6	40.351	0	65.34	39272000	12	AT2G25450.1	AT2G25450.1	445	AT2G25450.1 | Symbols: GSL-OH | glucosinolate hydroxylase | chr2:10830286-10831563 REVERSE LENGTH=359
0	1	4	0	5	0	2	3	1	6	0	0	0	0	0				-1	4	4	4	13.8	13.8	13.8	36.151	0	28.604	27048000	11	AT5G08300.1;AT5G23250.1	AT5G08300.1	1102	AT5G08300.1 | Symbols: no symbol available | no full name available | chr5:2667579-2669672 FORWARD LENGTH=347
0	0	5	0	5	0	0	1	0	1	0	0	0	0	0				-1	4	4	4	6.2	6.2	6.2	69.656	0	27.133	17511000	6	AT5G66760.1;AT2G18450.1	AT5G66760.1	1359	AT5G66760.1 | Symbols: SDH1-1 | succinate dehydrogenase 1-1 | chr5:26653776-26657224 FORWARD LENGTH=634
0	0	2	3	5	0	0	0	0	0	0	0	0	0	0				-1	2	2	2	6.3	6.3	6.3	49.916	0	14.209	18774000	5	AT3G26935.1	AT3G26935.1	722	AT3G26935.1 | Symbols: no symbol available | no full name available | chr3:9933001-9935218 REVERSE LENGTH=443
0	1	3	0	4	0	2	3	1	6	0	0	0	0	0				-1	4	4	4	29.7	29.7	29.7	19.811	0	38.521	15066000	10	AT2G24020.1;AT2G24020.2;AT4G30620.1	AT2G24020.1;AT2G24020.2	440	AT2G24020.1 | Symbols: STIC2 | Suppressor of TIC40 2 | chr2:10217869-10219269 REVERSE LENGTH=182;AT2G24020.2 | Symbols: STIC2 | Suppressor of TIC40 2 | chr2:10217869-10219269 REVERSE LENGTH=180
0	0	4	0	4	0	1	4	0	5	0	0	0	0	0				-1	3	3	3	3.4	3.4	3.4	107.84	0	16.906	5394900	9	AT2G41740.2;AT2G41740.1	AT2G41740.2;AT2G41740.1	537	AT2G41740.2 | Symbols: VLN2, ATVLN2 | villin 2 | chr2:17410962-17416878 REVERSE LENGTH=976;AT2G41740.1 | Symbols: VLN2, ATVLN2 | villin 2 | chr2:17410962-17416878 REVERSE LENGTH=976
0	4	0	0	4	0	2	0	0	2	0	0	0	0	0				-1	3	3	3	7.2	7.2	7.2	44.118	0	17.908	7019900	6	AT1G45201.2;AT1G45201.1;AT1G45201.3	AT1G45201.2;AT1G45201.1;AT1G45201.3	215	AT1G45201.2 | Symbols: TLL1, ATTLL1 | ARABIDOPSIS THALIANA TRIACYLGLYCEROL LIPASE-LIKE 1, triacylglycerol lipase-like 1 | chr1:17123889-17127497 FORWARD LENGTH=387;AT1G45201.1 | Symbols: TLL1, ATTLL1 | ARABIDOPSIS THALIANA TRIACYLGLYCEROL LIPASE-LIKE 1, tr
0	0	3	1	4	0	1	1	0	2	0	0	0	0	0				-1	2	2	2	5	5	5	45.786	0	15.133	25412000	6	AT5G53140.2;AT5G53140.1	AT5G53140.2;AT5G53140.1	1297	AT5G53140.2 | Symbols: no symbol available | no full name available | chr5:21549228-21552132 FORWARD LENGTH=420;AT5G53140.1 | Symbols: no symbol available | no full name available | chr5:21549228-21552132 FORWARD LENGTH=420
0	0	3	1	4	0	0	1	0	1	0	0	0	0	0				-1	3	3	3	4.1	4.1	4.1	68.675	0	16.78	37832000	5	AT1G18500.1;AT1G74040.1;AT1G74040.3;AT1G74040.2	AT1G18500.1;AT1G74040.1	121	AT1G18500.1 | Symbols: MAML-4, IPMS1 | methylthioalkylmalate synthase-like 4, ISOPROPYLMALATE SYNTHASE 1 | chr1:6369347-6372861 FORWARD LENGTH=631;AT1G74040.1 | Symbols: IPMS2, IMS1, MAML-3 | SOPROPYLMALATE SYNTHASE 2, 2-isopropylmalate synthase 1 | chr1:2
2	0	1	1	4	0	0	0	1	1	0	0	0	0	0				-1	3	3	3	3.9	3.9	3.9	77.359	0	29.619	13486000	5	AT5G58140.4;AT5G58140.3;AT5G58140.7;AT5G58140.6;AT5G58140.5;AT5G58140.2;AT5G58140.1	AT5G58140.4;AT5G58140.3;AT5G58140.7;AT5G58140.6;AT5G58140.5;AT5G58140.2;AT5G58140.1	1319	AT5G58140.4 | Symbols: PHOT2, AtPHOT2, NPL1 | phototropin 2, NON PHOTOTROPIC HYPOCOTYL 1-LIKE | chr5:23524771-23528541 FORWARD LENGTH=689;AT5G58140.3 | Symbols: PHOT2, AtPHOT2, NPL1 | phototropin 2, NON PHOTOTROPIC HYPOCOTYL 1-LIKE | chr5:23524771-23529947
1	0	2	1	4	0	0	0	0	0	0	0	0	0	0				-1	2	2	2	2.7	2.7	2.7	87.402	0	22.622	8742300	4	AT1G60890.1;AT1G60890.2	AT1G60890.1;AT1G60890.2	273	AT1G60890.1 | Symbols: PIP5K8 | | chr1:22412452-22416338 REVERSE LENGTH=769;AT1G60890.2 | Symbols: PIP5K8 | | chr1:22412452-22416498 REVERSE LENGTH=781
1	0	2	1	4	0	0	0	0	0	0	0	0	0	0				-1	6	2	2	21.8	4.7	4.7	29.129	0	12.425	15216000	4	AT2G47610.1	AT2G47610.1	574	AT2G47610.1 | Symbols: no symbol available | no full name available | chr2:19529854-19531401 FORWARD LENGTH=257
1	0	2	1	4	0	0	0	0	0	0	0	0	0	0				-1	3	3	3	4.7	4.7	4.7	96.207	0	25.757	12961000	4	AT5G16730.1	AT5G16730.1	1157	AT5G16730.1 | Symbols: no symbol available | no full name available | chr5:5497890-5500775 FORWARD LENGTH=853
0	0	3	0	3	0	3	2	2	7	0	0	0	0	0				-1	10	6	6	17.3	10.3	10.3	72.99	0	49.337	40421000	10	AT5G09590.1;AT4G32208.1	AT5G09590.1	1106	AT5G09590.1 | Symbols: MTHSC70-2, HSC70-5 | mitochondrial HSO70 2, HEAT SHOCK COGNATE | chr5:2975721-2978508 FORWARD LENGTH=682
0	1	2	0	3	0	3	2	1	6	0	0	0	0	0				-1	5	5	5	18.8	18.8	18.8	31.711	0	52.228	16816000	9	AT1G79230.2;AT1G79230.3;AT1G79230.1	AT1G79230.2;AT1G79230.3;AT1G79230.1	355	AT1G79230.2 | Symbols: ATMST1, STR1, MST1, ATRDH1, ST1 | ARABIDOPSIS THALIANA RHODANESE HOMOLOGUE 1, mercaptopyruvate sulfurtransferase 1, SULFURTRANSFERASE 1 | chr1:29801561-29803679 FORWARD LENGTH=282;AT1G79230.3 | Symbols: ATMST1, STR1, MST1, ATRDH1, ST
0	2	1	0	3	0	4	1	1	6	0	0	0	0	0				-1	5	5	5	19.8	19.8	19.8	34.948	0	39.409	15749000	9	AT4G04020.1	AT4G04020.1	885	AT4G04020.1 | Symbols: FIB, PGL35, FIB1a | plastoglobulin 35, fibrillin 1a, fibrillin | chr4:1932161-1933546 FORWARD LENGTH=318
0	0	3	0	3	0	1	2	1	4	0	0	0	0	0				-1	4	4	4	9.2	9.2	9.2	47.317	0	23.851	32109000	7	AT1G48850.1;AT1G48850.3;AT1G48850.2	AT1G48850.1	228	AT1G48850.1 | Symbols: EMB1144 | embryo defective 1144 | chr1:18065154-18067956 REVERSE LENGTH=436
0	1	2	0	3	0	1	3	0	4	0	0	0	0	0				-1	2	2	2	21	21	21	10.53	0	29.766	48571000	7	AT3G47070.1	AT3G47070.1	754	AT3G47070.1 | Symbols: no symbol available | no full name available | chr3:17337205-17337507 REVERSE LENGTH=100
0	2	1	0	3	0	2	0	1	3	0	0	0	0	0				-1	3	3	3	7.1	7.1	7.1	54.208	0	24.461	6416500	6	AT1G54100.2;AT1G54100.1	AT1G54100.2;AT1G54100.1	247	AT1G54100.2 | Symbols: ALDH7B4 | aldehyde dehydrogenase 7B4 | chr1:20195435-20198853 REVERSE LENGTH=508;AT1G54100.1 | Symbols: ALDH7B4 | aldehyde dehydrogenase 7B4 | chr1:20195435-20198853 REVERSE LENGTH=508
0	1	2	0	3	0	1	0	2	3	0	0	0	0	0				-1	2	2	2	12.8	12.8	12.8	23.114	0	12.555	3628500	6	AT4G10480.2;AT4G10480.1;AT3G49470.1;AT3G49470.2	AT4G10480.2;AT4G10480.1;AT3G49470.1;AT3G49470.2	905	AT4G10480.2 | Symbols: no symbol available | no full name available | chr4:6478089-6479079 REVERSE LENGTH=211;AT4G10480.1 | Symbols: no symbol available | no full name available | chr4:6478089-6479079 REVERSE LENGTH=212;AT3G49470.1 | Symbols: NACA2 | nasce
0	0	2	1	3	0	1	1	0	2	0	0	0	0	0				-1	3	3	3	3.7	3.7	3.7	96.145	0	18.981	10477000	5	AT4G03080.1;AT2G27210.2;AT2G27210.1;AT1G08420.2;AT1G08420.1	AT4G03080.1	881	AT4G03080.1 | Symbols: BSL1 | BRI1 suppressor 1 (BSU1)-like 1 | chr4:1359935-1365166 REVERSE LENGTH=881
1	2	0	0	3	0	2	0	0	2	0	0	0	0	0				-1	2	2	1	13.2	13.2	5.4	21.796	0	78.429	12311000	5	AT5G54500.1;AT5G54500.2	AT5G54500.1;AT5G54500.2	1305	AT5G54500.1 | Symbols: FQR1 | flavodoxin-like quinone reductase 1 | chr5:22124674-22126256 FORWARD LENGTH=204;AT5G54500.2 | Symbols: FQR1 | flavodoxin-like quinone reductase 1 | chr5:22124674-22126435 FORWARD LENGTH=244
2	0	1	0	3	0	0	1	0	1	0	0	0	0	0				-1	2	2	2	5.6	5.6	5.6	41.497	0	11.174	10379000	4	AT1G06690.1	AT1G06690.1	35	AT1G06690.1 | Symbols: no symbol available | no full name available | chr1:2049742-2052039 REVERSE LENGTH=377
0	3	0	0	3	0	1	0	0	1	0	0	0	0	0				-1	4	4	4	9.1	9.1	9.1	51.022	0	24.086	2115400	4	AT1G15980.1	AT1G15980.1	100	AT1G15980.1 | Symbols: NDF1, NDH48, PnsB1 | NAD(P)H DEHYDROGENASE SUBUNIT 48, Photosynthetic NDH subcomplex B 1, NDH-dependent cyclic electron flow 1 | chr1:5489314-5491199 FORWARD LENGTH=461
0	2	1	0	3	0	0	1	0	1	0	0	0	0	0				-1	3	3	3	9	9	9	37.956	0	18.089	4172600	4	AT3G11820.1;AT3G11820.2	AT3G11820.1;AT3G11820.2	640	AT3G11820.1 | Symbols: SYR1, SYP121, PEN1, ATSYP121, AT-SYR1, ATSYR1 | PENETRATION1, syntaxin of plants 121, SYNTAXIN RELATED PROTEIN 1 | chr3:3729540-3730868 REVERSE LENGTH=346;AT3G11820.2 | Symbols: SYR1, SYP121, PEN1, ATSYP121, AT-SYR1, ATSYR1 | PENETRA
0	0	1	2	3	0	0	0	0	0	0	0	0	0	0				-1	2	2	2	2.3	2.3	2.3	93.874	0	12.196	10618000	3	AT1G42550.1	AT1G42550.1	207	AT1G42550.1 | Symbols: PMI1 | PLASTID MOVEMENT IMPAIRED1 | chr1:15977131-15979734 FORWARD LENGTH=843
0	0	0	3	3	0	0	0	0	0	0	0	0	0	0				-1	3	3	3	8	8	8	43.65	0	17.714	3042800	3	AT2G28150.3;AT2G28150.2;AT2G28150.1	AT2G28150.3;AT2G28150.2;AT2G28150.1	461	AT2G28150.3 | Symbols: SOK3 | SOSEKI3 | chr2:12000668-12002227 FORWARD LENGTH=400;AT2G28150.2 | Symbols: SOK3 | SOSEKI3 | chr2:12000322-12002227 FORWARD LENGTH=462;AT2G28150.1 | Symbols: SOK3 | SOSEKI3 | chr2:12000015-12002227 FORWARD LENGTH=540
0	0	0	3	3	0	0	0	0	0	0	0	0	0	0				-1	3	3	3	1.7	1.7	1.7	205.26	0	19.531	12037000	3	AT2G35630.2;AT2G35630.1	AT2G35630.2;AT2G35630.1	502	AT2G35630.2 | Symbols: GEM1, MOR1 | MICROTUBULE ORGANIZATION 1 | chr2:14967811-14980361 FORWARD LENGTH=1868;AT2G35630.1 | Symbols: GEM1, MOR1 | MICROTUBULE ORGANIZATION 1 | chr2:14966828-14980361 FORWARD LENGTH=1978
0	0	2	1	3	0	0	0	0	0	0	0	0	0	0				-1	2	2	2	6.4	6.4	6.4	47.104	0	39.207	11794000	3	AT5G50020.1;AT5G50020.3;AT5G50020.2	AT5G50020.1;AT5G50020.3;AT5G50020.2	1281	AT5G50020.1 | Symbols: PAT9 | | chr5:20351591-20354124 FORWARD LENGTH=407;AT5G50020.3 | Symbols: PAT9 | | chr5:20351591-20354124 FORWARD LENGTH=414;AT5G50020.2 | Symbols: PAT9 | | chr5:20351210-20354124 FORWARD LENGTH=444
2	0	1	0	3	0	0	0	0	0	0	0	0	0	0				-1	2	2	2	6.4	6.4	6.4	62.595	0	12.551	2875100	3	AT5G67385.5;AT5G67385.4;AT5G67385.3;AT5G67385.2;AT5G67385.1	AT5G67385.5;AT5G67385.4;AT5G67385.3;AT5G67385.2;AT5G67385.1	1361	AT5G67385.5 | Symbols: NRL31, NCH1, SR1IP1 | NPH3/RPT2-Like 31, AtSR1 interaction protein 1, NRL PROTEIN FOR CHLOROPLAST MOVEMENT1 | chr5:26885094-26887083 FORWARD LENGTH=559;AT5G67385.4 | Symbols: NRL31, NCH1, SR1IP1 | NPH3/RPT2-Like 31, AtSR1 interaction
0	1	1	0	2	0	4	1	0	5	0	0	0	0	0				-1	3	3	3	13.1	13.1	13.1	26.015	0	19.986	38833000	7	AT2G25080.1;AT4G31870.1	AT2G25080.1	444	AT2G25080.1 | Symbols: GPX1, ATGPX1, GPXL1 | GLUTATHIONE PEROXIDASE 1, glutathione peroxidase 1 | chr2:10668134-10669828 FORWARD LENGTH=236
0	1	1	0	2	0	3	1	1	5	0	0	0	0	0				-1	4	3	3	5.2	4	4	103.23	0	21.021	24627000	7	AT5G51070.1	AT5G51070.1	1286	AT5G51070.1 | Symbols: SAG15, ERD1, CLPD | EARLY RESPONSIVE TO DEHYDRATION 1, SENESCENCE ASSOCIATED GENE 15 | chr5:20764479-20768481 FORWARD LENGTH=945
1	0	1	0	2	0	0	2	1	3	0	0	0	0	0				-1	1	1	1	6.7	6.7	6.7	17.437	0	18.19	3759200	5	AT3G07390.2;AT3G07390.1	AT3G07390.2;AT3G07390.1	612	AT3G07390.2 | Symbols: AIR12 | Auxin-Induced in Root cultures 12 | chr3:2365452-2366056 FORWARD LENGTH=164;AT3G07390.1 | Symbols: AIR12 | Auxin-Induced in Root cultures 12 | chr3:2365452-2366273 FORWARD LENGTH=273
0	0	2	0	2	0	0	2	1	3	0	0	0	0	0				-1	2	2	2	8.7	8.7	8.7	26.099	0	13.178	24784000	5	AT3G51140.2;AT3G51140.1	AT3G51140.2;AT3G51140.1	778	AT3G51140.2 | Symbols: no symbol available | no full name available | chr3:18998182-18999207 FORWARD LENGTH=229;AT3G51140.1 | Symbols: no symbol available | no full name available | chr3:18998182-18999437 FORWARD LENGTH=278
1	0	1	0	2	0	0	2	0	2	0	0	0	0	0				-1	3	3	3	6.7	6.7	6.7	40.445	0	20.78	24362000	4	AT1G31190.1	AT1G31190.1	183	AT1G31190.1 | Symbols: IMPL1 | myo-inositol monophosphatase like 1 | chr1:11144861-11146800 FORWARD LENGTH=371
0	2	0	0	2	0	2	0	0	2	0	0	0	0	0				-1	2	2	2	8.9	8.9	8.9	33.937	0	77.918	4304900	4	AT2G02500.2;AT2G02500.1	AT2G02500.2;AT2G02500.1	375	AT2G02500.2 | Symbols: ISPD, ATMEPCT, MCT | 2-C-METHYL-D-ERYTHRITOL 4-PHOSPHATE CYTIDYLTRANSFERASE | chr2:671054-673124 REVERSE LENGTH=302;AT2G02500.1 | Symbols: ISPD, ATMEPCT, MCT | 2-C-METHYL-D-ERYTHRITOL 4-PHOSPHATE CYTIDYLTRANSFERASE | chr2:671054-6731
0	0	2	0	2	0	0	2	0	2	0	0	0	0	0				-1	3	3	3	6.1	6.1	6.1	50.351	0	42.555	12191000	4	AT2G24420.2;AT2G24420.1	AT2G24420.2;AT2G24420.1	443	AT2G24420.2 | Symbols: no symbol available | no full name available | chr2:10380147-10382624 FORWARD LENGTH=440;AT2G24420.1 | Symbols: no symbol available | no full name available | chr2:10380147-10382624 FORWARD LENGTH=440
0	0	1	1	2	0	0	0	2	2	0	0	0	0	0				-1	2	2	2	5.5	5.5	5.5	47.698	0	14.075	8578300	4	AT5G13420.1	AT5G13420.1	1133	AT5G13420.1 | Symbols: GSM2, TRA2 | Glc-hypersensitive mutant 2, transaldolase 2 | chr5:4302080-4304212 REVERSE LENGTH=438
0	0	2	0	2	0	1	0	0	1	0	0	0	0	0				-1	2	2	2	40.9	40.9	40.9	7.0731	0	13.183	4267500	3	AT1G66240.2;AT1G66240.1	AT1G66240.2;AT1G66240.1	293	AT1G66240.2 | Symbols: AtHMP14, ATX1, ATATX1 | HEAVY METAL ASSOCIATED PROTEIN 14, homolog of anti-oxidant 1 | chr1:24686445-24686832 REVERSE LENGTH=66;AT1G66240.1 | Symbols: AtHMP14, ATX1, ATATX1 | HEAVY METAL ASSOCIATED PROTEIN 14, homolog of anti-oxidant
0	0	2	0	2	0	0	1	0	1	0	0	0	0	0				-1	10	2	2	6.8	1.8	1.8	177.75	0	13.259	18775000	3	AT2G41220.1	AT2G41220.1	534	AT2G41220.1 | Symbols: GLU2 | glutamate synthase 2 | chr2:17177934-17188388 FORWARD LENGTH=1629
0	0	2	0	2	0	0	1	0	1	0	0	0	0	0				-1	2	2	2	3.1	3.1	3.1	78.708	0	12.655	14049000	3	AT3G05350.1	AT3G05350.1	603	AT3G05350.1 | Symbols: no symbol available | no full name available | chr3:1527103-1533843 REVERSE LENGTH=710
0	0	2	0	2	0	0	1	0	1	0	0	0	0	0				-1	2	2	2	5.1	5.1	5.1	47.739	0	13.706	5059800	3	AT4G38220.1;AT4G38220.2	AT4G38220.1;AT4G38220.2	1064	AT4G38220.1 | Symbols: AQI | aquaporin interactor | chr4:17925251-17926919 FORWARD LENGTH=430;AT4G38220.2 | Symbols: AQI | aquaporin interactor | chr4:17925251-17926919 FORWARD LENGTH=433
0	0	2	0	2	0	0	1	0	1	0	0	0	0	0				-1	2	2	2	3	3	3	67.926	0	11.362	7347200	3	AT5G20950.2;AT5G20950.1;AT5G20950.3;AT3G47050.2;AT3G47000.3;AT3G47000.1;AT3G47050.1	AT5G20950.2;AT5G20950.1;AT5G20950.3;AT3G47050.2;AT3G47000.3;AT3G47000.1;AT3G47050.1	1188	AT5G20950.2 | Symbols: BGLC1 | | chr5:7107609-7110775 REVERSE LENGTH=624;AT5G20950.1 | Symbols: BGLC1 | | chr5:7107609-7110775 REVERSE LENGTH=624;AT5G20950.3 | Symbols: BGLC1 | | chr5:7107609-7111385 REVERSE LENGTH=702;AT3G47050.2 | Symbols: no symbol a
0	0	2	0	2	0	1	0	0	1	0	0	0	0	0				-1	1	1	1	3.2	3.2	3.2	43.55	0	37.195	1962800	3	AT5G46750.1	AT5G46750.1	1262	AT5G46750.1 | Symbols: AGD9 | ARF-GAP domain 9 | chr5:18969950-18971817 REVERSE LENGTH=402
0	0	2	0	2	0	0	1	0	1	0	0	0	0	0				-1	2	2	2	4.7	4.7	4.7	55.594	0	14.932	10879000	3	AT5G62810.1	AT5G62810.1	1336	AT5G62810.1 | Symbols: PEX14, AtPED2, ATPEX14, PED2 | PEROXISOME DEFECTIVE 2, peroxin 14 | chr5:25220323-25223571 FORWARD LENGTH=507
0	0	2	0	2	0	0	0	0	0	0	0	0	0	0				-1	2	2	2	5.5	5.5	5.5	46.018	0	11.17	15070000	2	AT1G27090.1	AT1G27090.1	162	AT1G27090.1 | Symbols: no symbol available | no full name available | chr1:9404041-9406098 REVERSE LENGTH=420
0	0	2	0	2	0	0	0	0	0	0	0	0	0	0				-1	2	2	2	13.4	13.4	13.4	19.7	0	14.05	4173700	2	AT2G03440.1	AT2G03440.1	377	AT2G03440.1 | Symbols: ATNRP1, NRP1 | nodulin-related protein 1 | chr2:1039409-1039972 REVERSE LENGTH=187
0	0	2	0	2	0	0	0	0	0	0	0	0	0	0				-1	2	2	2	3.8	3.8	3.8	65.795	0	11.23	5593200	2	AT3G06350.1	AT3G06350.1	608	AT3G06350.1 | Symbols: MEE32, EMB3004 | MATERNAL EFFECT EMBRYO ARREST 32, EMBRYO DEFECTIVE 3004 | chr3:1924536-1927701 REVERSE LENGTH=603
0	0	0	2	2	0	0	0	0	0	0	0	0	0	0				-1	1	1	1	2.1	2.1	2.1	76.327	0.0090498	6.3468	632800	2	AT3G42170.2;AT3G42170.1	AT3G42170.2;AT3G42170.1	735	AT3G42170.2 | Symbols: DAYSLEEPER | DAYSLEEPER | chr3:14321838-14323928 FORWARD LENGTH=674;AT3G42170.1 | Symbols: DAYSLEEPER | DAYSLEEPER | chr3:14321838-14323928 FORWARD LENGTH=696
0	0	2	0	2	0	0	0	0	0	0	0	0	0	0				-1	1	1	1	1.2	1.2	1.2	83.314	0	7.435	3937800	2	AT3G45190.2;AT3G45190.1	AT3G45190.2;AT3G45190.1	748	AT3G45190.2 | Symbols: no symbol available | no full name available | chr3:16541994-16547260 REVERSE LENGTH=751;AT3G45190.1 | Symbols: no symbol available | no full name available | chr3:16541994-16548161 REVERSE LENGTH=789
0	0	0	2	2	0	0	0	0	0	0	0	0	0	0				-1	2	2	2	5.7	5.7	5.7	42.332	0	14.089	6235700	2	AT4G22190.1	AT4G22190.1	967	AT4G22190.1 | Symbols: no symbol available | no full name available | chr4:11742102-11743265 REVERSE LENGTH=387
0	0	2	0	2	0	0	0	0	0	0	0	0	0	0				-1	2	2	2	3.6	3.6	3.6	60.067	0	11.429	9947400	2	AT4G27500.2;AT4G27500.1	AT4G27500.2;AT4G27500.1	1001	AT4G27500.2 | Symbols: PPI1 | proton pump interactor 1 | chr4:13743614-13745574 FORWARD LENGTH=535;AT4G27500.1 | Symbols: PPI1 | proton pump interactor 1 | chr4:13743614-13745900 FORWARD LENGTH=612
0	0	0	2	2	0	0	0	0	0	0	0	0	0	0				-1	2	2	2	2.8	2.8	2.8	84.94	0	15.298	6295500	2	AT5G12150.2;AT5G12150.1;AT5G19390.4;AT5G19390.3;AT5G19390.2;AT5G19390.1	AT5G12150.2;AT5G12150.1;AT5G19390.4;AT5G19390.3;AT5G19390.2;AT5G19390.1	1126	AT5G12150.2 | Symbols: PHGAP1 | | chr5:3924632-3930100 REVERSE LENGTH=772;AT5G12150.1 | Symbols: PHGAP1 | | chr5:3924393-3930100 REVERSE LENGTH=827;AT5G19390.4 | Symbols: PHGAP2 | | chr5:6531906-6537143 FORWARD LENGTH=714;AT5G19390.3 | Symbols: PHGAP2 |
0	0	2	0	2	0	0	0	0	0	0	0	0	0	0				-1	1	1	1	8	8	8	23.888	0	35.11	8430000	2	AT5G17170.2;AT5G17170.1	AT5G17170.2;AT5G17170.1	1161	AT5G17170.2 | Symbols: ENH1 | enhancer of sos3-1 | chr5:5649335-5650835 FORWARD LENGTH=224;AT5G17170.1 | Symbols: ENH1 | enhancer of sos3-1 | chr5:5649335-5650975 FORWARD LENGTH=271
0	2	0	0	2	0	0	0	0	0	0	0	0	0	0				-1	2	2	2	15.8	15.8	15.8	15.483	0	12.56	2175100	2	AT5G52750.1;AT5G52750.2	AT5G52750.1;AT5G52750.2	1293	AT5G52750.1 | Symbols: no symbol available | no full name available | chr5:21384134-21384795 FORWARD LENGTH=139;AT5G52750.2 | Symbols: no symbol available | no full name available | chr5:21384481-21384795 FORWARD LENGTH=104
1	0	0	0	1	4	0	0	0	4	0	0	0	0	0				-1	15	1	1	50.9	5.7	5.7	24.12	0.002447	6.8636	42557000	5	AT2G02930.1	AT2G02930.1	376	AT2G02930.1 | Symbols: ATGSTF3, GST16, GSTF3 | GLUTATHIONE S-TRANSFERASE 16, glutathione S-transferase F3 | chr2:851348-852106 REVERSE LENGTH=212
0	1	0	0	1	0	3	1	0	4	0	0	0	0	0				-1	3	2	2	8.3	5.7	5.7	47.479	0	12.007	6877600	5	AT5G03630.1	AT5G03630.1	1089	AT5G03630.1 | Symbols: MDAR2 | | chr5:922378-924616 REVERSE LENGTH=435
0	0	1	0	1	0	2	1	0	3	0	0	0	0	0				-1	2	2	2	5.9	5.9	5.9	42.846	0	14.215	5334000	4	AT1G62640.2;AT1G62640.1	AT1G62640.2;AT1G62640.1	275	AT1G62640.2 | Symbols: KAS III | 3-ketoacyl-acyl carrier protein synthase III | chr1:23192502-23194737 FORWARD LENGTH=404;AT1G62640.1 | Symbols: KAS III | 3-ketoacyl-acyl carrier protein synthase III | chr1:23192502-23194737 FORWARD LENGTH=404
0	0	1	0	1	0	1	2	0	3	0	0	0	0	0				-1	4	4	4	11.7	11.7	11.7	42.295	0	23.778	17747000	4	AT3G51800.3;AT3G51800.1;AT3G51800.2	AT3G51800.3;AT3G51800.1;AT3G51800.2	781	AT3G51800.3 | Symbols: ATG2, EBP1, ATEBP1, G2p | A. THALIANA ERBB-3 BINDING PROTEIN 1, ERBB-3 BINDING PROTEIN 1 | chr3:19211261-19213568 REVERSE LENGTH=385;AT3G51800.1 | Symbols: ATG2, EBP1, ATEBP1, G2p | A. THALIANA ERBB-3 BINDING PROTEIN 1, ERBB-3 BINDIN
0	0	1	0	1	0	3	0	0	3	0	0	0	0	0				-1	2	2	2	34.7	34.7	34.7	7.9261	0	201.97	18640000	4	AT4G03520.2;AT4G03520.1	AT4G03520.2;AT4G03520.1	883	AT4G03520.2 | Symbols: ATHM2, TRXm2 | thioredoxin m2 | chr4:1562585-1562803 REVERSE LENGTH=72;AT4G03520.1 | Symbols: ATHM2, TRXm2 | thioredoxin m2 | chr4:1562585-1564055 REVERSE LENGTH=186
0	1	0	0	1	0	3	0	0	3	0	0	0	0	0				-1	3	3	3	13.9	13.9	13.9	25.734	0	17.604	9119500	4	AT4G11010.1;AT4G23900.1;AT4G23895.3	AT4G11010.1;AT4G23900.1;AT4G23895.3	907	AT4G11010.1 | Symbols: NDPK3 | nucleoside diphosphate kinase 3 | chr4:6732780-6734298 REVERSE LENGTH=238;AT4G23900.1 | Symbols: no symbol available | no full name available | chr4:12424505-12426318 FORWARD LENGTH=237;AT4G23895.3 | Symbols: no symbol availa
0	1	0	0	1	0	2	0	0	2	0	0	0	0	0				-1	2	2	2	15.6	15.6	15.6	19.125	0	16.965	3210200	3	AT2G20270.1;AT2G20270.2	AT2G20270.1;AT2G20270.2	417	AT2G20270.1 | Symbols: GrxS12 | chloroplast Grx 12 | chr2:8738001-8739617 REVERSE LENGTH=179;AT2G20270.2 | Symbols: GrxS12 | chloroplast Grx 12 | chr2:8738001-8739617 REVERSE LENGTH=206
0	1	0	0	1	0	2	0	0	2	0	0	0	0	0				-1	2	2	2	5	5	5	47.855	0	12.648	4688100	3	AT2G35840.4;AT2G35840.3;AT2G35840.2;AT2G35840.1	AT2G35840.4;AT2G35840.3;AT2G35840.2;AT2G35840.1	503	AT2G35840.4 | Symbols: no symbol available | no full name available | chr2:15053952-15055776 FORWARD LENGTH=422;AT2G35840.3 | Symbols: no symbol available | no full name available | chr2:15053952-15055776 FORWARD LENGTH=422;AT2G35840.2 | Symbols: no symbol
0	1	0	0	1	0	2	0	0	2	0	0	0	0	0				-1	2	2	2	6.8	6.8	6.8	36.931	0	15.024	8371300	3	AT3G10670.1	AT3G10670.1	629	AT3G10670.1 | Symbols: ABCI6, ATNAP7, NAP7 | non-intrinsic ABC protein 7, ATP-binding cassette I6 | chr3:3335325-3337304 REVERSE LENGTH=338
0	1	0	0	1	0	2	0	0	2	0	0	0	0	0				-1	2	2	2	14.4	14.4	14.4	23.663	0	16.182	2290500	3	AT4G02530.1;AT4G02530.2;AT4G02530.3	AT4G02530.1;AT4G02530.2;AT4G02530.3	876	AT4G02530.1 | Symbols: MPH2 | MAINTENANCE OF PHOTOSYSTEM II UNDER HIGH LIGHT 2 | chr4:1112335-1114005 REVERSE LENGTH=216;AT4G02530.2 | Symbols: MPH2 | MAINTENANCE OF PHOTOSYSTEM II UNDER HIGH LIGHT 2 | chr4:1112335-1114155 REVERSE LENGTH=266;AT4G02530.3 |
0	0	1	0	1	0	2	0	0	2	0	0	0	0	0				-1	2	2	2	3.7	3.7	3.7	86.321	0	14.33	2084800	3	AT4G09020.1	AT4G09020.1	896	AT4G09020.1 | Symbols: ATISA3, ISA3 | isoamylase 3 | chr4:5784099-5788839 FORWARD LENGTH=764
0	0	1	0	1	0	2	0	0	2	0	0	0	0	0				-1	2	2	2	11.9	11.9	11.9	14.937	0	12.79	19576000	3	AT4G10300.1	AT4G10300.1	902	AT4G10300.1 | Symbols: TRR14 | | chr4:6384564-6385946 FORWARD LENGTH=134
0	1	0	0	1	0	2	0	0	2	0	0	0	0	0				-1	2	2	2	13.7	13.7	13.7	23.164	0	12.452	878700	3	AT4G17170.1;AT4G35860.2;AT4G17160.1;AT4G35860.1	AT4G17170.1;AT4G35860.2;AT4G17160.1;AT4G35860.1	941	AT4G17170.1 | Symbols: RAB2A, AT-RAB2, ATRAB2A, ATRABB1C, RAB-B1B, ATRAB-B1B, RABB1C | ARABIDOPSIS RAB GTPASE HOMOLOG B1B, RAB GTPase homolog B1C, RAB GTPASE HOMOLOG B1B | chr4:9644908-9646220 REVERSE LENGTH=211;AT4G35860.2 | Symbols: ATRABB1B, ATGB2, ATRA
0	0	1	0	1	0	2	0	0	2	0	0	0	0	0				-1	3	3	3	8.9	8.9	8.9	40.833	0	17.251	4407000	3	AT4G26500.1	AT4G26500.1	993	AT4G26500.1 | Symbols: EMB1374, SufE, ATSUFE, CPSUFE, BolA1, SUFE1 | ARABIDOPSIS THALIANA SULFUR E, homolog of E.coli BolA 1, MBRYO DEFECTIVE 1374, SULFUR E 1, chloroplast sulfur E | chr4:13382456-13383571 REVERSE LENGTH=371
0	1	0	0	1	0	2	0	0	2	0	0	0	0	0				-1	2	2	2	3	3	3	81.181	0	13.049	4766200	3	AT5G37510.1;AT5G37510.2	AT5G37510.1;AT5G37510.2	1227	AT5G37510.1 | Symbols: EMB1467, CI76 | embryo defective 1467 | chr5:14897490-14900352 FORWARD LENGTH=745;AT5G37510.2 | Symbols: EMB1467, CI76 | embryo defective 1467 | chr5:14897490-14900447 FORWARD LENGTH=748
0	0	0	0	0	2	0	2	2	6	0	0	0	0	0				-1	3	3	3	5.1	5.1	5.1	71.111	0	19.349	32464000	6	AT2G31880.1	AT2G31880.1	483	AT2G31880.1 | Symbols: EVR, SOBIR1 | SUPPRESSOR OF BIR1 1, EVERSHED | chr2:13554920-13556845 FORWARD LENGTH=641
0	0	0	0	0	0	3	0	0	3	0	0	0	0	0				-1	3	3	3	8.8	8.8	8.8	36.538	0	18.936	4289400	3	AT1G04690.1	AT1G04690.1	24	AT1G04690.1 | Symbols: KV-BETA1, KAB1 | potassium channel beta subunit 1 | chr1:1313662-1315420 FORWARD LENGTH=328
0	0	0	0	0	0	2	1	0	3	0	0	0	0	0				-1	3	3	3	7	7	7	40.424	0	18.665	6004100	3	AT1G13270.1;AT1G13270.2	AT1G13270.1	86	AT1G13270.1 | Symbols: MAP1B, MAP1C | methionine aminopeptidase 1B, METHIONINE AMINOPEPTIDASE 1B | chr1:4544999-4547155 FORWARD LENGTH=369
0	0	0	0	0	0	2	1	0	3	0	0	0	0	0				-1	3	3	3	9.7	9.7	9.7	42.042	0	26.259	6745600	3	AT2G26930.1	AT2G26930.1	453	AT2G26930.1 | Symbols: CMK, PDE277, CMEK, ISPE, CDPMEK, ATCDPMEK | PIGMENT DEFECTIVE 277, 4-(cytidine 5-phospho)-2-C-methyl-D-erithritol kinase, 4-(cytidine 5&#8242;-diphospho)-2-C-methyl-d-erythritol kinase | chr2:11491829-11494229 REVERSE LENGTH=383
0	0	0	0	0	0	0	3	0	3	0	0	0	0	0				-1	3	3	3	2.7	2.7	2.7	148.61	0	17.073	11021000	3	AT2G32240.1	AT2G32240.1	485	AT2G32240.1 | Symbols: PICC | PAMP-INDUCED COILED COIL | chr2:13684614-13689330 REVERSE LENGTH=1333
0	0	0	0	0	0	3	0	0	3	0	0	0	0	0				-1	6	3	3	11.3	6.6	6.6	66.801	0	20.496	1626100	3	AT2G44160.1	AT2G44160.1	560	AT2G44160.1 | Symbols: MTHFR2 | methylenetetrahydrofolate reductase 2 | chr2:18262301-18265185 FORWARD LENGTH=594
0	0	0	0	0	0	3	0	0	3	0	0	0	0	0				-1	3	3	3	24.4	24.4	24.4	17.793	0	18.04	2886700	3	AT3G53990.1;AT3G53990.2	AT3G53990.1;AT3G53990.2	800	AT3G53990.1 | Symbols: AtUSP, USP17 | Universal stress protein | chr3:19989658-19991019 REVERSE LENGTH=160;AT3G53990.2 | Symbols: AtUSP, USP17 | Universal stress protein | chr3:19990558-19991019 REVERSE LENGTH=126
0	0	0	0	0	0	2	1	0	3	0	0	0	0	0				-1	3	3	3	4	4	4	80.753	0	17.163	3864900	3	AT3G57410.10;AT3G57410.6;AT3G57410.9;AT3G57410.8;AT3G57410.7;AT3G57410.5;AT3G57410.4;AT3G57410.3;AT3G57410.2;AT3G57410.1;AT4G30160.4;AT4G30160.3;AT4G30160.1;AT4G30160.2	AT3G57410.10;AT3G57410.6;AT3G57410.9;AT3G57410.8;AT3G57410.7;AT3G57410.5;AT3G57410.4;AT3G57410.3;AT3G57410.2;AT3G57410.1	829	AT3G57410.10 | Symbols: VLN3, ATVLN3 | villin 3 | chr3:21245153-21249809 REVERSE LENGTH=727;AT3G57410.6 | Symbols: VLN3, ATVLN3 | villin 3 | chr3:21244412-21249809 REVERSE LENGTH=821;AT3G57410.9 | Symbols: VLN3, ATVLN3 | villin 3 | chr3:21243615-21249809 R
0	0	0	0	0	0	3	0	0	3	0	0	0	0	0				-1	3	3	3	16.6	16.6	16.6	21.984	0	17.863	7567200	3	AT4G14800.1;AT4G14800.2;AT3G22630.1	AT4G14800.1;AT4G14800.2;AT3G22630.1	924	AT4G14800.1 | Symbols: PBD2 | 20S proteasome beta subunit D2 | chr4:8500398-8502058 FORWARD LENGTH=199;AT4G14800.2 | Symbols: PBD2 | 20S proteasome beta subunit D2 | chr4:8500398-8502058 FORWARD LENGTH=215;AT3G22630.1 | Symbols: PBD1, PRCGB | 20S proteasom
0	0	0	0	0	0	3	0	0	3	0	0	0	0	0				-1	1	1	1	6.7	6.7	6.7	38.905	0.0031646	6.6239	390450	3	AT4G17520.1	AT4G17520.1	944	AT4G17520.1 | Symbols: HLN | HYALURONAN/mRNA BINDING FAMILY PROTEIN | chr4:9771496-9773313 FORWARD LENGTH=360
0	0	0	0	0	0	2	0	0	2	0	0	0	0	0				-1	1	1	1	34.8	34.8	34.8	11.162	0	14.231	1019300	2	AT1G01100.4;AT1G01100.2;AT1G01100.1	AT1G01100.4;AT1G01100.2;AT1G01100.1	3	AT1G01100.4 | Symbols: RPP1A, RPP1.1 | 60S acidic ribosomal protein P1-1, RPP1 co-orthologous gene 1 | chr1:50284-50954 REVERSE LENGTH=112;AT1G01100.2 | Symbols: RPP1A, RPP1.1 | 60S acidic ribosomal protein P1-1, RPP1 co-orthologous gene 1 | chr1:50284-509
0	0	0	0	0	0	2	0	0	2	0	0	0	0	0				-1	1	1	1	10.4	10.4	10.4	29.443	0	7.529	1995000	2	AT1G20450.2;AT1G20450.1	AT1G20450.2;AT1G20450.1	133	AT1G20450.2 | Symbols: LTI45, ERD10, LTI29 | EARLY RESPONSIVE TO DEHYDRATION 10, LOW TEMPERATURE INDUCED 45, LOW TEMPERATURE INDUCED 29 | chr1:7088235-7089107 REVERSE LENGTH=259;AT1G20450.1 | Symbols: LTI45, ERD10, LTI29 | EARLY RESPONSIVE TO DEHYDRATION 1
0	0	0	0	0	0	2	0	0	2	0	0	0	0	0				-1	2	2	2	10.6	10.6	10.6	17.859	0	11.293	4946300	2	AT1G23130.1	AT1G23130.1	146	AT1G23130.1 | Symbols: no symbol available | no full name available | chr1:8200434-8200997 FORWARD LENGTH=160
0	0	0	0	0	0	2	0	0	2	0	0	0	0	0				-1	2	2	2	5.3	5.3	5.3	46.749	0	11.007	822220	2	AT1G29150.2;AT1G29150.1	AT1G29150.2;AT1G29150.1	169	AT1G29150.2 | Symbols: RPN6, ATS9 | non-ATPase subunit 9, REGULATORY PARTICLE NON-ATPASE 6 | chr1:10181240-10182499 FORWARD LENGTH=419;AT1G29150.1 | Symbols: RPN6, ATS9 | non-ATPase subunit 9, REGULATORY PARTICLE NON-ATPASE 6 | chr1:10181240-10182499 FORWA
0	0	0	0	0	0	2	0	0	2	0	0	0	0	0				-1	2	2	2	5.8	5.8	5.8	34.161	0	11.209	5548200	2	AT1G79870.1;AT1G79870.2	AT1G79870.1;AT1G79870.2	362	AT1G79870.1 | Symbols: HPPR2 | Hydroxyphenylpyruvate reductase 2 | chr1:30044794-30045851 FORWARD LENGTH=313;AT1G79870.2 | Symbols: HPPR2 | Hydroxyphenylpyruvate reductase 2 | chr1:30044794-30045851 FORWARD LENGTH=294
0	0	0	0	0	0	2	0	0	2	0	0	0	0	0				-1	2	2	2	6.5	6.5	6.5	36.423	0	11.161	475860	2	AT2G26740.1;AT2G26750.1	AT2G26740.1;AT2G26750.1	452	AT2G26740.1 | Symbols: ATSEH, SEH | soluble epoxide hydrolase | chr2:11393148-11394257 REVERSE LENGTH=321;AT2G26750.1 | Symbols: no symbol available | no full name available | chr2:11395971-11397085 REVERSE LENGTH=320
0	0	0	0	0	0	2	0	0	2	0	0	0	0	0				-1	2	2	2	5.7	5.7	5.7	38.21	0	11.242	5851200	2	AT2G39080.1	AT2G39080.1	521	AT2G39080.1 | Symbols: EMB2799 | EMBRYO DEFECTIVE 2799 | chr2:16309981-16312475 REVERSE LENGTH=351
0	0	0	0	0	0	2	0	0	2	0	0	0	0	0				-1	2	2	2	4.6	4.6	4.6	51.85	0	11.82	7354600	2	AT3G54470.1;AT1G12775.1	AT3G54470.1;AT1G12775.1	804	AT3G54470.1 | Symbols: no symbol available | no full name available | chr3:20168285-20170245 REVERSE LENGTH=476;AT1G12775.1 | Symbols: no symbol available | no full name available | chr1:4353906-4355840 FORWARD LENGTH=644
0	0	0	0	0	0	2	0	0	2	0	0	0	0	0				-1	3	3	3	12.1	12.1	12.1	32.755	0	17.526	2971400	2	AT3G56190.1;AT3G56190.2;AT3G56450.1	AT3G56190.1;AT3G56190.2	820	AT3G56190.1 | Symbols: ALPHA-SNAP2, ASNAP | alpha-soluble NSF attachment protein 2 | chr3:20846119-20848356 REVERSE LENGTH=289;AT3G56190.2 | Symbols: ALPHA-SNAP2, ASNAP | alpha-soluble NSF attachment protein 2 | chr3:20846119-20848213 REVERSE LENGTH=240
0	0	0	0	0	0	2	0	0	2	0	0	0	0	0				-1	2	2	2	28.7	28.7	28.7	11.255	0	20.356	2400900	2	AT5G12140.1	AT5G12140.1	1125	AT5G12140.1 | Symbols: ATCYS1, CYS1 | cystatin-1 | chr5:3923295-3923936 REVERSE LENGTH=101
0	0	0	0	0	0	2	0	0	2	0	0	0	0	0				-1	1	1	1	2.5	2.5	2.5	55.009	0.0054688	6.5257	919570	2	AT5G34850.1	AT5G34850.1	1217	AT5G34850.1 | Symbols: PUP3, PAP26, ATPAP26 | purple acid phosphatase 26, phosphatase-under producer 3, PURPLE ACID PHOSPHATASE 26 | chr5:13108475-13111217 REVERSE LENGTH=475
0	0	0	0	0	0	2	0	0	2	0	0	0	0	0				-1	1	1	1	13.2	13.2	13.2	18.823	0.0061967	6.4896	211590	2	AT5G35620.2;AT5G35620.3;AT5G35620.1	AT5G35620.2;AT5G35620.3;AT5G35620.1	1221	AT5G35620.2 | Symbols: eIFiso4E, EIF(ISO)4E, LSP1, LSP, EIF4E2 | EUKARYOTIC TRANSLATION INITATION FACTOR 4E2, EUKARYOTIC INITIATION FACTOR (ISO)4E, LOSS OF SUSCEPTIBILITY TO POTYVIRUS 1, eukaryotic translation Initiation Factor isoform 4E | chr5:13825570-
0	0	0	0	0	2	0	0	0	2	0	0	0	0	0				-1	1	1	1	4.8	4.8	4.8	24.078	0.0076746	6.4459	40767000	2	AT5G51870.1;AT5G51870.4;AT5G51870.3	AT5G51870.1;AT5G51870.4;AT5G51870.3	1288	AT5G51870.1 | Symbols: AGL71 | AGAMOUS-like 71 | chr5:21085635-21087923 REVERSE LENGTH=207;AT5G51870.4 | Symbols: AGL71 | AGAMOUS-like 71 | chr5:21085635-21087923 REVERSE LENGTH=219;AT5G51870.3 | Symbols: AGL71 | AGAMOUS-like 71 | chr5:21085635-21087953 RE
0	0	0	0	0	0	2	0	0	2	0	0	0	0	0				-1	2	2	2	5.5	5.5	5.5	47.118	0	12.324	4440200	2	AT5G63860.1	AT5G63860.1	1341	AT5G63860.1 | Symbols: AtUVR8, UVR8 | UVB-RESISTANCE 8 | chr5:25554821-25558587 REVERSE LENGTH=440

## Sheet: evidence
Sequence	Length	Modifications	Modified sequence	ADP-ribosylation Probabilities	Oxidation (M) Probabilities	ADP-ribosylation Score Diffs	Oxidation (M) Score Diffs	Acetyl (Protein N-term)	ADP-ribosylation	Oxidation (M)	Missed cleavages	Proteins	Leading proteins	Leading razor protein	Type	Raw file	Experiment	MS/MS m/z	Charge	m/z	Mass	Uncalibrated - Calibrated m/z [ppm]	Uncalibrated - Calibrated m/z [Da]	Mass error [ppm]	Mass error [Da]	Uncalibrated mass error [ppm]	Uncalibrated mass error [Da]	Max intensity m/z 0	Retention time	Retention length	Calibrated retention time	Calibrated retention time start	Calibrated retention time finish	Retention time calibration	Match time difference	Match m/z difference	Match q-value	Match score	Number of data points	Number of scans	Number of isotopic peaks	PIF	Fraction of total spectrum	Base peak fraction	PEP	MS/MS count	MS/MS scan number	MS/MS scan numbers	MS3 scan numbers
AAAAEAATSEPAASA	15	Unmodified	_AAAAEAATSEPAASA_					0	0	0	0	AT3G25920.1	AT3G25920.1	AT3G25920.1	MULTI-MSMS	AvrRpm1_exp2	AvrRpm1_exp2	644.8042602539062	2	644.804	1287.59	0.2597	0.00016746	-0.13084	-8.4365e-05	0.12886	8.3092E-05	644.8043405278422	35.952	0.61717	35.952	35.702	36.32	0					77	32	3	0	0	0	3.9087E-06	1	10181	10181
AAAAEAATSEPAASA	15	Unmodified	_AAAAEAATSEPAASA_					0	0	0	0	AT3G25920.1	AT3G25920.1	AT3G25920.1	MULTI-MSMS	AvrRpm1_exp3	AvrRpm1_exp3	644.8046264648438	2	644.804	1287.59	0.075842	4.8903E-05	0.083379	5.3763E-05	0.15922	0.00010267	644.8044527899941	37.103	0.77034	37.103	36.866	37.636	0					117	40	4	0	0	0	8.9974E-07	1	10866	10866
AAAAEAATSEPAASA	15	Unmodified	_AAAAEAATSEPAASA_					0	0	0	0	AT3G25920.1	AT3G25920.1	AT3G25920.1	MULTI-MSMS	AvrRpm1_exp4	AvrRpm1_exp4	644.8043212890625	2	644.804	1287.59	0.080954	5.22E-05	0.055377	3.5708E-05	0.13633	8.7907E-05	644.8043939620591	35.621	0.62084	35.621	35.355	35.976	0					104	32	4	0	0	0	6.0305E-22	1	10939	10939
AAAAEAATSEPAASA	15	Unmodified	_AAAAEAATSEPAASA_					0	0	0	0	AT3G25920.1	AT3G25920.1	AT3G25920.1	MULTI-MSMS	Col-0_exp1	HopF2_exp1	644.8050537109375	2	644.804	1287.59	1.0158	0.00065499	-0.12195	-7.8635e-05	0.89385	0.00057636	644.8043580334019	55.074	0.69249	55.074	54.795	55.488	0					106	34	4	0	0	0	0.0015684	1	22997	22997
AAAAEAATSEPAASA	15	Unmodified	_AAAAEAATSEPAASA_					0	0	0	0	AT3G25920.1	AT3G25920.1	AT3G25920.1	MULTI-MSMS	Col-0_exp2	HopF2_exp2	644.804	2	644.804	1287.59	0.015537	1.0018E-05	0.12283	7.9202E-05	0.13837	8.922E-05	644.8044508322835	35.868	0.52499	35.868	35.639	36.164	0					50	27	2	0	0	0	1.0538E-10	1	10620	10620
AAAAEAATSEPAASA	15	Unmodified	_AAAAEAATSEPAASA_					0	0	0	0	AT3G25920.1	AT3G25920.1	AT3G25920.1	MULTI-MSMS	Col-0_exp3	HopF2_exp3	644.8045043945312	2	644.804	1287.59	0.36457	0.00023508	-0.35887	-0.0002314	0.0057027	3.6771E-06	644.8041743512839	37.439	0.5657	37.439	37.211	37.776	0					96	29	4	0	0	0	6.3644E-05	1	11457	11457
AAAAEAATSEPAASA	15	Unmodified	_AAAAEAATSEPAASA_					0	0	0	0	AT3G25920.1	AT3G25920.1	AT3G25920.1	MULTI-MSMS	Col-0_exp4	HopF2_exp4	644.8046264648438	2	644.804	1287.59	0.021042	1.3568E-05	0.047212	3.0443E-05	0.068255	4.4011E-05	644.8044403475892	35.957	0.63783	35.957	35.697	36.335	0					96	33	4	0	0	0	1.8434E-15	1	10052	10052
AAAAEAATSEPAASA	15	Unmodified	_AAAAEAATSEPAASA_					0	0	0	0	AT3G25920.1	AT3G25920.1	AT3G25920.1	MULTI-MSMS	HopF2_exp2	Col-0_exp2	644.8043823242188	2	644.804	1287.59	-0.21052	-0.00013574	0.048908	3.1536E-05	-0.16161	-0.00010421	645.306	36.158	0.54839	36.158	35.908	36.456	0					47	29	2	0	0	0	2.5951E-11	1	10478	10478
AAAAEAATSEPAASA	15	Unmodified	_AAAAEAATSEPAASA_					0	0	0	0	AT3G25920.1	AT3G25920.1	AT3G25920.1	MULTI-MSMS	HopF2_exp3	Col-0_exp3	644.804	2	644.804	1287.59	-0.028497	-1.8375e-05	0.11257	7.2586E-05	0.084074	5.4211E-05	644.8044838970578	36.936	0.76358	36.936	36.669	37.433	0					119	40	4	0	0	0	4.5076E-30	1	11391	11391
AAAAEAATSEPAASA	15	Unmodified	_AAAAEAATSEPAASA_					0	0	0	0	AT3G25920.1	AT3G25920.1	AT3G25920.1	MULTI-MSMS	HopF2_exp4	Col-0_exp4	644.8047485351562	2	644.804	1287.59	-0.13519	-8.717e-05	0.17616	0.00011359	0.040975	2.6421E-05	644.8044792768814	35.833	0.73341	35.833	35.532	36.266	0					114	38	4	0	0	0	1.3842E-15	1	10587	10587
AAAAEGGDTAGDAK	14	Unmodified	_AAAAEGGDTAGDAK_					0	0	0	0	AT5G46110.3;AT5G46110.1;AT5G46110.4	AT5G46110.3	AT5G46110.3	MULTI-MSMS	AvrRpm1_exp2	AvrRpm1_exp2	602.776	2	602.776	1203.54	0.27956	0.00016851	0.082941	4.9995E-05	0.3625	0.00021851	602.7757051620639	19.815	0.26025	19.815	19.681	19.941	0					39	13	4	0	0	0	4.6015E-06	1	4248	4248
AAAAEGGDTAGDAK	14	Unmodified	_AAAAEGGDTAGDAK_					0	0	0	0	AT5G46110.3;AT5G46110.1;AT5G46110.4	AT5G46110.3	AT5G46110.3	MULTI-MSMS	Col-0_exp2	HopF2_exp2	602.7757568359375	2	602.776	1203.54	0.10509	6.3344E-05	0.01159	6.9863E-06	0.11668	7.033E-05	602.7756397621415	19.966	0.20549	19.966	19.865	20.07	0					28	10	4	0	0	0	3.1889E-05	1	4697	4697
AAAAEGGDTAGDAK	14	Unmodified	_AAAAEGGDTAGDAK_					0	0	0	0	AT5G46110.3;AT5G46110.1;AT5G46110.4	AT5G46110.3	AT5G46110.3	MULTI-MSMS	HopF2_exp2	Col-0_exp2	602.7760620117188	2	602.776	1203.54	0.078531	4.7337E-05	0.19137	0.00011535	0.2699	0.00016269	602.776	19.993	0.26066	19.993	19.881	20.142	0					39	13	4	0	0	0	8.585E-05	1	4469	4469
AAAEELLEK	9	Unmodified	_AAAEELLEK_					0	0	0	0	AT5G30510.1	AT5G30510.1	AT5G30510.1	MULTI-MSMS	AvrRpm1_exp2	AvrRpm1_exp2	487.26361083984375	2	487.264	972.513	0.13336	6.4981E-05	0.10558	5.1446E-05	0.23894	0.00011643	487.2636663390801	42.126	0.44683	42.126	41.835	42.282	0					69	23	4	0	0	0	0.00041517	1	12400	12400
AAAEELLEK	9	Unmodified	_AAAEELLEK_					0	0	0	0	AT5G30510.1	AT5G30510.1	AT5G30510.1	MULTI-MSMS	AvrRpm1_exp3	AvrRpm1_exp3	487.26385498046875	2	487.264	972.513	0.21313	0.00010385	0.45369	0.00022107	0.66683	0.00032492	487.264	48.027	0.39415	48.027	47.874	48.268	0					33	20	3	0	0	0	0.00576	1	14977	14977
AAAEELLEK	9	Unmodified	_AAAEELLEK_					0	0	0	0	AT5G30510.1	AT5G30510.1	AT5G30510.1	MSMS	Col-0_exp1	HopF2_exp1	487.264	2	487.264	972.513	NaN	NaN	NaN	NaN	NaN	NaN	NaN	63.549	1	63.549	63.049	64.049	0								0	0	0	0.013007	1	28260	28260
AAAEELLEK	9	Unmodified	_AAAEELLEK_					0	0	0	0	AT5G30510.1	AT5G30510.1	AT5G30510.1	MULTI-MSMS	Col-0_exp2	HopF2_exp2	487.26373291015625	2	487.264	972.513	0.040334	1.9653E-05	0.13861	6.7541E-05	0.17895	8.7194E-05	487.264	42.141	0.50591	42.141	41.841	42.347	0					56	26	3	0	0	0	0.0038649	1	12915	12915
AAAEELLEK	9	Unmodified	_AAAEELLEK_					0	0	0	0	AT5G30510.1	AT5G30510.1	AT5G30510.1	MSMS	Col-0_exp3	HopF2_exp3	487.2641296386719	2	487.264	972.513	NaN	NaN	NaN	NaN	NaN	NaN	NaN	48.375	1	48.375	47.875	48.875	0								0	0	0	0.041318	1	15548	15548
AAAEELLEK	9	Unmodified	_AAAEELLEK_					0	0	0	0	AT5G30510.1	AT5G30510.1	AT5G30510.1	MULTI-MSMS	HopF2_exp2	Col-0_exp2	487.2633972167969	2	487.264	972.513	0.1815	8.8438E-05	0.072658	3.5404E-05	0.25416	0.00012384	487.2636391669379	42.162	0.7612	42.162	41.83	42.591	0					89	41	4	0	0	0	0.0086865	1	12679	12679
AAAEELLEK	9	Unmodified	_AAAEELLEK_					0	0	0	0	AT5G30510.1	AT5G30510.1	AT5G30510.1	MULTI-MSMS	HopF2_exp3	Col-0_exp3	487.26361083984375	2	487.264	972.513	0.05645	2.7506E-05	0.28596	0.00013934	0.34241	0.00016684	487.2638024606844	47.761	0.44629	47.761	47.626	48.073	0					37	23	3	0	0	0	0.017276	1	15477	15477
AAAEELLEKEIPLK	14	Unmodified	_AAAEELLEKEIPLK_					0	0	0	1	AT5G30510.1	AT5G30510.1	AT5G30510.1	MULTI-MSMS	Col-0_exp2	HopF2_exp2	518.631	3	518.631	1552.87	0.53902	0.00027955	-0.30855	-0.00016002	0.23047	0.00011953	518.6309427932883	65.452	0.39667	65.452	65.213	65.61	0					49	21	3	0	0	0	0.0030956	1	21543	21543
AAAEVLALQK	10	Unmodified	_AAAEVLALQK_					0	0	0	0	AT4G24620.1;AT4G24620.2	AT4G24620.1	AT4G24620.1	MULTI-MSMS	HopF2_exp2	Col-0_exp2	507.3031005859375	2	507.303	1012.59	0.12436	6.309E-05	-0.5358	-0.00027181	-0.41144	-0.00020872	507.3026192866597	44.495	0.35924	44.495	44.263	44.622	0					28	20	2	0	0	0	0.0088928	1	13612	13612
AAALNIVPTSTGAAK	15	Unmodified	_AAALNIVPTSTGAAK_					0	0	0	0	AT1G12900.4;AT1G12900.3;AT1G12900.1;AT1G12900.5;AT1G12900.2;AT1G42970.1;AT3G26650.1	AT1G12900.4;AT1G42970.1;AT3G26650.1	AT1G42970.1	MULTI-MSMS	AvrRpm1_exp1	AvrRpm1_exp1	692.894	2	692.893	1383.77	0.6753	0.00046791	0.087664	6.0742E-05	0.76296	0.00052865	692.8935139266856	78.292	0.74352	78.292	77.863	78.606	0					135	31	6	0	0	0	1.8272E-06	1	37571	37571
AAALNIVPTSTGAAK	15	Unmodified	_AAALNIVPTSTGAAK_					0	0	0	0	AT1G12900.4;AT1G12900.3;AT1G12900.1;AT1G12900.5;AT1G12900.2;AT1G42970.1;AT3G26650.1	AT1G12900.4;AT1G42970.1;AT3G26650.1	AT1G42970.1	MULTI-SECPEP	AvrRpm1_exp1	AvrRpm1_exp1	462.7470397949219	3	462.265	1383.77	0.84882	0.00039238	0.15228	7.0395E-05	1.0011	0.00046278	462.2647813762648	78.276	0.46289	78.276	78.034	78.497	0					56	18	4	0	0	0	3.1445E-05	1	37645	37645
AAALNIVPTSTGAAK	15	Unmodified	_AAALNIVPTSTGAAK_					0	0	0	0	AT1G12900.4;AT1G12900.3;AT1G12900.1;AT1G12900.5;AT1G12900.2;AT1G42970.1;AT3G26650.1	AT1G12900.4;AT1G42970.1;AT3G26650.1	AT1G42970.1	MULTI-SECPEP	AvrRpm1_exp1	AvrRpm1_exp1	693.3208618164062	2	692.893	1383.77	0.69593	0.0004822	0.015298	1.06E-05	0.71122	0.0004928	692.8933586382511	77.762	0.53886	77.762	77.373	77.912	0					30	21	2	0	0	0	0.02208	1	37276	37276
AAALNIVPTSTGAAK	15	Unmodified	_AAALNIVPTSTGAAK_					0	0	0	0	AT1G12900.4;AT1G12900.3;AT1G12900.1;AT1G12900.5;AT1G12900.2;AT1G42970.1;AT3G26650.1	AT1G12900.4;AT1G42970.1;AT3G26650.1	AT1G42970.1	MULTI-MSMS	AvrRpm1_exp2	AvrRpm1_exp2	692.8936157226562	2	692.893	1383.77	0.44457	0.00030804	-0.089629	-6.2103e-05	0.35494	0.00024594	692.8933340551092	49.358	1.141	49.358	48.859	50	0					233	60	6	0	0	0	6.7726E-07	3	15154	14962;15089;15154
AAALNIVPTSTGAAK	15	Unmodified	_AAALNIVPTSTGAAK_					0	0	0	0	AT1G12900.4;AT1G12900.3;AT1G12900.1;AT1G12900.5;AT1G12900.2;AT1G42970.1;AT3G26650.1	AT1G12900.4;AT1G42970.1;AT3G26650.1	AT1G42970.1	MULTI-MSMS	AvrRpm1_exp2	AvrRpm1_exp2	462.2647705078125	3	462.265	1383.77	0.55508	0.0002566	-0.21293	-9.8432e-05	0.34215	0.00015816	462.26457399736364	49.345	0.50292	49.345	49.046	49.549	0					75	26	4	0	0	0	0.029426	1	15037	15037
AAALNIVPTSTGAAK	15	Unmodified	_AAALNIVPTSTGAAK_					0	0	0	0	AT1G12900.4;AT1G12900.3;AT1G12900.1;AT1G12900.5;AT1G12900.2;AT1G42970.1;AT3G26650.1	AT1G12900.4;AT1G42970.1;AT3G26650.1	AT1G42970.1	MULTI-MSMS	AvrRpm1_exp3	AvrRpm1_exp3	693.395	2	692.893	1383.77	-0.0027279	-1.8902e-06	-0.0258	-1.7877e-05	-0.028528	-1.9767e-05	692.8934863760451	60.478	1.2122	60.478	60.277	61.49	0					172	63	6	0	0	0	4.3909E-07	2	19521	19521;19718
AAALNIVPTSTGAAK	15	Unmodified	_AAALNIVPTSTGAAK_					0	0	0	0	AT1G12900.4;AT1G12900.3;AT1G12900.1;AT1G12900.5;AT1G12900.2;AT1G42970.1;AT3G26650.1	AT1G12900.4;AT1G42970.1;AT3G26650.1	AT1G42970.1	MULTI-MSMS	AvrRpm1_exp3	AvrRpm1_exp3	462.26971435546875	3	462.265	1383.77	0.19646	9.0816E-05	-0.073523	-3.3987e-05	0.12293	5.6828E-05	462.26477165836326	60.504	0.24726	60.504	60.354	60.601	0					33	12	4	0	0	0	0.0037341	1	19549	19549
AAALNIVPTSTGAAK	15	Unmodified	_AAALNIVPTSTGAAK_					0	0	0	0	AT1G12900.4;AT1G12900.3;AT1G12900.1;AT1G12900.5;AT1G12900.2;AT1G42970.1;AT3G26650.1	AT1G12900.4;AT1G42970.1;AT3G26650.1	AT1G42970.1	MULTI-SECPEP	AvrRpm1_exp3	AvrRpm1_exp3	693.3530883789062	2	692.893	1383.77	-0.060598	-4.1988e-05	0.001461	1.0123E-06	-0.059137	-4.0976e-05	692.8934510984112	59.947	0.26769	59.947	59.782	60.05	0					32	13	3	0	0	0	3.618E-05	1	19362	19362
AAALNIVPTSTGAAK	15	Unmodified	_AAALNIVPTSTGAAK_					0	0	0	0	AT1G12900.4;AT1G12900.3;AT1G12900.1;AT1G12900.5;AT1G12900.2;AT1G42970.1;AT3G26650.1	AT1G12900.4;AT1G42970.1;AT3G26650.1	AT1G42970.1	MULTI-MSMS	AvrRpm1_exp4	AvrRpm1_exp4	692.8932495117188	2	692.893	1383.77	0.090678	6.283E-05	-0.024531	-1.6997e-05	0.066147	4.5833E-05	692.8933125855064	58.402	0.22854	58.402	58.279	58.507	0					27	11	3	0	0	0	0.0001256	1	19470	19470
AAALNIVPTSTGAAK	15	Unmodified	_AAALNIVPTSTGAAK_					0	0	0	0	AT1G12900.4;AT1G12900.3;AT1G12900.1;AT1G12900.5;AT1G12900.2;AT1G42970.1;AT3G26650.1	AT1G12900.4;AT1G42970.1;AT3G26650.1	AT1G42970.1	MULTI-MSMS	AvrRpm1_exp4	AvrRpm1_exp4	692.8933715820312	2	692.893	1383.77	-0.11375	-7.8814e-05	0.11775	8.1589E-05	0.0040045	2.7747E-06	692.8934961045809	58.961	0.92646	58.961	58.802	59.729	0					140	48	5	0	0	0	5.7972E-11	2	19666	19666;19887
AAALNIVPTSTGAAK	15	Unmodified	_AAALNIVPTSTGAAK_					0	0	0	0	AT1G12900.4;AT1G12900.3;AT1G12900.1;AT1G12900.5;AT1G12900.2;AT1G42970.1;AT3G26650.1	AT1G12900.4;AT1G42970.1;AT3G26650.1	AT1G42970.1	MULTI-MSMS	Col-0_exp1	HopF2_exp1	462.2703552246094	3	462.265	1383.77	1.0223	0.00047259	0.089917	4.1565E-05	1.1123	0.00051415	462.2647642128719	78.311	0.47702	78.311	78.036	78.513	0					55	18	4	0	0	0	0.032745	1	37437	37437
AAALNIVPTSTGAAK	15	Unmodified	_AAALNIVPTSTGAAK_					0	0	0	0	AT1G12900.4;AT1G12900.3;AT1G12900.1;AT1G12900.5;AT1G12900.2;AT1G42970.1;AT3G26650.1	AT1G12900.4;AT1G42970.1;AT3G26650.1	AT1G42970.1	MULTI-SECPEP	Col-0_exp1	HopF2_exp1	692.19	2	692.893	1383.77	0.79301	0.00054947	0.068285	4.7314E-05	0.8613	0.00059679	692.8934773436371	78.283	0.69385	78.283	77.91	78.604	0					123	27	6	0	0	0	1.5304E-14	1	37429	37429
AAALNIVPTSTGAAK	15	Unmodified	_AAALNIVPTSTGAAK_					0	0	0	0	AT1G12900.4;AT1G12900.3;AT1G12900.1;AT1G12900.5;AT1G12900.2;AT1G42970.1;AT3G26650.1	AT1G12900.4;AT1G42970.1;AT3G26650.1	AT1G42970.1	MULTI-MSMS	Col-0_exp2	HopF2_exp2	692.8934936523438	2	692.893	1383.77	0.12778	8.8535E-05	0.1149	7.9613E-05	0.24267	0.00016815	692.894	49.159	1.2996	49.159	48.657	49.957	0					254	68	6	0	0	0	2.0212E-07	3	15642	15449;15642;15843
AAALNIVPTSTGAAK	15	Unmodified	_AAALNIVPTSTGAAK_					0	0	0	0	AT1G12900.4;AT1G12900.3;AT1G12900.1;AT1G12900.5;AT1G12900.2;AT1G42970.1;AT3G26650.1	AT1G12900.4;AT1G42970.1;AT3G26650.1	AT1G42970.1	MULTI-MSMS	Col-0_exp2	HopF2_exp2	462.2650146484375	3	462.265	1383.77	0.14922	6.8978E-05	0.11854	5.4798E-05	0.26776	0.00012378	462.2646927227057	49.144	0.47322	49.144	48.847	49.32	0					77	24	4	0	0	0	0.008883	1	15531	15531
AAALNIVPTSTGAAK	15	Unmodified	_AAALNIVPTSTGAAK_					0	0	0	0	AT1G12900.4;AT1G12900.3;AT1G12900.1;AT1G12900.5;AT1G12900.2;AT1G42970.1;AT3G26650.1	AT1G12900.4;AT1G42970.1;AT3G26650.1	AT1G42970.1	MULTI-MSMS	Col-0_exp3	HopF2_exp3	693.3941040039062	2	692.893	1383.77	-0.023757	-1.6461e-05	-0.46895	-0.00032493	-0.49271	-0.00034139	692.8931234837559	60.192	0.18533	60.192	60.054	60.239	0					16	9	2	0	0	0	0.005126	1	19764	19764
AAALNIVPTSTGAAK	15	Unmodified	_AAALNIVPTSTGAAK_					0	0	0	0	AT1G12900.4;AT1G12900.3;AT1G12900.1;AT1G12900.5;AT1G12900.2;AT1G42970.1;AT3G26650.1	AT1G12900.4;AT1G42970.1;AT3G26650.1	AT1G42970.1	MULTI-MSMS	Col-0_exp3	HopF2_exp3	692.8933715820312	2	692.893	1383.77	-0.072115	-4.9968e-05	0.11207	7.7654E-05	0.039957	2.7686E-05	692.8934858897586	60.699	0.85062	60.699	60.503	61.354	0					175	56	6	0	0	0	1.9172E-08	2	19954	19954;20135
AAALNIVPTSTGAAK	15	Unmodified	_AAALNIVPTSTGAAK_					0	0	0	0	AT1G12900.4;AT1G12900.3;AT1G12900.1;AT1G12900.5;AT1G12900.2;AT1G42970.1;AT3G26650.1	AT1G12900.4;AT1G42970.1;AT3G26650.1	AT1G42970.1	MULTI-MSMS	Col-0_exp4	HopF2_exp4	693.3952026367188	2	692.893	1383.77	-0.085333	-5.9126e-05	0.18688	0.00012949	0.10154	7.0359E-05	692.893	58.569	0.26133	58.569	58.439	58.701	0					32	13	3	0	0	0	3.8064E-06	1	18491	18491
AAALNIVPTSTGAAK	15	Unmodified	_AAALNIVPTSTGAAK_					0	0	0	0	AT1G12900.4;AT1G12900.3;AT1G12900.1;AT1G12900.5;AT1G12900.2;AT1G42970.1;AT3G26650.1	AT1G12900.4;AT1G42970.1;AT3G26650.1	AT1G42970.1	MULTI-MSMS	Col-0_exp4	HopF2_exp4	692.893	2	692.893	1383.77	-0.29094	-0.00020159	0.30043	0.00020817	0.0094902	6.5757E-06	692.8936014483214	59.109	0.97162	59.109	58.945	59.917	0					157	51	6	0	0	0	5.7972E-11	2	18676	18676;18871
AAALNIVPTSTGAAK	15	Unmodified	_AAALNIVPTSTGAAK_					0	0	0	0	AT1G12900.4;AT1G12900.3;AT1G12900.1;AT1G12900.5;AT1G12900.2;AT1G42970.1;AT3G26650.1	AT1G12900.4;AT1G42970.1;AT3G26650.1	AT1G42970.1	MULTI-SECPEP	HopF2_exp1	Col-0_exp1	692.3431396484375	2	692.893	1383.77	0.62683	0.00043432	-0.088089	-6.1037e-05	0.53874	0.00037329	692.8933173811131	78.185	0.74234	78.185	77.822	78.564	0					114	29	5	0	0	0	1.169E-14	1	38015	38015
AAALNIVPTSTGAAK	15	Unmodified	_AAALNIVPTSTGAAK_					0	0	0	0	AT1G12900.4;AT1G12900.3;AT1G12900.1;AT1G12900.5;AT1G12900.2;AT1G42970.1;AT3G26650.1	AT1G12900.4;AT1G42970.1;AT3G26650.1	AT1G42970.1	MULTI-MSMS	HopF2_exp2	Col-0_exp2	692.894	2	692.893	1383.77	0.1407	9.7489E-05	0.13423	9.3005E-05	0.27493	0.00019049	692.8935127126408	49.353	1.3556	49.353	48.836	50.192	0					259	72	6	0	0	0	4.4251E-08	2	15461	15272;15461
AAALNIVPTSTGAAK	15	Unmodified	_AAALNIVPTSTGAAK_					0	0	0	0	AT1G12900.4;AT1G12900.3;AT1G12900.1;AT1G12900.5;AT1G12900.2;AT1G42970.1;AT3G26650.1	AT1G12900.4;AT1G42970.1;AT3G26650.1	AT1G42970.1	MULTI-MSMS	HopF2_exp2	Col-0_exp2	462.26470947265625	3	462.265	1383.77	0.13939	6.4434E-05	0.11408	5.2736E-05	0.25347	0.00011717	462.26473060775834	49.38	0.46429	49.38	49.076	49.54	0					78	24	4	0	0	0	0.0039713	1	15359	15359
AAALNIVPTSTGAAK	15	Unmodified	_AAALNIVPTSTGAAK_					0	0	0	0	AT1G12900.4;AT1G12900.3;AT1G12900.1;AT1G12900.5;AT1G12900.2;AT1G42970.1;AT3G26650.1	AT1G12900.4;AT1G42970.1;AT3G26650.1	AT1G42970.1	MULTI-MSMS	HopF2_exp3	Col-0_exp3	692.8936767578125	2	692.893	1383.77	-0.42177	-0.00029224	0.43838	0.00030375	0.016602	1.1504E-05	692.8936753848003	59.685	0.22754	59.685	59.534	59.761	0					16	11	2	0	0	0	0.0023947	2	19839	19839;19880
AAALNIVPTSTGAAK	15	Unmodified	_AAALNIVPTSTGAAK_					0	0	0	0	AT1G12900.4;AT1G12900.3;AT1G12900.1;AT1G12900.5;AT1G12900.2;AT1G42970.1;AT3G26650.1	AT1G12900.4;AT1G42970.1;AT3G26650.1	AT1G42970.1	MULTI-MSMS	HopF2_exp3	Col-0_exp3	692.8933715820312	2	692.893	1383.77	-0.30867	-0.00021387	0.25466	0.00017645	-0.054005	-3.742e-05	692.894	60.21	0.95829	60.21	60.008	60.966	0					151	50	6	0	0	0	4.2885E-08	2	20031	20031;20236
AAALNIVPTSTGAAK	15	Unmodified	_AAALNIVPTSTGAAK_					0	0	0	0	AT1G12900.4;AT1G12900.3;AT1G12900.1;AT1G12900.5;AT1G12900.2;AT1G42970.1;AT3G26650.1	AT1G12900.4;AT1G42970.1;AT3G26650.1	AT1G42970.1	MULTI-MSMS	HopF2_exp4	Col-0_exp4	692.893	2	692.893	1383.77	-0.15244	-0.00010563	0.017403	1.2058E-05	-0.13504	-9.3567e-05	692.8934244532638	58.466	0.29879	58.466	58.322	58.62	0					34	17	3	0	0	0	0.001038	1	18941	18941
AAALNIVPTSTGAAK	15	Unmodified	_AAALNIVPTSTGAAK_					0	0	0	0	AT1G12900.4;AT1G12900.3;AT1G12900.1;AT1G12900.5;AT1G12900.2;AT1G42970.1;AT3G26650.1	AT1G12900.4;AT1G42970.1;AT3G26650.1	AT1G42970.1	MULTI-MSMS	HopF2_exp4	Col-0_exp4	692.8933715820312	2	692.893	1383.77	-0.15437	-0.00010696	0.17616	0.00012206	0.021788	1.5097E-05	692.8935267949242	58.997	0.83421	58.997	58.802	59.636	0					149	44	6	0	0	0	5.7972E-11	2	19134	19134;19327
AAAPPPTDPFTLTVEEK	17	Unmodified	_AAAPPPTDPFTLTVEEK_					0	0	0	0	AT5G05010.2;AT5G05010.1	AT5G05010.2	AT5G05010.2	MULTI-MSMS	Col-0_exp2	HopF2_exp2	892.4595336914062	2	892.459	1782.9	-0.015304	-1.3658e-05	0.29427	0.00026263	0.27897	0.00024897	892.9611920724083	68.577	0.47809	68.577	68.395	68.873	0					54	25	3	0	0	0	0.0011867	1	22719	22719
AAAPPPTDPFTLTVEEK	17	Unmodified	_AAAPPPTDPFTLTVEEK_					0	0	0	0	AT5G05010.2;AT5G05010.1	AT5G05010.2	AT5G05010.2	MULTI-MSMS	Col-0_exp4	HopF2_exp4	892.9613037109375	2	892.459	1782.9	0.032548	2.9047E-05	0.076811	6.855E-05	0.10936	9.7598E-05	892.4592473585515	74.938	0.32117	74.938	74.79	75.112	0					31	16	3	0	0	0	0.0014179	1	24505	24505
AAATSAAATSASGTQR	16	Unmodified	_AAATSAAATSASGTQR_					0	0	0	0	AT2G32850.1;AT2G32850.2	AT2G32850.1	AT2G32850.1	MULTI-MSMS	AvrRpm1_exp4	AvrRpm1_exp4	711.3532104492188	2	711.353	1420.69	0.077466	5.5105E-05	0.23765	0.00016905	0.31511	0.00022416	711.3528149337834	25.173	0.22854	25.173	25.076	25.305	0					17	11	2	0	0	0	1.7119E-14	1	7118	7118
AAAVETVEPTTDSSIVDK	18	Unmodified	_AAAVETVEPTTDSSIVDK_					0	0	0	0	AT3G60750.2;AT3G60750.1	AT3G60750.2	AT3G60750.2	MULTI-MSMS	HopF2_exp2	Col-0_exp2	917.4613037109375	2	916.96	1831.91	0.22165	0.00020324	0.066904	6.1348E-05	0.28855	0.00026459	917.4612863981182	52.82	0.26531	52.82	52.737	53.003	0					21	13	2	0	0	0	3.3509E-16	1	16712	16712
AAAVGANNQAAQSILK	16	Unmodified	_AAAVGANNQAAQSILK_					0	0	0	0	AT3G22110.1	AT3G22110.1	AT3G22110.1	MULTI-MSMS	AvrRpm1_exp1	AvrRpm1_exp1	764.4201049804688	2	763.918	1525.82	0.77188	0.00058965	-0.022179	-1.6943e-05	0.7497	0.00057271	763.9178961698946	70.18	0.24629	70.18	69.994	70.24	0					15	9	2	0	0	0	0.0011303	1	32385	32385
AAAVGANNQAAQSILK	16	Unmodified	_AAAVGANNQAAQSILK_					0	0	0	0	AT3G22110.1	AT3G22110.1	AT3G22110.1	MULTI-MSMS	Col-0_exp2	HopF2_exp2	763.918	2	763.918	1525.82	-0.25284	-0.00019315	0.022484	1.7176E-05	-0.23036	-0.00017597	763.9181260167738	41.096	0.18637	41.096	40.963	41.15	0					16	9	2	0	0	0	0.0005296	1	12599	12599
AAAVLANEGGLAVK	14	Unmodified	_AAAVLANEGGLAVK_					0	0	0	0	AT4G32720.2;AT4G32720.1	AT4G32720.2	AT4G32720.2	MULTI-MSMS	AvrRpm1_exp3	AvrRpm1_exp3	642.3693237304688	2	642.37	1282.72	0.1863	0.00011967	-0.10511	-6.7516e-05	0.081193	5.2156E-05	642.3693314368265	58.65	0.19141	58.65	58.537	58.729	0					17	9	2	0	0	0	9.2317E-05	1	18907	18907
AAAVPIVIAINK	12	Unmodified	_AAAVPIVIAINK_					0	0	0	0	AT1G17220.1	AT1G17220.1	AT1G17220.1	MSMS	HopF2_exp2	Col-0_exp2	590.3760375976562	2	590.377	1178.74	NaN	NaN	NaN	NaN	NaN	NaN	NaN	64.264	1	64.264	63.764	64.764	0								0	0	0	5.5176E-09	1	20851	20851
AADLTYWESAAR	12	Unmodified	_AADLTYWESAAR_					0	0	0	0	AT3G29360.2;AT3G29360.1;AT5G39320.1;AT1G26570.1	AT3G29360.2	AT3G29360.2	MSMS	AvrRpm1_exp2	AvrRpm1_exp2	677.325	2	677.325	1352.64	NaN	NaN	NaN	NaN	NaN	NaN	NaN	62.458	1	62.458	61.958	62.958	0								0	0	0	0.0097469	1	19825	19825
AADLTYWESAAR	12	Unmodified	_AADLTYWESAAR_					0	0	0	0	AT3G29360.2;AT3G29360.1;AT5G39320.1;AT1G26570.1	AT3G29360.2	AT3G29360.2	MULTI-MSMS	AvrRpm1_exp3	AvrRpm1_exp3	677.8252563476562	2	677.325	1352.64	0.0033493	2.2686E-06	-0.066409	-4.498e-05	-0.06306	-4.2712e-05	677.3251394093536	66.999	0.16135	66.999	66.911	67.073	0					13	8	2	0	0	0	0.022254	1	21917	21917
AADLTYWESAAR	12	Unmodified	_AADLTYWESAAR_					0	0	0	0	AT3G29360.2;AT3G29360.1;AT5G39320.1;AT1G26570.1	AT3G29360.2	AT3G29360.2	MULTI-MSMS	Col-0_exp2	HopF2_exp2	677.325	2	677.325	1352.64	0.20274	0.00013732	-0.23559	-0.00015957	-0.032854	-2.2253e-05	677.3251211845945	62.304	0.37306	62.304	62.149	62.522	0					31	19	3	0	0	0	0.0011693	2	20387	20387;20424
AADLTYWESAAR	12	Unmodified	_AADLTYWESAAR_					0	0	0	0	AT3G29360.2;AT3G29360.1;AT5G39320.1;AT1G26570.1	AT3G29360.2	AT3G29360.2	MULTI-MSMS	HopF2_exp2	Col-0_exp2	677.325	2	677.325	1352.64	0.39203	0.00026553	-0.39077	-0.00026468	0.0012588	8.5262E-07	677.3249239426142	62.403	0.33347	62.403	62.237	62.57	0					25	17	2	0	0	0	0.011426	1	20148	20148
AADLTYWESAAR	12	Unmodified	_AADLTYWESAAR_					0	0	0	0	AT3G29360.2;AT3G29360.1;AT5G39320.1;AT1G26570.1	AT3G29360.2	AT3G29360.2	MULTI-MSMS	HopF2_exp3	Col-0_exp3	677.3255004882812	2	677.325	1352.64	0.073674	4.9901E-05	-0.39919	-0.00027038	-0.32551	-0.00022048	677.8265021489132	66.833	0.21654	66.833	66.703	66.92	0					13	11	2	0	0	0	0.034748	1	22473	22473
AADLVSR	7	Unmodified	_AADLVSR_					0	0	0	0	ATCG00160.1	ATCG00160.1	ATCG00160.1	MULTI-MSMS	Col-0_exp2	HopF2_exp2	366.20587158203125	2	366.206	730.397	0.00062822	2.3006E-07	-0.13303	-4.8716e-05	-0.1324	-4.8486e-05	366.2058702080929	26.839	0.62481	26.839	26.591	27.215	0					83	33	3	0	0	0	0.029368	1	7214	7214
AADLVSR	7	Unmodified	_AADLVSR_					0	0	0	0	ATCG00160.1	ATCG00160.1	ATCG00160.1	MULTI-MSMS	HopF2_exp2	Col-0_exp2	366.2054443359375	2	366.206	730.397	-0.11517	-4.2174e-05	-0.1085	-3.9734e-05	-0.22367	-8.1909e-05	366.2058750209598	26.84	0.70679	26.84	26.677	27.383	0					94	37	3	0	0	0	0.02057	1	6994	6994
AADNIAANLYAVK	13	Unmodified	_AADNIAANLYAVK_					0	0	0	0	AT5G23120.1;AT5G23120.2	AT5G23120.1	AT5G23120.1	MULTI-SECPEP	AvrRpm1_exp2	AvrRpm1_exp2	667.3773193359375	2	667.359	1332.7	0.37766	0.00025203	0.090796	6.0594E-05	0.46845	0.00031263	667.3592610982992	57.32	0.72469	57.32	57.01	57.734	0					104	39	4	0	0	0	0.016557	1	17967	17967
AADNIAANLYAVK	13	Unmodified	_AADNIAANLYAVK_					0	0	0	0	AT5G23120.1;AT5G23120.2	AT5G23120.1	AT5G23120.1	MULTI-MSMS	AvrRpm1_exp3	AvrRpm1_exp3	667.3594360351562	2	667.359	1332.7	0.1501	0.00010017	0.10771	7.188E-05	0.2578	0.00017205	667.3591449135014	65.639	0.40949	65.639	65.447	65.856	0					57	25	3	0	0	0	0.0052023	1	21423	21423
AADNIAANLYAVK	13	Unmodified	_AADNIAANLYAVK_					0	0	0	0	AT5G23120.1;AT5G23120.2	AT5G23120.1	AT5G23120.1	MULTI-MSMS	AvrRpm1_exp4	AvrRpm1_exp4	667.3589477539062	2	667.359	1332.7	0.2886	0.0001926	0.14667	9.7879E-05	0.43526	0.00029048	667.3591501509263	64.298	0.28352	64.298	64.157	64.441	0					32	14	3	0	0	0	0.0029892	1	21609	21609
AADNIAANLYAVK	13	Unmodified	_AADNIAANLYAVK_					0	0	0	0	AT5G23120.1;AT5G23120.2	AT5G23120.1	AT5G23120.1	MULTI-MSMS	Col-0_exp2	HopF2_exp2	667.3591918945312	2	667.359	1332.7	0.49168	0.00032813	0.09345	6.2365E-05	0.58513	0.00039049	667.3592132210562	57.164	0.89811	57.164	56.654	57.552	0					112	47	5	0	0	0	0.0035269	1	18485	18485
AADNIAANLYAVK	13	Unmodified	_AADNIAANLYAVK_					0	0	0	0	AT5G23120.1;AT5G23120.2	AT5G23120.1	AT5G23120.1	MULTI-MSMS	Col-0_exp4	HopF2_exp4	667.8604736328125	2	667.359	1332.7	0.44112	0.00029439	-0.031328	-2.0907e-05	0.40979	0.00027348	667.3591688680965	64.382	0.32475	64.382	64.244	64.569	0					40	16	3	0	0	0	0.00041668	1	20635	20635
AADNIAANLYAVK	13	Unmodified	_AADNIAANLYAVK_					0	0	0	0	AT5G23120.1;AT5G23120.2	AT5G23120.1	AT5G23120.1	MULTI-MSMS	HopF2_exp2	Col-0_exp2	667.3594970703125	2	667.359	1332.7	0.33755	0.00022527	0.12241	8.1693E-05	0.45997	0.00030696	667.3592521794615	57.254	0.88065	57.254	56.919	57.8	0					134	49	4	0	0	0	0.0035269	1	18247	18247
AADNIAANLYAVK	13	Unmodified	_AADNIAANLYAVK_					0	0	0	0	AT5G23120.1;AT5G23120.2	AT5G23120.1	AT5G23120.1	MULTI-MSMS	HopF2_exp3	Col-0_exp3	667.359	2	667.359	1332.7	0.33508	0.00022362	0.18899	0.00012613	0.52407	0.00034974	667.3591583461915	65.487	0.31212	65.487	65.355	65.667	0					46	16	4	0	0	0	0.0018096	1	21962	21962
AADSTSSSPSVASGDR	16	Unmodified	_AADSTSSSPSVASGDR_					0	0	0	0	AT5G38660.1;AT5G38660.2	AT5G38660.1	AT5G38660.1	MULTI-MSMS	AvrRpm1_exp1	AvrRpm1_exp1	747.8374633789062	2	747.837	1493.66	0.93471	0.00069901	-0.17823	-0.00013329	0.75648	0.00056572	747.8369958407951	38.635	0.27382	38.635	38.5	38.774	0					26	10	3	0	0	0	0.0020375	1	12817	12817
AADSTSSSPSVASGDR	16	Unmodified	_AADSTSSSPSVASGDR_					0	0	0	0	AT5G38660.1;AT5G38660.2	AT5G38660.1	AT5G38660.1	MULTI-MSMS	Col-0_exp1	HopF2_exp1	747.837	2	747.837	1493.66	0.14183	0.00010607	0.17225	0.00012881	0.31408	0.00023488	747.8370240127438	38.911	0.27686	38.911	38.761	39.037	0					14	10	2	0	0	0	3.0854E-11	1	12794	12794
AADSTSSSPSVASGDR	16	Unmodified	_AADSTSSSPSVASGDR_					0	0	0	0	AT5G38660.1;AT5G38660.2	AT5G38660.1	AT5G38660.1	MULTI-MSMS	HopF2_exp1	Col-0_exp1	747.837	2	747.837	1493.66	0.21523	0.00016095	-0.048717	-3.6432e-05	0.16651	0.00012452	747.8372230743623	38.454	0.24987	38.454	38.323	38.573	0					16	9	3	0	0	0	0.0019353	1	12957	12957
AADVGADLVGK	11	Unmodified	_AADVGADLVGK_					0	0	0	0	AT1G15690.1;AT1G15690.2	AT1G15690.1	AT1G15690.1	MULTI-MSMS	AvrRpm1_exp2	AvrRpm1_exp2	508.7724304199219	2	508.275	1014.53	-0.1188	-6.0385e-05	-0.20409	-0.00010373	-0.32289	-0.00016412	508.2745569271635	45.004	0.47113	45.004	44.829	45.3	0					60	24	3	0	0	0	0.011673	1	13476	13476
AADVGADLVGK	11	Unmodified	_AADVGADLVGK_					0	0	0	0	AT1G15690.1;AT1G15690.2	AT1G15690.1	AT1G15690.1	MSMS	AvrRpm1_exp3	AvrRpm1_exp3	508.2747802734375	2	508.275	1014.53	NaN	NaN	NaN	NaN	NaN	NaN	NaN	48.009	1	48.009	47.509	48.509	0								0	0	0	0.037854	1	14981	14981
AADVGADLVGK	11	Unmodified	_AADVGADLVGK_					0	0	0	0	AT1G15690.1;AT1G15690.2	AT1G15690.1	AT1G15690.1	MULTI-MSMS	Col-0_exp1	HopF2_exp1	508.2754821777344	2	508.275	1014.53	1.2262	0.00062324	-0.17265	-8.7752e-05	1.0535	0.00053549	508.2746387518507	65.421	0.36034	65.421	65.191	65.551	0					32	14	3	0	0	0	0.019992	1	29317	29317
AADVGADLVGK	11	Unmodified	_AADVGADLVGK_					0	0	0	0	AT1G15690.1;AT1G15690.2	AT1G15690.1	AT1G15690.1	MULTI-MSMS	HopF2_exp2	Col-0_exp2	508.2743835449219	2	508.275	1014.53	0.32052	0.00016291	-0.71096	-0.00036137	-0.39045	-0.00019846	508.27432311073477	45.058	0.51577	45.058	44.816	45.331	0					67	27	4	0	0	0	0.025433	1	13791	13791
AADVGADLVGKIER	14	Unmodified	_AADVGADLVGKIER_					0	0	0	1	AT1G15690.1;AT1G15690.2	AT1G15690.1	AT1G15690.1	MULTI-MSMS	Col-0_exp1	HopF2_exp1	471.9281005859375	3	471.928	1412.76	1.0063	0.00047489	-0.46247	-0.00021825	0.54381	0.00025664	471.92786865977376	82.366	0.31752	82.366	82.227	82.544	0					26	16	2	0	0	0	0.027963	1	40115	40115
AAEAETKPSQV	11	Unmodified	_AAEAETKPSQV_					0	0	0	1	AT3G56240.2;AT3G56240.3;AT3G56240.1	AT3G56240.2	AT3G56240.2	MULTI-MSMS	AvrRpm1_exp3	AvrRpm1_exp3	565.7881469726562	2	565.788	1129.56	0.063415	3.5879E-05	0.18264	0.00010333	0.24605	0.00013921	565.788	29.803	0.26221	29.803	29.67	29.932	0					40	13	4	0	0	0	0.0011586	1	8193	8193
AAEAETKPSQV	11	Unmodified	_AAEAETKPSQV_					0	0	0	1	AT3G56240.2;AT3G56240.3;AT3G56240.1	AT3G56240.2	AT3G56240.2	MULTI-MSMS	AvrRpm1_exp4	AvrRpm1_exp4	565.7879638671875	2	565.788	1129.56	0.027769	1.5711E-05	0.21969	0.0001243	0.24746	0.00014001	565.7881175392303	28.407	0.26425	28.407	28.286	28.55	0					30	13	3	0	0	0	3.5526E-14	1	8299	8299
AAEAETKPSQV	11	Unmodified	_AAEAETKPSQV_					0	0	0	1	AT3G56240.2;AT3G56240.3;AT3G56240.1	AT3G56240.2	AT3G56240.2	MULTI-MSMS	Col-0_exp3	HopF2_exp3	565.7880249023438	2	565.788	1129.56	0.34221	0.00019362	-0.10195	-5.7684e-05	0.24026	0.00013593	565.7879299925003	29.996	0.27755	29.996	29.873	30.151	0					25	14	2	0	0	0	0.0029327	1	8751	8751
AAEAETKPSQV	11	Unmodified	_AAEAETKPSQV_					0	0	0	1	AT3G56240.2;AT3G56240.3;AT3G56240.1	AT3G56240.2	AT3G56240.2	MULTI-MSMS	Col-0_exp4	HopF2_exp4	565.7881469726562	2	565.788	1129.56	-0.071166	-4.0265e-05	0.36575	0.00020693	0.29458	0.00016667	565.7882295039976	28.709	0.26273	28.709	28.608	28.87	0					30	13	3	0	0	0	1.9889E-08	1	7384	7384
AAEAETKPSQV	11	Unmodified	_AAEAETKPSQV_					0	0	0	1	AT3G56240.2;AT3G56240.3;AT3G56240.1	AT3G56240.2	AT3G56240.2	MULTI-MSMS	HopF2_exp3	Col-0_exp3	565.7882690429688	2	565.788	1129.56	0.045063	2.5496E-05	0.2747	0.00015542	0.31977	0.00018092	565.7881615546747	29.625	0.20649	29.625	29.519	29.725	0					26	10	3	0	0	0	0.0023345	1	8713	8713
AAEAETKPSQV	11	Unmodified	_AAEAETKPSQV_					0	0	0	1	AT3G56240.2;AT3G56240.3;AT3G56240.1	AT3G56240.2	AT3G56240.2	MULTI-MSMS	HopF2_exp4	Col-0_exp4	565.7881469726562	2	565.788	1129.56	0.046045	2.6051E-05	0.22446	0.000127	0.2705	0.00015305	565.7880961543236	28.57	0.31947	28.57	28.432	28.751	0					38	16	3	0	0	0	0.00059134	1	7984	7984
AAEDPAPASSSSK	13	Unmodified	_AAEDPAPASSSSK_					0	0	0	0	AT4G28750.1	AT4G28750.1	AT4G28750.1	MULTI-MSMS	AvrRpm1_exp2	AvrRpm1_exp2	609.2858276367188	2	609.286	1216.56	0.42566	0.00025935	-0.29322	-0.00017865	0.13244	8.0696E-05	609.2856434907824	20.789	0.55791	20.789	20.571	21.129	0					81	29	5	0	0	0	9.4596E-06	1	4583	4583
AAEDPAPASSSSK	13	Unmodified	_AAEDPAPASSSSK_					0	0	0	0	AT4G28750.1	AT4G28750.1	AT4G28750.1	MULTI-MSMS	Col-0_exp2	HopF2_exp2	609.286	2	609.286	1216.56	-0.1115	-6.7934e-05	0.17964	0.00010945	0.068138	4.1516E-05	609.286	20.725	0.48531	20.725	20.527	21.012	0					71	25	4	0	0	0	3.5196E-13	1	4956	4956
AAEDPAPASSSSK	13	Unmodified	_AAEDPAPASSSSK_					0	0	0	0	AT4G28750.1	AT4G28750.1	AT4G28750.1	MULTI-MSMS	HopF2_exp2	Col-0_exp2	609.2858276367188	2	609.286	1216.56	-0.0036813	-2.2429e-06	0.12153	7.4049E-05	0.11785	7.1807E-05	609.2859106228915	20.973	0.54814	20.973	20.793	21.341	0					87	28	5	0	0	0	2.4607E-08	1	4805	4805
AAEDPEFETFYTK	13	Unmodified	_AAEDPEFETFYTK_					0	0	0	0	ATCG00270.1	ATCG00270.1	ATCG00270.1	MULTI-SECPEP	AvrRpm1_exp1	AvrRpm1_exp1	774.3943481445312	2	774.349	1546.68	0.7203	0.00055776	0.3953	0.0003061	1.1156	0.00086386	774.3489375289396	96.989	0.78743	96.989	96.669	97.456	0					179	50	5	0	0	0	0.013236	1	49474	49474
AAEDPEFETFYTK	13	Unmodified	_AAEDPEFETFYTK_					0	0	0	0	ATCG00270.1	ATCG00270.1	ATCG00270.1	MULTI-MSMS	AvrRpm1_exp2	AvrRpm1_exp2	774.3477783203125	2	774.349	1546.68	-0.12318	-9.5383e-05	0.26115	0.00020222	0.13797	0.00010684	774.3487240527039	62.581	0.65479	62.581	62.296	62.951	0					112	35	4	0	0	0	1.1189E-08	1	19799	19799
AAEDPEFETFYTK	13	Unmodified	_AAEDPEFETFYTK_					0	0	0	0	ATCG00270.1	ATCG00270.1	ATCG00270.1	MULTI-MSMS	AvrRpm1_exp2	AvrRpm1_exp2	774.3483276367188	2	774.349	1546.68	-0.27106	-0.0002099	0.082148	6.3611E-05	-0.18891	-0.00014628	774.349	62.992	0.065437	62.992	62.951	63.017	0					5	3	2	0	0	0	0.00042098	1	20008	20008
AAEDPEFETFYTK	13	Unmodified	_AAEDPEFETFYTK_					0	0	0	0	ATCG00270.1	ATCG00270.1	ATCG00270.1	MULTI-MSMS	AvrRpm1_exp3	AvrRpm1_exp3	774.3490600585938	2	774.349	1546.68	-0.099164	-7.6787e-05	0.0053124	4.1137E-06	-0.093851	-7.2674e-05	774.3485957586532	66.31	0.55093	66.31	66.1	66.651	0					104	35	4	0	0	0	0.0013379	1	21637	21637
AAEDPEFETFYTK	13	Unmodified	_AAEDPEFETFYTK_					0	0	0	0	ATCG00270.1	ATCG00270.1	ATCG00270.1	MULTI-MSMS	AvrRpm1_exp4	AvrRpm1_exp4	774.349	2	774.349	1546.68	0.077769	6.022E-05	0.14252	0.00011036	0.22029	0.00017058	774.3486674328591	65.031	0.62848	65.031	64.84	65.468	0					109	32	5	0	0	0	0.0004287	1	21862	21862
AAEDPEFETFYTK	13	Unmodified	_AAEDPEFETFYTK_					0	0	0	0	ATCG00270.1	ATCG00270.1	ATCG00270.1	MULTI-MSMS	Col-0_exp1	HopF2_exp1	774.349	2	774.349	1546.68	1.2941	0.001002	-0.076023	-5.8868e-05	1.218	0.00094318	774.3485886501031	97.106	1.0043	97.106	96.729	97.734	0					186	52	5	0	0	0	0.016963	2	49268	49268;49719
AAEDPEFETFYTK	13	Unmodified	_AAEDPEFETFYTK_					0	0	0	0	ATCG00270.1	ATCG00270.1	ATCG00270.1	MULTI-MSMS	Col-0_exp2	HopF2_exp2	774.8494873046875	2	774.349	1546.68	0.11626	9.0027E-05	-0.062709	-4.8559e-05	0.053552	4.1468E-05	774.349	62.545	0.61432	62.545	62.223	62.838	0					99	34	4	0	0	0	8.1526E-13	2	20591	20415;20591
AAEDPEFETFYTK	13	Unmodified	_AAEDPEFETFYTK_					0	0	0	0	ATCG00270.1	ATCG00270.1	ATCG00270.1	MULTI-MSMS	Col-0_exp3	HopF2_exp3	774.85	2	774.349	1546.68	-0.11451	-8.8668e-05	0.13086	0.00010133	0.016349	1.266E-05	774.3486824614043	66.559	0.26538	66.559	66.427	66.692	0					38	29	3	0	0	0	0.0053182	2	21871	21871;21875
AAEDPEFETFYTK	13	Unmodified	_AAEDPEFETFYTK_					0	0	0	0	ATCG00270.1	ATCG00270.1	ATCG00270.1	MULTI-MSMS	Col-0_exp4	HopF2_exp4	774.348	2	774.349	1546.68	0.39208	0.0003036	-0.12346	-9.5598e-05	0.26862	0.00020801	774.3484779757678	65.185	0.63722	65.185	64.963	65.6	0					111	33	5	0	0	0	0.0064627	1	20878	20878
AAEDPEFETFYTK	13	Unmodified	_AAEDPEFETFYTK_					0	0	0	0	ATCG00270.1	ATCG00270.1	ATCG00270.1	MULTI-MSMS	HopF2_exp1	Col-0_exp1	774.8504638671875	2	774.349	1546.68	0.68214	0.00052822	0.10636	8.2361E-05	0.78851	0.00061058	774.3487213379186	96.927	0.52485	96.927	96.631	97.156	0					59	24	3	0	0	0	0.0051234	1	49937	49937
AAEDPEFETFYTK	13	Unmodified	_AAEDPEFETFYTK_					0	0	0	0	ATCG00270.1	ATCG00270.1	ATCG00270.1	MULTI-MSMS	HopF2_exp2	Col-0_exp2	774.3487548828125	2	774.349	1546.68	0.2645	0.00020481	-0.16403	-0.00012701	0.10047	7.7798E-05	774.3485095054909	62.574	0.91041	62.574	62.326	63.236	0					140	48	5	0	0	0	9.4596E-06	1	20168	20168
AAEDPEFETFYTK	13	Unmodified	_AAEDPEFETFYTK_					0	0	0	0	ATCG00270.1	ATCG00270.1	ATCG00270.1	MULTI-MSMS	HopF2_exp3	Col-0_exp3	774.3490600585938	2	774.349	1546.68	0.025824	1.9997E-05	-0.076499	-5.9237e-05	-0.050675	-3.924e-05	774.3485862848183	66.156	0.47168	66.156	65.942	66.413	0					87	30	4	0	0	0	0.0018375	1	22178	22178
AAEDPEFETFYTK	13	Unmodified	_AAEDPEFETFYTK_					0	0	0	0	ATCG00270.1	ATCG00270.1	ATCG00270.1	MULTI-MSMS	HopF2_exp4	Col-0_exp4	774.3479614257812	2	774.349	1546.68	0.15082	0.00011679	-0.045542	-3.5265e-05	0.10528	8.1524E-05	774.8500014463259	65.091	0.34232	65.091	64.944	65.286	0					76	30	3	0	0	0	0.0024952	1	21238	21238
AAEDTPPATASSDSSSTTAAAAPAKVPAAK	30	Unmodified	_AAEDTPPATASSDSSSTTAAAAPAKVPAAK_					0	0	0	1	AT2G20260.1	AT2G20260.1	AT2G20260.1	MULTI-MSMS	AvrRpm1_exp1	AvrRpm1_exp1	915.121	3	914.786	2741.34	0.92034	0.00084192	-0.31793	-0.00029084	0.60241	0.00055108	915.1197525236514	60.696	0.74122	60.696	60.369	61.11	0					117	29	6	0	0	0	6.1291E-10	1	26610	26610
AAEDTPPATASSDSSSTTAAAAPAKVPAAK	30	Unmodified	_AAEDTPPATASSDSSSTTAAAAPAKVPAAK_					0	0	0	1	AT2G20260.1	AT2G20260.1	AT2G20260.1	MULTI-MSMS	AvrRpm1_exp3	AvrRpm1_exp3	915.1199951171875	3	914.786	2741.34	-0.45843	-0.00041937	0.32623	0.00029843	-0.1322	-0.00012094	915.1204805631579	45.177	0.5843	45.177	44.97	45.554	0					124	30	6	0	0	0	9.1538E-29	1	13918	13918
AAEDTPPATASSDSSSTTAAAAPAKVPAAK	30	Unmodified	_AAEDTPPATASSDSSSTTAAAAPAKVPAAK_					0	0	0	1	AT2G20260.1	AT2G20260.1	AT2G20260.1	MULTI-MSMS	Col-0_exp1	HopF2_exp1	915.1212768554688	3	914.786	2741.34	0.93266	0.00085318	-0.13374	-0.00012234	0.79892	0.00073084	915.1200218348283	60.373	0.48653	60.373	60.168	60.655	0					79	19	5	0	0	0	5.2272999999999995E-36	2	26287	26287;26491
AAEDTPPATASSDSSSTTAAAAPAKVPAAK	30	Unmodified	_AAEDTPPATASSDSSSTTAAAAPAKVPAAK_					0	0	0	1	AT2G20260.1	AT2G20260.1	AT2G20260.1	MULTI-MSMS	Col-0_exp1	HopF2_exp1	686.5923461914062	4	686.341	2741.34	0.75887	0.00052084	-0.056897	-3.905e-05	0.70197	0.00048179	686.5915411719218	60.331	0.21378	60.331	60.244	60.458	0					9	8	2	0	0	0	0.0077209	1	26361	26361
AAEDTPPATASSDSSSTTAAAAPAKVPAAK	30	Unmodified	_AAEDTPPATASSDSSSTTAAAAPAKVPAAK_					0	0	0	1	AT2G20260.1	AT2G20260.1	AT2G20260.1	MULTI-MSMS	Col-0_exp3	HopF2_exp3	915.119	3	914.786	2741.34	-0.25323	-0.00023165	0.093672	8.569E-05	-0.15956	-0.00014596	915.1202171948632	45.458	0.30356	45.458	45.318	45.621	0					61	15	5	0	0	0	1.4514E-14	1	14452	14452
AAEDTPPATASSDSSSTTAAAAPAKVPAAK	30	Unmodified	_AAEDTPPATASSDSSSTTAAAAPAKVPAAK_					0	0	0	1	AT2G20260.1	AT2G20260.1	AT2G20260.1	MULTI-MSMS	Col-0_exp4	HopF2_exp4	915.4536743164062	3	914.786	2741.34	-0.38997	-0.00035673	0.38922	0.00035606	-0.00074024	-6.7716e-07	915.1204003519686	44.022	0.37383	44.022	43.895	44.269	0					61	19	5	0	0	0	5.158399999999999E-21	1	13092	13092
AAEDTPPATASSDSSSTTAAAAPAKVPAAK	30	Unmodified	_AAEDTPPATASSDSSSTTAAAAPAKVPAAK_					0	0	0	1	AT2G20260.1	AT2G20260.1	AT2G20260.1	MULTI-MSMS	HopF2_exp1	Col-0_exp1	915.1207885742188	3	914.786	2741.34	0.16838	0.00015403	0.45444	0.00041572	0.62282	0.00056975	915.1203445523302	60.674	0.44667	60.674	60.422	60.869	0					43	17	4	0	0	0	1.1728E-06	2	26958	26945;26958
AAEDTPPATASSDSSSTTAAAAPAKVPAAK	30	Unmodified	_AAEDTPPATASSDSSSTTAAAAPAKVPAAK_					0	0	0	1	AT2G20260.1	AT2G20260.1	AT2G20260.1	MULTI-MSMS	HopF2_exp3	Col-0_exp3	914.7854614257812	3	914.786	2741.34	-0.43493	-0.00039787	0.17094	0.00015637	-0.26399	-0.00024149	915.1202585685468	44.972	0.52692	44.972	44.78	45.307	0					109	27	6	0	0	0	1.3632000000000002E-35	1	14417	14417
AAEDTPPATASSDSSSTTAAAAPAKVPAAK	30	Unmodified	_AAEDTPPATASSDSSSTTAAAAPAKVPAAK_					0	0	0	1	AT2G20260.1	AT2G20260.1	AT2G20260.1	MULTI-MSMS	HopF2_exp4	Col-0_exp4	914.7857666015625	3	914.786	2741.34	0.2067	0.00018909	0.074728	6.836E-05	0.28143	0.00025745	915.1200795208092	43.965	0.28253	43.965	43.803	44.085	0					33	14	3	0	0	0	0.0024263	1	13707	13707
AAEIFSNK	8	Unmodified	_AAEIFSNK_					0	0	0	0	AT5G35630.3;AT5G35630.2;AT5G35630.1	AT5G35630.3	AT5G35630.3	MULTI-MSMS	AvrRpm1_exp2	AvrRpm1_exp2	440.2320861816406	2	440.232	878.45	0.074935	3.2989E-05	0.11582	5.0989E-05	0.19076	8.3978E-05	440.23220802320725	32.56	0.69413	32.56	32.332	33.026	0					95	36	4	0	0	0	0.0025416	1	9002	9002
AAEIFSNK	8	Unmodified	_AAEIFSNK_					0	0	0	0	AT5G35630.3;AT5G35630.2;AT5G35630.1	AT5G35630.3	AT5G35630.3	MULTI-MSMS	AvrRpm1_exp3	AvrRpm1_exp3	440.2317810058594	2	440.232	878.45	0.36863	0.00016228	-0.29063	-0.00012795	0.078001	3.4338E-05	440.2320031264945	40.314	0.3279	40.314	40.168	40.496	0					59	17	5	0	0	0	0.0084524	1	12083	12083
AAEIFSNK	8	Unmodified	_AAEIFSNK_					0	0	0	0	AT5G35630.3;AT5G35630.2;AT5G35630.1	AT5G35630.3	AT5G35630.3	MULTI-MSMS	Col-0_exp3	HopF2_exp3	440.23211669921875	2	440.232	878.45	-0.095649	-4.2108e-05	-0.35915	-0.00015811	-0.4548	-0.00020022	440.23183130501155	40.612	0.67586	40.612	40.157	40.833	0					71	35	4	0	0	0	0.0065975	1	12644	12644
AAEIFSNK	8	Unmodified	_AAEIFSNK_					0	0	0	0	AT5G35630.3;AT5G35630.2;AT5G35630.1	AT5G35630.3	AT5G35630.3	MULTI-MSMS	Col-0_exp4	HopF2_exp4	440.23150634765625	2	440.232	878.45	0.48016	0.00021138	-1.063	-0.00046797	-0.58284	-0.00025658	440.23171055181695	39.395	0.50361	39.395	39.022	39.526	0					51	26	3	0	0	0	0.010531	1	11324	11324
AAEIFSNK	8	Unmodified	_AAEIFSNK_					0	0	0	0	AT5G35630.3;AT5G35630.2;AT5G35630.1	AT5G35630.3	AT5G35630.3	MULTI-MSMS	HopF2_exp1	Col-0_exp1	440.2322692871094	2	440.232	878.45	0.67293	0.00029625	-0.064593	-2.8436e-05	0.60834	0.00026781	440.23207037946634	50.408	1.0544	50.408	49.617	50.671	0					83	41	3	0	0	0	0.018959	1	20560	20560
AAEIFSNK	8	Unmodified	_AAEIFSNK_					0	0	0	0	AT5G35630.3;AT5G35630.2;AT5G35630.1	AT5G35630.3	AT5G35630.3	MULTI-MSMS	HopF2_exp2	Col-0_exp2	440.2322082519531	2	440.232	878.45	0.27589	0.00012145	0.37182	0.00016369	0.64771	0.00028514	440.23240380663964	32.52	1.1974	32.52	32.231	33.429	0					161	63	4	0	0	0	0.0021553	1	9135	9135
AAEIFSNK	8	Unmodified	_AAEIFSNK_					0	0	0	0	AT5G35630.3;AT5G35630.2;AT5G35630.1	AT5G35630.3	AT5G35630.3	MULTI-MSMS	HopF2_exp3	Col-0_exp3	440.2320861816406	2	440.232	878.45	0.075205	3.3107E-05	0.12626	5.5583E-05	0.20146	8.8691E-05	440.2321464779133	40.126	0.32017	40.126	39.95	40.27	0					42	17	4	0	0	0	0.020444	1	12593	12593
AAEIFSNKK	9	Unmodified	_AAEIFSNKK_					0	0	0	1	AT5G35630.3;AT5G35630.2;AT5G35630.1	AT5G35630.3	AT5G35630.3	MULTI-MSMS	AvrRpm1_exp2	AvrRpm1_exp2	336.5222473144531	3	336.522	1006.54	0.46433	0.00015626	-0.15675	-5.2749e-05	0.30759	0.00010351	336.5221099592385	20.597	0.99955	20.597	20.13	21.129	0					186	53	5	0	0	0	0.0002288	2	4621	4431;4621
AAEIFSNKK	9	Unmodified	_AAEIFSNKK_					0	0	0	1	AT5G35630.3;AT5G35630.2;AT5G35630.1	AT5G35630.3	AT5G35630.3	MULTI-MSMS	Col-0_exp2	HopF2_exp2	336.5222473144531	3	336.522	1006.54	0.14145	4.7599E-05	0.18985	6.3889E-05	0.3313	0.00011149	336.5222210887229	20.445	0.99237	20.445	20.17	21.163	0					166	52	5	0	0	0	0.0003471	2	4819	4819;5010
AAEIFSNKK	9	Unmodified	_AAEIFSNKK_					0	0	0	1	AT5G35630.3;AT5G35630.2;AT5G35630.1	AT5G35630.3	AT5G35630.3	MULTI-MSMS	Col-0_exp2	HopF2_exp2	504.27899169921875	2	504.28	1006.54	0.049927	2.5177E-05	0.16413	8.277E-05	0.21406	0.00010795	504.2796089034038	20.403	0.62737	20.403	20.188	20.816	0					77	32	3	0	0	0	0.022645	1	4827	4827
AAEIFSNKK	9	Unmodified	_AAEIFSNKK_					0	0	0	1	AT5G35630.3;AT5G35630.2;AT5G35630.1	AT5G35630.3	AT5G35630.3	MULTI-MSMS	Col-0_exp3	HopF2_exp3	336.5221862792969	3	336.522	1006.54	-0.14948	-5.0303e-05	0.21217	7.14E-05	0.062692	2.1097E-05	336.52224653221856	32.733	0.47321	32.733	32.464	32.937	0					45	24	3	0	0	0	0.0023091	1	9766	9766
AAEIFSNKK	9	Unmodified	_AAEIFSNKK_					0	0	0	1	AT5G35630.3;AT5G35630.2;AT5G35630.1	AT5G35630.3	AT5G35630.3	MULTI-MSMS	HopF2_exp2	Col-0_exp2	336.522	3	336.522	1006.54	0.14144	4.7596E-05	0.15729	5.2933E-05	0.29873	0.00010053	336.5222160100335	20.701	1.344	20.701	20.301	21.645	0					215	71	5	0	0	0	0.00051579	2	4824	4630;4824
AAEIFSNKK	9	Unmodified	_AAEIFSNKK_					0	0	0	1	AT5G35630.3;AT5G35630.2;AT5G35630.1	AT5G35630.3	AT5G35630.3	MULTI-MSMS	HopF2_exp2	Col-0_exp2	504.2795715332031	2	504.28	1006.54	0.034826	1.7562E-05	0.19749	9.9591E-05	0.23232	0.00011715	504.27969337352755	20.716	0.87349	20.716	20.336	21.209	0					121	46	4	0	0	0	0.014862	2	4652	4652;4856
AAEIFSNKK	9	Unmodified	_AAEIFSNKK_					0	0	0	1	AT5G35630.3;AT5G35630.2;AT5G35630.1	AT5G35630.3	AT5G35630.3	MULTI-MSMS	HopF2_exp4	Col-0_exp4	336.522	3	336.522	1006.54	-0.013735	-4.6221e-06	0.25727	8.6578E-05	0.24354	8.1956E-05	336.5222332896162	31.368	0.33853	31.368	31.231	31.57	0					38	17	3	0	0	0	0.0012415	1	9016	9016
AAEILGR	7	Unmodified	_AAEILGR_					0	0	0	0	AT2G47510.3;AT2G47510.2;AT2G47510.1	AT2G47510.3	AT2G47510.3	MULTI-MSMS	HopF2_exp3	Col-0_exp3	365.2162780761719	2	365.216	728.418	0.2351	8.5864E-05	-0.12345	-4.5087e-05	0.11165	4.0776E-05	365.21623836625844	38.698	0.91223	38.698	38.325	39.237	0					74	48	3	0	0	0	0.041076	1	12076	12076
AAELTNLFESR	11	Unmodified	_AAELTNLFESR_					0	0	0	0	ATMG01190.1;AT2G07698.1	ATMG01190.1	ATMG01190.1	MULTI-MSMS	AvrRpm1_exp1	AvrRpm1_exp1	625.823	2	625.822	1249.63	0.95295	0.00059638	0.33043	0.00020679	1.2834	0.00080317	625.8226161694872	101.62	0.47626	101.62	101.41	101.88	0					74	35	3	0	0	0	0.029494	1	51910	51910
AAELTNLFESR	11	Unmodified	_AAELTNLFESR_					0	0	0	0	ATMG01190.1;AT2G07698.1	ATMG01190.1	ATMG01190.1	MULTI-MSMS	AvrRpm1_exp2	AvrRpm1_exp2	625.8224487304688	2	625.822	1249.63	0.58325	0.00036501	-0.3321	-0.00020784	0.25115	0.00015718	625.8221394428426	65.384	0.83635	65.384	65.091	65.927	0					121	47	4	0	0	0	0.00023926	1	20834	20834
AAELTNLFESR	11	Unmodified	_AAELTNLFESR_					0	0	0	0	ATMG01190.1;AT2G07698.1	ATMG01190.1	ATMG01190.1	MULTI-MSMS	AvrRpm1_exp3	AvrRpm1_exp3	625.8222045898438	2	625.822	1249.63	-0.11093	-6.9425e-05	0.049317	3.0863E-05	-0.061618	-3.8562e-05	625.8224977469594	73.565	0.34885	73.565	73.416	73.765	0					76	31	3	0	0	0	0.0022808	2	24059	24059;24138
AAELTNLFESR	11	Unmodified	_AAELTNLFESR_					0	0	0	0	ATMG01190.1;AT2G07698.1	ATMG01190.1	ATMG01190.1	MULTI-MSMS	Col-0_exp1	HopF2_exp1	625.8233642578125	2	625.822	1249.63	1.2093	0.00075683	0.07646	4.785E-05	1.2858	0.00080468	625.8224384655745	101.58	0.54997	101.58	101.34	101.89	0					96	39	3	0	0	0	0.032091	1	52043	52043
AAELTNLFESR	11	Unmodified	_AAELTNLFESR_					0	0	0	0	ATMG01190.1;AT2G07698.1	ATMG01190.1	ATMG01190.1	MULTI-MSMS	Col-0_exp2	HopF2_exp2	625.823	2	625.822	1249.63	0.41904	0.00026225	-0.11183	-6.9988e-05	0.30721	0.00019226	625.8222913835732	65.31	1.0249	65.31	65.013	66.038	0					153	56	4	0	0	0	1.7905E-08	1	21462	21462
AAELTNLFESR	11	Unmodified	_AAELTNLFESR_					0	0	0	0	ATMG01190.1;AT2G07698.1	ATMG01190.1	ATMG01190.1	MULTI-MSMS	HopF2_exp2	Col-0_exp2	625.8226318359375	2	625.822	1249.63	0.61099	0.00038237	-0.38844	-0.00024309	0.22256	0.00013928	625.8221229275144	65.366	1.0461	65.366	65.079	66.125	0					155	58	4	0	0	0	0.00055051	1	21186	21186
AAELTNLFESR	11	Unmodified	_AAELTNLFESR_					0	0	0	0	ATMG01190.1;AT2G07698.1	ATMG01190.1	ATMG01190.1	MULTI-MSMS	HopF2_exp3	Col-0_exp3	625.8226318359375	2	625.822	1249.63	-0.024814	-1.5529e-05	0.11195	7.0059E-05	0.087133	5.453E-05	625.8224782004305	73.417	0.40121	73.417	73.214	73.615	0					83	31	3	0	0	0	0.0025069	2	24714	24707;24714
AAENTLDSSAVTK	13	Unmodified	_AAENTLDSSAVTK_					0	0	0	0	AT5G65460.5;AT5G65460.6;AT5G65460.2;AT5G65460.1;AT5G65460.4;AT5G65460.3	AT5G65460.5	AT5G65460.5	MULTI-MSMS	AvrRpm1_exp3	AvrRpm1_exp3	653.828	2	653.828	1305.64	0.32517	0.0002126	0.088998	5.819E-05	0.41417	0.00027079	653.8278615909775	38.68	0.27832	38.68	38.559	38.837	0					21	14	2	0	0	0	0.013779	1	11514	11514
AAFGGSGGRGSSSGGGYSSGSSSYGSGGR	29	Unmodified	_AAFGGSGGRGSSSGGGYSSGSSSYGSGGR_					0	0	0	1	CON__P35908v2;CON__P35908	CON__P35908v2	CON__P35908v2	MULTI-MSMS	AvrRpm1_exp1	AvrRpm1_exp1	834.362	3	834.361	2500.06	0.25733	0.0002147	0.37389	0.00031196	0.63121	0.00052666	834.6952109589797	50.181	0.72738	50.181	49.98	50.707	0					110	28	5	0	0	0	4.7880000000000005E-64	2	20058	20058;20409
AAFGGSGGRGSSSGGGYSSGSSSYGSGGR	29	Unmodified	_AAFGGSGGRGSSSGGGYSSGSSSYGSGGR_					0	0	0	1	CON__P35908v2;CON__P35908	CON__P35908v2	CON__P35908v2	MULTI-MSMS	AvrRpm1_exp4	AvrRpm1_exp4	834.6949462890625	3	834.361	2500.06	0.074226	6.1931E-05	0.10728	8.9511E-05	0.18151	0.00015144	834.6949604701258	35.616	0.5257	35.616	35.412	35.938	0					96	27	5	0	0	0	1.1453E-54	1	10979	10979
AAFGGSGGRGSSSGGGYSSGSSSYGSGGR	29	Unmodified	_AAFGGSGGRGSSSGGGYSSGSSSYGSGGR_					0	0	0	1	CON__P35908v2;CON__P35908	CON__P35908v2	CON__P35908v2	MULTI-MSMS	Col-0_exp1	HopF2_exp1	834.3619384765625	3	834.361	2500.06	-0.32963	-0.00027503	0.69018	0.00057586	0.36055	0.00030083	834.696	49.803	0.538	49.803	49.575	50.113	0					89	23	6	0	0	0	2.9300999999999998E-40	3	19589	19589;19820;19844
AAFGGSGGRGSSSGGGYSSGSSSYGSGGR	29	Unmodified	_AAFGGSGGRGSSSGGGYSSGSSSYGSGGR_					0	0	0	1	CON__P35908v2;CON__P35908	CON__P35908v2	CON__P35908v2	MULTI-MSMS	Col-0_exp4	HopF2_exp4	835.0296630859375	3	834.361	2500.06	-0.30702	-0.00025617	0.33898	0.00028283	0.031956	2.6663E-05	834.6952462707752	36.035	0.56202	36.035	35.811	36.373	0					100	29	5	0	0	0	9.432000000000001E-41	1	10087	10087
AAFGGSGGRGSSSGGGYSSGSSSYGSGGR	29	Unmodified	_AAFGGSGGRGSSSGGGYSSGSSSYGSGGR_					0	0	0	1	CON__P35908v2;CON__P35908	CON__P35908v2	CON__P35908v2	MULTI-MSMS	HopF2_exp1	Col-0_exp1	834.361	3	834.361	2500.06	0.12225	0.000102	0.27274	0.00022757	0.39499	0.00032956	834.6950732526306	50.022	0.60762	50.022	49.642	50.249	0					72	23	5	0	0	0	1.1335E-28	1	20162	20162
AAFPNLNSDAGLK	13	Acetyl (Protein N-term)	_(Acetyl (Protein N-term))AAFPNLNSDAGLK_					1	0	0	0	AT1G30230.1;AT1G30230.2	AT1G30230.1	AT1G30230.1	MULTI-MSMS	AvrRpm1_exp3	AvrRpm1_exp3	680.3487548828125	2	680.349	1358.68	-0.23017	-0.00015659	0.24983	0.00016997	0.019666	1.338E-05	680.3489342108759	78.181	0.48198	78.181	77.999	78.481	0					208	66	5	0	0	0	0.0316	1	25353	25353
AAFPNLNSDAGLK	13	Acetyl (Protein N-term)	_(Acetyl (Protein N-term))AAFPNLNSDAGLK_					1	0	0	0	AT1G30230.1;AT1G30230.2	AT1G30230.1	AT1G30230.1	MULTI-SECPEP	AvrRpm1_exp4	AvrRpm1_exp4	680.8385620117188	2	680.349	1358.68	-0.097616	-6.6413e-05	0.13305	9.0518E-05	0.035431	2.4106E-05	680.3488718489249	76.694	0.69965	76.694	76.472	77.172	0					178	63	5	0	0	0	0.024786	1	26107	26107
AAFPNLNSDAGLK	13	Acetyl (Protein N-term)	_(Acetyl (Protein N-term))AAFPNLNSDAGLK_					1	0	0	0	AT1G30230.1;AT1G30230.2	AT1G30230.1	AT1G30230.1	MULTI-SECPEP	Col-0_exp1	HopF2_exp1	680.3656005859375	2	680.349	1358.68	0.88193	0.00060002	-0.19586	-0.00013325	0.68607	0.00046677	680.3486506217881	120.01	0.76107	120.01	119.71	120.47	0					328	99	5	0	0	0	0.021336	1	61506	61506
AAFPNLNSDAGLK	13	Acetyl (Protein N-term)	_(Acetyl (Protein N-term))AAFPNLNSDAGLK_					1	0	0	0	AT1G30230.1;AT1G30230.2	AT1G30230.1	AT1G30230.1	MULTI-MSMS	Col-0_exp2	HopF2_exp2	680.349	2	680.349	1358.68	0.089182	6.0675E-05	0.24372	0.00016581	0.3329	0.00022649	680.3489334962403	78.371	0.79882	78.371	78.087	78.885	0					171	43	6	0	0	0	0.0081023	2	26138	26138;26322
AAFPNLNSDAGLK	13	Acetyl (Protein N-term)	_(Acetyl (Protein N-term))AAFPNLNSDAGLK_					1	0	0	0	AT1G30230.1;AT1G30230.2	AT1G30230.1	AT1G30230.1	MULTI-SECPEP	Col-0_exp3	HopF2_exp3	680.851	2	680.349	1358.68	0.067596	4.5989E-05	-0.32909	-0.0002239	-0.2615	-0.00017791	680.3485953542069	78.584	0.40205	78.584	78.4	78.802	0					176	60	4	0	0	0	0.011107	1	24698	24698
AAFPNLNSDAGLK	13	Acetyl (Protein N-term)	_(Acetyl (Protein N-term))AAFPNLNSDAGLK_					1	0	0	0	AT1G30230.1;AT1G30230.2	AT1G30230.1	AT1G30230.1	MULTI-MSMS	Col-0_exp4	HopF2_exp4	680.3489990234375	2	680.349	1358.68	-0.0059664	-4.0592e-06	-0.15031	-0.00010226	-0.15627	-0.00010632	680.349	75.853	0.41218	75.853	75.668	76.08	0					47	21	3	0	0	0	0.010257	1	24789	24789
AAFPNLNSDAGLK	13	Acetyl (Protein N-term)	_(Acetyl (Protein N-term))AAFPNLNSDAGLK_					1	0	0	0	AT1G30230.1;AT1G30230.2	AT1G30230.1	AT1G30230.1	MULTI-MSMS	Col-0_exp4	HopF2_exp4	680.349	2	680.349	1358.68	-0.043772	-2.9781e-05	0.08917	6.0667E-05	0.045397	3.0886E-05	680.349	76.798	0.77072	76.798	76.498	77.269	0					139	39	6	0	0	0	0.0018451	1	25106	25106
AAFPNLNSDAGLK	13	Acetyl (Protein N-term)	_(Acetyl (Protein N-term))AAFPNLNSDAGLK_					1	0	0	0	AT1G30230.1;AT1G30230.2	AT1G30230.1	AT1G30230.1	MULTI-MSMS	Col-0_exp4	HopF2_exp4	680.8527221679688	2	680.349	1358.68	-0.073968	-5.0324e-05	0.21921	0.00014914	0.14524	9.8814E-05	680.3488157781954	77.482	0.43719	77.482	77.269	77.706	0					40	22	3	0	0	0	0.00038022	1	25401	25401
AAFPNLNSDAGLK	13	Acetyl (Protein N-term)	_(Acetyl (Protein N-term))AAFPNLNSDAGLK_					1	0	0	0	AT1G30230.1;AT1G30230.2	AT1G30230.1	AT1G30230.1	MULTI-MSMS	HopF2_exp2	Col-0_exp2	680.349	2	680.349	1358.68	0.35517	0.00024164	-0.046229	-3.1452e-05	0.30894	0.00021019	680.3487317642254	78.299	0.88953	78.299	78.021	78.91	0					232	69	5	0	0	0	0.0017118	1	25706	25706
AAFPNLNSDAGLK	13	Acetyl (Protein N-term)	_(Acetyl (Protein N-term))AAFPNLNSDAGLK_					1	0	0	0	AT1G30230.1;AT1G30230.2	AT1G30230.1	AT1G30230.1	MSMS	HopF2_exp3	Col-0_exp3	680.3484497070312	2	680.349	1358.68	NaN	NaN	NaN	NaN	NaN	NaN	NaN	77.089	1	77.089	76.589	77.589	0								0	0	0	0.034999	1	25903	25903
AAFPNLNSDAGLK	13	Unmodified	_AAFPNLNSDAGLK_					0	0	0	0	AT1G30230.1;AT1G30230.2	AT1G30230.1	AT1G30230.1	MULTI-MSMS	AvrRpm1_exp4	AvrRpm1_exp4	659.8453369140625	2	659.344	1316.67	0.19838	0.0001308	0.48001	0.00031649	0.67839	0.00044729	659.3436197950894	63.86	0.43528	63.86	63.665	64.1	0					50	22	3	0	0	0	0.021286	1	21448	21448
AAFPNLNSDAGLK	13	Unmodified	_AAFPNLNSDAGLK_					0	0	0	0	AT1G30230.1;AT1G30230.2	AT1G30230.1	AT1G30230.1	MULTI-MSMS	Col-0_exp4	HopF2_exp4	659.8453979492188	2	659.344	1316.67	0.11858	7.8184E-05	0.6306	0.00041578	0.74918	0.00049397	659.344	63.986	0.41826	63.986	63.806	64.225	0					65	21	4	0	0	0	0.0035152	1	20464	20464
AAFPNLNSDAGLKK	14	Acetyl (Protein N-term)	_(Acetyl (Protein N-term))AAFPNLNSDAGLKK_					1	0	0	1	AT1G30230.1;AT1G30230.2	AT1G30230.1	AT1G30230.1	MULTI-SECPEP	AvrRpm1_exp1	AvrRpm1_exp1	744.8991088867188	2	744.396	1486.78	0.94853	0.00070608	-0.0082159	-6.1159e-06	0.94032	0.00069997	744.3961714050027	96.103	0.57569	96.103	95.808	96.384	0					100	40	3	0	0	0	0.0099891	1	48748	48748
AAFPNLNSDAGLKK	14	Acetyl (Protein N-term)	_(Acetyl (Protein N-term))AAFPNLNSDAGLKK_					1	0	0	1	AT1G30230.1;AT1G30230.2	AT1G30230.1	AT1G30230.1	MULTI-MSMS	AvrRpm1_exp3	AvrRpm1_exp3	744.3961791992188	2	744.396	1486.78	-0.017977	-1.3382e-05	-0.27087	-0.00020163	-0.28884	-0.00021501	744.3961211456417	68.375	0.33979	68.375	68.225	68.565	0					56	21	3	0	0	0	0.00020969	2	22390	22383;22390
AAFPNLNSDAGLKK	14	Acetyl (Protein N-term)	_(Acetyl (Protein N-term))AAFPNLNSDAGLKK_					1	0	0	1	AT1G30230.1;AT1G30230.2	AT1G30230.1	AT1G30230.1	MULTI-MSMS	AvrRpm1_exp4	AvrRpm1_exp4	744.8978271484375	2	744.396	1486.78	-0.096543	-7.1867e-05	0.32063	0.00023867	0.22408	0.00016681	744.3965611733455	66.996	0.44128	66.996	66.83	67.271	0					76	22	4	0	0	0	2.8052E-06	1	22594	22594
AAFPNLNSDAGLKK	14	Acetyl (Protein N-term)	_(Acetyl (Protein N-term))AAFPNLNSDAGLKK_					1	0	0	1	AT1G30230.1;AT1G30230.2	AT1G30230.1	AT1G30230.1	MULTI-MSMS	Col-0_exp2	HopF2_exp2	744.3955688476562	2	744.396	1486.78	0.30066	0.00022381	0.022617	1.6836E-05	0.32327	0.00024064	744.3962842351558	62.156	0.39951	62.156	62.012	62.411	0					55	21	3	0	0	0	0.003131	1	20329	20329
AAFPNLNSDAGLKK	14	Acetyl (Protein N-term)	_(Acetyl (Protein N-term))AAFPNLNSDAGLKK_					1	0	0	1	AT1G30230.1;AT1G30230.2	AT1G30230.1	AT1G30230.1	MULTI-MSMS	Col-0_exp4	HopF2_exp4	744.3959350585938	2	744.396	1486.78	-0.015891	-1.1829e-05	0.11755	8.7501E-05	0.10166	7.5672E-05	744.3963528323875	67.154	0.6054	67.154	66.953	67.558	0					93	31	4	0	0	0	2.545E-09	1	21608	21608
AAFPNLNSDAGLKK	14	Acetyl (Protein N-term)	_(Acetyl (Protein N-term))AAFPNLNSDAGLKK_					1	0	0	1	AT1G30230.1;AT1G30230.2	AT1G30230.1	AT1G30230.1	MSMS	Col-0_exp4	HopF2_exp4	744.3963012695312	2	744.396	1486.78	NaN	NaN	NaN	NaN	NaN	NaN	NaN	67.591	1	67.591	67.091	68.091	0								0	0	0	2.3303E-09	1	21811	21811
AAFPNLNSDAGLKK	14	Acetyl (Protein N-term)	_(Acetyl (Protein N-term))AAFPNLNSDAGLKK_					1	0	0	1	AT1G30230.1;AT1G30230.2	AT1G30230.1	AT1G30230.1	MULTI-MSMS	HopF2_exp2	Col-0_exp2	744.3967895507812	2	744.396	1486.78	0.25982	0.00019341	-0.3583	-0.00026672	-0.098487	-7.3314e-05	744.8975774106218	62.285	0.3349	62.285	62.122	62.457	0					46	18	3	0	0	0	0.0024945	1	20095	20095
AAFPNLNSDAGLKK	14	Acetyl (Protein N-term)	_(Acetyl (Protein N-term))AAFPNLNSDAGLKK_					1	0	0	1	AT1G30230.1;AT1G30230.2	AT1G30230.1	AT1G30230.1	MULTI-MSMS	HopF2_exp3	Col-0_exp3	744.3953857421875	2	744.396	1486.78	-0.46632	-0.00034713	0.18984	0.00014132	-0.27648	-0.00020581	744.3964560143518	68.164	0.36454	68.164	68.008	68.372	0					66	22	4	0	0	0	0.00021053	1	22929	22929
AAFPNLNSGSGLK	13	Acetyl (Protein N-term)	_(Acetyl (Protein N-term))AAFPNLNSGSGLK_					1	0	0	0	AT2G18110.1	AT2G18110.1	AT2G18110.1	MULTI-MSMS	AvrRpm1_exp3	AvrRpm1_exp3	659.343	2	659.344	1316.67	0.14677	9.6772E-05	-0.039946	-2.6338e-05	0.10682	7.0434E-05	659.3434063046706	75.63	0.38095	75.63	75.462	75.843	0					131	47	4	0	0	0	0.036253	1	24668	24668
AAFPNLNSGSGLK	13	Acetyl (Protein N-term)	_(Acetyl (Protein N-term))AAFPNLNSGSGLK_					1	0	0	0	AT2G18110.1	AT2G18110.1	AT2G18110.1	MULTI-MSMS	AvrRpm1_exp4	AvrRpm1_exp4	659.343	2	659.344	1316.67	-0.0040098	-2.6438e-06	0.12838	8.4649E-05	0.12437	8.2005E-05	659.3435654950882	74.128	0.50043	74.128	73.954	74.455	0					92	28	5	0	0	0	0.0021722	1	25146	25146
AAFPNLNSGSGLK	13	Acetyl (Protein N-term)	_(Acetyl (Protein N-term))AAFPNLNSGSGLK_					1	0	0	0	AT2G18110.1	AT2G18110.1	AT2G18110.1	MULTI-MSMS	Col-0_exp2	HopF2_exp2	659.3435668945312	2	659.344	1316.67	0.51062	0.00033668	-0.04144	-2.7323e-05	0.46918	0.00030935	659.3434643735959	73.286	0.6897	73.286	73.012	73.702	0					120	38	4	0	0	0	0.0066424	1	24340	24340
AAFPNLNSGSGLK	13	Acetyl (Protein N-term)	_(Acetyl (Protein N-term))AAFPNLNSGSGLK_					1	0	0	0	AT2G18110.1	AT2G18110.1	AT2G18110.1	MULTI-MSMS	Col-0_exp4	HopF2_exp4	659.3431396484375	2	659.344	1316.67	-0.1586	-0.00010457	-1.7852	-0.001177	-1.9438	-0.0012816	659.3414593117676	73.122	0.51553	73.122	72.71	73.226	0					35	26	2	0	0	0	0.0066424	1	23833	23833
AAFPNLNSGSGLK	13	Acetyl (Protein N-term)	_(Acetyl (Protein N-term))AAFPNLNSGSGLK_					1	0	0	0	AT2G18110.1	AT2G18110.1	AT2G18110.1	MULTI-MSMS	Col-0_exp4	HopF2_exp4	659.3436279296875	2	659.344	1316.67	-0.17928	-0.00011821	0.39134	0.00025803	0.21206	0.00013982	659.3437251975553	74.238	0.8749	74.238	74.029	74.904	0					128	45	5	0	0	0	0.0005671	2	24383	24192;24383
AAFPNLNSGSGLK	13	Acetyl (Protein N-term)	_(Acetyl (Protein N-term))AAFPNLNSGSGLK_					1	0	0	0	AT2G18110.1	AT2G18110.1	AT2G18110.1	MULTI-MSMS	HopF2_exp2	Col-0_exp2	659.344	2	659.344	1316.67	0.26189	0.00017268	0.18742	0.00012357	0.44931	0.00029625	659.3436305535424	73.275	0.63109	73.275	73.004	73.635	0					133	38	5	0	0	0	0.010506	1	23995	23995
AAFPNLNSGSGLK	13	Acetyl (Protein N-term)	_(Acetyl (Protein N-term))AAFPNLNSGSGLK_					1	0	0	0	AT2G18110.1	AT2G18110.1	AT2G18110.1	MULTI-MSMS	HopF2_exp3	Col-0_exp3	659.3438110351562	2	659.344	1316.67	0.26725	0.00017621	-0.10589	-6.9817e-05	0.16136	0.00010639	659.3433855646606	75.539	0.50375	75.539	75.35	75.853	0					141	52	4	0	0	0	0.039102	1	25386	25386
AAFPNLNSGSGLK	13	Acetyl (Protein N-term)	_(Acetyl (Protein N-term))AAFPNLNSGSGLK_					1	0	0	0	AT2G18110.1	AT2G18110.1	AT2G18110.1	MSMS	HopF2_exp3	Col-0_exp3	659.344	2	659.344	1316.67	NaN	NaN	NaN	NaN	NaN	NaN	NaN	75.88	1	75.88	75.38	76.38	0								0	0	0	0.018883	1	25539	25539
AAFPNLNSGSGLK	13	Acetyl (Protein N-term)	_(Acetyl (Protein N-term))AAFPNLNSGSGLK_					1	0	0	0	AT2G18110.1	AT2G18110.1	AT2G18110.1	MULTI-MSMS	HopF2_exp4	Col-0_exp4	659.3273315429688	2	659.344	1316.67	-0.29571	-0.00019498	0.23556	0.00015531	-0.060155	-3.9663e-05	659.3436309377278	74.196	0.34914	74.196	74.046	74.395	0					132	50	3	0	0	0	0.00060924	1	23808	23808
AAFPNLNSGSGLKK	14	Acetyl (Protein N-term)	_(Acetyl (Protein N-term))AAFPNLNSGSGLKK_					1	0	0	1	AT2G18110.1	AT2G18110.1	AT2G18110.1	MULTI-MSMS	AvrRpm1_exp3	AvrRpm1_exp3	723.8928833007812	2	723.391	1444.77	0.027168	1.9653E-05	0.051524	3.7272E-05	0.078692	5.6925E-05	723.3910498111051	65.672	0.24683	65.672	65.547	65.794	0					28	15	2	0	0	0	0.027032	1	21443	21443
AAFPNLNSGSGLKK	14	Acetyl (Protein N-term)	_(Acetyl (Protein N-term))AAFPNLNSGSGLKK_					1	0	0	1	AT2G18110.1	AT2G18110.1	AT2G18110.1	MULTI-MSMS	AvrRpm1_exp4	AvrRpm1_exp4	723.3905029296875	2	723.391	1444.77	0.19647	0.00014212	-0.59915	-0.00043342	-0.40268	-0.0002913	723.3909735624436	64.435	0.36314	64.435	64.249	64.613	0					54	18	4	0	0	0	0.00018839	1	21639	21639
AAFPNLNSGSGLKK	14	Acetyl (Protein N-term)	_(Acetyl (Protein N-term))AAFPNLNSGSGLKK_					1	0	0	1	AT2G18110.1	AT2G18110.1	AT2G18110.1	MULTI-MSMS	Col-0_exp1	HopF2_exp1	723.8937377929688	2	723.391	1444.77	1.2183	0.00088132	-0.42522	-0.0003076	0.7931	0.00057372	723.391	90.423	0.43087	90.423	90.249	90.68	0					41	19	3	0	0	0	0.027364	1	45191	45191
AAFPNLNSGSGLKK	14	Acetyl (Protein N-term)	_(Acetyl (Protein N-term))AAFPNLNSGSGLKK_					1	0	0	1	AT2G18110.1	AT2G18110.1	AT2G18110.1	MSMS	Col-0_exp3	HopF2_exp3	723.3901977539062	2	723.391	1444.77	NaN	NaN	NaN	NaN	NaN	NaN	NaN	65.933	1	65.933	65.433	66.433	0								0	0	0	0.0013062	1	21693	21693
AAFPNLNSGSGLKK	14	Acetyl (Protein N-term)	_(Acetyl (Protein N-term))AAFPNLNSGSGLKK_					1	0	0	1	AT2G18110.1	AT2G18110.1	AT2G18110.1	MULTI-MSMS	Col-0_exp4	HopF2_exp4	723.391	2	723.391	1444.77	0.24203	0.00017508	0.11513	8.328E-05	0.35716	0.00025836	723.3912749277595	64.471	0.39738	64.471	64.321	64.718	0					70	20	4	0	0	0	1.086E-05	1	20656	20656
AAFPNLNSGSGLKK	14	Acetyl (Protein N-term)	_(Acetyl (Protein N-term))AAFPNLNSGSGLKK_					1	0	0	1	AT2G18110.1	AT2G18110.1	AT2G18110.1	MULTI-MSMS	HopF2_exp3	Col-0_exp3	723.391	2	723.391	1444.77	-0.13306	-9.6256e-05	0.18335	0.00013264	0.05029	3.638E-05	723.3911755462963	65.546	0.25877	65.546	65.373	65.632	0					27	13	3	0	0	0	0.00063319	2	21980	21980;22015
AAFPNLNSGSGLKK	14	Acetyl (Protein N-term)	_(Acetyl (Protein N-term))AAFPNLNSGSGLKK_					1	0	0	1	AT2G18110.1	AT2G18110.1	AT2G18110.1	MSMS	HopF2_exp4	Col-0_exp4	723.3909301757812	2	723.391	1444.77	NaN	NaN	NaN	NaN	NaN	NaN	NaN	64.373	1	64.373	63.873	64.873	0								0	0	0	0.007277	1	21043	21043
AAFTECCQAADK	12	Unmodified	_AAFTECCQAADK_					0	0	0	0	CON__P02768-1	CON__P02768-1	CON__P02768-1	MULTI-MSMS	AvrRpm1_exp1	AvrRpm1_exp1	686.7889404296875	2	686.287	1370.56	0.45724	0.0003138	-0.14454	-9.9196e-05	0.3127	0.0002146	686.2870582011541	49.134	0.4901	49.134	48.897	49.387	0					41	19	3	0	0	0	0.0016546	1	19515	19515
AAFTECCQAADK	12	Unmodified	_AAFTECCQAADK_					0	0	0	0	CON__P02768-1	CON__P02768-1	CON__P02768-1	MULTI-MSMS	HopF2_exp1	Col-0_exp1	686.2864990234375	2	686.287	1370.56	0.35432	0.00024316	-0.45694	-0.00031359	-0.10262	-7.0425e-05	686.2868643321249	49.279	0.47994	49.279	49.037	49.517	0					45	21	3	0	0	0	2.2818E-05	2	19732	19732;19793
AAGGFLTR	8	Acetyl (Protein N-term)	_(Acetyl (Protein N-term))AAGGFLTR_					1	0	0	0	AT3G43300.2;AT3G43300.3;AT3G43300.1	AT3G43300.2	AT3G43300.2	MSMS	AvrRpm1_exp4	AvrRpm1_exp4	417.7269287109375	2	417.727	833.44	NaN	NaN	NaN	NaN	NaN	NaN	NaN	62.07	1	62.07	61.57	62.57	0								0	0	0	0.030476	1	20818	20818
AAGGGINPTVAVER	14	Unmodified	_AAGGGINPTVAVER_					0	0	0	0	AT1G45474.2;AT1G45474.1	AT1G45474.2	AT1G45474.2	MULTI-MSMS	AvrRpm1_exp3	AvrRpm1_exp3	656.3533935546875	2	656.354	1310.69	0.37439	0.00024574	-0.32298	-0.00021199	0.051418	3.3749E-05	656.3541705262613	51.576	0.24608	51.576	51.44	51.686	0					30	12	3	0	0	0	0.00082338	1	16290	16290
AAGGGINPTVAVER	14	Unmodified	_AAGGGINPTVAVER_					0	0	0	0	AT1G45474.2;AT1G45474.1	AT1G45474.2	AT1G45474.2	MULTI-MSMS	Col-0_exp3	HopF2_exp3	656.3535766601562	2	656.354	1310.69	0.40748	0.00026745	-0.71505	-0.00046933	-0.30758	-0.00020188	656.3540348376973	51.869	0.20597	51.869	51.784	51.99	0					16	10	2	0	0	0	9.1454E-05	1	16842	16842
AAGGGINPTVAVER	14	Unmodified	_AAGGGINPTVAVER_					0	0	0	0	AT1G45474.2;AT1G45474.1	AT1G45474.2	AT1G45474.2	MULTI-MSMS	HopF2_exp3	Col-0_exp3	656.3536987304688	2	656.354	1310.69	0.40555	0.00026619	-0.30577	-0.00020069	0.09978	6.5491E-05	656.3542103900872	51.393	0.22737	51.393	51.261	51.488	0					22	11	2	0	0	0	0.0002482	1	16818	16818
AAGLQESEVMEK	12	Unmodified	_AAGLQESEVMEK_					0	0	0	0	AT2G32240.1	AT2G32240.1	AT2G32240.1	MULTI-MSMS	HopF2_exp3	Col-0_exp3	646.312	2	646.314	1290.61	0.17719	0.00011452	-1.7121	-0.0011065	-1.5349	-0.00099201	646.3124960021934	45.488	0.39351	45.488	45.307	45.7	0					48	20	3	0	0	0	0.020402	1	14638	14638
AAGMTCIVTK	10	Oxidation (M)	_AAGM(Oxidation (M))TCIVTK_		AAGM(1)TCIVTK		AAGM(130)TCIVTK	0	0	1	0	AT3G48420.1	AT3G48420.1	AT3G48420.1	MULTI-MSMS	AvrRpm1_exp1	AvrRpm1_exp1	534.2652587890625	2	534.265	1066.52	0.73846	0.00039453	0.19484	0.00010409	0.93329	0.00049863	534.2649141695952	40.476	0.37147	40.476	40.283	40.654	0					25	14	2	0	0	0	0.00044745	1	13939	13939
AAGMTCIVTK	10	Oxidation (M)	_AAGM(Oxidation (M))TCIVTK_		AAGM(1)TCIVTK		AAGM(59)TCIVTK	0	0	1	0	AT3G48420.1	AT3G48420.1	AT3G48420.1	MULTI-MSMS	AvrRpm1_exp2	AvrRpm1_exp2	534.2650146484375	2	534.265	1066.52	0.03102	1.6573E-05	0.15231	8.1372E-05	0.18333	9.7945E-05	534.2649102128228	23.457	0.2026	23.457	23.33	23.533	0					15	10	2	0	0	0	0.044393	1	5588	5588
AAGMTCIVTK	10	Oxidation (M)	_AAGM(Oxidation (M))TCIVTK_		AAGM(1)TCIVTK		AAGM(150)TCIVTK	0	0	1	0	AT3G48420.1	AT3G48420.1	AT3G48420.1	MULTI-MSMS	AvrRpm1_exp3	AvrRpm1_exp3	534.265	2	534.265	1066.52	-0.050087	-2.676e-05	-0.068764	-3.6738e-05	-0.11885	-6.3498e-05	534.265	32.976	0.61497	32.976	32.623	33.238	0					54	32	3	0	0	0	1.6583E-06	1	9367	9367
AAGMTCIVTK	10	Oxidation (M)	_AAGM(Oxidation (M))TCIVTK_		AAGM(1)TCIVTK		AAGM(120)TCIVTK	0	0	1	0	AT3G48420.1	AT3G48420.1	AT3G48420.1	MULTI-MSMS	AvrRpm1_exp4	AvrRpm1_exp4	534.265	2	534.265	1066.52	-0.27421	-0.0001465	0.69593	0.00037181	0.42172	0.00022531	534.2651958789224	31.675	0.22388	31.675	31.559	31.783	0					17	11	2	0	0	0	0.00064967	1	9525	9525
AAGMTCIVTK	10	Oxidation (M)	_AAGM(Oxidation (M))TCIVTK_		AAGM(1)TCIVTK		AAGM(140)TCIVTK	0	0	1	0	AT3G48420.1	AT3G48420.1	AT3G48420.1	MULTI-MSMS	Col-0_exp1	HopF2_exp1	534.2648315429688	2	534.265	1066.52	0.35937	0.000192	-0.46967	-0.00025093	-0.1103	-5.8928e-05	534.2647383885951	40.737	0.42088	40.737	40.533	40.954	0					37	16	3	0	0	0	6.8811E-05	2	13880	13858;13880
AAGMTCIVTK	10	Oxidation (M)	_AAGM(Oxidation (M))TCIVTK_		AAGM(1)TCIVTK		AAGM(110)TCIVTK	0	0	1	0	AT3G48420.1	AT3G48420.1	AT3G48420.1	MULTI-MSMS	Col-0_exp2	HopF2_exp2	534.2645874023438	2	534.265	1066.52	0.17356	9.2729E-05	-0.071035	-3.7952e-05	0.10253	5.4777E-05	534.2647393456805	22.942	0.27615	22.942	22.873	23.15	0					20	14	2	0	0	0	0.00099426	1	5826	5826
AAGMTCIVTK	10	Oxidation (M)	_AAGM(Oxidation (M))TCIVTK_		AAGM(1)TCIVTK		AAGM(120)TCIVTK	0	0	1	0	AT3G48420.1	AT3G48420.1	AT3G48420.1	MULTI-MSMS	Col-0_exp3	HopF2_exp3	534.2650756835938	2	534.265	1066.52	0.22147	0.00011832	0.012721	6.7963E-06	0.23419	0.00012512	534.265	33.209	0.20318	33.209	33.12	33.323	0					18	10	2	0	0	0	0.00052408	1	9936	9936
AAGMTCIVTK	10	Oxidation (M)	_AAGM(Oxidation (M))TCIVTK_		AAGM(1)TCIVTK		AAGM(84)TCIVTK	0	0	1	0	AT3G48420.1	AT3G48420.1	AT3G48420.1	MULTI-MSMS	Col-0_exp4	HopF2_exp4	534.2650756835938	2	534.265	1066.52	-0.18435	-9.8493e-05	0.65209	0.00034839	0.46774	0.0002499	534.2652240500303	32.128	0.3209	32.128	31.987	32.308	0					25	16	2	0	0	0	0.010619	1	8677	8677
AAGMTCIVTK	10	Oxidation (M)	_AAGM(Oxidation (M))TCIVTK_		AAGM(1)TCIVTK		AAGM(93)TCIVTK	0	0	1	0	AT3G48420.1	AT3G48420.1	AT3G48420.1	MULTI-MSMS	HopF2_exp2	Col-0_exp2	534.2647705078125	2	534.265	1066.52	0.13634	7.2843E-05	0.1139	6.0855E-05	0.25025	0.0001337	534.2648591759892	23.444	0.33383	23.444	23.293	23.627	0					33	17	2	0	0	0	0.0055588	1	5743	5743
AAGMTCIVTK	10	Oxidation (M)	_AAGM(Oxidation (M))TCIVTK_		AAGM(1)TCIVTK		AAGM(130)TCIVTK	0	0	1	0	AT3G48420.1	AT3G48420.1	AT3G48420.1	MULTI-MSMS	HopF2_exp3	Col-0_exp3	534.2650146484375	2	534.265	1066.52	0.073407	3.9219E-05	-0.38993	-0.00020832	-0.31652	-0.0001691	534.2648292405466	32.707	0.33633	32.707	32.603	32.939	0					41	17	3	0	0	0	0.00044745	1	9851	9851
AAGMTCIVTK	10	Oxidation (M)	_AAGM(Oxidation (M))TCIVTK_		AAGM(1)TCIVTK		AAGM(130)TCIVTK	0	0	1	0	AT3G48420.1	AT3G48420.1	AT3G48420.1	MULTI-MSMS	HopF2_exp4	Col-0_exp4	534.265	2	534.265	1066.52	0.1379	7.3676E-05	-0.20644	-0.00011029	-0.068538	-3.6617e-05	534.2648766227296	31.807	0.22476	31.807	31.682	31.907	0					32	11	4	0	0	0	0.00049981	1	9173	9173
AAGMTCIVTK	10	Unmodified	_AAGMTCIVTK_					0	0	0	0	AT3G48420.1	AT3G48420.1	AT3G48420.1	MULTI-MSMS	AvrRpm1_exp3	AvrRpm1_exp3	526.2674560546875	2	526.267	1050.52	0.42712	0.00022478	-0.11728	-6.172e-05	0.30984	0.00016306	526.2672491063773	45.635	0.35598	45.635	45.459	45.815	0					38	18	3	0	0	0	0.0294	1	14088	14088
AAGMTCIVTK	10	Unmodified	_AAGMTCIVTK_					0	0	0	0	AT3G48420.1	AT3G48420.1	AT3G48420.1	MULTI-MSMS	Col-0_exp3	HopF2_exp3	526.2666625976562	2	526.267	1050.52	0.10409	5.4781E-05	-1.4101	-0.00074207	-1.306	-0.00068729	526.2662590417909	45.88	0.37932	45.88	45.714	46.094	0					33	19	3	0	0	0	0.027415	1	14628	14628
AAGMTCIVTK	10	Unmodified	_AAGMTCIVTK_					0	0	0	0	AT3G48420.1	AT3G48420.1	AT3G48420.1	MULTI-MSMS	HopF2_exp2	Col-0_exp2	526.2673950195312	2	526.267	1050.52	0.078531	4.1328E-05	0.16045	8.4439E-05	0.23898	0.00012577	526.2673712906533	34.536	0.48397	34.536	34.297	34.781	0					41	25	2	0	0	0	0.039069	1	9919	9919
AAGMTCIVTK	10	Unmodified	_AAGMTCIVTK_					0	0	0	0	AT3G48420.1	AT3G48420.1	AT3G48420.1	MULTI-MSMS	HopF2_exp3	Col-0_exp3	526.2672119140625	2	526.267	1050.52	0.13428	7.0666E-05	-0.38146	-0.00020075	-0.24719	-0.00013009	526.2671064342849	45.355	0.46788	45.355	45.137	45.605	0					42	24	3	0	0	0	0.023952	1	14567	14567
AAHLLQCR	8	Unmodified	_AAHLLQCR_					0	0	0	0	AT4G16760.2;AT4G16760.1	AT4G16760.2	AT4G16760.2	MULTI-MSMS	AvrRpm1_exp3	AvrRpm1_exp3	323.5079345703125	3	323.508	967.502	0.091383	2.9563E-05	1.2206	0.00039486	1.3119	0.00042442	323.50793602138305	32.178	0.18713	32.178	32.081	32.268	0					15	9	3	0	0	0	0.0055569	1	9109	9109
AAIAQVEER	9	Unmodified	_AAIAQVEER_					0	0	0	0	AT1G10360.1	AT1G10360.1	AT1G10360.1	MULTI-MSMS	AvrRpm1_exp2	AvrRpm1_exp2	493.7667541503906	2	493.767	985.519	-0.022468	-1.1094e-05	0.096725	4.7759E-05	0.074257	3.6666E-05	493.76690105896785	29.987	0.35246	29.987	29.833	30.186	0					39	18	3	0	0	0	0.010532	1	8003	8003
AAIAQVEER	9	Unmodified	_AAIAQVEER_					0	0	0	0	AT1G10360.1	AT1G10360.1	AT1G10360.1	MULTI-MSMS	Col-0_exp1	HopF2_exp1	493.76715087890625	2	493.767	985.519	0.35499	0.00017528	-0.061788	-3.0509e-05	0.2932	0.00014477	493.7668754248891	47.748	0.52366	47.748	47.475	47.998	0					60	20	4	0	0	0	0.013853	1	18282	18282
AAIAQVEER	9	Unmodified	_AAIAQVEER_					0	0	0	0	AT1G10360.1	AT1G10360.1	AT1G10360.1	MULTI-MSMS	Col-0_exp4	HopF2_exp4	494.2676086425781	2	493.767	985.519	0.29091	0.00014364	-0.57944	-0.00028611	-0.28853	-0.00014246	493.76671086105387	36.189	0.56642	36.189	35.959	36.525	0					71	29	4	0	0	0	0.0033118	1	10139	10139
AAIAQVEER	9	Unmodified	_AAIAQVEER_					0	0	0	0	AT1G10360.1	AT1G10360.1	AT1G10360.1	MULTI-MSMS	HopF2_exp4	Col-0_exp4	494.2668151855469	2	493.767	985.519	0.11838	5.8452E-05	-2.1792	-0.001076	-2.0608	-0.0010176	493.7665264367575	35.97	0.71479	35.97	35.683	36.398	0					87	37	4	0	0	0	0.0050801	1	10730	10730
AAIEDVQPEK	10	Unmodified	_AAIEDVQPEK_					0	0	0	0	AT5G65620.1;AT5G65620.2	AT5G65620.1	AT5G65620.1	MULTI-MSMS	Col-0_exp2	HopF2_exp2	550.2852172851562	2	550.285	1098.56	0.087141	4.7952E-05	0.24769	0.0001363	0.33483	0.00018425	550.285	36.121	0.53021	36.121	35.938	36.468	0					56	27	3	0	0	0	0.029589	1	10734	10734
AAIEDVQPEK	10	Unmodified	_AAIEDVQPEK_					0	0	0	0	AT5G65620.1;AT5G65620.2	AT5G65620.1	AT5G65620.1	MULTI-MSMS	HopF2_exp2	Col-0_exp2	550.2847900390625	2	550.285	1098.56	0.013483	7.4196E-06	-0.14465	-7.9599e-05	-0.13117	-7.2179e-05	550.285	36.313	0.43038	36.313	36.177	36.608	0					56	22	4	0	0	0	0.029987	1	10578	10578
AAIEEVQPEK	10	Unmodified	_AAIEEVQPEK_					0	0	0	0	AT5G10540.1	AT5G10540.1	AT5G10540.1	MULTI-MSMS	AvrRpm1_exp3	AvrRpm1_exp3	557.2930297851562	2	557.293	1112.57	0.22283	0.00012418	0.16941	9.441E-05	0.39224	0.00021859	557.2929066139526	39.373	0.29891	39.373	39.231	39.53	0					26	15	2	0	0	0	0.0040037	1	11765	11765
AAKPEIDAAIEQLNK	15	Unmodified	_AAKPEIDAAIEQLNK_					0	0	0	1	AT1G29880.1	AT1G29880.1	AT1G29880.1	MULTI-MSMS	Col-0_exp2	HopF2_exp2	537.6299438476562	3	537.63	1609.87	0.5231	0.00028123	0.10137	5.4501E-05	0.62447	0.00033573	537.6297475138878	52.76	0.39169	52.76	52.624	53.016	0					46	20	3	0	0	0	0.0019864	1	16920	16920
AAKPEIDAAIEQLNK	15	Unmodified	_AAKPEIDAAIEQLNK_					0	0	0	1	AT1G29880.1	AT1G29880.1	AT1G29880.1	MULTI-MSMS	HopF2_exp2	Col-0_exp2	537.6300048828125	3	537.63	1609.87	0.1525	8.1986E-05	-0.090384	-4.8593e-05	0.062112	3.3393E-05	537.6298405483502	53.125	0.34081	53.125	52.869	53.21	0					27	17	2	0	0	0	0.034443	1	16801	16801
AALASGGNKDEEDSEGR	17	Unmodified	_AALASGGNKDEEDSEGR_					0	0	0	1	AT4G35450.3;AT4G35450.2;AT4G35450.1;AT4G35450.5;AT4G35450.4	AT4G35450.3	AT4G35450.3	MULTI-MSMS	Col-0_exp2	HopF2_exp2	569.594	3	569.259	1704.76	0.057084	3.2495E-05	0.22249	0.00012665	0.27957	0.00015915	569.5933691559088	22.937	0.31413	22.937	22.873	23.188	0					26	16	2	0	0	0	2.0214E-15	1	5809	5809
AALASGGNKDEEDSEGR	17	Unmodified	_AALASGGNKDEEDSEGR_					0	0	0	1	AT4G35450.3;AT4G35450.2;AT4G35450.1;AT4G35450.5;AT4G35450.4	AT4G35450.3	AT4G35450.3	MULTI-MSMS	HopF2_exp2	Col-0_exp2	569.259	3	569.259	1704.76	0.15649	8.9082E-05	-0.11382	-6.4795e-05	0.042663	2.4286E-05	569.2590612666122	23.339	0.31462	23.339	23.256	23.57	0					30	16	3	0	0	0	2.9124E-20	1	5736	5736
AALEADQAR	9	Unmodified	_AALEADQAR_					0	0	0	0	AT4G10790.1	AT4G10790.1	AT4G10790.1	MULTI-MSMS	AvrRpm1_exp2	AvrRpm1_exp2	472.74359130859375	2	472.743	943.472	0.063673	3.0101E-05	0.09477	4.4802E-05	0.15844	7.4903E-05	472.74344818623473	26.02	0.75457	26.02	25.784	26.539	0					102	39	5	0	0	0	0.0025065	2	6497	6497;6710
AALEADQAR	9	Unmodified	_AALEADQAR_					0	0	0	0	AT4G10790.1	AT4G10790.1	AT4G10790.1	MULTI-MSMS	Col-0_exp2	HopF2_exp2	472.7435607910156	2	472.743	943.472	0.019253	9.1016E-06	0.05161	2.4398E-05	0.070863	3.35E-05	472.74341747340975	26.06	0.50389	26.06	25.849	26.353	0					81	26	4	0	0	0	0.0025065	1	6921	6921
AALEADQAR	9	Unmodified	_AALEADQAR_					0	0	0	0	AT4G10790.1	AT4G10790.1	AT4G10790.1	MULTI-MSMS	HopF2_exp2	Col-0_exp2	472.74322509765625	2	472.743	943.472	-0.13461	-6.3635e-05	0.28095	0.00013282	0.14635	6.9185E-05	472.7435242854946	26.062	0.68083	26.062	25.796	26.477	0					101	36	4	0	0	0	0.0048041	1	6687	6687
AALEADQAREQQR	13	Unmodified	_AALEADQAREQQR_					0	0	0	1	AT4G10790.1	AT4G10790.1	AT4G10790.1	MULTI-MSMS	Col-0_exp1	HopF2_exp1	495.9184265136719	3	495.918	1484.73	0.36829	0.00018264	-0.16633	-8.2484e-05	0.20196	0.00010016	495.91843177996105	36.35	0.12764	36.35	36.284	36.411	0					8	5	2	0	0	0	0.011177	1	11161	11161
AALEADQAREQQR	13	Unmodified	_AALEADQAREQQR_					0	0	0	1	AT4G10790.1	AT4G10790.1	AT4G10790.1	MSMS	HopF2_exp1	Col-0_exp1	495.919	3	495.918	1484.73	NaN	NaN	NaN	NaN	NaN	NaN	NaN	36.12	1	36.12	35.62	36.62	0								0	0	0	0.01553	1	11427	11427
AALEKSLEDTK	11	Unmodified	_AALEKSLEDTK_					0	0	0	1	CON__P35527	CON__P35527	CON__P35527	MULTI-MSMS	AvrRpm1_exp1	AvrRpm1_exp1	602.8250122070312	2	602.825	1203.63	0.72802	0.00043887	0.2372	0.00014299	0.96522	0.00058186	602.8246958383098	46.717	0.39073	46.717	46.544	46.935	0					34	15	3	0	0	0	3.1598E-05	1	17868	17868
AALEKSLEDTK	11	Unmodified	_AALEKSLEDTK_					0	0	0	1	CON__P35527	CON__P35527	CON__P35527	MULTI-MSMS	HopF2_exp1	Col-0_exp1	602.8253784179688	2	602.825	1203.63	0.70986	0.00042792	0.07422	4.4742E-05	0.78408	0.00047266	602.8245984639481	46.529	0.58944	46.529	46.315	46.905	0					47	23	3	0	0	0	0.015296	1	17940	17940
AALEKSLEDTKNR	13	Unmodified	_AALEKSLEDTKNR_					0	0	0	2	CON__P35527	CON__P35527	CON__P35527	MULTI-MSMS	AvrRpm1_exp1	AvrRpm1_exp1	492.2670593261719	3	492.267	1473.78	0.42794	0.00021066	0.38893	0.00019146	0.81686	0.00040212	492.2670662550238	40.981	0.36316	40.981	40.854	41.217	0					44	13	5	0	0	0	1.0468999999999999E-113	1	14288	14288
AALEKSLEDTKNR	13	Unmodified	_AALEKSLEDTKNR_					0	0	0	2	CON__P35527	CON__P35527	CON__P35527	MULTI-MSMS	Col-0_exp1	HopF2_exp1	492.26641845703125	3	492.267	1473.78	0.093107	4.5833E-05	-0.18851	-9.2799e-05	-0.095408	-4.6966e-05	492.2667821931888	41.657	0.74591	41.657	41.421	42.167	0					106	29	6	0	0	0	1.0508E-18	1	14416	14416
AALEKSLEDTKNR	13	Unmodified	_AALEKSLEDTKNR_					0	0	0	2	CON__P35527	CON__P35527	CON__P35527	MULTI-MSMS	Col-0_exp1	HopF2_exp1	369.4519348144531	4	369.452	1473.78	0.2407	8.8926E-05	-0.11317	-4.1811e-05	0.12753	4.7115E-05	369.4518591391145	41.672	0.3239	41.672	41.496	41.819	0					21	12	2	0	0	0	0.012835	1	14473	14473
AALEKSLEDTKNR	13	Unmodified	_AALEKSLEDTKNR_					0	0	0	2	CON__P35527	CON__P35527	CON__P35527	MULTI-MSMS	Col-0_exp1	HopF2_exp1	738.3973388671875	2	737.897	1473.78	-0.17887	-0.00013199	0.23026	0.00016991	0.051388	3.7919E-05	737.8968267540956	41.657	0.3239	41.657	41.496	41.819	0					24	12	3	0	0	0	1.617E-12	1	14487	14487
AALEKSLEDTKNR	13	Unmodified	_AALEKSLEDTKNR_					0	0	0	2	CON__P35527	CON__P35527	CON__P35527	MULTI-MSMS	HopF2_exp1	Col-0_exp1	492.26727294921875	3	492.267	1473.78	0.52159	0.00025676	-0.16373	-8.0599e-05	0.35785	0.00017616	492.2667864214157	41.423	0.59838	41.423	41.211	41.81	0					78	23	5	0	0	0	7.878599999999999E-19	1	14682	14682
AALEKSLEDTKNR	13	Unmodified	_AALEKSLEDTKNR_					0	0	0	2	CON__P35527	CON__P35527	CON__P35527	MSMS	HopF2_exp1	Col-0_exp1	737.8973388671875	2	737.897	1473.78	NaN	NaN	NaN	NaN	NaN	NaN	NaN	41.483	1	41.483	40.983	41.983	0								0	0	0	0.0039538	1	14797	14797
AALEKSLEDTKNR	13	Unmodified	_AALEKSLEDTKNR_					0	0	0	2	CON__P35527	CON__P35527	CON__P35527	MULTI-MSMS	HopF2_exp3	Col-0_exp3	492.2668762207031	3	492.267	1473.78	-0.14391	-7.0842e-05	0.47039	0.00023156	0.32648	0.00016071	492.2670519430433	35.211	0.22851	35.211	35.089	35.318	0					22	11	3	0	0	0	0.0058802	1	10820	10820
AALESDTRVLAYEAGR	16	Unmodified	_AALESDTRVLAYEAGR_					0	0	0	1	AT2G05990.2;AT2G05990.1	AT2G05990.2	AT2G05990.2	MULTI-MSMS	Col-0_exp1	HopF2_exp1	574.632	3	574.632	1720.87	0.85403	0.00049075	-0.32815	-0.00018856	0.52588	0.00030219	574.6316879714736	79.807	0.22235	79.807	79.661	79.884	0					13	8	2	0	0	0	0.022476	1	38491	38491
AALNLAYQNFSK	12	Unmodified	_AALNLAYQNFSK_					0	0	0	0	AT1G09620.1	AT1G09620.1	AT1G09620.1	MULTI-MSMS	Col-0_exp2	HopF2_exp2	670.3541259765625	2	670.354	1338.69	0.39341	0.00026372	-0.062342	-4.1791e-05	0.33107	0.00022193	670.3539131232915	55.93	0.48703	55.93	55.715	56.202	0					39	25	2	0	0	0	0.0090097	1	18085	18085
AALPVGTVSGAPK	13	Unmodified	_AALPVGTVSGAPK_					0	0	0	0	AT3G55870.2;AT3G55870.1;AT3G55870.3;AT5G05730.1;AT5G05730.2	AT3G55870.2	AT3G55870.2	MULTI-MSMS	AvrRpm1_exp3	AvrRpm1_exp3	584.3405151367188	2	584.34	1166.67	-0.13236	-7.7345e-05	0.48657	0.00028432	0.35421	0.00020698	584.3405287473407	53.925	0.17108	53.925	53.841	54.012	0					20	8	3	0	0	0	0.0041098	1	17178	17178
AALPVGTVSGAPK	13	Unmodified	_AALPVGTVSGAPK_					0	0	0	0	AT3G55870.2;AT3G55870.1;AT3G55870.3;AT5G05730.1;AT5G05730.2	AT3G55870.2	AT3G55870.2	MULTI-MSMS	Col-0_exp3	HopF2_exp3	584.34	2	584.34	1166.67	0.13516	7.8982E-05	0.38456	0.00022472	0.51973	0.0003037	584.3405409360538	54.21	0.14783	54.21	54.109	54.257	0					12	7	2	0	0	0	0.035609	1	17691	17691
AALQAGIDK	9	Unmodified	_AALQAGIDK_					0	0	0	0	AT2G28000.1	AT2G28000.1	AT2G28000.1	MULTI-MSMS	AvrRpm1_exp2	AvrRpm1_exp2	443.7532653808594	2	443.753	885.492	0.037557	1.6666E-05	0.20214	8.97E-05	0.2397	0.00010637	443.7532705863339	30.817	0.46884	30.817	30.622	31.091	0					58	24	4	0	0	0	0.021025	1	8304	8304
AALQAGIDK	9	Unmodified	_AALQAGIDK_					0	0	0	0	AT2G28000.1	AT2G28000.1	AT2G28000.1	MULTI-MSMS	AvrRpm1_exp3	AvrRpm1_exp3	443.7532653808594	2	443.753	885.492	0.26453	0.00011739	0.28875	0.00012813	0.55328	0.00024552	443.7533104002973	38.067	0.37668	38.067	37.881	38.258	0					40	19	3	0	0	0	0.011125	1	11256	11256
AALQAGIDK	9	Unmodified	_AALQAGIDK_					0	0	0	0	AT2G28000.1	AT2G28000.1	AT2G28000.1	MULTI-MSMS	Col-0_exp2	HopF2_exp2	443.753	2	443.753	885.492	0.25749	0.00011426	0.033562	1.4893E-05	0.29106	0.00012916	443.75314588063924	30.605	0.47976	30.605	30.381	30.861	0					66	25	4	0	0	0	0.02299	1	8650	8650
[truncated: 31,479 more rows]
[truncated: 15 more columns]
