# Supplementary material for: Untargeted Proteomics Identifies Plant Substrates of the Bacterial‐Derived ADP‐Ribosyltransferase AvrRpm1
Source: Plant Direct. 2025 Nov 16;9(11):e70115. doi: 10.1002/pld3.70115 (PMC12620056; doi:10.1002/pld3.70115)
Supplement: Supplementary file 4 — Datasets S2 and S3: ADP‐ribosylated peptides identified in three Af1521 Macro pulldown experiments from AvrRpm1‐HA samples by the standard method (S2) and the “triggering” method (S3). [file PLD3-9-e70115-s004.xlsx]

## Sheet: Supplementary Datasets S2 S3
Supplementary Datasets S2 and S3. ADP-ribosylated peptides identified in three Af1521 Macro pulldown experiments from AvrRpm1-HA samples by the standard method (S2) and the 'triggering' method (S3). For ADPr-enrichment, either 1, 2.5 or 5 ug of the engineered Af1521 Macro domain was added to the protein extract.
The data was analyzed with MaxQuant and the output file ‘ADP-ribosylationSites.txt’ and the information on the corresponding MS2 spectra from file ‘msms.txt’ were combined into one .xlsx file.

## Sheet: MSMS
Raw file	Scan number	Scan index	Sequence	Length	Missed cleavages	Modifications	Modified sequence	ADP-ribosylation Probabilities	Oxidation (M) Probabilities	ADP-ribosylation Score diffs	Oxidation (M) Score diffs	Acetyl (Protein N-term)	ADP-ribosylation	Oxidation (M)	Proteins	Charge	Fragmentation	Mass analyzer	Type	Scan event number	Isotope index	m/z	Mass	Mass error [ppm]	Mass error [Da]	Simple mass error [ppm]	Retention time	PEP	Score	Delta score	Score diff	Localization prob	Combinatorics	PIF	Fraction of total spectrum	Base peak fraction	Precursor full scan number	Precursor Intensity	Precursor apex fraction	Precursor apex offset	Precursor apex offset time	Diagnostic peak ADP-ribosylation D	Diagnostic peak ADP-ribosylation E	Diagnostic peak ADP-ribosylation K	Diagnostic peak ADP-ribosylation R	Diagnostic peak ADP-ribosylation S	Diagnostic peak ADP-ribosylation C	Diagnostic peak ADP-ribosylation N	Diagnostic peak ADP-ribosylation Q
DS3_1ug	19597	14638	AEPKKVIEK	9	2	ADP-ribosylation	_AE(ADP-ribosylation)PKKVIEK_	AE(0.333)PK(0.333)K(0.333)VIEK		AE(0)PK(0)K(0)VIE(-41)K(-53)		0	1	0	AT3G28690.3	3	HCD	FTMS	MSMS	3		528.235	1581.68	NaN	NaN	2.25476	61.182	0.02457	59.426	7.9806	0	0.33332	5	0	0	0	19594	471051	0.0647144	-13	0.24701309204101562
DS2_1ug	12610	7544	AFDDWKDDNPR	11	1	ADP-ribosylation	_AFD(ADP-ribosylation)DWKDDNPR_	AFD(0.467)D(0.467)WK(0.057)D(0.008)D(0.001)NPR		AFD(0)D(0)WK(-9.1)D(-18)D(-26)N(-34)PR(-40)		0	1	0	AT5G53000.1	3	HCD	FTMS	MSMS	4		640.559	1918.66	NaN	NaN	0.791687	45.749	0.023053	57.836	29.668	0	0.46677	7	0	0	0	12606	261945	0.729456	-6	0.094326	+
DS2_5ug	13339	9054	AIAIAKQK	8	1	ADP-ribosylation	_AIAIAK(ADP-ribosylation)QK_	AIAIAK(0.495)Q(0.495)K(0.011)		AIAIAK(0)Q(0)K(-17)		0	1	0	AT1G73990.1	2	HCD	FTMS	MSMS	1		692.307	1382.6	NaN	NaN	2.02568	42.961	0.047	50.632	12.471	0	0.49462	3	0	0	0	-1	NaN	NaN	0	NaN
DS3_1ug	19659	14690	AIKDPEKLK	9	2	ADP-ribosylation	_AIKD(ADP-ribosylation)PEKLK_	AIK(0.012)D(0.329)PE(0.329)K(0.329)LK(0.002)		AIK(-15)D(0)PE(0)K(0)LK(-22)		0	1	0	AT1G52760.1	3	HCD	FTMS	MSMS	1		528.235	1581.68	NaN	NaN	637.084	61.349	0.020877	60.102	12.258	0	0.32868	5	0	0	0	19658	6.72991e+06	0.9245753231850753	-4	0.0630035
DS3_2p5ug	19950	15091	AIKDPEKLK	9	2	ADP-ribosylation	_AIKD(ADP-ribosylation)PEKLK_	AIK(0.009)D(0.33)PE(0.33)K(0.33)LK(0.001)		AIK(-16)D(0)PE(0)K(0)LK(-25)		0	1	0	AT1G52760.1	3	HCD	FTMS	MSMS	1		528.235	1581.68	NaN	NaN	2.06509	61.657	0.019386	61.78	11.672	0	0.3301	5	0	0	0	19949	4.16213e+06	0.38554100325643587	-2	0.0364227
DS3_5ug	6411	3707	EPLKIISR	8	1	ADP-ribosylation	_E(ADP-ribosylation)PLKIISR_	E(0.575)PLK(0.425)IISR		E(1.3)PLK(-1.3)IIS(-42)R(-49)		0	1	0	AT3G18900.2;AT3G18900.6;AT3G18900.3;AT3G18900.1;AT3G18900.5;AT3G18900.4	4	HCD	FTMS	MULTI-SECPEP	1	3	374.919	1495.65	0.63759	0.00023905	2076.4	24.596	0.031323	51.346	25.787	1.3055	0.57457	4	0	0	0	6410	7.08211e+06	0.0684642	29	-0.538336
DS3_5ug	22725	17515	FGDWDENNPSSADGYTHIFNK	21	0	ADP-ribosylation	_FGD(ADP-ribosylation)WDENNPSSADGYTHIFNK_	FGD(0.911)WD(0.082)E(0.006)N(0.001)NPSSADGYTHIFNK		FGD(10)WD(-10)E(-22)N(-30)N(-37)PS(-42)S(-47)AD(-64)GYTH(-84)IFN(-100)K(-110)		0	1	0	AT3G25070.1;AT3G25070.2	3	HCD	FTMS	MULTI-MSMS	4	2	985.703	2954.09	0.23193	0.00022861	0.658074	68.581	9.8296E-08	127.83	108.45	10.466	0.91089	11	0	0	0	22721	865924	1	0	0	+
DS3_5ug	22727	17517	FGDWDENNPSSADGYTHIFNK	21	0	ADP-ribosylation	_FGD(ADP-ribosylation)WDENNPSSADGYTHIFNK_	FGD(1)WDENNPSSADGYTHIFNK		FGD(33)WD(-33)E(-47)N(-61)N(-82)PS(-93)S(-110)AD(-130)GYTH(-160)IFN(-180)K(-180)		0	1	0	AT3G25070.1;AT3G25070.2	3	HCD	FTMS	MULTI-MSMS	6	2	985.703	2954.09	0.23193	0.00022861	0.658074	68.587	1.4419E-33	213.51	182.97	33.462	0.99953	11	0	0	0	22721	865924	1	0	0	+
DS3_5ug	23624	18282	FGDWDENNPSSADGYTHIFNK	21	0	ADP-ribosylation	_FGD(ADP-ribosylation)WDENNPSSADGYTHIFNK_	FGD(0.482)WD(0.05)E(0.406)N(0.055)N(0.008)PSSADGYTHIFNK		FGD(0.75)WD(-9.8)E(-0.75)N(-9.5)N(-18)PS(-45)S(-53)AD(-67)GYTH(-87)IFN(-98)K(-98)		0	1	0	AT3G25070.1;AT3G25070.2	3	HCD	FTMS	MULTI-MSMS	5	1	985.703	2954.09	-0.18672	-0.00018405	0.150303	71.081	2.5033E-05	109.66	86.858	0.74502	0.48174	11	0	0	0	23619	403189	0.0879235	-20	0.37708282470703125	+
DS3_5ug	23625	18283	FGDWDENNPSSADGYTHIFNK	21	0	ADP-ribosylation	_FGD(ADP-ribosylation)WDENNPSSADGYTHIFNK_	FGD(0.996)WD(0.004)ENNPSSADGYTHIFNK		FGD(24)WD(-24)E(-41)N(-49)N(-66)PS(-97)S(-110)AD(-120)GYTH(-150)IFN(-160)K(-170)		0	1	0	AT3G25070.1;AT3G25070.2	3	HCD	FTMS	MULTI-MSMS	6	1	985.703	2954.09	-0.18672	-0.00018405	0.150303	71.086	2.6719E-29	193.22	169.01	23.617	0.99558	11	0	0	0	23619	403189	0.0879235	-20	0.37708282470703125	+
DS3_5ug	23757	18395	FGDWDENNPSSADGYTHIFNK	21	0	ADP-ribosylation	_FGD(ADP-ribosylation)WDENNPSSADGYTHIFNK_	FGD(0.728)WD(0.105)E(0.139)N(0.024)N(0.003)PSSADGYTHIFNK		FGD(7.2)WD(-8.4)E(-7.2)N(-15)N(-23)PS(-38)S(-60)AD(-70)GYTH(-91)IFN(-110)K(-120)		0	1	0	AT3G25070.1;AT3G25070.2	3	HCD	FTMS	MULTI-MSMS	4	2	985.703	2954.09	-0.18672	-0.00018405	339.342	71.476	4.6414E-12	147.53	129.14	7.185	0.72845	11	0	0	0	23753	1.42055e+06	0.2929098343712302	1	-0.0490265	+
DS3_5ug	23759	18397	FGDWDENNPSSADGYTHIFNK	21	0	ADP-ribosylation	_FGD(ADP-ribosylation)WDENNPSSADGYTHIFNK_	FGD(0.994)WD(0.005)ENNPSSADGYTHIFNK		FGD(23)WD(-23)E(-42)N(-51)N(-70)PS(-88)S(-100)AD(-120)GYTH(-140)IFN(-160)K(-160)		0	1	0	AT3G25070.1;AT3G25070.2	3	HCD	FTMS	MULTI-MSMS	6	2	985.703	2954.09	-0.18672	-0.00018405	339.342	71.482	4.7600000000000004E-29	188.26	188.26	22.613	0.99448	11	0	0	0	23753	1.42055e+06	0.2929098343712302	1	-0.0490265	+
DS2_1ug	23379	16442	FGDWDENNPSSADGYTHIFNK	21	0	ADP-ribosylation	_FGDWDE(ADP-ribosylation)NNPSSADGYTHIFNK_	FGD(0.061)WD(0.061)E(0.403)N(0.403)N(0.073)PSSADGYTHIFNK		FGD(-8.2)WD(-8.2)E(0)N(0)N(-7.4)PS(-32)S(-39)AD(-52)GYTH(-70)IFN(-86)K(-86)		0	1	0	AT3G25070.1;AT3G25070.2	3	HCD	FTMS	MULTI-MSMS	1	1	985.703	2954.09	0.16481	0.00016245	-0.459023	73.823	6.3961E-05	101.49	82.283	0	0.40284	11	0	0	0	23378	280301	0.2854912807727836	-6	0.09552		+
DS2_1ug	23464	16513	FGDWDENNPSSADGYTHIFNK	21	0	ADP-ribosylation	_FGD(ADP-ribosylation)WDENNPSSADGYTHIFNK_	FGD(0.328)WD(0.328)E(0.328)N(0.009)N(0.009)PSSADGYTHIFNK		FGD(0)WD(0)E(0)N(-16)N(-16)PS(-35)S(-43)AD(-56)GYTH(-72)IFN(-79)K(-79)		0	1	0	AT3G25070.1;AT3G25070.2	3	HCD	FTMS	MULTI-MSMS	2	1	985.703	2954.09	0.16481	0.00016245	339.342	74.048	0.00013445	92.492	74.196	0	0.32754	11	0	0	0	23462	234274	0.2386117839857871	8	-0.126503	+
DS2_2p5ug	23552	17061	FGDWDENNPSSADGYTHIFNK	21	0	ADP-ribosylation	_FGDWD(ADP-ribosylation)ENNPSSADGYTHIFNK_	FGD(0.32)WD(0.329)E(0.263)N(0.078)N(0.008)PS(0.002)SADGYTHIFNK		FGD(-0.13)WD(0.13)E(-0.98)N(-6.2)N(-16)PS(-23)S(-30)AD(-43)GYTH(-60)IFN(-76)K(-76)		0	1	0	AT3G25070.1;AT3G25070.2	3	HCD	FTMS	MULTI-MSMS	2	2	985.703	2954.09	0.62513	0.0006162	-0.357469	72.311	0.00014747	90.896	72.74	0.13026	0.32931	11	0	0	0	23550	722709	0.39781823296039365	-8	0.1263885498046875	+
DS2_5ug	23503	17548	FGDWDENNPSSADGYTHIFNK	21	0	ADP-ribosylation	_FGD(ADP-ribosylation)WDENNPSSADGYTHIFNK_	FGD(0.926)WD(0.019)E(0.054)N(0.001)NPSSADGYTHIFNK		FGD(12)WD(-17)E(-12)N(-30)N(-48)PS(-56)S(-63)AD(-77)GYTH(-95)IFN(-110)K(-110)		0	1	0	AT3G25070.1;AT3G25070.2	3	HCD	FTMS	MULTI-MSMS	1	1	985.703	2954.09	0.20762	0.00020465	-0.459023	68.79	4.7951E-12	147.39	130.32	12.341	0.92562	11	0	0	0	23502	1.17821e+06	0.7287094536652857	-1	0.0157166	+
DS2_5ug	24510	18390	FGDWDENNPSSADGYTHIFNK	21	0	ADP-ribosylation	_FGD(ADP-ribosylation)WDENNPSSADGYTHIFNK_	FGD(0.554)WD(0.086)E(0.318)N(0.037)N(0.004)PS(0.001)SADGYTHIFNK		FGD(2.4)WD(-8.1)E(-2.4)N(-12)N(-21)PS(-29)S(-37)AD(-52)GYTH(-71)IFN(-85)K(-85)		0	1	0	AT3G25070.1;AT3G25070.2	3	HCD	FTMS	MULTI-MSMS	3	2	985.703	2954.09	-0.11621	-0.00011455	0.454965	71.435	6.1191E-05	101.47	84.533	2.4125	0.55423	11	0	0	0	24507	790457	0.17851281026627983	-15	0.23793792724609375	+
DS2_5ug	24638	18497	FGDWDENNPSSADGYTHIFNK	21	0	ADP-ribosylation	_FGD(ADP-ribosylation)WDENNPSSADGYTHIFNK_	FGD(0.845)WD(0.154)E(0.001)NNPSSADGYTHIFNK		FGD(7.4)WD(-7.4)E(-30)N(-44)N(-58)PS(-72)S(-85)AD(-96)GYTH(-120)IFN(-140)K(-140)		0	1	0	AT3G25070.1;AT3G25070.2	3	HCD	FTMS	MULTI-MSMS	3	2	985.703	2954.09	-0.11621	-0.00011455	339.342	71.769	5.512E-18	164.31	164.31	7.3864	0.8449	11	0	0	0	24635	2.13791e+06	0.48281418000090787	6	-0.0937729	+
DS2_5ug	24679	18531	FGDWDENNPSSADGYTHIFNK	21	0	ADP-ribosylation	_FGD(ADP-ribosylation)WDENNPSSADGYTHIFNK_	FGD(0.256)WD(0.217)E(0.242)N(0.242)N(0.044)PSSADGYTHIFNK		FGD(0.25)WD(-0.71)E(-0.25)N(-0.25)N(-7.6)PS(-32)S(-39)AD(-57)GYTH(-73)IFN(-87)K(-90)		0	1	0	AT3G25070.1;AT3G25070.2	3	HCD	FTMS	MULTI-MSMS	2	3	985.703	2954.09	-0.11621	-0.00011455	1017.11	71.876	6.5704E-05	100.92	83.29	0.24743	0.25568	11	0	0	0	-1	NaN	NaN	0	NaN	+
DS3_1ug	23275	17728	FGDWDENNPSSADGYTHIFNK	21	0	ADP-ribosylation	_FGD(ADP-ribosylation)WDENNPSSADGYTHIFNK_	FGD(0.24)WD(0.24)E(0.24)N(0.24)N(0.038)PS(0.001)SADGYTHIFNK		FGD(0)WD(0)E(0)N(0)N(-8)PS(-24)S(-31)AD(-43)GYTH(-58)IFN(-66)K(-65)		0	1	0	AT3G25070.1;AT3G25070.2	3	HCD	FTMS	MULTI-MSMS	5	1	985.703	2954.09	-0.13022	-0.00012836	-0.560577	71.277	0.00028237	73.21	56.271	0	0.24012	11	0	0	0	23270	300839	0.41307074548524275	-9	0.15274810791015625	+
DS3_1ug	23276	17729	FGDWDENNPSSADGYTHIFNK	21	0	ADP-ribosylation	_FGD(ADP-ribosylation)WDENNPSSADGYTHIFNK_	FGD(1)WDENNPSSADGYTHIFNK		FGD(41)WD(-41)E(-50)N(-79)N(-99)PS(-120)S(-130)AD(-150)GYTH(-160)IFN(-170)K(-180)		0	1	0	AT3G25070.1;AT3G25070.2	3	HCD	FTMS	MULTI-MSMS	6	1	985.703	2954.09	-0.13022	-0.00012836	-0.560577	71.282	8.4447E-33	204.29	178.97	40.838	0.99991	11	0	0	0	23270	300839	0.41307074548524275	-9	0.15274810791015625	+
DS3_2p5ug	22739	17453	FGDWDENNPSSADGYTHIFNK	21	0	ADP-ribosylation	_FGD(ADP-ribosylation)WDENNPSSADGYTHIFNK_	FGD(0.319)WD(0.038)E(0.319)N(0.319)N(0.005)PSSADGYTHIFNK		FGD(0)WD(-9.2)E(0)N(0)N(-18)PS(-34)S(-42)AD(-57)GYTH(-77)IFN(-88)K(-88)		0	1	0	AT3G25070.1;AT3G25070.2	3	HCD	FTMS	MULTI-MSMS	5	2	985.703	2954.09	0.19389	0.00019112	-0.459023	69.219	7.7211E-05	99.508	82.569	0	0.31886	11	0	0	0	22734	675973	0.9439255525646507	1	-0.0503769	+
DS3_2p5ug	22741	17455	FGDWDENNPSSADGYTHIFNK	21	0	ADP-ribosylation	_FGD(ADP-ribosylation)WDENNPSSADGYTHIFNK_	FGD(1)WDENNPSSADGYTHIFNK		FGD(45)WD(-45)E(-55)N(-75)N(-83)PS(-100)S(-110)AD(-140)GYTH(-150)IFN(-170)K(-170)		0	1	0	AT3G25070.1;AT3G25070.2	3	HCD	FTMS	MULTI-MSMS	7	2	985.703	2954.09	0.19389	0.00019112	-0.459023	69.224	1.0666E-32	201.37	175.78	44.513	0.99996	11	0	0	0	22734	675973	0.9439255525646507	1	-0.0503769	+
DS3_2p5ug	23662	18240	FGDWDENNPSSADGYTHIFNK	21	0	ADP-ribosylation	_FGD(ADP-ribosylation)WDENNPSSADGYTHIFNK_	FGD(0.417)WD(0.037)E(0.27)N(0.27)N(0.005)PSSADGYTHIFNK		FGD(1.9)WD(-10)E(-1.9)N(-1.9)N(-19)PS(-52)S(-67)AD(-85)GYTH(-100)IFN(-110)K(-110)		0	1	0	AT3G25070.1;AT3G25070.2	3	HCD	FTMS	MULTI-MSMS	4	1	985.703	2954.09	0.0095727	9.4359E-06	-0.255914	71.758	1.7631E-07	121.26	101.88	1.8806	0.4168	11	0	0	0	23658	484126	0.2352488854998295	-15	0.25405120849609375	+
DS3_2p5ug	23664	18242	FGDWDENNPSSADGYTHIFNK	21	0	ADP-ribosylation	_FGD(ADP-ribosylation)WDENNPSSADGYTHIFNK_	FGD(1)WDENNPSSADGYTHIFNK		FGD(34)WD(-34)E(-45)N(-67)N(-88)PS(-120)S(-130)AD(-150)GYTH(-170)IFN(-180)K(-180)		0	1	0	AT3G25070.1;AT3G25070.2	3	HCD	FTMS	MULTI-MSMS	6	1	985.703	2954.09	0.0095727	9.4359E-06	-0.255914	71.763	3.6721E-38	215.88	184.71	34.001	0.99957	11	0	0	0	23658	484126	0.2352488854998295	-15	0.25405120849609375	+
DS3_5ug	33578	26756	FGEWDVNDPASAEGFTVIFNK	21	0	ADP-ribosylation	_FGE(ADP-ribosylation)WDVNDPASAEGFTVIFNK_	FGE(0.75)WD(0.086)VN(0.136)D(0.028)PASAEGFTVIFNK		FGE(7.4)WD(-9.4)VN(-7.4)D(-14)PAS(-32)AE(-47)GFTVIFN(-81)K(-81)		0	1	0	AT5G55850.3;AT5G55850.1;AT5G55850.2	3	HCD	FTMS	MULTI-MSMS	2	1	962.056	2883.15	-0.047303	-4.5508e-05	0.671025	98.522	0.00017588	88.396	65.744	7.4167	0.75008	8	0	0	0	33576	300345	0.3890221424095293	-4	0.0699387		+
DS3_5ug	33580	26758	FGEWDVNDPASAEGFTVIFNK	21	0	ADP-ribosylation	_FGE(ADP-ribosylation)WDVNDPASAEGFTVIFNK_	FGE(0.997)WD(0.003)VNDPASAEGFTVIFNK		FGE(25)WD(-25)VN(-48)D(-63)PAS(-110)AE(-130)GFTVIFN(-170)K(-170)		0	1	0	AT5G55850.3;AT5G55850.1;AT5G55850.2	3	HCD	FTMS	MULTI-MSMS	4	1	962.056	2883.15	-0.047303	-4.5508e-05	0.671025	98.527	4.6286000000000003E-29	189.08	156.15	24.727	0.99663	8	0	0	0	33576	300345	0.3890221424095293	-4	0.0699387		+
DS3_5ug	34267	27331	FGEWDVNDPASAEGFTVIFNK	21	0	ADP-ribosylation	_FGEWD(ADP-ribosylation)VNDPASAEGFTVIFNK_	FGE(0.35)WD(0.605)VN(0.037)D(0.008)PASAEGFTVIFNK		FGE(-2.4)WD(2.4)VN(-12)D(-19)PAS(-37)AE(-57)GFTVIFN(-95)K(-95)		0	1	0	AT5G55850.3;AT5G55850.1;AT5G55850.2	3	HCD	FTMS	MULTI-MSMS	3	1	962.056	2883.15	-0.014599	-1.4045e-05	0.0467074	100.6	1.6467E-05	113.31	80.385	2.3702	0.60452	8	0	0	0	34264	569260	0.13824777920846615	-7	0.15747833251953125	+
DS3_5ug	34269	27333	FGEWDVNDPASAEGFTVIFNK	21	0	ADP-ribosylation	_FGE(ADP-ribosylation)WDVNDPASAEGFTVIFNK_	FGE(0.993)WD(0.007)VNDPASAEGFTVIFNK		FGE(21)WD(-21)VN(-70)D(-89)PAS(-130)AE(-150)GFTVIFN(-180)K(-190)		0	1	0	AT5G55850.3;AT5G55850.1;AT5G55850.2	3	HCD	FTMS	MULTI-MSMS	5	1	962.056	2883.15	-0.014599	-1.4045e-05	0.0467074	100.6	2.6943E-38	220.5	187.57	21.487	0.99295	8	0	0	0	34264	569260	0.13824777920846615	-7	0.15747833251953125		+
DS3_5ug	34405	27445	FGEWDVNDPASAEGFTVIFNK	21	0	ADP-ribosylation	_FGE(ADP-ribosylation)WDVNDPASAEGFTVIFNK_	FGE(0.249)WD(0.249)VN(0.249)D(0.249)PAS(0.003)AEGFTVIFNK		FGE(0)WD(0)VN(0)D(0)PAS(-19)AE(-31)GFTVIFN(-54)K(-53)		0	1	0	AT5G55850.3;AT5G55850.1;AT5G55850.2	3	HCD	FTMS	MULTI-MSMS	2	1	962.056	2883.15	-0.014599	-1.4045e-05	-0.265452	101.14	0.00057459	61.181	38.528	0	0.24916	8	0	0	0	34403	124896	0.030331647860953607	17	-0.317734		+
DS3_5ug	34407	27447	FGEWDVNDPASAEGFTVIFNK	21	0	ADP-ribosylation	_FGE(ADP-ribosylation)WDVNDPASAEGFTVIFNK_	FGE(0.668)WD(0.226)VN(0.085)D(0.022)PASAEGFTVIFNK		FGE(4.7)WD(-4.7)VN(-9)D(-15)PAS(-39)AE(-56)GFTVIFN(-88)K(-87)		0	1	0	AT5G55850.3;AT5G55850.1;AT5G55850.2	3	HCD	FTMS	MULTI-MSMS	4	1	962.056	2883.15	-0.014599	-1.4045e-05	-0.265452	101.14	3.6432E-05	105.52	82.865	4.7126	0.66756	8	0	0	0	34403	124896	0.030331647860953607	17	-0.317734		+
DS2_1ug	33436	24795	FGEWDVNDPASAEGFTVIFNK	21	0	ADP-ribosylation	_FGE(ADP-ribosylation)WDVNDPASAEGFTVIFNK_	FGE(0.455)WD(0.404)VN(0.069)D(0.069)PAS(0.002)AEGFTVIFNK		FGE(0.52)WD(-0.52)VN(-8.2)D(-8.2)PAS(-23)AE(-36)GFTVIFN(-57)K(-57)		0	1	0	AT5G55850.3;AT5G55850.1;AT5G55850.2	3	HCD	FTMS	MULTI-MSMS	3	1	962.056	2883.15	0.49447	0.00047571	0.15076	100.34	0.00049	64.723	42.07	0.51986	0.45542	8	0	0	0	33433	247761	0.22118357874448405	-10	0.1324310302734375		+
DS2_2p5ug	33248	25151	FGEWDVNDPASAEGFTVIFNK	21	0	ADP-ribosylation	_FGE(ADP-ribosylation)WDVNDPASAEGFTVIFNK_	FGE(0.577)WD(0.138)VN(0.138)D(0.138)PAS(0.009)AE(0.001)GFTVIFNK		FGE(6.2)WD(-6.2)VN(-6.2)D(-6.2)PAS(-18)AE(-29)GFTVIFN(-46)K(-46)		0	1	0	AT5G55850.3;AT5G55850.1;AT5G55850.2	3	HCD	FTMS	MULTI-MSMS	4	2	962.056	2883.15	0.085098	8.1869E-05	0.15076	97.782	0.0028912	53.059	30.075	6.2265	0.57726	8	0	0	0	33244	173096	0.36422453402248534	-9	0.1438140869140625		+
DS2_2p5ug	34043	25814	FGEWDVNDPASAEGFTVIFNK	21	0	ADP-ribosylation	_FGEWDVND(ADP-ribosylation)PASAEGFTVIFNK_	FGE(0.111)WD(0.111)VN(0.336)D(0.436)PAS(0.005)AEGFTVIFNK		FGE(-5.9)WD(-5.9)VN(-1.1)D(1.1)PAS(-20)AE(-31)GFTVIFN(-53)K(-53)		0	1	0	AT5G55850.3;AT5G55850.1;AT5G55850.2	3	HCD	FTMS	MULTI-MSMS	4	2	962.056	2883.15	-0.013761	-1.3239e-05	0.15076	99.897	0.00056131	60.602	37.949	1.1332	0.43628	8	0	0	0	34039	94997.5	0.037520987623966946	-15	0.23976898193359375	+
DS2_2p5ug	34205	25949	FGEWDVNDPASAEGFTVIFNK	21	0	ADP-ribosylation	_FGE(ADP-ribosylation)WDVNDPASAEGFTVIFNK_	FGE(0.434)WD(0.434)VN(0.066)D(0.066)PASAEGFTVIFNK		FGE(0)WD(0)VN(-8.1)D(-8.1)PAS(-40)AE(-52)GFTVIFN(-74)K(-74)		0	1	0	AT5G55850.3;AT5G55850.1;AT5G55850.2	3	HCD	FTMS	MULTI-MSMS	3	1	962.056	2883.15	-0.013761	-1.3239e-05	347.688	100.33	0.00023157	81.356	58.703	0	0.43353	8	0	0	0	34202	537930	0.18254306183482322	12	-0.189262		+
DS2_5ug	34626	26851	FGEWDVNDPASAEGFTVIFNK	21	0	ADP-ribosylation	_FGE(ADP-ribosylation)WDVNDPASAEGFTVIFNK_	FGE(0.329)WD(0.278)VN(0.329)D(0.063)PASAEGFTVIFNK		FGE(0)WD(-0.74)VN(0)D(-7.2)PAS(-37)AE(-48)GFTVIFN(-80)K(-80)		0	1	0	AT5G55850.3;AT5G55850.1;AT5G55850.2	3	HCD	FTMS	MULTI-MSMS	4	1	962.056	2883.15	0.20668	0.00019884	0.0467074	97.837	0.00016036	90.22	67.568	0	0.32933	8	0	0	0	34622	319663	0.36661207803419565	-9	0.14426422119140625		+
DS2_5ug	35409	27503	FGEWDVNDPASAEGFTVIFNK	21	0	ADP-ribosylation	_FGE(ADP-ribosylation)WDVNDPASAEGFTVIFNK_	FGE(0.521)WD(0.356)VN(0.099)D(0.023)PASAEGFTVIFNK		FGE(1.7)WD(-1.7)VN(-7.2)D(-13)PAS(-37)AE(-51)GFTVIFN(-79)K(-79)		0	1	0	AT5G55850.3;AT5G55850.1;AT5G55850.2	3	HCD	FTMS	MULTI-MSMS	3	2	962.056	2883.15	0.23844	0.0002294	-0.0573456	99.937	0.00013718	92.932	62.248	1.6558	0.5211	8	0	0	0	35406	435798	0.12792098801580085	-12	0.19255828857421875		+
DS3_1ug	32842	25625	FGEWDVNDPASAEGFTVIFNK	21	0	ADP-ribosylation	_FGE(ADP-ribosylation)WDVNDPASAEGFTVIFNK_	FGE(0.249)WD(0.249)VN(0.249)D(0.249)PAS(0.004)AE(0.001)GFTVIFNK		FGE(0)WD(0)VN(0)D(0)PAS(-17)AE(-25)GFTVIFN(-39)K(-39)		0	1	0	AT5G55850.3;AT5G55850.1;AT5G55850.2	3	HCD	FTMS	MULTI-MSMS	1	0	962.056	2883.15	0.37241	0.00035828	0.775078	98.692	0.0068454	46.362	25.737	0	0.24869	8	0	0	0	32841	107952	0.8943848621523647	1	-0.0403671		+
DS3_1ug	32844	25627	FGEWDVNDPASAEGFTVIFNK	21	0	ADP-ribosylation	_FGE(ADP-ribosylation)WDVNDPASAEGFTVIFNK_	FGE(0.657)WD(0.335)VN(0.007)D(0.001)PASAEGFTVIFNK		FGE(2.9)WD(-2.9)VN(-20)D(-27)PAS(-67)AE(-88)GFTVIFN(-130)K(-130)		0	1	0	AT5G55850.3;AT5G55850.1;AT5G55850.2	3	HCD	FTMS	MULTI-MSMS	3	0	962.056	2883.15	0.37241	0.00035828	0.775078	98.699	8.8492E-12	143.9	113.22	2.9313	0.65696	8	0	0	0	32841	107952	0.8943848621523647	1	-0.0403671		+
DS3_1ug	33436	26041	FGEWDVNDPASAEGFTVIFNK	21	0	ADP-ribosylation	_FGE(ADP-ribosylation)WDVNDPASAEGFTVIFNK_	FGE(0.257)WD(0.257)VN(0.238)D(0.238)PAS(0.008)AE(0.002)GFTVIFNK		FGE(0)WD(0)VN(-0.33)D(-0.33)PAS(-15)AE(-20)GFTVIFN(-38)K(-38)		0	1	0	AT5G55850.3;AT5G55850.1;AT5G55850.2	3	HCD	FTMS	MULTI-MSMS	1	1	962.056	2883.15	0.12867	0.00012379	0.15076	100.66	0.007239	45.696	30.606	0	0.25673	8	0	0	0	33435	200466	0.2181572406938993	-13	0.10840606689453125		+
DS3_1ug	33437	26042	FGEWDVNDPASAEGFTVIFNK	21	0	ADP-ribosylation	_FGE(ADP-ribosylation)WDVNDPASAEGFTVIFNK_	FGE(0.802)WD(0.194)VN(0.004)DPASAEGFTVIFNK		FGE(6.2)WD(-6.2)VN(-23)D(-44)PAS(-71)AE(-88)GFTVIFN(-130)K(-130)		0	1	0	AT5G55850.3;AT5G55850.1;AT5G55850.2	3	HCD	FTMS	MULTI-MSMS	2	1	962.056	2883.15	0.12867	0.00012379	0.15076	100.66	1.324E-17	159.76	126.83	6.1697	0.80231	8	0	0	0	33435	200466	0.2181572406938993	-13	0.10840606689453125		+
DS3_1ug	33559	26131	FGEWDVNDPASAEGFTVIFNK	21	0	ADP-ribosylation	_FGE(ADP-ribosylation)WDVNDPASAEGFTVIFNK_	FGE(0.53)WD(0.387)VN(0.068)D(0.015)PASAEGFTVIFNK		FGE(1.4)WD(-1.4)VN(-8.9)D(-16)PAS(-36)AE(-47)GFTVIFN(-74)K(-74)		0	1	0	AT5G55850.3;AT5G55850.1;AT5G55850.2	3	HCD	FTMS	MULTI-MSMS	3	2	962.056	2883.15	0.12867	0.00012379	347.376	101.14	0.00022912	81.665	57.365	1.3621	0.52981	8	0	0	0	33556	64419.1	0.0813594	19	-0.252022		+
DS3_2p5ug	33608	26686	FGEWDVNDPASAEGFTVIFNK	21	0	ADP-ribosylation	_FGEWDVN(ADP-ribosylation)DPASAEGFTVIFNK_	FGE(0.03)WD(0.138)VN(0.669)D(0.163)PAS(0.001)AEGFTVIFNK		FGE(-14)WD(-6.9)VN(6.1)D(-6.1)PAS(-30)AE(-40)GFTVIFN(-67)K(-67)		0	1	0	AT5G55850.3;AT5G55850.1;AT5G55850.2	3	HCD	FTMS	MULTI-MSMS	4	1	962.056	2883.15	0.18878	0.00018161	0.671025	99.325	0.00024442	78.708	56.055	6.1396	0.6689	8	0	0	0	33604	348222	0.7310156946309927	-4	0.0987015							+
DS3_2p5ug	33610	26688	FGEWDVNDPASAEGFTVIFNK	21	0	ADP-ribosylation	_FGE(ADP-ribosylation)WDVNDPASAEGFTVIFNK_	FGE(0.993)WD(0.007)VNDPASAEGFTVIFNK		FGE(22)WD(-22)VN(-49)D(-71)PAS(-100)AE(-120)GFTVIFN(-160)K(-160)		0	1	0	AT5G55850.3;AT5G55850.1;AT5G55850.2	3	HCD	FTMS	MULTI-MSMS	6	1	962.056	2883.15	0.18878	0.00018161	0.671025	99.331	6.0608E-29	185.84	152.91	21.804	0.99343	8	0	0	0	33604	348222	0.7310156946309927	-4	0.0987015		+
DS3_2p5ug	34295	27259	FGEWDVNDPASAEGFTVIFNK	21	0	ADP-ribosylation	_FGE(ADP-ribosylation)WDVNDPASAEGFTVIFNK_	FGE(0.25)WD(0.25)VN(0.25)D(0.25)PAS(0.001)AEGFTVIFNK		FGE(0)WD(0)VN(0)D(0)PAS(-22)AE(-36)GFTVIFN(-57)K(-57)		0	1	0	AT5G55850.3;AT5G55850.1;AT5G55850.2	3	HCD	FTMS	MULTI-MSMS	2	1	962.056	2883.15	-0.074327	-7.1507e-05	-0.265452	101.34	0.00049	64.723	42.07	0	0.24963	8	0	0	0	34293	235359	0.0851535	-9	0.156281		+
DS3_2p5ug	34297	27261	FGEWDVNDPASAEGFTVIFNK	21	0	ADP-ribosylation	_FGE(ADP-ribosylation)WDVNDPASAEGFTVIFNK_	FGE(0.772)WD(0.227)VN(0.001)DPASAEGFTVIFNK		FGE(5.3)WD(-5.3)VN(-28)D(-53)PAS(-77)AE(-95)GFTVIFN(-140)K(-140)		0	1	0	AT5G55850.3;AT5G55850.1;AT5G55850.2	3	HCD	FTMS	MULTI-MSMS	4	1	962.056	2883.15	-0.074327	-7.1507e-05	-0.265452	101.35	7.594400000000001E-25	169.36	136.44	5.3275	0.77238	8	0	0	0	34293	235359	0.0851535	-9	0.156281		+
DS3_2p5ug	34440	27380	FGEWDVNDPASAEGFTVIFNK	21	0	ADP-ribosylation	_FGE(ADP-ribosylation)WDVNDPASAEGFTVIFNK_	FGE(0.236)WD(0.236)VN(0.236)D(0.236)PAS(0.054)AE(0.002)GFTVIFNK		FGE(0)WD(0)VN(0)D(0)PAS(-6.4)AE(-20)GFTVIFN(-41)K(-41)		0	1	0	AT5G55850.3;AT5G55850.1;AT5G55850.2	3	HCD	FTMS	MULTI-MSMS	3	1	962.056	2883.15	-0.074327	-7.1507e-05	-0.265452	101.9	0.0052356	49.089	23.264	0	0.23582	8	0	0	0	34437	85776.1	0.031034015066190003	15	-0.285614		+
DS3_2p5ug	34442	27382	FGEWDVNDPASAEGFTVIFNK	21	0	ADP-ribosylation	_FGE(ADP-ribosylation)WDVNDPASAEGFTVIFNK_	FGE(0.864)WD(0.126)VN(0.009)D(0.002)PASAEGFTVIFNK		FGE(8.4)WD(-8.4)VN(-20)D(-26)PAS(-53)AE(-69)GFTVIFN(-110)K(-110)		0	1	0	AT5G55850.3;AT5G55850.1;AT5G55850.2	3	HCD	FTMS	MULTI-MSMS	5	1	962.056	2883.15	-0.074327	-7.1507e-05	-0.265452	101.9	1.4508E-07	124.45	91.526	8.3665	0.86354	8	0	0	0	34437	85776.1	0.031034015066190003	15	-0.285614		+
DS3_5ug	33511	26700	FGEWDVNDPSSAEGFTVIFNK	21	0	ADP-ribosylation	_FGE(ADP-ribosylation)WDVNDPSSAEGFTVIFNK_	FGE(0.333)WD(0.285)VN(0.333)D(0.047)PS(0.001)SAEGFTVIFNK		FGE(0)WD(-0.68)VN(0)D(-8.5)PS(-25)S(-34)AE(-43)GFTVIFN(-87)K(-87)		0	1	0	AT2G04410.1	3	HCD	FTMS	MULTI-MSMS	1	0	967.388	2899.14	0.079352	7.6765E-05	0.00691315	98.274	9.2702E-05	98.132	82.618	0	0.33309	9	0	0	0	33510	293149	0.2838470843146126	-7	0.1314849853515625		+
DS3_5ug	33513	26702	FGEWDVNDPSSAEGFTVIFNK	21	0	ADP-ribosylation	_FGE(ADP-ribosylation)WDVNDPSSAEGFTVIFNK_	FGE(0.827)WD(0.166)VN(0.007)DPSSAEGFTVIFNK		FGE(7)WD(-7)VN(-21)D(-37)PS(-71)S(-84)AE(-100)GFTVIFN(-140)K(-140)		0	1	0	AT2G04410.1	3	HCD	FTMS	MULTI-MSMS	3	0	967.388	2899.14	0.079352	7.6765E-05	0.00691315	98.282	5.1962000000000005E-25	173.89	147.05	6.9729	0.82698	9	0	0	0	33510	293149	0.2838470843146126	-7	0.1314849853515625		+
DS2_1ug	32525	24054	FGEWDVNDPSSAEGFTVIFNK	21	0	ADP-ribosylation	_FGE(ADP-ribosylation)WDVNDPSSAEGFTVIFNK_	FGE(0.443)WD(0.443)VN(0.1)D(0.013)PS(0.002)SAEGFTVIFNK		FGE(0)WD(0)VN(-6.5)D(-15)PS(-24)S(-33)AE(-41)GFTVIFN(-64)K(-64)		0	1	0	AT2G04410.1	3	HCD	FTMS	MULTI-MSMS	2	2	967.388	2899.14	0.47073	0.00045537	-0.510481	97.899	0.00032732	71.535	54.655	0	0.44279	9	0	0	0	32523	88545.4	0.3103554616885717	-4	0.0637589		+
DS2_2p5ug	33179	25093	FGEWDVNDPSSAEGFTVIFNK	21	0	ADP-ribosylation	_FGE(ADP-ribosylation)WDVNDPSSAEGFTVIFNK_	FGE(0.479)WD(0.414)VN(0.088)D(0.019)PSSAEGFTVIFNK		FGE(0.63)WD(-0.63)VN(-7.4)D(-14)PS(-34)S(-40)AE(-50)GFTVIFN(-66)K(-66)		0	1	0	AT2G04410.1	3	HCD	FTMS	MULTI-MSMS	1	2	967.388	2899.14	0.25164	0.00024344	0.627787	97.597	0.00029445	73.405	53.819	0.63401	0.47877	9	0	0	0	33178	468508	0.5262559131642834	-10	0.15999603271484375		+
DS2_5ug	33776	26142	FGEWDVNDPSSAEGFTVIFNK	21	0	ADP-ribosylation	_FGE(ADP-ribosylation)WDVNDPSSAEGFTVIFNK_	FGE(0.474)WD(0.413)VN(0.091)D(0.021)PS(0.001)SAEGFTVIFNK		FGE(0.6)WD(-0.6)VN(-7.2)D(-14)PS(-26)S(-32)AE(-42)GFTVIFN(-59)K(-59)		0	1	0	AT2G04410.1	3	HCD	FTMS	MULTI-MSMS	5	1	967.388	2899.14	0.45506	0.00044022	1.0417	95.6	0.00044412	66.644	41.85	0.59891	0.47393	9	0	0	0	33771	225685	0.6335029183815449	-3	0.0478897		+
DS2_5ug	34539	26778	FGEWDVNDPSSAEGFTVIFNK	21	0	ADP-ribosylation	_FGE(ADP-ribosylation)WDVNDPSSAEGFTVIFNK_	FGE(0.546)WD(0.419)VN(0.032)D(0.003)PSSAEGFTVIFNK		FGE(1.1)WD(-1.1)VN(-12)D(-23)PS(-44)S(-51)AE(-61)GFTVIFN(-93)K(-93)		0	1	0	AT2G04410.1	3	HCD	FTMS	MULTI-MSMS	1	1	967.388	2899.14	0.29923	0.00028948	-0.510481	97.603	3.3496E-05	106.71	90.827	1.1488	0.54613	9	0	0	0	34538	406408	0.21785387966917305	-11	0.17613983154296875		+
DS3_1ug	32753	25552	FGEWDVNDPSSAEGFTVIFNK	21	0	ADP-ribosylation	_FGE(ADP-ribosylation)WDVNDPSSAEGFTVIFNK_	FGE(0.248)WD(0.248)VN(0.248)D(0.248)PS(0.003)S(0.003)AEGFTVIFNK		FGE(0)WD(0)VN(0)D(0)PS(-19)S(-19)AE(-28)GFTVIFN(-49)K(-49)		0	1	0	AT2G04410.1	3	HCD	FTMS	MULTI-MSMS	2	1	967.388	2899.14	0.32379	0.00031323	0.731266	98.352	0.00067596	56.936	41.052	0	0.24842	9	0	0	0	32751	97583.4	0.22682175282633027	-11	0.1313018798828125		+
DS3_1ug	32755	25554	FGEWDVNDPSSAEGFTVIFNK	21	0	ADP-ribosylation	_FGE(ADP-ribosylation)WDVNDPSSAEGFTVIFNK_	FGE(0.706)WD(0.183)VN(0.056)D(0.056)PSSAEGFTVIFNK		FGE(5.9)WD(-5.9)VN(-11)D(-11)PS(-49)S(-62)AE(-80)GFTVIFN(-120)K(-120)		0	1	0	AT2G04410.1	3	HCD	FTMS	MULTI-MSMS	4	1	967.388	2899.14	0.32379	0.00031323	0.731266	98.357	3.3505E-12	148.91	126.93	5.8724	0.70592	9	0	0	0	32751	97583.4	0.22682175282633027	-11	0.1313018798828125		+
DS3_1ug	32818	25605	FGEWDVNDPSSAEGFTVIFNK	21	0	ADP-ribosylation	_FGE(ADP-ribosylation)WDVNDPSSAEGFTVIFNK_	FGE(0.436)WD(0.436)VN(0.063)D(0.063)PS(0.001)SAEGFTVIFNK		FGE(0)WD(0)VN(-8.4)D(-8.4)PS(-26)S(-33)AE(-48)GFTVIFN(-79)K(-79)		0	1	0	AT2G04410.1	3	HCD	FTMS	MULTI-MSMS	3	1	967.388	2899.14	0.32379	0.00031323	345.937	98.569	0.00015393	90.972	76.512	0	0.43608	9	0	0	0	32815	254343	0.5911911674368748	1	-0.0451736		+
DS3_1ug	32820	25607	FGEWDVNDPSSAEGFTVIFNK	21	0	ADP-ribosylation	_FGE(ADP-ribosylation)WDVNDPSSAEGFTVIFNK_	FGE(0.844)WD(0.141)VN(0.015)DPSSAEGFTVIFNK		FGE(7.8)WD(-7.8)VN(-17)D(-37)PS(-71)S(-79)AE(-95)GFTVIFN(-140)K(-140)		0	1	0	AT2G04410.1	3	HCD	FTMS	MULTI-MSMS	5	1	967.388	2899.14	0.32379	0.00031323	345.937	98.574	6.9636E-25	170.55	143.5	7.7816	0.84399	9	0	0	0	32815	254343	0.5911911674368748	1	-0.0451736		+
DS3_1ug	32834	25619	FGEWDVNDPSSAEGFTVIFNK	21	0	ADP-ribosylation	_FGE(ADP-ribosylation)WDVNDPSSAEGFTVIFNK_	FGE(0.94)WD(0.057)VN(0.003)DPSSAEGFTVIFNK		FGE(12)WD(-12)VN(-25)D(-36)PS(-57)S(-67)AE(-86)GFTVIFN(-120)K(-120)		0	1	0	AT2G04410.1	3	HCD	FTMS	MULTI-MSMS	7	2	967.388	2899.14	0.32379	0.00031323	691.349	98.642	7.6843E-08	129.93	115.47	12.189	0.93994	9	0	0	0	32827	226852	0.7431963634219265	6	-0.151215		+
DS3_2p5ug	32881	26078	FGEWDVNDPSSAEGFTVIFNK	21	0	ADP-ribosylation	_FGE(ADP-ribosylation)WDVNDPSSAEGFTVIFNK_	FGE(0.425)WD(0.425)VN(0.074)D(0.074)PSSAEGFTVIFNK		FGE(0)WD(0)VN(-7.6)D(-7.6)PS(-30)S(-30)AE(-35)GFTVIFN(-51)K(-50)		0	1	0	AT2G04410.1	3	HCD	FTMS	MULTI-MSMS	4	1	967.388	2899.14	0.61754	0.0005974	0.938223	97.106	0.00065081	57.989	36.455	0	0.42502	9	0	0	0	32877	93231.7	0.47027653074735654	4	-0.0984573		+
DS3_2p5ug	32883	26080	FGEWDVNDPSSAEGFTVIFNK	21	0	ADP-ribosylation	_FGE(ADP-ribosylation)WDVNDPSSAEGFTVIFNK_	FGE(0.945)WD(0.054)VN(0.001)DPSSAEGFTVIFNK		FGE(12)WD(-12)VN(-33)D(-41)PS(-65)S(-75)AE(-88)GFTVIFN(-120)K(-120)		0	1	0	AT2G04410.1	3	HCD	FTMS	MULTI-MSMS	6	1	967.388	2899.14	0.61754	0.0005974	0.938223	97.111	1.5296E-11	138.02	109.44	12.425	0.94534	9	0	0	0	32877	93231.7	0.47027653074735654	4	-0.0984573		+
DS3_2p5ug	33551	26638	FGEWDVNDPSSAEGFTVIFNK	21	0	ADP-ribosylation	_FGEWDVN(ADP-ribosylation)DPSSAEGFTVIFNK_	FGE(0.107)WD(0.077)VN(0.686)D(0.128)PS(0.002)SAEGFTVIFNK		FGE(-8)WD(-9.5)VN(7.3)D(-7.3)PS(-25)S(-35)AE(-44)GFTVIFN(-82)K(-82)		0	1	0	AT2G04410.1	3	HCD	FTMS	MULTI-MSMS	4	1	967.388	2899.14	0.087418	8.4567E-05	344.695	99.053	8.8603E-05	98.269	81.389	7.3011	0.68587	9	0	0	0	33547	490248	0.4296660737640138	-4	0.0742645							+
DS3_2p5ug	33553	26640	FGEWDVNDPSSAEGFTVIFNK	21	0	ADP-ribosylation	_FGE(ADP-ribosylation)WDVNDPSSAEGFTVIFNK_	FGE(0.896)WD(0.104)VN(0.001)DPSSAEGFTVIFNK		FGE(9.4)WD(-9.4)VN(-32)D(-50)PS(-86)S(-97)AE(-110)GFTVIFN(-150)K(-150)		0	1	0	AT2G04410.1	3	HCD	FTMS	MULTI-MSMS	6	1	967.388	2899.14	0.087418	8.4567E-05	344.695	99.058	2.6077E-25	178.77	157.1	9.3558	0.89555	9	0	0	0	33547	490248	0.4296660737640138	-4	0.0742645		+
DS3_2p5ug	33563	26648	FGEWDVNDPSSAEGFTVIFNK	21	0	ADP-ribosylation	_FGE(ADP-ribosylation)WDVNDPSSAEGFTVIFNK_	FGE(0.531)WD(0.38)VN(0.074)D(0.015)PS(0.001)SAEGFTVIFNK		FGE(1.4)WD(-1.4)VN(-8.6)D(-16)PS(-29)S(-34)AE(-45)GFTVIFN(-87)K(-86)		0	1	0	AT2G04410.1	3	HCD	FTMS	MULTI-MSMS	4	1	967.388	2899.14	0.087418	8.4567E-05	-0.407002	99.143	2.9884E-05	108.18	86.646	1.4449	0.53055	9	0	0	0	33559	1.12072e+06	0.9822248617272573	-2	0.0903244		+
DS3_2p5ug	33565	26650	FGEWDVNDPSSAEGFTVIFNK	21	0	ADP-ribosylation	_FGE(ADP-ribosylation)WDVNDPSSAEGFTVIFNK_	FGE(0.999)WD(0.001)VNDPSSAEGFTVIFNK		FGE(33)WD(-33)VN(-55)D(-73)PS(-98)S(-110)AE(-130)GFTVIFN(-160)K(-170)		0	1	0	AT2G04410.1	3	HCD	FTMS	MULTI-MSMS	6	1	967.388	2899.14	0.087418	8.4567E-05	-0.407002	99.149	7.2358E-33	206.32	179.48	32.965	0.99949	9	0	0	0	33559	1.12072e+06	0.9822248617272573	-2	0.0903244		+
DS2_2p5ug	19945	14054	FGNVVKLMK	9	1	Oxidation (M),ADP-ribosylation	_FGNVVK(ADP-ribosylation)LM(Oxidation (M))K_	FGN(0.024)VVK(0.838)LMK(0.138)	FGNVVKLM(1)K	FGN(-15)VVK(7.8)LMK(-7.8)	FGNVVKLM(51)K	0	1	1	AT3G03030.2;AT3G03030.1	2	HCD	FTMS	MULTI-MSMS	5	0	796.833	1591.65	1.559	0.0012423	2.7339	63.059	0.024103	50.703	24.765	50.703	1	3	0	0	0	19940	977842	0.4101740196523089	1	-0.0168571
DS2_5ug	20534	15069	FGNVVKLMK	9	1	Oxidation (M),ADP-ribosylation	_FGNVVK(ADP-ribosylation)LM(Oxidation (M))K_	FGN(0.015)VVK(0.756)LMK(0.229)	FGNVVKLM(1)K	FGN(-17)VVK(5.2)LMK(-5.2)	FGNVVKLM(57)K	0	1	1	AT3G03030.2;AT3G03030.1	2	HCD	FTMS	MULTI-MSMS	5	0	796.833	1591.65	0.99684	0.00079432	1.10037	61.337	0.016134	57.177	44.952	57.177	1	3	0	0	0	20529	1.3482e+06	0.46211416727450216	-7	0.1131744384765625
DS3_2p5ug	19682	14862	FGNVVKLMK	9	1	Oxidation (M),ADP-ribosylation	_FGNVVK(ADP-ribosylation)LM(Oxidation (M))K_	FGN(0.018)VVK(0.864)LMK(0.119)	FGNVVKLM(1)K	FGN(-17)VVK(8.6)LMK(-8.6)	FGNVVKLM(57)K	0	1	1	AT3G03030.2;AT3G03030.1	2	HCD	FTMS	MULTI-MSMS	6	0	796.833	1591.65	0.86803	0.00069168	0.974717	60.94	0.016134	57.177	35.185	57.177	1	3	0	0	0	19676	923868	0.7989453001109732	1	-0.0190811
DS3_5ug	29983	23708	FGNWEAEENVPYTAYFDK	18	0	ADP-ribosylation	_FGN(ADP-ribosylation)WEAEENVPYTAYFDK_	FGN(0.499)WE(0.499)AE(0.002)ENVPYTAYFDK		FGN(0)WE(0)AE(-24)E(-35)N(-36)VPYTAYFD(-86)K(-89)		0	1	0	AT3G25070.1;AT3G25070.2	3	HCD	FTMS	MULTI-MSMS	4	2	907.679	2720.01	0.21198	0.00019241	0.224804	88.442	8.3837E-06	111.59	89.729	0	0.49888	7	0	0	0	29979	897711	0.2349939740499345	-4	0.1063079833984375							+
DS3_5ug	29985	23710	FGNWEAEENVPYTAYFDK	18	0	ADP-ribosylation	_FGN(ADP-ribosylation)WEAEENVPYTAYFDK_	FGN(0.953)WE(0.047)AEENVPYTAYFDK		FGN(13)WE(-13)AE(-38)E(-58)N(-81)VPYTAYFD(-110)K(-120)		0	1	0	AT3G25070.1;AT3G25070.2	3	HCD	FTMS	MULTI-MSMS	6	2	907.679	2720.01	0.21198	0.00019241	0.224804	88.448	5.4989E-18	160.12	135.84	13.042	0.95255	7	0	0	0	29979	897711	0.2349939740499345	-4	0.1063079833984375							+
DS2_1ug	29111	21209	FGNWEAEENVPYTAYFDK	18	0	ADP-ribosylation	_FGN(ADP-ribosylation)WEAEENVPYTAYFDK_	FGN(0.537)WE(0.46)AE(0.002)E(0.002)NVPYTAYFDK		FGN(0.67)WE(-0.67)AE(-25)E(-25)N(-33)VPYTAYFD(-76)K(-78)		0	1	0	AT3G25070.1;AT3G25070.2	3	HCD	FTMS	MSMS	2		907.679	2720.01	NaN	NaN	-1.20901	88.94	5.128E-06	86.479	61.158	0.67123	0.53675	7	0	0	0	29109	675850	0.644494	-2	0.031311							+
DS2_2p5ug	28071	20835	FGNWEAEENVPYTAYFDK	18	0	ADP-ribosylation	_FGN(ADP-ribosylation)WEAEENVPYTAYFDK_	FGN(0.473)WE(0.473)AE(0.048)E(0.005)N(0.001)VPYTAYFDK		FGN(0)WE(0)AE(-10)E(-20)N(-28)VPYTAYFD(-54)K(-54)		0	1	0	AT3G25070.1;AT3G25070.2	3	HCD	FTMS	MULTI-MSMS	5	0	907.679	2720.01	0.36993	0.00033577	-0.21637	84.157	0.00044401	67.727	47.36	0	0.47327	7	0	0	0	28066	209255	0.6104240850425396	1	-0.0159149							+
DS2_2p5ug	29641	22142	FGNWEAEENVPYTAYFDK	18	0	ADP-ribosylation	_FGN(ADP-ribosylation)WEAEENVPYTAYFDK_	FGN(0.851)WE(0.144)AE(0.004)E(0.001)NVPYTAYFDK		FGN(7.7)WE(-7.7)AE(-23)E(-31)N(-37)VPYTAYFD(-74)K(-74)		0	1	0	AT3G25070.1;AT3G25070.2	3	HCD	FTMS	MULTI-MSMS	1	1	907.679	2720.01	0.30394	0.00027588	-0.326664	88.266	5.6952E-05	92.792	70.927	7.7305	0.85135	7	0	0	0	29640	1.02738e+06	0.5200610162563429	-9	0.14267730712890625							+
DS2_5ug	30926	23759	FGNWEAEENVPYTAYFDK	18	0	ADP-ribosylation	_FGN(ADP-ribosylation)WEAEENVPYTAYFDK_	FGN(0.692)WE(0.3)AE(0.006)E(0.001)NVPYTAYFDK		FGN(3.6)WE(-3.6)AE(-20)E(-27)N(-35)VPYTAYFD(-66)K(-69)		0	1	0	AT3G25070.1;AT3G25070.2	3	HCD	FTMS	MULTI-MSMS	2	1	907.679	2720.01	0.46755	0.00042439	0.11451	88.128	8.4908E-05	84.602	62.737	3.6268	0.69193	7	0	0	0	30924	1.83229e+06	0.5839564118834323	-1	0.015686							+
DS3_2p5ug	29988	23622	FGNWEAEENVPYTAYFDK	18	0	ADP-ribosylation	_FGN(ADP-ribosylation)WEAEENVPYTAYFDK_	FGN(0.877)WE(0.123)AE(0.001)ENVPYTAYFDK		FGN(8.5)WE(-8.5)AE(-32)E(-48)N(-56)VPYTAYFD(-110)K(-110)		0	1	0	AT3G25070.1;AT3G25070.2	3	HCD	FTMS	MULTI-MSMS	5	1	907.679	2720.01	0.64315	0.00058377	0.00421682	89.104	5.6183E-08	124.08	101.96	8.5404	0.87677	7	0	0	0	29983	643779	0.40895	-6	0.11464691162109375							+
DS3_2p5ug	29990	23624	FGNWEAEENVPYTAYFDK	18	0	ADP-ribosylation	_FGN(ADP-ribosylation)WEAEENVPYTAYFDK_	FGN(0.999)WE(0.001)AEENVPYTAYFDK		FGN(29)WE(-29)AE(-55)E(-74)N(-93)VPYTAYFD(-150)K(-150)		0	1	0	AT3G25070.1;AT3G25070.2	3	HCD	FTMS	MULTI-MSMS	7	1	907.679	2720.01	0.64315	0.00058377	0.00421682	89.11	4.704800000000001E-25	201.15	173.81	29.313	0.99883	7	0	0	0	29983	643779	0.40895	-6	0.11464691162109375							+
DS3_1ug	21516	16230	FISLELLPMK	10	0	Oxidation (M),ADP-ribosylation	_FISLE(ADP-ribosylation)LLPM(Oxidation (M))K_	FIS(0.004)LE(0.992)LLPMK(0.004)	FISLELLPM(1)K	FIS(-24)LE(23)LLPMK(-23)	FISLELLPM(61)K	0	1	1	AT5G49160.1	2	HCD	FTMS	MULTI-MSMS	6	0	874.374	1746.73	1.2482	0.0010914	0.89088	66.454	0.036444	60.91	8.4284	60.91	1	3	0	0	0	-1	NaN	NaN	0	NaN
DS3_2p5ug	16483	12134	GLIDICRDGVK	11	1	ADP-ribosylation	_GLID(ADP-ribosylation)ICRDGVK_	GLID(0.306)IC(0.306)R(0.306)D(0.083)GVK		GLID(0)IC(0)R(0)D(-5.7)GVK(-39)		0	1	0	AT2G47430.1	3	HCD	FTMS	MULTI-MSMS	2	1	596.246	1785.72	0.25293	0.00015081	561.823	52.306	0.049095	48.467	9.2009	0	0.30577	5	0	0	0	16481	6963157	0.962778	-6	0.11090850830078125
DS3_2p5ug	27708	21686	HVASGKGTPKR	11	2	ADP-ribosylation	_HVASGKGTPKR(ADP-ribosylation)_	HVAS(0.031)GK(0.31)GTPK(0.31)R(0.349)		H(-43)VAS(-10)GK(-0.51)GTPK(-0.51)R(0.51)		0	1	0	AT5G20560.1	3	HCD	FTMS	MULTI-MSMS	3	0	560.241	1677.7	-0.95937	-0.00053748	-2.0729	82.843	0.045901	42.556	16.041	0.51446	0.34893	5	0	0	0	27705	414508	0.7549202948824699	6	-0.112953
DS2_5ug	23888	17870	HVWDIIQETKKGR	13	2	ADP-ribosylation	_HVWDIIQETKKGR(ADP-ribosylation)_	HVWD(0.05)IIQ(0.05)E(0.05)TK(0.05)K(0.05)GR(0.752)		H(-40)VWD(-12)IIQ(-12)E(-12)TK(-12)K(-12)GR(12)		0	1	0	AT3G47730.1	3	HCD	FTMS	MULTI-MSMS	6	0	717.652	2149.93	0.55308	0.00039692	0.436066	69.814	0.040848	40.113	26.083	11.816	0.75232	7	0	0	0	23882	597252	0.5906846966184414	1	-0.0163193
DS3_2p5ug	19947	15089	IATEKDPRK	9	2	ADP-ribosylation	_IATE(ADP-ribosylation)KDPRK_	IATE(0.25)K(0.25)D(0.25)PR(0.25)K(0.002)		IATE(0)K(0)D(0)PR(0)K(-22)		0	1	0	AT3G16160.1	2	HCD	FTMS	MSMS	5		799.834	1597.65	NaN	NaN	1.48986	61.65	0.034547	47.599	10.905	0	0.24961	5	0	0	0	19942	8079320	0.7438880037595287	-7	0.13206100463867188
DS3_1ug	16963	12432	IGDFGLAKFLK	11	1	ADP-ribosylation	_IGDFGLAK(ADP-ribosylation)FLK_	IGDFGLAK(0.999)FLK(0.001)		IGD(-44)FGLAK(31)FLK(-31)		0	1	0	AT3G59410.5;AT3G59410.3;AT3G59410.1;AT3G59410.4;AT3G59410.2	2	HCD	FTMS	MULTI-MSMS	1	1	875.386	1748.76	-0.97399	-0.00085262	-2.1481	53.945	0.021741	57.859	11.04	31.416	0.99924	3	0	0	0	16962	591905	0.22399537178729712	5	-0.0934105
DS3_5ug	22212	17076	IIKKLALK	8	2	ADP-ribosylation	_IIKKLALK(ADP-ribosylation)_	IIK(0.304)K(0.304)LALK(0.392)		IIK(-1.1)K(-1.1)LALK(1.1)		0	1	0	AT3G48410.2	2	HCD	FTMS	MULTI-SECPEP	2	0	734.372	1466.73	0.11274	8.279E-05	-39.3291	67.189	0.054522	44.135	33.903	1.1085	0.39224	3	0	0	0	22210	2.69474e+06	0.7340472223968234	6	-0.113434
DS2_2p5ug	22715	16359	IIKKLALK	8	2	ADP-ribosylation	_IIK(ADP-ribosylation)KLALK_	IIK(0.333)K(0.333)LALK(0.333)		IIK(0)K(0)LALK(0)		0	1	0	AT3G48410.2	2	HCD	FTMS	MULTI-SECPEP	5	2	734.372	1466.73	-0.11339	-8.3269e-05	878.222	70.153	0.055105	43.704	31.088	0	0.33333	3	0	0	0	22710	968873	0.0747191	10	-0.161652
DS3_1ug	21986	16629	IIKKLALK	8	2	ADP-ribosylation	_IIKKLALK(ADP-ribosylation)_	IIK(0.304)K(0.304)LALK(0.392)		IIK(-1.1)K(-1.1)LALK(1.1)		0	1	0	AT3G48410.2	2	HCD	FTMS	MULTI-SECPEP	2	1	734.372	1466.73	0.17106	0.00012562	877.813	67.763	0.054522	44.135	33.764	1.1085	0.39224	3	0	0	0	21984	877651	0.13228590189810097	23	-0.430244
DS3_2p5ug	22266	17051	IIKKLALK	8	2	ADP-ribosylation	_IIKKLALK(ADP-ribosylation)_	IIK(0.304)K(0.304)LALK(0.392)		IIK(-1.1)K(-1.1)LALK(1.1)		0	1	0	AT3G48410.2	2	HCD	FTMS	MULTI-SECPEP	5	0	734.372	1466.73	-0.23937	-0.00017578	-39.3291	67.891	0.054522	44.135	28.564	1.1085	0.39224	3	0	0	0	22261	1.27122e+06	0.7449110151893487	1	-0.0188904
DS3_5ug	26186	20474	ILLLVLVIDR	10	0	ADP-ribosylation	_ILLLVLVIDR(ADP-ribosylation)_	ILLLVLVID(0.466)R(0.534)		ILLLVLVID(-0.59)R(0.59)		0	1	0	AT4G21820.1;AT4G21820.2;AT4G21820.3	3	HCD	FTMS	MULTI-MSMS	5	1	569.954	1706.84	-0.34255	-0.00019524	0.0769443	78.047	0.04023	45.359	17.71	0.59445	0.53417	2	0	0	0	26181	878152	1	0	0
DS3_1ug	13674	9653	ILNTIDQTSK	10	0	ADP-ribosylation	_ILN(ADP-ribosylation)TIDQTSK_	ILN(0.999)TIDQTSK		ILN(34)TID(-34)Q(-34)TS(-45)K(-50)		0	1	0	AT1G07390.2;AT1G07390.1;AT1G07390.5;AT1G07390.4;AT1G07390.3	3	HCD	FTMS	MULTI-SECPEP	3	2	558.566	1672.67	-2.3723	-0.0013251	597.97	44.936	0.024093	51.162	32.416	33.995	0.99916	5	0	0	0	-1	NaN	NaN	0	NaN
DS3_2p5ug	13948	9973	ILNTIDQTSK	10	0	ADP-ribosylation	_ILN(ADP-ribosylation)TIDQTSK_	ILN(0.997)TID(0.001)Q(0.001)TSK		ILN(28)TID(-28)Q(-28)TS(-37)K(-41)		0	1	0	AT1G07390.2;AT1G07390.1;AT1G07390.5;AT1G07390.4;AT1G07390.3	2	HCD	FTMS	MSMS	6		837.345	1672.67	NaN	NaN	1.78473	45.441	0.037712	41.876	16.255	28.284	0.99677	5	0	0	0	-1	NaN	NaN	0	NaN
DS2_5ug	17208	12282	KDLVVEDVSNK	11	1	ADP-ribosylation	_KDLVVE(ADP-ribosylation)DVSNK_	KD(0.001)LVVE(0.499)D(0.499)VS(0.001)NK		K(-34)D(-26)LVVE(0)D(0)VS(-26)N(-35)K(-59)		0	1	0	AT4G21460.1;AT3G18240.2;AT3G18240.1;AT4G21460.2	2	HCD	FTMS	MSMS	4		893.868	1785.72	NaN	NaN	-3.63618	52.853	0.0019999	88.496	20.272	0	0.49856	7	0	0	0	17204	1.97298e+06	0.42647807433365714	1	-0.0176926
DS3_1ug	16212	11797	KDLVVEDVSNK	11	1	ADP-ribosylation	_KDLVVE(ADP-ribosylation)DVSNK_	K(0.003)D(0.016)LVVE(0.489)D(0.489)VS(0.002)NK		K(-22)D(-15)LVVE(0)D(0)VS(-24)N(-32)K(-32)		0	1	0	AT4G21460.1;AT3G18240.2;AT3G18240.1;AT4G21460.2	2	HCD	FTMS	MSMS	3		893.868	1785.72	NaN	NaN	-4.30818	51.881	0.0079305	67.334	19.731	0	0.48899	7	0	0	0	-1	NaN	NaN	0	NaN
DS2_2p5ug	36956	28208	KLGVVEEVELLLR	13	1	ADP-ribosylation	_KLGVVE(ADP-ribosylation)EVELLLR_	K(0.02)LGVVE(0.327)E(0.327)VE(0.327)LLLR		K(-12)LGVVE(0)E(0)VE(0)LLLR(-40)		0	1	0	AT1G01970.1	2	HCD	FTMS	MSMS	5		1019.49	2036.96	NaN	NaN	-270.914	107.7	0.028983	43.761	12.087	0	0.32659	5	0	0	0	-1	NaN	NaN	0	NaN
DS3_2p5ug	35983	28661	KLGVVEEVELLLR	13	1	ADP-ribosylation	_KLGVVEEVE(ADP-ribosylation)LLLR_	K(0.021)LGVVE(0.283)E(0.283)VE(0.413)LLLR		K(-13)LGVVE(-1.6)E(-1.6)VE(1.6)LLLR(-49)		0	1	0	AT1G01970.1	2	HCD	FTMS	MULTI-SECPEP	5	-1	1019.49	2036.96	1.9084	0.0019456	-477.988	106.45	0.018589	51.726	21.242	1.638	0.41278	5	0	0	0	35978	195090	0.16641032069897482	12	-0.21524
DS2_2p5ug	17369	11906	LAKFRDVR	8	2	ADP-ribosylation	_LAKFR(ADP-ribosylation)DVR_	LAK(0.281)FR(0.358)D(0.358)VR(0.002)		LAK(-1)FR(0)D(0)VR(-22)		0	1	0		3	HCD	FTMS	MULTI-MSMS	1	0	515.892	1544.65	0.56175	0.0002898	0.235263	56.444	0.057428	40.352	13.565	0	0.35816	4	0	0	0	17368	6.20387e+06	0.9166119997198688	2	-0.0313377
DS3_5ug	29725	23491	LAMEALLAK	9	0	Oxidation (M),ADP-ribosylation	_LAM(Oxidation (M))EALLAK(ADP-ribosylation)_	LAMEALLAK(1)	LAM(1)EALLAK	LAME(-41)ALLAK(41)	LAM(43)EALLAK	0	1	1	AT3G14870.5;AT3G14870.4;AT3G14870.2;AT3G14870.3;AT3G14870.1	2	HCD	FTMS	MSMS	6		758.811	1515.61	NaN	NaN	0.979756	87.664	0.043385	42.869	13.06	42.869	1	2	0	0	0	29719	371201	0.21942776227787017	1	-0.0189209
DS3_1ug	24209	18514	LARILAESAR	10	1	ADP-ribosylation	_LARILAESAR(ADP-ribosylation)_	LARILAE(0.309)S(0.309)AR(0.382)		LAR(-38)ILAE(-0.92)S(-0.92)AR(0.92)		0	1	0	AT1G06000.1	3	HCD	FTMS	MULTI-MSMS	1	1	547.578	1639.71	-0.73476	-0.00040234	611.705	73.886	0.015735	61.353	9.4267	0.91968	0.3819	4	0	0	0	24208	1.90468e+06	0.340816	6	-0.0785446
DS3_5ug	16386	12125	LKEGIHINK	9	1	ADP-ribosylation	_LK(ADP-ribosylation)EGIHINK_	LK(0.333)E(0.333)GIH(0.333)INK		LK(0)E(0)GIH(0)IN(-34)K(-53)		0	1	0	AT5G60930.1;AT5G60930.3;AT5G60930.2	2	HCD	FTMS	MULTI-MSMS	3	0	796.847	1591.68	-0.526	-0.00041914	-0.653733	51.557	0.045776	52.716	7.6347	0	0.33328	5	0	0	0	16383	12924260	0.31671791950213846	-7	0.13193893432617188
DS3_5ug	16588	12298	LKEGIHINK	9	1	ADP-ribosylation	_LK(ADP-ribosylation)EGIHINK_	LK(0.333)E(0.333)GIH(0.333)INK		LK(0)E(0)GIH(0)IN(-34)K(-53)		0	1	0	AT5G60930.1;AT5G60930.3;AT5G60930.2	2	HCD	FTMS	MULTI-MSMS	3	0	796.847	1591.68	-0.526	-0.00041914	0.100188	52.091	0.045776	52.716	7.6347	0	0.33328	5	0	0	0	16585	1.05014e+06	0.0257345	22	-0.415104
DS2_1ug	16935	11117	LKEGIHINK	9	1	ADP-ribosylation	_LK(ADP-ribosylation)EGIHINK_	LK(0.333)E(0.333)GIH(0.333)INK		LK(0)E(0)GIH(0)IN(-34)K(-53)		0	1	0	AT5G60930.1;AT5G60930.3;AT5G60930.2	2	HCD	FTMS	MULTI-MSMS	4	0	796.847	1591.68	-0.40815	-0.00032523	-0.276772	57.033	0.045776	52.716	7.6347	0	0.33328	5	0	0	0	16931	3.50322e+06	0.297345	-12	0.19171524047851562
DS2_1ug	17057	11219	LKEGIHINK	9	1	ADP-ribosylation	_LK(ADP-ribosylation)EGIHINK_	LK(0.333)E(0.333)GIH(0.333)INK		LK(0)E(0)GIH(0)IN(-32)K(-56)		0	1	0	AT5G60930.1;AT5G60930.3;AT5G60930.2	2	HCD	FTMS	MULTI-MSMS	4	0	796.847	1591.68	-0.40815	-0.00032523	-220.422	57.347	0.038198	55.531	10.449	0	0.33327	5	0	0	0	17053	4366145	0.37058770406049124	8	-0.127174
DS2_1ug	17134	11283	LKEGIHINK	9	1	ADP-ribosylation	_LK(ADP-ribosylation)EGIHINK_	LK(0.333)E(0.333)GIH(0.333)INK		LK(0)E(0)GIH(0)IN(-34)K(-53)		0	1	0	AT5G60930.1;AT5G60930.3;AT5G60930.2	2	HCD	FTMS	MULTI-MSMS	1	0	796.847	1591.68	-0.40815	-0.00032523	-0.653733	57.543	0.045776	52.716	7.6347	0	0.33328	5	0	0	0	17133	3.9174e+06	0.3324991779608983	21	-0.330498
DS2_1ug	17220	11355	LKEGIHINK	9	1	ADP-ribosylation	_LK(ADP-ribosylation)EGIHINK_	LK(0.333)E(0.333)GIH(0.333)INK		LK(0)E(0)GIH(0)IN(-34)K(-53)		0	1	0	AT5G60930.1;AT5G60930.3;AT5G60930.2	2	HCD	FTMS	MULTI-MSMS	2	0	796.847	1591.68	-0.32781	-0.00026121	-1259.95	57.769	0.045776	52.716	7.6347	0	0.33328	5	0	0	0	17218	1.64889e+06	0.20606411728107665	-5	0.0782585
DS2_2p5ug	16549	11221	LKEGIHINK	9	1	ADP-ribosylation	_LK(ADP-ribosylation)EGIHINK_	LK(0.333)E(0.333)GIH(0.333)INK		LK(0)E(0)GIH(0)IN(-34)K(-53)		0	1	0	AT5G60930.1;AT5G60930.3;AT5G60930.2	2	HCD	FTMS	MULTI-MSMS	5	0	796.847	1591.68	-0.56559	-0.00045069	-1.282	54.321	0.045776	52.716	7.6347	0	0.33328	5	0	0	0	16544	6529737	0.23465894021885614	-7	0.11149215698242188
DS2_2p5ug	16738	11379	LKEGIHINK	9	1	ADP-ribosylation	_LK(ADP-ribosylation)EGIHINK_	LK(0.333)E(0.333)GIH(0.333)INK		LK(0)E(0)GIH(0)IN(-33)K(-53)		0	1	0	AT5G60930.1;AT5G60930.3;AT5G60930.2	2	HCD	FTMS	MULTI-MSMS	4	1	796.847	1591.68	-0.56559	-0.00045069	629.247	54.806	0.045776	52.716	7.6347	0	0.33328	5	0	0	0	16734	1.68106e+06	0.0800865	21	-0.326916
DS2_5ug	17178	12257	LKEGIHINK	9	1	ADP-ribosylation	_LK(ADP-ribosylation)EGIHINK_	LK(0.333)E(0.333)GIH(0.333)INK		LK(0)E(0)GIH(0)IN(-34)K(-53)		0	1	0	AT5G60930.1;AT5G60930.3;AT5G60930.2	2	HCD	FTMS	MULTI-MSMS	5	0	796.847	1591.68	-0.33962	-0.00027062	-1.03069	52.778	0.045776	52.716	7.6347	0	0.33328	5	0	0	0	17173	2.39875e+06	0.0642573	-8	0.12677
DS2_5ug	17386	12432	LKEGIHINK	9	1	ADP-ribosylation	_LK(ADP-ribosylation)EGIHINK_	LK(0.333)E(0.333)GIH(0.333)INK		LK(0)E(0)GIH(0)IN(-34)K(-53)		0	1	0	AT5G60930.1;AT5G60930.3;AT5G60930.2	2	HCD	FTMS	MULTI-MSMS	3	0	796.847	1591.68	-0.33962	-0.00027062	-1.03069	53.304	0.045776	52.716	7.6347	0	0.33328	5	0	0	0	17383	1.86237e+06	0.0498888	25	-0.406937
DS3_1ug	16170	11761	LKEGIHINK	9	1	ADP-ribosylation	_LKEGIH(ADP-ribosylation)INK_	LK(0.26)E(0.26)GIH(0.481)INK		LK(-2.7)E(-2.7)GIH(2.7)IN(-34)K(-53)		0	1	0	AT5G60930.1;AT5G60930.3;AT5G60930.2	2	HCD	FTMS	MULTI-MSMS	3	0	796.847	1591.68	0.014509	1.1561E-05	-0.528079	51.768	0.022188	52.716	7.6347	2.6758	0.48065	5	0	0	0	16167	905198	0.0384366	-8	0.14417266845703125
DS3_1ug	16362	11924	LKEGIHINK	9	1	ADP-ribosylation	_LK(ADP-ribosylation)EGIHINK_	LK(0.333)E(0.333)GIH(0.333)INK		LK(0)E(0)GIH(0)IN(-34)K(-53)		0	1	0	AT5G60930.1;AT5G60930.3;AT5G60930.2	2	HCD	FTMS	MULTI-MSMS	2	0	796.847	1591.68	0.014509	1.1561E-05	-0.653733	52.284	0.045776	52.716	7.6347	0	0.33328	5	0	0	0	16360	2917737	0.12389328862468771	21	-0.395939
DS3_2p5ug	15575	11363	LLEVADPMQIILLER	15	0	Oxidation (M),ADP-ribosylation	_LLEVADPM(Oxidation (M))QIILLER(ADP-ribosylation)_	LLE(0.002)VAD(0.241)PMQ(0.241)IILLE(0.241)R(0.275)	LLEVADPM(1)QIILLER	LLE(-21)VAD(-0.57)PMQ(-0.57)IILLE(-0.57)R(0.57)	LLEVADPM(48)QIILLER	0	1	1	AT3G52450.1	3	HCD	FTMS	MULTI-MSMS	2	1	770.688	2309.04	0.40765	0.00031417	1.69104	49.858	0.014274	47.532	21.942	47.532	1	5	0	0	0	15573	1.60611e+06	1	0	0
DS3_5ug	23741	18381	NLMRKVEIK	9	2	ADP-ribosylation	_NLMR(ADP-ribosylation)KVEIK_	NLMR(0.333)K(0.333)VE(0.333)IK		N(-35)LMR(0)K(0)VE(0)IK(-63)		0	1	0	AT4G19930.1	3	HCD	FTMS	MULTI-MSMS	2	1	557.916	1670.73	0.0065778	3.6699E-06	0.546479	71.433	0.0062415	80.688	24.43	0	0.3333	5	0	0	0	23739	3.44113e+06	0.2134574137438956	-14	0.25940704345703125
DS3_5ug	23921	18535	NLMRKVEIK	9	2	ADP-ribosylation	_NLMR(ADP-ribosylation)KVEIK_	NLMR(0.333)K(0.333)VE(0.333)IK		N(-48)LMR(0)K(0)VE(0)IK(-55)		0	1	0	AT4G19930.1	3	HCD	FTMS	MULTI-MSMS	1	0	557.916	1670.73	0.0065778	3.6699E-06	-0.171772	71.943	0.0054738	82.749	37.588	0	0.33333	5	0	0	0	23920	1.6979e+06	0.0769726	15	-0.282822
DS3_5ug	23779	18414	NLMRKVEIK	9	2	ADP-ribosylation	_NLMR(ADP-ribosylation)KVEIK_	NLMR(0.333)K(0.333)VE(0.333)IK		N(-38)LMR(0)K(0)VE(0)IK(-54)		0	1	0	AT4G19930.1	2	HCD	FTMS	MULTI-MSMS	6	1	836.37	1670.73	-0.53864	-0.0004505	-0.36542	71.564	0.019375	78.113	27.204	0	0.33332	5	0	0	0	23773	8.12668e+06	0.8562152125761887	1	-0.0188293
DS2_1ug	24329	17235	NLMRKVEIK	9	2	ADP-ribosylation	_NLMR(ADP-ribosylation)KVEIK_	N(0.009)LMR(0.33)K(0.33)VE(0.33)IK		N(-15)LMR(0)K(0)VE(0)IK(-32)		0	1	0	AT4G19930.1	3	HCD	FTMS	MULTI-MSMS	6	1	557.916	1670.73	0.2225	0.00012414	0.546479	76.316	0.051383	41.54	6.0288	0	0.33016	5	0	0	0	24323	231476	0.5144337385361099	1	-0.0169678
DS2_1ug	24557	17425	NLMRKVEIK	9	2	ADP-ribosylation	_NLMR(ADP-ribosylation)KVEIK_	NLMR(0.333)K(0.333)VE(0.333)IK		N(-33)LMR(0)K(0)VE(0)IK(-46)		0	1	0	AT4G19930.1	3	HCD	FTMS	MULTI-MSMS	4	1	557.916	1670.73	0.071947	4.014E-05	0.187354	76.914	0.019614	61.161	23.817	0	0.33327	5	0	0	0	24553	726628	0.0636537	-9	0.14093
DS2_1ug	24759	17593	NLMRKVEIK	9	2	ADP-ribosylation	_NLMR(ADP-ribosylation)KVEIK_	NLMR(0.333)K(0.333)VE(0.333)IK		N(-36)LMR(0)K(0)VE(0)IK(-56)		0	1	0	AT4G19930.1	3	HCD	FTMS	MULTI-MSMS	1	0	557.916	1670.73	0.071947	4.014E-05	-0.171772	77.432	0.010816	70.908	25.747	0	0.33331	5	0	0	0	24758	4642533	0.2664250064130927	19	-0.296829
DS2_2p5ug	24244	17638	NLMRKVEIK	9	2	ADP-ribosylation	_NLMR(ADP-ribosylation)KVEIK_	NLMR(0.333)K(0.333)VE(0.333)IK		N(-51)LMR(0)K(0)VE(0)IK(-67)		0	1	0	AT4G19930.1	2	HCD	FTMS	MULTI-MSMS	3	1	836.37	1670.73	0.31952	0.00026723	2.02875	74.14	0.0048437	101.54	41.742	0	0.33333	5	0	0	0	24241	5.42327e+06	0.4325714113883978	-1	0.0157471
DS2_2p5ug	24252	17645	NLMRKVEIK	9	2	ADP-ribosylation	_NLMR(ADP-ribosylation)KVEIK_	NLMR(0.333)K(0.333)VE(0.333)IK		N(-51)LMR(0)K(0)VE(0)IK(-67)		0	1	0	AT4G19930.1	2	HCD	FTMS	MULTI-MSMS	5	1	836.37	1670.73	0.31952	0.00026723	599.853	74.161	0.0048437	101.54	42.297	0	0.33333	5	0	0	0	24247	12537286	1	0	0
DS2_2p5ug	24359	17734	NLMRKVEIK	9	2	ADP-ribosylation	_NLMR(ADP-ribosylation)KVEIK_	N(0.001)LMR(0.333)K(0.333)VE(0.333)IK		N(-26)LMR(0)K(0)VE(0)IK(-48)		0	1	0	AT4G19930.1	3	HCD	FTMS	MULTI-MSMS	3	0	557.916	1670.73	0.35546	0.00019831	0.187354	74.438	0.020194	60.518	15.357	0	0.33304	5	0	0	0	24356	3.24905e+06	0.10119216581643442	17	-0.267105
DS2_5ug	24875	18695	NLMRKVEIK	9	2	ADP-ribosylation	_NLMR(ADP-ribosylation)KVEIK_	NLMR(0.333)K(0.333)VE(0.333)IK		N(-37)LMR(0)K(0)VE(0)IK(-48)		0	1	0	AT4G19930.1	3	HCD	FTMS	MULTI-MSMS	4	1	557.916	1670.73	0.18698	0.00010432	0.546479	72.388	0.013708	67.704	28.082	0	0.33331	5	0	0	0	24871	747328	0.0369488	-7	0.11240386962890625
DS2_5ug	25080	18866	NLMRKVEIK	9	2	ADP-ribosylation	_NLMR(ADP-ribosylation)KVEIK_	N(0.007)LMR(0.331)K(0.331)VE(0.331)IK		N(-17)LMR(0)K(0)VE(0)IK(-33)		0	1	0	AT4G19930.1	3	HCD	FTMS	MULTI-MSMS	3	1	557.916	1670.73	0.18698	0.00010432	0.187354	72.92	0.049236	42.718	6.7583	0	0.33091	5	0	0	0	25077	1.16382e+06	0.057540612505584385	27	-0.430084
DS2_5ug	24892	18709	NLMRKVEIK	9	2	ADP-ribosylation	_NLMR(ADP-ribosylation)KVEIK_	NLMR(0.333)K(0.333)VE(0.333)IK		N(-36)LMR(0)K(0)VE(0)IK(-46)		0	1	0	AT4G19930.1	2	HCD	FTMS	MULTI-MSMS	3	0	836.37	1670.73	0.23872	0.00019966	-0.485129	72.433	0.039696	66.546	25.517	0	0.3333	5	0	0	0	24889	397119	0.0369657	-9	0.143951
DS3_1ug	23353	17794	NLMRKVEIK	9	2	ADP-ribosylation	_NLMR(ADP-ribosylation)KVEIK_	N(0.001)LMR(0.333)K(0.333)VE(0.333)IK		N(-27)LMR(0)K(0)VE(0)IK(-49)		0	1	0	AT4G19930.1	3	HCD	FTMS	MULTI-MSMS	2	1	557.916	1670.73	-0.040803	-2.2764e-05	0.187354	71.524	0.019173	61.65	16.489	0	0.33311	5	0	0	0	23351	730026	0.039548965549409974	-17	0.33991241455078125
DS3_1ug	23548	17959	NLMRKVEIK	9	2	ADP-ribosylation	_NLMR(ADP-ribosylation)KVEIK_	N(0.001)LMR(0.333)K(0.333)VE(0.333)IK		N(-26)LMR(0)K(0)VE(0)IK(-46)		0	1	0	AT4G19930.1	3	HCD	FTMS	MULTI-MSMS	1	1	557.916	1670.73	-0.040803	-2.2764e-05	0.546479	72.043	0.019254	61.56	12.92	0	0.33306	5	0	0	0	23547	6711752	0.363607	13	-0.246071
DS3_1ug	23377	17815	NLMRKVEIK	9	2	ADP-ribosylation	_NLMR(ADP-ribosylation)KVEIK_	NLMR(0.333)K(0.333)VE(0.333)IK		N(-54)LMR(0)K(0)VE(0)IK(-60)		0	1	0	AT4G19930.1	2	HCD	FTMS	MULTI-MSMS	5	0	836.37	1670.73	0.21597	0.00018063	-51.3612	71.586	0.012312	85.161	47.075	0	0.33333	5	0	0	0	23372	1.83435e+06	0.18982523932861223	-17	0.3436737060546875
DS3_1ug	23382	17819	NLMRKVEIK	9	2	ADP-ribosylation	_NLMR(ADP-ribosylation)KVEIK_	NLMR(0.333)K(0.333)VE(0.333)IK		N(-34)LMR(0)K(0)VE(0)IK(-46)		0	1	0	AT4G19930.1	2	HCD	FTMS	MULTI-MSMS	3	0	836.37	1670.73	0.21597	0.00018063	-1.4428	71.6	0.026359	72.038	24.215	0	0.33328	5	0	0	0	23379	3.66981e+06	0.379765	-16	0.3281097412109375
DS3_2p5ug	23786	18345	NLMRKVEIK	9	2	ADP-ribosylation	_NLMR(ADP-ribosylation)KVEIK_	N(0.001)LMR(0.333)K(0.333)VE(0.333)IK		N(-24)LMR(0)K(0)VE(0)IK(-38)		0	1	0	AT4G19930.1	3	HCD	FTMS	MULTI-MSMS	3	0	557.916	1670.73	0.25814	0.00014402	0.187354	72.159	0.035423	50.292	14.781	0	0.3329	5	0	0	0	23783	3346460	0.15039255780509178	-10	0.18318939208984375
DS3_2p5ug	23807	18363	NLMRKVEIK	9	2	ADP-ribosylation	_NLMR(ADP-ribosylation)KVEIK_	NLMR(0.333)K(0.333)VE(0.333)IK		N(-33)LMR(0)K(0)VE(0)IK(-47)		0	1	0	AT4G19930.1	2	HCD	FTMS	MULTI-MSMS	3	0	836.37	1670.73	0.16392	0.0001371	0.233122	72.216	0.025893	72.23	21.321	0	0.33328	5	0	0	0	23804	5980386	0.6864644941123399	-9	0.1706085205078125
DS2_5ug	23004	17126	NPAGPNLPFGLGRSKAK	17	2	ADP-ribosylation	_NPAGPNLPFGLGR(ADP-ribosylation)SKAK_	NPAGPN(0.009)LPFGLGR(0.33)S(0.33)K(0.33)AK		N(-30)PAGPN(-16)LPFGLGR(0)S(0)K(0)AK(-34)		0	1	0	AT5G15250.2;AT5G15250.1	3	HCD	FTMS	MULTI-MSMS	1	0	755.679	2264.01	0.057841	4.3709E-05	-1.09339	67.536	0.013691	44.045	11.704	0	0.33034	6	0	0	0	23003	7357411	0.9615779767161352	1	-0.0155792				+
DS3_2p5ug	28284	22175	NPFARISRVFMEALK	15	2	ADP-ribosylation	_NPFARISRVFMEALK(ADP-ribosylation)_	NPFAR(0.193)IS(0.193)R(0.193)VFME(0.193)ALK(0.23)		N(-45)PFAR(-0.77)IS(-0.77)R(-0.77)VFME(-0.77)ALK(0.77)		0	1	0	AT1G72130.3;AT1G72130.2;AT1G72130.1	4	HCD	FTMS	MULTI-MSMS	1	1	580.764	2319.03	-0.85359	-0.00049573	-433.957	84.41	0.021638	45.207	36.498	0.76716	0.22976	6	0	0	0	28283	813435	0.0788802	11	-0.205574
DS2_1ug	24630	17486	NPPEQKKVSK	10	2	ADP-ribosylation	_NPPEQKKVS(ADP-ribosylation)K_	NPPE(0.058)Q(0.058)K(0.058)K(0.191)VS(0.634)K(0.001)		N(-51)PPE(-10)Q(-10)K(-10)K(-5.2)VS(5.2)K(-27)		0	1	0	AT1G77840.1	2	HCD	FTMS	MSMS	4		848.361	1694.71	NaN	NaN	-0.816404	77.103	0.018956	59.931	12.107	5.2084	0.63401	7	0	0	0	-1	NaN	NaN	0	NaN
DS2_5ug	25007	18805	NPPEQKKVSK	10	2	ADP-ribosylation	_NPPEQKKVS(ADP-ribosylation)K_	NPPE(0.07)Q(0.07)K(0.07)K(0.07)VS(0.717)K(0.002)		N(-43)PPE(-10)Q(-10)K(-10)K(-10)VS(10)K(-25)		0	1	0	AT1G77840.1	2	HCD	FTMS	MSMS	4		848.361	1694.71	NaN	NaN	-1.52449	72.731	0.027161	51.528	7.1506	10.101	0.71722	7	0	0	0	25003	2129373	0.7293540379021266	5	-0.0779648
DS3_1ug	23453	17879	NPPEQKKVSK	10	2	ADP-ribosylation	_NPPEQKKVS(ADP-ribosylation)K_	NPPE(0.042)Q(0.042)K(0.042)K(0.041)VS(0.833)K(0.002)		N(-52)PPE(-13)Q(-13)K(-13)K(-13)VS(13)K(-27)		0	1	0	AT1G77840.1	2	HCD	FTMS	MULTI-MSMS	5	0	848.361	1694.71	-1.5492	-0.0013143	-6.12706	71.79	0.020752	62.558	19.475	13.022	0.83294	7	0	0	0	23448	3673908	1	0	0
DS3_5ug	36023	28798	PIILVRSILR	10	1	ADP-ribosylation	_PIILVRSILR(ADP-ribosylation)_	PIILVR(0.284)S(0.284)ILR(0.432)		PIILVR(-1.8)S(-1.8)ILR(1.8)		0	1	0	AT5G18735.1	2	HCD	FTMS	MULTI-MSMS	2	0	860.931	1719.85	-1.1263	-0.0009697	-2.77616	105.76	0.0085376	111.04	84.365	1.8232	0.43209	3	0	0	0	36021	62995.6	0.541499	1	-0.0168533
DS3_5ug	16374	12115	QSGGSDKPRSGGK	13	2	ADP-ribosylation	_QSGGS(ADP-ribosylation)DKPRSGGK_	Q(0.01)S(0.08)GGS(0.302)D(0.302)K(0.302)PR(0.005)SGGK		Q(-15)S(-5.8)GGS(0)D(0)K(0)PR(-18)S(-29)GGK(-45)		0	1	0	AT4G29060.2;AT4G29060.1	3	HCD	FTMS	MULTI-MSMS	5	0	601.235	1800.68	-0.056321	-3.3862e-05	-0.868824	51.524	0.051977	47.27	28.481	0	0.30158	8	0	0	0	16369	3.24742e+06	0.19676429054944086	-9	0.16910552978515625
DS3_5ug	16393	12131	QSGGSDKPRSGGK	13	2	ADP-ribosylation	_QSGGSDKPR(ADP-ribosylation)SGGK_	Q(0.001)S(0.009)GGS(0.171)D(0.171)K(0.171)PR(0.477)SGGK		Q(-29)S(-17)GGS(-4.5)D(-4.5)K(-4.5)PR(4.5)S(-34)GGK(-66)		0	1	0	AT4G29060.2;AT4G29060.1	2	HCD	FTMS	MULTI-MSMS	3	1	901.349	1800.68	-0.38075	-0.00034318	554.407	51.575	0.0039939	79.311	35.676	4.462	0.47728	8	0	0	0	16390	5.35846e+06	0.5770478885883047	-1	0.0188217
DS3_5ug	16417	12152	QSGGSDKPRSGGK	13	2	ADP-ribosylation	_QSGGSDKPR(ADP-ribosylation)SGGK_	QSGGS(0.181)D(0.181)K(0.181)PR(0.456)SGGK		Q(-45)S(-32)GGS(-4)D(-4)K(-4)PR(4)S(-37)GGK(-82)		0	1	0	AT4G29060.2;AT4G29060.1	2	HCD	FTMS	MULTI-MSMS	6	1	901.349	1800.68	-0.38075	-0.00034318	1.17288	51.639	0.00092151	95.483	17.334	4.0139	0.45633	8	0	0	0	16411	3526881	0.3798066356084127	2	-0.0375099
DS2_1ug	16959	11137	QSGGSDKPRSGGK	13	2	ADP-ribosylation	_QSGGS(ADP-ribosylation)DKPRSGGK_	QS(0.002)GGS(0.249)D(0.249)K(0.249)PR(0.249)SGGK		Q(-34)S(-20)GGS(0)D(0)K(0)PR(0)S(-37)GGK(-73)		0	1	0	AT4G29060.2;AT4G29060.1	2	HCD	FTMS	MULTI-MSMS	4	1	901.349	1800.68	-0.82318	-0.00074197	555.407	57.095	0.0010669	85.963	29.532	0	0.24939	8	0	0	0	16955	1.54709e+06	0.5175433813355885	-5	0.0781937
DS2_1ug	16995	11167	QSGGSDKPRSGGK	13	2	ADP-ribosylation	_QSGGS(ADP-ribosylation)DKPRSGGK_	QSGGS(0.25)D(0.25)K(0.25)PR(0.25)SGGK		Q(-40)S(-28)GGS(0)D(0)K(0)PR(0)S(-35)GGK(-67)		0	1	0	AT4G29060.2;AT4G29060.1	2	HCD	FTMS	MULTI-MSMS	3	1	901.349	1800.68	-0.82318	-0.00074197	-1.15957	57.188	0.0010364	86.189	15.933	0	0.24987	8	0	0	0	-1	NaN	NaN	0	NaN
DS2_2p5ug	16557	11227	QSGGSDKPRSGGK	13	2	ADP-ribosylation	_QSGGSDKPR(ADP-ribosylation)SGGK_	QS(0.001)GGS(0.165)D(0.165)K(0.165)PR(0.5)S(0.004)GGK		Q(-41)S(-28)GGS(-4.8)D(-4.8)K(-4.8)PR(4.8)S(-21)GGK(-59)		0	1	0	AT4G29060.2;AT4G29060.1	2	HCD	FTMS	MULTI-MSMS	4	1	901.349	1800.68	-0.66574	-0.00060006	556.518	54.349	0.0043162	78.136	19.703	4.8099	0.49978	8	0	0	0	16553	3.92999e+06	0.33900335243316226	-8	0.12738800048828125
DS2_2p5ug	16561	11230	QSGGSDKPRSGGK	13	2	ADP-ribosylation	_QSGGSDKPR(ADP-ribosylation)SGGK_	Q(0.001)S(0.006)GGS(0.127)D(0.127)K(0.127)PR(0.611)SGGK		Q(-26)S(-20)GGS(-6.8)D(-6.8)K(-6.8)PR(6.8)S(-39)GGK(-76)		0	1	0	AT4G29060.2;AT4G29060.1	2	HCD	FTMS	MULTI-MSMS	1	0	901.349	1800.68	-0.66574	-0.00060006	-2.38132	54.358	0.0012469	91.313	16.937	6.8059	0.61062	8	0	0	0	16560	4012055	0.430132	1	-0.0157547
DS2_5ug	17194	12270	QSGGSDKPRSGGK	13	2	ADP-ribosylation	_QSGGS(ADP-ribosylation)DKPRSGGK_	QSGGS(0.25)D(0.25)K(0.25)PR(0.25)SGGK		Q(-44)S(-30)GGS(0)D(0)K(0)PR(0)S(-31)GGK(-77)		0	1	0	AT4G29060.2;AT4G29060.1	2	HCD	FTMS	MULTI-MSMS	3	1	901.349	1800.68	0.061558	5.5485E-05	0.173262	52.82	0.00045349	95.483	72.339	0	0.24988	8	0	0	0	17191	7.63031e+06	0.6472139844103268	-3	0.0468521
DS2_5ug	17279	12342	QSGGSDKPRSGGK	13	2	ADP-ribosylation	_QSGGS(ADP-ribosylation)DKPRSGGK_	QS(0.001)GGS(0.249)D(0.249)K(0.249)PR(0.249)S(0.002)GGK		Q(-38)S(-26)GGS(0)D(0)K(0)PR(0)S(-21)GGK(-50)		0	1	0	AT4G29060.2;AT4G29060.1	2	HCD	FTMS	MULTI-MSMS	2	1	901.349	1800.68	0.061558	5.5485E-05	555.518	53.031	0.0031841	72.096	50.723	0	0.24938	8	0	0	0	17277	5292051	0.44887942809308407	10	-0.158302
DS3_1ug	16198	11785	QSGGSDKPRSGGK	13	2	ADP-ribosylation	_QSGGS(ADP-ribosylation)DKPRSGGK_	QS(0.012)GGS(0.246)D(0.246)K(0.246)PR(0.246)S(0.002)GGK		Q(-28)S(-13)GGS(0)D(0)K(0)PR(0)S(-22)GGK(-52)		0	1	0	AT4G29060.2;AT4G29060.1	2	HCD	FTMS	MULTI-MSMS	3	1	901.349	1800.68	-0.28413	-0.0002561	556.407	51.843	0.0052895	68.355	11.924	0	0.24637	8	0	0	0	16195	3.5579e+06	0.2955444617657713	-7	0.12807846069335938
DS3_1ug	16203	11789	QSGGSDKPRSGGK	13	2	ADP-ribosylation	_QSGGSDKPR(ADP-ribosylation)SGGK_	QS(0.003)GGS(0.179)D(0.179)K(0.179)PR(0.46)SGGK		Q(-36)S(-21)GGS(-4.1)D(-4.1)K(-4.1)PR(4.1)S(-30)GGK(-65)		0	1	0	AT4G29060.2;AT4G29060.1	2	HCD	FTMS	MULTI-MSMS	1	1	901.349	1800.68	-0.28413	-0.0002561	-1.27063	51.855	0.0047155	76.682	20.25	4.0993	0.45958	8	0	0	0	16202	5138772	0.4268626561837151	-6	0.11100006103515625
DS3_2p5ug	16462	12116	QSGGSDKPRSGGK	13	2	ADP-ribosylation	_QSGGSDKPR(ADP-ribosylation)SGGK_	QS(0.011)GGS(0.193)D(0.193)K(0.193)PR(0.409)SGGK		Q(-30)S(-16)GGS(-3.3)D(-3.3)K(-3.3)PR(3.3)S(-39)GGK(-73)		0	1	0	AT4G29060.2;AT4G29060.1	2	HCD	FTMS	MULTI-MSMS	2	1	901.349	1800.68	-0.33292	-0.00030008	0.617538	52.25	0.0020633	86.344	18.328	3.263	0.40912	8	0	0	0	16460	12484588	0.8347550937621042	-3	0.055500030517578125
DS3_2p5ug	16539	12182	QSGGSDKPRSGGK	13	2	ADP-ribosylation	_QSGGS(ADP-ribosylation)DKPRSGGK_	QSGGS(0.25)D(0.25)K(0.25)PR(0.25)SGGK		Q(-42)S(-29)GGS(0)D(0)K(0)PR(0)S(-29)GGK(-66)		0	1	0	AT4G29060.2;AT4G29060.1	2	HCD	FTMS	MULTI-MSMS	2	1	901.349	1800.68	-0.33292	-0.00030008	557.073	52.453	0.0010669	85.963	15.707	0	0.24983	8	0	0	0	16537	7870909	0.5262713819861728	8	-0.150089
DS2_5ug	20639	15156	REFLQGALK	9	1	ADP-ribosylation	_REFLQGALK(ADP-ribosylation)_	RE(0.001)FLQ(0.049)GALK(0.951)		R(-40)E(-32)FLQ(-13)GALK(13)		0	1	0	AT1G06900.1	2	HCD	FTMS	MULTI-MSMS	2	0	801.839	1601.66	-0.3928	-0.00031496	-0.49353	61.614	0.051344	40.002	13.403	12.903	0.95055	4	0	0	0	20637	1.55668e+06	0.7859303816433157	-2	0.031665802001953125
DS3_1ug	19470	14529	REFLQGALK	9	1	ADP-ribosylation	_REFLQGALK(ADP-ribosylation)_	RE(0.001)FLQ(0.065)GALK(0.934)		R(-40)E(-29)FLQ(-12)GALK(12)		0	1	0	AT1G06900.1	2	HCD	FTMS	MULTI-MSMS	1	1	801.839	1601.66	-0.151	-0.00012108	0.130821	60.834	0.051344	40.002	11.603	11.603	0.93411	4	0	0	0	19469	601449	0.8147596656593346	-2	0.033542633056640625
DS2_1ug	26193	18783	TFRLLILSK	9	1	ADP-ribosylation	_TFR(ADP-ribosylation)LLILSK_	TFR(1)LLILSK		TFR(56)LLILS(-56)K(-69)		0	1	0	AT4G19330.1	2	HCD	FTMS	MSMS	3		816.383	1630.75	NaN	NaN	1.42438	81.19	0.024716	68.625	7.9084	55.648	1	3	0	0	0	26190	589378	0.5642161401748668	-21	0.3306121826171875
DS3_5ug	14166	10233	VGEGVVK	7	0	ADP-ribosylation	_VGE(ADP-ribosylation)GVVK_	VGE(0.989)GVVK(0.011)		VGE(19)GVVK(-19)		0	1	0	AT4G09610.1	3	HCD	FTMS	MULTI-MSMS	5	0	410.16	1227.46	0.25956	0.00010646	0.384369	45.582	0.045323	40.987	8.1465	19.48	0.98885	2	0	0	0	14161	4.61058e+06	0.0547408	-15	0.26744842529296875
DS2_1ug	16359	10634	VGEGVVK	7	0	ADP-ribosylation	_VGE(ADP-ribosylation)GVVK_	VGE(0.991)GVVK(0.009)		VGE(20)GVVK(-20)		0	1	0	AT4G09610.1	3	HCD	FTMS	MULTI-MSMS	1	0	410.16	1227.46	-0.27134	-0.00011129	-0.104446	55.542	0.044459	41.979	41.979	20.473	0.99111	2	0	0	0	16358	8248922	0.621222	2	-0.0313416
DS2_2p5ug	15196	10085	VGEGVVK	7	0	ADP-ribosylation	_VGE(ADP-ribosylation)GVVK_	VGE(0.995)GVVK(0.005)		VGE(23)GVVK(-23)		0	1	0	AT4G09610.1	3	HCD	FTMS	MULTI-MSMS	1	0	410.16	1227.46	0.092331	3.787E-05	-0.104446	50.844	0.04231	44.447	10.65	22.94	0.99494	2	0	0	0	15195	24900856	0.4369381020019219	22	-0.349865
DS2_2p5ug	15400	10257	VGEGVVK	7	0	ADP-ribosylation	_VGE(ADP-ribosylation)GVVK_	VGE(0.991)GVVK(0.009)		VGE(20)GVVK(-20)		0	1	0	AT4G09610.1	3	HCD	FTMS	MULTI-MSMS	1	0	410.16	1227.46	-0.081502	-3.3429e-05	0.139962	51.36	0.044459	41.979	41.979	20.473	0.99111	2	0	0	0	15399	14886704	0.40727904501492795	10	-0.166233
DS3_2p5ug	14411	10369	VGEGVVK	7	0	ADP-ribosylation	_VGE(ADP-ribosylation)GVVK_	VGE(0.991)GVVK(0.009)		VGE(20)GVVK(-20)		0	1	0	AT4G09610.1	3	HCD	FTMS	MULTI-MSMS	1	0	410.16	1227.46	0.48484	0.00019886	-0.104446	46.675	0.044459	41.979	41.979	20.473	0.99111	2	0	0	0	14410	7.1913e+06	0.0609548	12	-0.227379
DS2_1ug	21702	15058	VGSSWISKKAK	11	2	ADP-ribosylation	_VGSSWIS(ADP-ribosylation)KKAK_	VGSS(0.007)WIS(0.316)K(0.316)K(0.316)AK(0.043)		VGS(-38)S(-16)WIS(0)K(0)K(0)AK(-8.6)		0	1	0	AT2G03350.1	2	HCD	FTMS	MULTI-MSMS	3	1	866.379	1730.74	-0.12526	-0.00010852	-1.25326	69.468	0.053405	45.161	16.434	0	0.31648	6	0	0	0	21699	233127	0.6300459845290369	-5	0.078804
DS3_2p5ug	17159	12713	VGVEPRPEVVK	11	1	ADP-ribosylation	_VGVE(ADP-ribosylation)PRPEVVK_	VGVE(0.333)PR(0.333)PE(0.333)VVK(0.001)		VGVE(0)PR(0)PE(0)VVK(-27)		0	1	0	AT4G12230.1	2	HCD	FTMS	MULTI-MSMS	1	1	875.384	1748.75	-0.049938	-4.3715e-05	0.0378798	54.115	0.039494	48.794	9.172	0	0.33313	4	0	0	0	17158	3.39613e+06	0.7148948795907656	-2	0.0378952
DS3_5ug	20571	15690	VVGEGLVIDEWKER	14	1	ADP-ribosylation	_VVGEGLVIDE(ADP-ribosylation)WKER_	VVGE(0.001)GLVID(0.077)E(0.519)WK(0.116)E(0.154)R(0.133)		VVGE(-29)GLVID(-8.3)E(5.3)WK(-6.5)E(-5.3)R(-5.9)		0	1	0	AT5G54110.1	3	HCD	FTMS	MULTI-MSMS	5	1	723.98	2168.92	0.051609	3.7364E-05	-0.096532	62.776	0.0042498	77.468	55.812	5.2842	0.51942	6	0	0	0	20566	1.24983e+06	0.8791770490021615	1	-0.0512657		+
DS3_5ug	20573	15692	VVGEGLVIDEWKER	14	1	ADP-ribosylation	_VVGEGLVIDE(ADP-ribosylation)WKER_	VVGE(0.001)GLVID(0.079)E(0.331)WK(0.331)E(0.149)R(0.108)		VVGE(-24)GLVID(-6.2)E(0)WK(0)E(-3.5)R(-4.9)		0	1	0	AT5G54110.1	3	HCD	FTMS	MULTI-MSMS	7	1	723.98	2168.92	0.051609	3.7364E-05	-0.096532	62.783	0.0010237	92.261	70.458	0	0.33129	6	0	0	0	20566	1.24983e+06	0.8791770490021615	1	-0.0512657		+
DS3_5ug	14566	10575	VYLAREAKSK	10	2	ADP-ribosylation	_VYLAR(ADP-ribosylation)EAKSK_	VYLAR(0.333)E(0.333)AK(0.333)S(0.001)K		VYLAR(0)E(0)AK(0)S(-24)K(-40)		0	1	0	AT2G45490.2;AT2G45490.1	3	HCD	FTMS	MULTI-MSMS	3	0	569.25	1704.73	-0.17053	-9.7076e-05	-0.231986	46.655	0.047999	43.297	12.733	0	0.33291	5	0	0	0	14563	1707327	0.6718310756997196	-4	0.0740738
DS3_5ug	14555	10566	YIISELRSK	9	1	ADP-ribosylation	_YIIS(ADP-ribosylation)ELRSK_	YIIS(0.333)E(0.333)LR(0.333)S(0.001)K		YIIS(0)E(0)LR(0)S(-24)K(-35)		0	1	0	AT4G13750.1	3	HCD	FTMS	MULTI-MSMS	5	0	550.571	1648.69	-0.18602	-0.00010242	-0.331982	46.624	0.038229	42.336	11.447	0	0.33282	5	0	0	0	14550	703580	0.15522193048041394	-13	0.24123764038085938
DS2_1ug	14762	9302	YIISELRSK	9	1	ADP-ribosylation	_YIIS(ADP-ribosylation)ELRSK_	YIIS(0.333)E(0.333)LR(0.333)S(0.001)K		YIIS(0)E(0)LR(0)S(-27)K(-40)		0	1	0	AT4G13750.1	2	HCD	FTMS	MULTI-SECPEP	5	1	825.352	1648.69	0.65121	0.00053748	607.106	51.354	0.033542	44.753	7.0566	0	0.33307	5	0	0	0	14757	483271	0.3155391227487413	-1	0.015628814697265625
DS2_5ug	15210	10604	YIISELRSK	9	1	ADP-ribosylation	_YIIS(ADP-ribosylation)ELRSK_	YIIS(0.332)E(0.332)LR(0.332)S(0.003)K		YIIS(0)E(0)LR(0)S(-21)K(-33)		0	1	0	AT4G13750.1	3	HCD	FTMS	MULTI-MSMS	3	1	550.571	1648.69	-0.10029	-5.5216e-05	0.0319437	47.751	0.038229	42.336	11.447	0	0.33239	5	0	0	0	15207	599883	0.28044327224825855	-4	0.062767
DS3_1ug	14320	10201	YIISELRSK	9	1	ADP-ribosylation	_YIIS(ADP-ribosylation)ELRSK_	YIIS(0.333)E(0.333)LR(0.333)S(0.001)K		YIIS(0)E(0)LR(0)S(-26)K(-37)		0	1	0	AT4G13750.1	3	HCD	FTMS	MULTI-MSMS	4	1	550.571	1648.69	-0.48231	-0.00026555	0.213906	46.714	0.036227	43.77	8.1177	0	0.33305	5	0	0	0	14316	321150	0.1084221426991312	-7	0.12450027465820312
DS3_2p5ug	14562	10498	YIISELRSK	9	1	ADP-ribosylation	_YIIS(ADP-ribosylation)ELRSK_	YIIS(0.333)E(0.333)LR(0.333)S(0.001)K		YIIS(0)E(0)LR(0)S(-26)K(-37)		0	1	0	AT4G13750.1	3	HCD	FTMS	MULTI-MSMS	3	1	550.571	1648.69	-0.077578	-4.2712e-05	0.213906	47.089	0.036227	43.77	11.516	0	0.33305	5	0	0	0	14559	1.96655e+06	0.395405	-4	0.0717773
DS2_2p5ug	11038	6637	YLIKYLIK	8	1	ADP-ribosylation	_YLIK(ADP-ribosylation)YLIK_	YLIK(0.89)YLIK(0.11)		YLIK(9.1)YLIK(-9.1)		0	1	0	AT2G33175.1	3	HCD	FTMS	MSMS	6		532.249	1593.72	NaN	NaN	631.952	40.172	0.05245	41.029	6.7646	9.0947	0.89033	2	0	0	0	11032	3041278	0.5072621000182388	3	-0.0381737
[truncated: 25 more columns]
