# Supplementary material for: Untargeted Proteomics Identifies Plant Substrates of the Bacterial‐Derived ADP‐Ribosyltransferase AvrRpm1
Source: Plant Direct. 2025 Nov 16;9(11):e70115. doi: 10.1002/pld3.70115 (PMC12620056; doi:10.1002/pld3.70115)
Supplement: Supplementary file 5 — Dataset S4: Comparison of proteins identified in three experiments using the functional (Af1521) versus nonfunctional (G42E) Macro domains following ADPr‐enrichment of proteins from Dex‐treated AvrRpm1‐HA plants. [file PLD3-9-e70115-s001.xlsx]

## Sheet: Supplementary Dataset S4
Supplementary Dataset S4. Comparison of proteins identified using the functional (Af1521) versus non-function (G42E) Macro domains for ADPr-enrichement from Dex-treated AvrRpm1-HA plants from three independent experiments.
The data was analyzed with MaxQuant and proteins were quantified based on cumulative MS2 scans from all experiments. The output file ‘evidence.txt’ reports the identified peptides for each protein group.

## Sheet: MS2 counts
MS/MS count Af1521_exp1	MS/MS count Af1521_exp2	MS/MS count Af1521_exp3	MS/MS sum Af1521	MS/MS count G42E_exp1	MS/MS count G42E_exp2	MS/MS count G42E_exp3	MS/MS sum G42E	C: Only identified by site	C: Reverse	C: Potential contaminant	C: Taxonomy IDs	N: Peptides	N: Razor + unique peptides	N: Unique peptides	N: Sequence coverage [%]	N: Unique + razor sequence coverage [%]	N: Unique sequence coverage [%]	N: Mol. weight [kDa]	N: Q-value	N: Score	N: Intensity	N: MS/MS count	T: Protein IDs	T: Majority protein IDs	T: id	T: Fasta headers
15	1	9	25	0	0	0	0				-1	54	2	2	78.3	5	5	50.02	0	41.593	12222000000	25	GST-Af1521_K35E_Y145R	GST-Af1521_K35E_Y145R	1035	GST-Af1521_K35E_Y145R
7	3	7	17	0	0	0	0				-1	12	12	12	16.1	16.1	16.1	94.154	0	86.507	89726000	17	AT4G11840.2;AT4G11840.1;AT4G11830.4;AT4G11830.3;AT4G11830.1;AT4G11830.2;AT4G11850.1	AT4G11840.2;AT4G11840.1	652	AT4G11840.2 | Symbols: PLDGAMMA3 | phospholipase D gamma 3 | chr4:7122152-7125882 REVERSE LENGTH=836;AT4G11840.1 | Symbols: PLDGAMMA3 | phospholipase D gamma 3 | chr4:7122152-7125882 REVERSE LENGTH=866
9	3	3	15	0	0	0	0				-1	6	6	6	19.5	19.5	19.5	45.663	0	74.606	66468000	15	AT5G53000.1	AT5G53000.1	917	AT5G53000.1 | Symbols: TAP46 | 2A phosphatase associated protein of 46 kD | chr5:21485654-21487869 REVERSE LENGTH=405
6	3	6	15	0	0	0	0				-1	10	10	10	51.1	51.1	51.1	30.254	0	96.385	84661000	15	AT5G54110.1;AT5G54110.2	AT5G54110.1;AT5G54110.2	919	AT5G54110.1 | Symbols: MAMI, ATMAMI | membrane-associated mannitol-induced | chr5:21958356-21960367 FORWARD LENGTH=266;AT5G54110.2 | Symbols: MAMI, ATMAMI | membrane-associated mannitol-induced | chr5:21958356-21959385 FORWARD LENGTH=187
2	4	7	13	0	0	0	0				-1	8	8	8	17.5	17.5	17.5	53.951	0	61.948	92503000	13	AT2G02170.5;AT2G02170.4;AT2G02170.2;AT2G02170.1;AT2G02170.6;AT2G02170.3	AT2G02170.5;AT2G02170.4;AT2G02170.2;AT2G02170.1;AT2G02170.6;AT2G02170.3	271	AT2G02170.5 | Symbols: no symbol available | no full name available | chr2:556595-558610 REVERSE LENGTH=486;AT2G02170.4 | Symbols: no symbol available | no full name available | chr2:556595-558610 REVERSE LENGTH=486;AT2G02170.2 | Symbols: no symbol availab
1	7	4	12	0	0	0	0				-1	5	5	4	27.1	27.1	23.6	24.013	0	199.76	104120000	12	AT3G07195.1;AT3G07195.2	AT3G07195.1;AT3G07195.2	439	AT3G07195.1 | Symbols: no symbol available | no full name available | chr3:2288959-2290309 FORWARD LENGTH=225;AT3G07195.2 | Symbols: no symbol available | no full name available | chr3:2288959-2290253 FORWARD LENGTH=238
2	4	6	12	0	0	0	0				-1	6	6	6	10.6	10.6	10.6	69.271	0	52.505	73737000	12	AT3G24550.1;AT3G24540.1	AT3G24550.1	502	AT3G24550.1 | Symbols: PERK1, ATPERK1 | proline-rich extensin-like receptor kinase 1 | chr3:8960411-8963303 FORWARD LENGTH=652
3	5	4	12	0	0	0	0				-1	6	6	6	10.5	10.5	10.5	65.026	0	46.144	86717000	12	AT4G13350.2;AT4G13350.1	AT4G13350.2;AT4G13350.1	657	AT4G13350.2 | Symbols: NIG | NSP (nuclear shuttle protein)-interacting GTPase | chr4:7770170-7773321 REVERSE LENGTH=602;AT4G13350.1 | Symbols: NIG | NSP (nuclear shuttle protein)-interacting GTPase | chr4:7770170-7773321 REVERSE LENGTH=602
4	2	5	11	0	0	0	0				-1	7	7	7	24.1	24.1	24.1	32.964	0	97.047	78739000	11	AT4G21450.1;AT4G21450.3;AT4G21450.2;AT4G05060.1	AT4G21450.1;AT4G21450.3;AT4G21450.2	687	AT4G21450.1 | Symbols: no symbol available | no full name available | chr4:11426136-11428125 FORWARD LENGTH=295;AT4G21450.3 | Symbols: no symbol available | no full name available | chr4:11426136-11428125 FORWARD LENGTH=314;AT4G21450.2 | Symbols: no symbol
0	5	5	10	0	0	0	0				-1	5	5	5	12.5	12.5	12.5	42.582	0	63.62	81694000	10	AT3G63260.1;AT3G63260.2;AT3G01490.1;AT4G31170.2;AT4G31170.8;AT4G31170.7;AT4G31170.6;AT4G31170.5;AT4G31170.1;AT4G31170.3;AT2G24360.1;AT4G31170.9;AT4G31170.4;AT5G50000.1;AT3G22750.1;AT4G14780.1;AT3G01490.2;AT4G23240.2;AT5G50000.2;AT4G31170.10;AT4G23240.1	AT3G63260.1;AT3G63260.2	616	AT3G63260.1 | Symbols: ATMRK1 | | chr3:23373090-23374747 REVERSE LENGTH=391;AT3G63260.2 | Symbols: ATMRK1 | | chr3:23373327-23374747 REVERSE LENGTH=344
0	3	3	6	0	0	0	0				-1	4	3	3	12.8	9.1	9.1	24.969	0	21.652	66385000	6	AT5G48657.2;AT5G48657.3;AT5G48657.1;AT5G48657.4;AT5G48657.6;AT5G48657.5	AT5G48657.2;AT5G48657.3;AT5G48657.1;AT5G48657.4;AT5G48657.6;AT5G48657.5	903	AT5G48657.2 | Symbols: no symbol available | no full name available | chr5:19734120-19735516 REVERSE LENGTH=219;AT5G48657.3 | Symbols: no symbol available | no full name available | chr5:19734019-19735516 REVERSE LENGTH=277;AT5G48657.1 | Symbols: no symbol
0	1	4	5	0	0	0	0				-1	5	5	5	11.1	11.1	11.1	69.465	0	63.1	29776000	5	AT1G70940.1;AT1G23080.2;AT1G23080.4;AT1G23080.3;AT1G23080.1	AT1G70940.1	230	AT1G70940.1 | Symbols: PIN3, ATPIN3 | PIN-FORMED 3, ARABIDOPSIS PIN-FORMED 3 | chr1:26743170-26745871 FORWARD LENGTH=640
0	3	2	5	0	0	0	0				-1	3	3	3	13.5	13.5	13.5	29.983	0	21.289	21588000	5	AT3G09740.1	AT3G09740.1	450	AT3G09740.1 | Symbols: SYP71, ATSYP71 | syntaxin of plants 71 | chr3:2989615-2991354 FORWARD LENGTH=266
0	0	5	5	0	0	0	0				-1	5	5	5	4.4	4.4	4.4	143.79	0	41.12	14928000	5	AT3G17850.1	AT3G17850.1	485	AT3G17850.1 | Symbols: IREH1 | ncomplete Root Hair Elongation 1 | chr3:6109854-6116245 REVERSE LENGTH=1296
0	2	3	5	0	0	0	0				-1	2	2	2	6.3	6.3	6.3	49.916	0	15.599	18774000	5	AT3G26935.1	AT3G26935.1	514	AT3G26935.1 | Symbols: no symbol available | no full name available | chr3:9933001-9935218 REVERSE LENGTH=443
2	1	2	5	0	0	0	0				-1	9	3	2	21.4	6.8	4.7	49.823	0	27.644	48617000	5	AT5G44340.1	AT5G44340.1	889	AT5G44340.1 | Symbols: TUB4 | tubulin beta chain 4 | chr5:17859442-17860994 REVERSE LENGTH=444
0	5	0	5	0	0	0	0				-1	3	3	3	7	7	7	60.485	0	22.015	12522000	5	AT5G61790.1;AT5G07340.1;AT5G07340.2	AT5G61790.1	943	AT5G61790.1 | Symbols: CNX1, ATCNX1 | calnexin 1 | chr5:24827394-24829642 REVERSE LENGTH=530
2	1	2	5	0	0	0	0				-1	9	2	2	21.6	5.1	5.1	50.733	0	54.1	27396000	5	AT5G62700.1;AT5G62690.1	AT5G62700.1;AT5G62690.1	945	AT5G62700.1 | Symbols: TUB3 | tubulin beta chain 3 | chr5:25184501-25186426 FORWARD LENGTH=450;AT5G62690.1 | Symbols: TUB2 | tubulin beta chain 2 | chr5:25181560-25183501 FORWARD LENGTH=450
0	5	0	5	0	0	0	0				-1	4	4	4	6.2	6.2	6.2	69.656	0	27.42	15686000	5	AT5G66760.1;AT2G18450.1	AT5G66760.1	964	AT5G66760.1 | Symbols: SDH1-1 | succinate dehydrogenase 1-1 | chr5:26653776-26657224 FORWARD LENGTH=634
2	2	1	5	0	0	0	0				-1	4	4	4	40	40	40	15.294	0	31.132	7992400	5	ATCG00790.1;AT2G28815.1	ATCG00790.1	986	ATCG00790.1 | Symbols: RPL16 | ribosomal protein L16 | chrc:81189-82652 REVERSE LENGTH=135
1	1	2	4	0	0	0	0				-1	3	3	3	13.6	13.6	13.6	24.917	0	17.782	10176000	4	AT1G14320.1;AT1G26910.2;AT1G66580.1;AT1G26910.1;AT1G14320.2	AT1G14320.1;AT1G26910.2;AT1G66580.1;AT1G26910.1	61	AT1G14320.1 | Symbols: RPL10A, SAC52, RPL10 | SUPPRESSOR OF ACAULIS 52, ribosomal protein L10, ribosomal protein L10 A | chr1:4888270-4889408 FORWARD LENGTH=220;AT1G26910.2 | Symbols: RPL10B | ribosomal protein L10 B | chr1:9322173-9322813 FORWARD LENGTH=1
1	1	2	4	0	0	0	0				-1	3	3	3	7.2	7.2	7.2	45.256	0	18.372	16682000	4	AT1G47570.3;AT1G47570.2;AT1G47570.1	AT1G47570.3;AT1G47570.2;AT1G47570.1	158	AT1G47570.3 | Symbols: no symbol available | no full name available | chr1:17478919-17482955 FORWARD LENGTH=401;AT1G47570.2 | Symbols: no symbol available | no full name available | chr1:17478978-17483229 FORWARD LENGTH=453;AT1G47570.1 | Symbols: no symbol
0	4	0	4	0	0	0	0				-1	3	3	3	9.8	9.8	9.8	42.896	0	17.52	3463900	4	AT1G74910.3;AT1G74910.2;AT1G74910.1;AT2G04650.2;AT2G04650.1	AT1G74910.3;AT1G74910.2;AT1G74910.1	244	AT1G74910.3 | Symbols: KJC1 | KONJAC 1 | chr1:28135852-28138456 REVERSE LENGTH=387;AT1G74910.2 | Symbols: KJC1 | KONJAC 1 | chr1:28135770-28138456 REVERSE LENGTH=415;AT1G74910.1 | Symbols: KJC1 | KONJAC 1 | chr1:28135770-28138456 REVERSE LENGTH=415
0	4	0	4	0	0	0	0				-1	3	3	3	3.4	3.4	3.4	107.84	0	17.196	2938700	4	AT2G41740.2;AT2G41740.1	AT2G41740.2;AT2G41740.1	384	AT2G41740.2 | Symbols: VLN2, ATVLN2 | villin 2 | chr2:17410962-17416878 REVERSE LENGTH=976;AT2G41740.1 | Symbols: VLN2, ATVLN2 | villin 2 | chr2:17410962-17416878 REVERSE LENGTH=976
2	1	1	4	0	0	0	0				-1	3	3	3	10	10	10	58.48	0	36.419	17547000	4	AT3G50780.2;AT3G50780.1	AT3G50780.2;AT3G50780.1	559	AT3G50780.2 | Symbols: no symbol available | no full name available | chr3:18875662-18877341 REVERSE LENGTH=520;AT3G50780.1 | Symbols: no symbol available | no full name available | chr3:18875662-18877341 REVERSE LENGTH=520
1	2	1	4	0	0	0	0				-1	9	2	2	22.1	5.4	5.4	49.657	0	13.249	7670900	4	AT4G20890.1	AT4G20890.1	685	AT4G20890.1 | Symbols: TUB9 | tubulin beta-9 chain | chr4:11182218-11183840 FORWARD LENGTH=444
0	2	2	4	0	0	0	0				-1	10	3	3	24.3	7.8	7.8	50.585	0	20.779	15784000	4	AT5G12250.1	AT5G12250.1	801	AT5G12250.1 | Symbols: TUB6 | beta-6 tubulin | chr5:3961317-3962971 REVERSE LENGTH=449
0	1	2	3	0	0	0	0				-1	3	3	3	3.1	3.1	3.1	112.12	0	18.639	4909800	3	AT1G06950.1	AT1G06950.1	26	AT1G06950.1 | Symbols: ATTIC110, TIC110 | ARABIDOPSIS THALIANA TRANSLOCON AT THE INNER ENVELOPE MEMBRANE OF CHLOROPLASTS 110, translocon at the inner envelope membrane of chloroplasts 110 | chr1:2130303-2135563 REVERSE LENGTH=1016
0	3	0	3	0	0	0	0				-1	3	3	3	8.3	8.3	8.3	46.945	0	16.825	6758600	3	AT1G09430.1	AT1G09430.1	43	AT1G09430.1 | Symbols: ACLA-3 | ATP-citrate lyase A-3 | chr1:3042135-3044978 FORWARD LENGTH=424
0	3	0	3	0	0	0	0				-1	3	3	3	2.5	2.5	2.5	129.96	0	16.399	292500000	3	AT1G29900.1	AT1G29900.1	123	AT1G29900.1 | Symbols: CARB, VEN3 | carbamoyl phosphate synthetase B, VENOSA 3 | chr1:10468164-10471976 FORWARD LENGTH=1187
0	2	1	3	0	0	0	0				-1	2	2	2	2.7	2.7	2.7	84.901	0	11.355	13206000	3	AT1G30470.3;AT1G30470.2;AT1G30470.1	AT1G30470.3;AT1G30470.2;AT1G30470.1	127	AT1G30470.3 | Symbols: no symbol available | no full name available | chr1:10779423-10786415 FORWARD LENGTH=768;AT1G30470.2 | Symbols: no symbol available | no full name available | chr1:10779435-10786415 FORWARD LENGTH=805;AT1G30470.1 | Symbols: no symbol
0	3	0	3	0	0	0	0				-1	3	3	3	5.5	5.5	5.5	67.801	0	20.778	17339000	3	AT1G50480.1;AT2G12280.1	AT1G50480.1	170	AT1G50480.1 | Symbols: THFS | 10-formyltetrahydrofolate synthetase | chr1:18702064-18704687 FORWARD LENGTH=634
0	2	1	3	0	0	0	0				-1	2	2	2	2.7	2.7	2.7	87.402	0	23.133	7332600	3	AT1G60890.1;AT1G60890.2	AT1G60890.1;AT1G60890.2	200	AT1G60890.1 | Symbols: PIP5K8 | | chr1:22412452-22416338 REVERSE LENGTH=769;AT1G60890.2 | Symbols: PIP5K8 | | chr1:22412452-22416498 REVERSE LENGTH=781
0	0	3	3	0	0	0	0				-1	4	4	4	2.6	2.6	2.6	205.26	0	25.072	12867000	3	AT2G35630.2;AT2G35630.1	AT2G35630.2;AT2G35630.1	354	AT2G35630.2 | Symbols: GEM1, MOR1 | MICROTUBULE ORGANIZATION 1 | chr2:14967811-14980361 FORWARD LENGTH=1868;AT2G35630.1 | Symbols: GEM1, MOR1 | MICROTUBULE ORGANIZATION 1 | chr2:14966828-14980361 FORWARD LENGTH=1978
0	3	0	3	0	0	0	0				-1	5	2	2	9.1	4.3	4.3	53.985	0	11.239	18979000	3	AT3G17240.3;AT3G17240.1	AT3G17240.3;AT3G17240.1	483	AT3G17240.3 | Symbols: mtLPD2 | lipoamide dehydrogenase 2 | chr3:5890278-5892166 REVERSE LENGTH=507;AT3G17240.1 | Symbols: mtLPD2 | lipoamide dehydrogenase 2 | chr3:5890278-5892166 REVERSE LENGTH=507
0	3	0	3	0	0	0	0				-1	3	3	3	8.6	8.6	8.6	46.621	0	17.894	9557700	3	AT4G22670.1	AT4G22670.1	690	AT4G22670.1 | Symbols: AtHip1, HIP1, TPR11 | HSP70-interacting protein 1, tetratricopeptide repeat 11 | chr4:11918236-11920671 FORWARD LENGTH=441
0	2	1	3	0	0	0	0				-1	2	2	2	2.9	2.9	2.9	96.207	0	18.79	11329000	3	AT5G16730.1	AT5G16730.1	821	AT5G16730.1 | Symbols: no symbol available | no full name available | chr5:5497890-5500775 FORWARD LENGTH=853
0	2	1	3	0	0	0	0				-1	2	2	2	3.2	3.2	3.2	70.892	0	11.243	5494200	3	AT5G26742.3;AT5G26742.1;AT5G26742.2	AT5G26742.3;AT5G26742.1;AT5G26742.2	855	AT5G26742.3 | Symbols: AtRH3, RH3, emb1138 | embryo defective 1138 | chr5:9285540-9288618 REVERSE LENGTH=655;AT5G26742.1 | Symbols: AtRH3, RH3, emb1138 | embryo defective 1138 | chr5:9285540-9288871 REVERSE LENGTH=747;AT5G26742.2 | Symbols: AtRH3, RH3, emb
2	0	1	3	0	0	0	0				-1	2	2	2	5.5	5.5	5.5	59.908	0	23.044	5484600	3	AT5G39590.1	AT5G39590.1	876	AT5G39590.1 | Symbols: OXR5 | oxidation resistance 5 | chr5:15851483-15853768 FORWARD LENGTH=542
0	2	1	3	0	0	0	0				-1	2	2	2	6.4	6.4	6.4	47.104	0	33.127	16582000	3	AT5G50020.1;AT5G50020.3;AT5G50020.2	AT5G50020.1;AT5G50020.3;AT5G50020.2	906	AT5G50020.1 | Symbols: PAT9 | | chr5:20351591-20354124 FORWARD LENGTH=407;AT5G50020.3 | Symbols: PAT9 | | chr5:20351591-20354124 FORWARD LENGTH=414;AT5G50020.2 | Symbols: PAT9 | | chr5:20351210-20354124 FORWARD LENGTH=444
2	0	0	2	0	0	0	0				-1	2	2	2	13.8	13.8	13.8	20.693	0	12.34	1503600	2	AT5G14670.3;AT5G14670.2;AT1G10630.1;AT3G62290.3;AT3G62290.2;AT3G62290.1;AT2G47170.3;AT2G47170.2;AT2G47170.1;AT1G70490.7;AT1G70490.6;AT1G70490.5;AT1G70490.4;AT1G70490.3;AT1G70490.2;AT1G70490.1;AT1G23490.1;AT1G10630.2;AT5G14670.1	AT5G14670.3;AT5G14670.2;AT1G10630.1;AT3G62290.3;AT3G62290.2;AT3G62290.1;AT2G47170.3;AT2G47170.2;AT2G47170.1;AT1G70490.7;AT1G70490.6;AT1G70490.5;AT1G70490.4;AT1G70490.3;AT1G70490.2;AT1G70490.1;AT1G23490.1;AT1G10630.2;AT5G14670.1	49	AT5G14670.3 | Symbols: ATARFA1B, ARFA1B | ADP-ribosylation factor A1B | chr5:4729319-4730672 FORWARD LENGTH=181;AT5G14670.2 | Symbols: ATARFA1B, ARFA1B | ADP-ribosylation factor A1B | chr5:4729319-4730672 FORWARD LENGTH=181;AT1G10630.1 | Symbols: ARFA1F, A
0	2	0	2	0	0	0	0				-1	2	2	2	8.5	8.5	8.5	26.826	0	11.336	0	2	AT1G16210.1	AT1G16210.1	70	AT1G16210.1 | Symbols: no symbol available | no full name available | chr1:5546352-5547447 REVERSE LENGTH=234
0	2	0	2	0	0	0	0				-1	2	2	2	6.1	6.1	6.1	38.65	0	12.049	6260200	2	AT4G33510.2;AT4G33510.1;AT1G22410.1;AT4G39980.1	AT4G33510.2;AT4G33510.1;AT1G22410.1;AT4G39980.1	99	AT4G33510.2 | Symbols: DAHP2, AtDAHP2, DHS2 | 3-deoxy-d-arabino-heptulosonate 7-phosphate synthase, 3-DEOXY-D-ARABINO-HEPTULOSONATE-7-PHOSPHATE 2 | chr4:16116496-16117742 FORWARD LENGTH=347;AT4G33510.1 | Symbols: DAHP2, AtDAHP2, DHS2 | 3-deoxy-d-arabino-he
0	2	0	2	0	0	0	0				-1	2	2	2	3.9	3.9	3.9	59.384	0	11.98	4786900	2	AT1G24510.1;AT1G24510.2;AT1G24510.3	AT1G24510.1;AT1G24510.2;AT1G24510.3	112	AT1G24510.1 | Symbols: CCT5 | Chaperonin containing T-complex polypeptide-1 subunit 5 | chr1:8685504-8688101 REVERSE LENGTH=535;AT1G24510.2 | Symbols: CCT5 | Chaperonin containing T-complex polypeptide-1 subunit 5 | chr1:8685504-8687660 REVERSE LENGTH=459;
0	2	0	2	0	0	0	0				-1	2	2	2	5.5	5.5	5.5	46.018	0	12.522	15070000	2	AT1G27090.1	AT1G27090.1	115	AT1G27090.1 | Symbols: no symbol available | no full name available | chr1:9404041-9406098 REVERSE LENGTH=420
2	0	0	2	0	0	0	0				-1	2	2	2	13.1	13.1	13.1	24.173	0	11.794	2905200	2	AT1G31330.1	AT1G31330.1	131	AT1G31330.1 | Symbols: PSAF | photosystem I subunit F | chr1:11215011-11215939 REVERSE LENGTH=221
0	2	0	2	0	0	0	0				-1	1	1	1	1.8	1.8	1.8	75.792	0.0042508	6.0277	2208100	2	AT1G31780.1	AT1G31780.1	132	AT1G31780.1 | Symbols: COG6 | Conserved Oligomeric Golgi Complex 6 | chr1:11391341-11394610 FORWARD LENGTH=680
0	0	2	2	0	0	0	0				-1	1	1	1	1.9	1.9	1.9	65.568	0	10.015	222520000	2	AT1G32230.6;AT1G32230.5;AT1G32230.4;AT1G32230.2;AT1G32230.1	AT1G32230.6;AT1G32230.5;AT1G32230.4;AT1G32230.2;AT1G32230.1	137	AT1G32230.6 | Symbols: RIMB1, ATP8, RCD1, CEO, CEO1, AtRCD1 | RADICAL-INDUCED CELL DEATH1, ARABIDOPSIS THALIANA P8 (INTERACTING PROTEIN), REDOX IMBALANCED 1 | chr1:11613427-11615894 FORWARD LENGTH=588;AT1G32230.5 | Symbols: RIMB1, ATP8, RCD1, CEO, CEO1, At
0	2	0	2	0	0	0	0				-1	2	2	2	3	3	3	75.225	0	12.589	2271800	2	AT1G53500.1;AT1G78570.1;AT3G14790.1;AT3G14790.2	AT1G53500.1;AT1G78570.1;AT3G14790.1;AT3G14790.2	177	AT1G53500.1 | Symbols: MUM4, ATRHM2, RHM2, ATMUM4 | ARABIDOPSIS THALIANA RHAMNOSE BIOSYNTHESIS 2, MUCILAGE-MODIFIED 4, ARABIDOPSIS THALIANA MUCILAGE-MODIFIED 4, RHAMNOSE BIOSYNTHESIS 2 | chr1:19967157-19969239 REVERSE LENGTH=667;AT1G78570.1 | Symbols: RHM1
0	2	0	2	0	0	0	0				-1	7	2	2	23.7	7.9	7.9	42.615	0	13.648	5472300	2	AT1G56190.2;AT1G56190.1	AT1G56190.2;AT1G56190.1	191	AT1G56190.2 | Symbols: PGKp2, cPGK2, PGK2 | | chr1:21028622-21030454 FORWARD LENGTH=405;AT1G56190.1 | Symbols: PGKp2, cPGK2, PGK2 | | chr1:21028403-21030454 FORWARD LENGTH=478
2	0	0	2	0	0	0	0				-1	2	2	2	19.7	19.7	19.7	23.746	0	22.295	8202900	2	AT1G61520.2;AT1G61520.3;AT1G61520.1	AT1G61520.2;AT1G61520.3;AT1G61520.1	201	AT1G61520.2 | Symbols: LHCA3 | photosystem I light harvesting complex gene 3 | chr1:22700493-22701149 FORWARD LENGTH=218;AT1G61520.3 | Symbols: LHCA3 | photosystem I light harvesting complex gene 3 | chr1:22700152-22701149 FORWARD LENGTH=273;AT1G61520.1 |
0	2	0	2	0	0	0	0				-1	2	2	1	3.7	3.7	1.4	64.519	0	11.668	4254400	2	AT1G62740.1	AT1G62740.1	203	AT1G62740.1 | Symbols: Hop2 | Hop2 | chr1:23231026-23233380 FORWARD LENGTH=571
0	2	0	2	0	0	0	0				-1	2	2	2	40.9	40.9	40.9	7.0731	0	12.897	3220100	2	AT1G66240.2;AT1G66240.1	AT1G66240.2;AT1G66240.1	216	AT1G66240.2 | Symbols: AtHMP14, ATX1, ATATX1 | HEAVY METAL ASSOCIATED PROTEIN 14, homolog of anti-oxidant 1 | chr1:24686445-24686832 REVERSE LENGTH=66;AT1G66240.1 | Symbols: AtHMP14, ATX1, ATATX1 | HEAVY METAL ASSOCIATED PROTEIN 14, homolog of anti-oxidant
0	2	0	2	0	0	0	0				-1	2	2	2	3.7	3.7	3.7	60.04	0	23.127	15052000	2	AT1G76160.1;AT1G21860.1;AT4G28090.1;AT4G38420.1;AT1G21850.1	AT1G76160.1;AT1G21860.1;AT4G28090.1;AT4G38420.1;AT1G21850.1	251	AT1G76160.1 | Symbols: sks5 | SKU5 similar 5 | chr1:28578211-28581020 REVERSE LENGTH=541;AT1G21860.1 | Symbols: sks7 | SKU5 similar 7 | chr1:7671028-7674215 REVERSE LENGTH=538;AT4G28090.1 | Symbols: sks10 | SKU5 similar 10 | chr4:13961888-13964229 REVERSE
0	2	0	2	0	0	0	0				-1	2	2	2	13.4	13.4	13.4	19.7	0	14.664	4173700	2	AT2G03440.1	AT2G03440.1	273	AT2G03440.1 | Symbols: ATNRP1, NRP1 | nodulin-related protein 1 | chr2:1039409-1039972 REVERSE LENGTH=187
2	0	0	2	0	0	0	0				-1	2	2	2	24.5	24.5	24.5	15.895	0	26.832	1912200	2	AT2G19730.3;AT2G19730.2;AT2G19730.1	AT2G19730.3;AT2G19730.2;AT2G19730.1	295	AT2G19730.3 | Symbols: no symbol available | no full name available | chr2:8511752-8512995 FORWARD LENGTH=143;AT2G19730.2 | Symbols: no symbol available | no full name available | chr2:8511752-8512995 FORWARD LENGTH=143;AT2G19730.1 | Symbols: no symbol ava
0	0	2	2	0	0	0	0				-1	2	2	2	5	5	5	43.65	0	12.277	1704900	2	AT2G28150.3;AT2G28150.2;AT2G28150.1	AT2G28150.3;AT2G28150.2;AT2G28150.1	329	AT2G28150.3 | Symbols: SOK3 | SOSEKI3 | chr2:12000668-12002227 FORWARD LENGTH=400;AT2G28150.2 | Symbols: SOK3 | SOSEKI3 | chr2:12000322-12002227 FORWARD LENGTH=462;AT2G28150.1 | Symbols: SOK3 | SOSEKI3 | chr2:12000015-12002227 FORWARD LENGTH=540
0	2	0	2	0	0	0	0				-1	6	1	1	11.7	2.6	2.6	61.477	0.001227	6.6588	5275800	2	AT2G33210.2;AT2G33210.1	AT2G33210.2;AT2G33210.1	347	AT2G33210.2 | Symbols: HSP60, HSP60-2 | heat shock protein 60-2 | chr2:14075093-14078568 REVERSE LENGTH=580;AT2G33210.1 | Symbols: HSP60, HSP60-2 | heat shock protein 60-2 | chr2:14075093-14078568 REVERSE LENGTH=585
0	2	0	2	0	0	0	0				-1	7	2	2	4.1	1.8	1.8	177.75	0	13.821	8623800	2	AT2G41220.1	AT2G41220.1	382	AT2G41220.1 | Symbols: GLU2 | glutamate synthase 2 | chr2:17177934-17188388 FORWARD LENGTH=1629
0	2	0	2	0	0	0	0				-1	2	2	2	5.5	5.5	5.5	58.939	0	16.155	2816300	2	AT3G03960.1	AT3G03960.1	425	AT3G03960.1 | Symbols: CCT8 | Chaperonin containing T-complex polypeptide-1 subunit 8 | chr3:1024432-1027604 FORWARD LENGTH=549
0	2	0	2	0	0	0	0				-1	2	2	2	3.8	3.8	3.8	65.795	0	11.145	5593200	2	AT3G06350.1	AT3G06350.1	436	AT3G06350.1 | Symbols: MEE32, EMB3004 | MATERNAL EFFECT EMBRYO ARREST 32, EMBRYO DEFECTIVE 3004 | chr3:1924536-1927701 REVERSE LENGTH=603
0	0	2	2	0	0	0	0				-1	1	1	1	2.1	2.1	2.1	76.327	0	6.7997	632800	2	AT3G42170.2;AT3G42170.1	AT3G42170.2;AT3G42170.1	520	AT3G42170.2 | Symbols: DAYSLEEPER | DAYSLEEPER | chr3:14321838-14323928 FORWARD LENGTH=674;AT3G42170.1 | Symbols: DAYSLEEPER | DAYSLEEPER | chr3:14321838-14323928 FORWARD LENGTH=696
2	0	0	2	0	0	0	0				-1	2	2	2	37.5	37.5	37.5	6.4294	0	10.916	946750	2	AT4G33865.1;AT3G44010.2;AT3G44010.1;AT3G43980.1;AT4G33885.1	AT4G33865.1;AT3G44010.2;AT3G44010.1;AT3G43980.1;AT4G33885.1	524	AT4G33865.1 | Symbols: no symbol available | no full name available | chr4:16233395-16234114 REVERSE LENGTH=56;AT3G44010.2 | Symbols: no symbol available | no full name available | chr3:15800175-15801132 REVERSE LENGTH=56;AT3G44010.1 | Symbols: no symbol a
0	2	0	2	0	0	0	0				-1	1	1	1	1.2	1.2	1.2	83.314	0	6.7669	3937800	2	AT3G45190.2;AT3G45190.1	AT3G45190.2;AT3G45190.1	531	AT3G45190.2 | Symbols: no symbol available | no full name available | chr3:16541994-16547260 REVERSE LENGTH=751;AT3G45190.1 | Symbols: no symbol available | no full name available | chr3:16541994-16548161 REVERSE LENGTH=789
0	2	0	2	0	0	0	0				-1	2	2	2	3.7	3.7	3.7	58.588	0	11.589	8371200	2	AT3G48000.1	AT3G48000.1	541	AT3G48000.1 | Symbols: ALDH2B4, ALDH2A, ALDH2 | aldehyde dehydrogenase 2A, aldehyde dehydrogenase 2B4, aldehyde dehydrogenase 2 | chr3:17717082-17719843 REVERSE LENGTH=538
0	2	0	2	0	0	0	0				-1	1	1	1	4.3	4.3	4.3	35.567	0	10.705	893030	2	AT3G48690.1	AT3G48690.1	545	AT3G48690.1 | Symbols: ATCXE12, CXE12 | ARABIDOPSIS THALIANA CARBOXYESTERASE 12 | chr3:18037186-18038160 REVERSE LENGTH=324
0	2	0	2	0	0	0	0				-1	2	2	2	3.1	3.1	3.1	86.321	0	11.256	3418900	2	AT4G09020.1	AT4G09020.1	641	AT4G09020.1 | Symbols: ATISA3, ISA3 | isoamylase 3 | chr4:5784099-5788839 FORWARD LENGTH=764
2	0	0	2	0	0	0	0				-1	1	1	1	2.6	2.6	2.6	75.417	0.0033003	6.1613	4582400	2	AT4G12120.1	AT4G12120.1	654	AT4G12120.1 | Symbols: SEC1B, ATSEC1B | | chr4:7256687-7260914 REVERSE LENGTH=662
0	0	2	2	0	0	0	0				-1	2	2	2	5.7	5.7	5.7	42.332	0	14.561	6235700	2	AT4G22190.1	AT4G22190.1	688	AT4G22190.1 | Symbols: no symbol available | no full name available | chr4:11742102-11743265 REVERSE LENGTH=387
0	2	0	2	0	0	0	0				-1	2	2	2	3.6	3.6	3.6	60.067	0	11.141	9947400	2	AT4G27500.2;AT4G27500.1	AT4G27500.2;AT4G27500.1	714	AT4G27500.2 | Symbols: PPI1 | proton pump interactor 1 | chr4:13743614-13745574 FORWARD LENGTH=535;AT4G27500.1 | Symbols: PPI1 | proton pump interactor 1 | chr4:13743614-13745900 FORWARD LENGTH=612
0	0	2	2	0	0	0	0				-1	2	2	2	2.8	2.8	2.8	84.94	0	14.858	6295500	2	AT5G12150.2;AT5G12150.1;AT5G19390.4;AT5G19390.3;AT5G19390.2;AT5G19390.1	AT5G12150.2;AT5G12150.1;AT5G19390.4;AT5G19390.3;AT5G19390.2;AT5G19390.1	800	AT5G12150.2 | Symbols: PHGAP1 | | chr5:3924632-3930100 REVERSE LENGTH=772;AT5G12150.1 | Symbols: PHGAP1 | | chr5:3924393-3930100 REVERSE LENGTH=827;AT5G19390.4 | Symbols: PHGAP2 | | chr5:6531906-6537143 FORWARD LENGTH=714;AT5G19390.3 | Symbols: PHGAP2 |
0	2	0	2	0	0	0	0				-1	2	2	2	3	3	3	74.314	0	12.072	30376000	2	AT5G13650.1;AT5G13650.2	AT5G13650.1;AT5G13650.2	807	AT5G13650.1 | Symbols: SVR3 | SUPPRESSOR OF VARIEGATION 3 | chr5:4397821-4402364 FORWARD LENGTH=675;AT5G13650.2 | Symbols: SVR3 | SUPPRESSOR OF VARIEGATION 3 | chr5:4397821-4402364 FORWARD LENGTH=676
0	2	0	2	0	0	0	0				-1	1	1	1	8	8	8	23.888	0	32.012	8430000	2	AT5G17170.2;AT5G17170.1	AT5G17170.2;AT5G17170.1	822	AT5G17170.2 | Symbols: ENH1 | enhancer of sos3-1 | chr5:5649335-5650835 FORWARD LENGTH=224;AT5G17170.1 | Symbols: ENH1 | enhancer of sos3-1 | chr5:5649335-5650975 FORWARD LENGTH=271
0	2	0	2	0	0	0	0				-1	2	2	2	3	3	3	67.926	0	11.543	5876900	2	AT5G20950.2;AT5G20950.1;AT5G20950.3;AT3G47050.2;AT3G47000.3;AT3G47000.1;AT3G47050.1	AT5G20950.2;AT5G20950.1;AT5G20950.3;AT3G47050.2;AT3G47000.3;AT3G47000.1;AT3G47050.1	843	AT5G20950.2 | Symbols: BGLC1 | | chr5:7107609-7110775 REVERSE LENGTH=624;AT5G20950.1 | Symbols: BGLC1 | | chr5:7107609-7110775 REVERSE LENGTH=624;AT5G20950.3 | Symbols: BGLC1 | | chr5:7107609-7111385 REVERSE LENGTH=702;AT3G47050.2 | Symbols: no symbol a
0	2	0	2	0	0	0	0				-1	2	2	2	3.3	3.3	3.3	81.305	0	13.964	4830300	2	AT5G36210.1	AT5G36210.1	867	AT5G36210.1 | Symbols: no symbol available | no full name available | chr5:14248202-14253272 REVERSE LENGTH=730
0	2	0	2	0	0	0	0				-1	2	2	2	3.9	3.9	3.9	60.746	0	11.89	4896500	2	AT5G52520.1	AT5G52520.1	915	AT5G52520.1 | Symbols: ProRS-Org, OVA6, PRORS1, AtProRS-Org | PROLYL-TRNA SYNTHETASE 1, OVULE ABORTION 6, prolyl-tRNA synthetase organellar | chr5:21311112-21313875 FORWARD LENGTH=543
0	2	0	2	0	0	0	0				-1	1	1	1	6.2	6.2	6.2	26.202	0	11.87	2032300	2	AT5G54430.4;AT5G54430.1;AT5G54430.5;AT5G54430.2;AT5G54430.6;AT5G54430.3	AT5G54430.4;AT5G54430.1;AT5G54430.5;AT5G54430.2;AT5G54430.6;AT5G54430.3	921	AT5G54430.4 | Symbols: ATPHOS32, PHOS32 | | chr5:22097563-22099693 REVERSE LENGTH=242;AT5G54430.1 | Symbols: ATPHOS32, PHOS32 | | chr5:22097563-22099693 REVERSE LENGTH=242;AT5G54430.5 | Symbols: ATPHOS32, PHOS32 | | chr5:22098941-22099693 REVERSE LENGTH
0	2	0	2	0	0	0	0				-1	2	2	2	4.2	4.2	4.2	63.465	0	11.141	4832300	2	AT5G64050.1	AT5G64050.1	955	AT5G64050.1 | Symbols: ATERS, OVA3, ERS | glutamate tRNA synthetase, OVULE ABORTION 3 | chr5:25630196-25633099 REVERSE LENGTH=570
10	9	10	29	0	1	0	1				-1	17	17	17	18.4	18.4	18.4	111.69	0	159.81	166920000	30	AT3G45780.2;AT3G45780.1	AT3G45780.2;AT3G45780.1	532	AT3G45780.2 | Symbols: RPT1, PHOT1, JK224, NPH1 | NONPHOTOTROPIC HYPOCOTYL 1, phototropin 1, ROOT PHOTOTROPISM 1 | chr3:16818557-16823960 FORWARD LENGTH=996;AT3G45780.1 | Symbols: RPT1, PHOT1, JK224, NPH1 | NONPHOTOTROPIC HYPOCOTYL 1, phototropin 1, ROOT P
1	3	4	8	0	1	0	1				-1	2	2	2	30.1	30.1	30.1	8.059	0	13.545	802390000	9	AT2G04410.1	AT2G04410.1	275	AT2G04410.1 | Symbols: no symbol available | no full name available | chr2:1534012-1535040 REVERSE LENGTH=73
0	4	2	6	0	1	0	1				-1	3	3	3	5.2	5.2	5.2	72.779	0	21.894	28637000	7	AT1G49760.2;AT1G49760.1	AT1G49760.2;AT1G49760.1	166	AT1G49760.2 | Symbols: PABP8, PAB8 | POLY(A) BINDING PROTEIN 8, poly(A) binding protein 8 | chr1:18416740-18419753 FORWARD LENGTH=671;AT1G49760.1 | Symbols: PABP8, PAB8 | POLY(A) BINDING PROTEIN 8, poly(A) binding protein 8 | chr1:18416740-18419753 FORWARD
0	5	1	6	0	1	0	1				-1	4	4	4	7.1	7.1	7.1	65.813	0	27.039	19548000	7	AT3G06650.2;AT3G06650.1;AT5G49460.2;AT5G49460.1	AT3G06650.2;AT3G06650.1;AT5G49460.2;AT5G49460.1	437	AT3G06650.2 | Symbols: ACLB-1 | ATP-citrate lyase B-1 | chr3:2079247-2082633 REVERSE LENGTH=608;AT3G06650.1 | Symbols: ACLB-1 | ATP-citrate lyase B-1 | chr3:2079247-2082633 REVERSE LENGTH=608;AT5G49460.2 | Symbols: ACLB-2 | ATP citrate lyase subunit B 2 |
0	3	2	5	0	1	0	1				-1	3	3	3	10.8	10.8	10.8	41.583	0	27.284	17494000	6	AT2G36250.4;AT2G36250.3;AT2G36250.2;AT2G36250.1;AT3G52750.4;AT3G52750.3;AT3G52750.2;AT3G52750.1	AT2G36250.4;AT2G36250.3;AT2G36250.2;AT2G36250.1	357	AT2G36250.4 | Symbols: FTSZ2-1, ATFTSZ2-1 | | chr2:15197661-15199689 REVERSE LENGTH=397;AT2G36250.3 | Symbols: FTSZ2-1, ATFTSZ2-1 | | chr2:15197661-15199932 REVERSE LENGTH=478;AT2G36250.2 | Symbols: FTSZ2-1, ATFTSZ2-1 | | chr2:15197661-15199932 REVERSE
0	4	1	5	0	1	0	1				-1	4	4	2	6	6	2.8	66.758	0	24.256	33524000	6	AT2G39800.2;AT2G39800.3;AT2G39800.4;AT2G39800.1	AT2G39800.2;AT2G39800.3;AT2G39800.4;AT2G39800.1	375	AT2G39800.2 | Symbols: P5CS1, ATP5CS | delta1-pyrroline-5-carboxylate synthase 1 | chr2:16598516-16601976 REVERSE LENGTH=614;AT2G39800.3 | Symbols: P5CS1, ATP5CS | delta1-pyrroline-5-carboxylate synthase 1 | chr2:16598516-16602939 REVERSE LENGTH=714;AT2G39
2	2	1	5	1	0	0	1				-1	4	4	2	13.6	13.6	4.7	29.129	0	24.761	13980000	6	AT2G47610.1	AT2G47610.1	407	AT2G47610.1 | Symbols: no symbol available | no full name available | chr2:19529854-19531401 FORWARD LENGTH=257
0	5	0	5	0	1	0	1				-1	5	5	5	6.1	6.1	6.1	60.763	0	42.997	47620000	6	AT3G08590.2;AT3G08590.1	AT3G08590.2;AT3G08590.1	445	AT3G08590.2 | Symbols: iPGAM2 | 2,3-biphosphoglycerate-independent phosphoglycerate mutase 2 | chr3:2608683-2611237 REVERSE LENGTH=560;AT3G08590.1 | Symbols: iPGAM2 | 2,3-biphosphoglycerate-independent phosphoglycerate mutase 2 | chr3:2608683-2611237 R
2	2	1	5	0	1	0	1				-1	3	3	3	7.1	7.1	7.1	52.802	0	19.685	23829000	6	AT4G10790.1	AT4G10790.1	647	AT4G10790.1 | Symbols: PUX10 | plant UBX-domain containing 10 | chr4:6640752-6643035 REVERSE LENGTH=480
3	1	1	5	1	0	0	1				-1	4	4	1	29.6	29.6	7.9	17.072	0	30.809	19661000	6	AT5G09510.1;AT5G09510.2;AT5G09500.1	AT5G09510.1	782	AT5G09510.1 | Symbols: no symbol available | no full name available | chr5:2955698-2956554 REVERSE LENGTH=152
0	4	1	5	0	1	0	1				-1	3	3	3	4	4	4	79.043	0	18.124	30999000	6	AT5G10540.1;AT5G65620.1;AT5G65620.2	AT5G10540.1;AT5G65620.1;AT5G65620.2	791	AT5G10540.1 | Symbols: TOP2 | thimet metalloendopeptidase 2 | chr5:3328119-3332462 FORWARD LENGTH=701;AT5G65620.1 | Symbols: OOP, TOP1 | thimet metalloendopeptidase 1, organellar oligopeptidase | chr5:26221951-26225784 FORWARD LENGTH=791;AT5G65620.2 | Symb
1	3	1	5	0	1	0	1				-1	3	3	3	8.2	8.2	8.2	54.164	0	21.764	43169000	6	AT5G35360.2;AT5G35360.1;AT5G35360.3	AT5G35360.2;AT5G35360.1;AT5G35360.3	864	AT5G35360.2 | Symbols: CAC2 | acetyl Co-enzyme a carboxylase biotin carboxylase subunit | chr5:13584300-13587827 FORWARD LENGTH=499;AT5G35360.1 | Symbols: CAC2 | acetyl Co-enzyme a carboxylase biotin carboxylase subunit | chr5:13584300-13588268 FORWARD LEN
0	1	4	5	0	1	0	1				-1	3	3	3	8.7	8.7	8.7	31.022	0	42.995	61236000	6	AT5G46800.3;AT5G46800.2;AT5G46800.1	AT5G46800.3;AT5G46800.2;AT5G46800.1	895	AT5G46800.3 | Symbols: BOU | A BOUT DE SOUFFLE | chr5:18988779-18989810 REVERSE LENGTH=300;AT5G46800.2 | Symbols: BOU | A BOUT DE SOUFFLE | chr5:18988779-18989810 REVERSE LENGTH=300;AT5G46800.1 | Symbols: BOU | A BOUT DE SOUFFLE | chr5:18988779-18989810 RE
0	3	2	5	0	1	0	1				-1	3	3	3	54.4	54.4	54.4	8.3433	0	43.296	234990000	6	AT5G55850.3;AT5G55850.1;AT5G55850.2	AT5G55850.3;AT5G55850.1	928	AT5G55850.3 | Symbols: NOI | | chr5:22603617-22604850 FORWARD LENGTH=79;AT5G55850.1 | Symbols: NOI | | chr5:22603617-22604951 FORWARD LENGTH=114
0	4	1	5	0	1	0	1				-1	5	5	5	7.1	7.1	7.1	80.421	0	31.433	27601000	6	AT5G60600.5;AT5G60600.4;AT5G60600.3;AT5G60600.1;AT5G60600.2	AT5G60600.5;AT5G60600.4;AT5G60600.3;AT5G60600.1;AT5G60600.2	938	AT5G60600.5 | Symbols: ISPG, CSB3, HDS, GCPE, CLB4 | CONSTITUTIVE SUBTILISIN 3, 4-hydroxy-3-methylbut-2-enyl diphosphate synthase, CHLOROPLAST BIOGENESIS 4 | chr5:24359447-24363019 FORWARD LENGTH=717;AT5G60600.4 | Symbols: ISPG, CSB3, HDS, GCPE, CLB4 | CON
4	0	0	4	1	0	0	1				-1	8	3	1	22.9	12.9	3.1	49.54	0	26.99	9745600	5	AT1G04820.1;AT1G50010.1;AT1G64740.1	AT1G04820.1;AT1G50010.1	17	AT1G04820.1 | Symbols: TUA4, TOR2 | TORTIFOLIA 2, tubulin alpha-4 chain | chr1:1356421-1358266 REVERSE LENGTH=450;AT1G50010.1 | Symbols: TUA2 | tubulin alpha-2 chain | chr1:18517737-18519729 FORWARD LENGTH=450
0	3	1	4	0	1	0	1				-1	2	2	2	14.6	14.6	14.6	13.206	0	11.739	29192000	5	AT1G30380.1	AT1G30380.1	126	AT1G30380.1 | Symbols: PSAK | photosystem I subunit K | chr1:10722325-10723013 FORWARD LENGTH=130
0	3	1	4	0	1	0	1				-1	3	3	3	3	3	3	108.31	0	17.875	11549000	5	AT4G30190.2;AT2G18960.2;AT2G18960.3;AT2G18960.1;AT4G30190.1;AT5G62670.1;AT5G57350.3;AT5G57350.1;AT3G47950.2;AT3G47950.1;AT1G80660.1;AT5G57350.4;AT5G57350.2;AT3G42640.1;AT2G07560.1;AT2G24520.4;AT1G17260.1;AT2G24520.1;AT2G24520.3;AT1G80660.4;AT1G80660.3;AT1G80660.2;AT2G24520.2	AT4G30190.2;AT2G18960.2;AT2G18960.3;AT2G18960.1;AT4G30190.1;AT5G62670.1	293	AT4G30190.2 | Symbols: HA2, PMA2, AtHA2, AHA2 | H(+)-ATPase 2, PLASMA MEMBRANE PROTON ATPASE 2 | chr4:14770820-14775920 REVERSE LENGTH=981;AT2G18960.2 | Symbols: HA1, OST2, AHA1, PMA | H(+)-ATPase 1, PLASMA MEMBRANE PROTON ATPASE, OPEN STOMATA 2 | chr2:822
0	2	2	4	0	1	0	1				-1	2	2	2	11	11	11	18.632	0	12.827	31320000	5	AT3G53020.1;AT2G36620.1	AT3G53020.1;AT2G36620.1	361	AT3G53020.1 | Symbols: RPL24B, RPL24, STV1 | RIBOSOMAL PROTEIN L24, SHORT VALVE1 | chr3:19660749-19661912 REVERSE LENGTH=163;AT2G36620.1 | Symbols: RPL24A | ribosomal protein L24 | chr2:15350548-15351819 REVERSE LENGTH=164
0	3	1	4	0	0	1	1				-1	4	4	4	9.1	9.1	9.1	51.115	0	27.992	10675000	5	AT3G03250.3;AT3G03250.1;AT3G03250.2	AT3G03250.3;AT3G03250.1;AT3G03250.2	423	AT3G03250.3 | Symbols: AtUGP1, UGP, UGP1 | UDP-glucose pyrophosphorylase, UDP-GLUCOSE PYROPHOSPHORYLASE 1 | chr3:750072-754014 REVERSE LENGTH=463;AT3G03250.1 | Symbols: AtUGP1, UGP, UGP1 | UDP-glucose pyrophosphorylase, UDP-GLUCOSE PYROPHOSPHORYLASE 1 | ch
1	2	1	4	1	0	0	1				-1	15	3	2	27.9	8.5	4.5	71.147	0	20.336	2924700	5	AT3G09440.4;AT3G09440.3;AT3G09440.2;AT3G09440.1;AT3G12580.1	AT3G09440.4;AT3G09440.3;AT3G09440.2;AT3G09440.1;AT3G12580.1	447	AT3G09440.4 | Symbols: no symbol available | no full name available | chr3:2903434-2905632 REVERSE LENGTH=649;AT3G09440.3 | Symbols: no symbol available | no full name available | chr3:2903434-2905632 REVERSE LENGTH=649;AT3G09440.2 | Symbols: no symbol ava
1	2	1	4	1	0	0	1				-1	3	3	1	23.8	23.8	7.9	17.085	0	20.904	16070000	5	AT4G00100.1	AT4G00100.1	619	AT4G00100.1 | Symbols: RPS13, RPS13A, PFL2, ATRPS13A | ribosomal protein S13A, POINTED FIRST LEAF 2 | chr4:37172-38123 FORWARD LENGTH=151
0	3	1	4	0	1	0	1				-1	2	2	2	4.2	4.2	4.2	50.969	0	13.799	52441000	5	AT4G34490.1;AT4G34490.2	AT4G34490.1;AT4G34490.2	737	AT4G34490.1 | Symbols: CAP 1, ATCAP1, CAP1 | cyclase associated protein 1 | chr4:16484896-16487355 REVERSE LENGTH=476;AT4G34490.2 | Symbols: CAP 1, ATCAP1, CAP1 | cyclase associated protein 1 | chr4:16484896-16487556 REVERSE LENGTH=543
0	4	0	4	0	1	0	1				-1	15	4	4	19.9	6.5	6.5	76.996	0	27.043	33092000	5	AT5G49910.1	AT5G49910.1	905	AT5G49910.1 | Symbols: HSC70-7, cpHsc70-2 | chloroplast heat shock protein 70-2, HEAT SHOCK PROTEIN 70-7 | chr5:20303470-20306295 FORWARD LENGTH=718
0	3	1	4	0	1	0	1				-1	2	2	2	5	5	5	45.786	0	14.772	22703000	5	AT5G53140.2;AT5G53140.1	AT5G53140.2;AT5G53140.1	918	AT5G53140.2 | Symbols: no symbol available | no full name available | chr5:21549228-21552132 FORWARD LENGTH=420;AT5G53140.1 | Symbols: no symbol available | no full name available | chr5:21549228-21552132 FORWARD LENGTH=420
0	2	2	4	0	1	0	1				-1	3	3	3	15.8	15.8	15.8	21.057	0	17.945	14390000	5	ATCG00130.1	ATCG00130.1	968	ATCG00130.1 | Symbols: ATPF | | chrc:11529-12798 REVERSE LENGTH=184
0	3	1	4	0	1	0	1				-1	2	2	2	21	21	21	11.743	0	13.964	9193400	5	ATCG00330.1	ATCG00330.1	971	ATCG00330.1 | Symbols: RPS14 | chloroplast ribosomal protein S14 | chrc:36938-37240 REVERSE LENGTH=100
0	3	0	3	0	1	0	1				-1	3	3	3	5.7	5.7	5.7	46.678	0	33.383	15793000	4	AT1G10670.4;AT1G10670.2;AT1G10670.1;AT1G10670.3;AT1G60810.2;AT1G60810.1	AT1G10670.4;AT1G10670.2;AT1G10670.1;AT1G10670.3;AT1G60810.2;AT1G60810.1	50	AT1G10670.4 | Symbols: ACLA-1 | ATP-citrate lyase A-1 | chr1:3535787-3538098 FORWARD LENGTH=423;AT1G10670.2 | Symbols: ACLA-1 | ATP-citrate lyase A-1 | chr1:3535787-3538098 FORWARD LENGTH=423;AT1G10670.1 | Symbols: ACLA-1 | ATP-citrate lyase A-1 | chr1:353
0	3	0	3	0	1	0	1				-1	2	2	2	4.6	4.6	4.6	61.83	0	32.305	26163000	4	AT1G16720.3;AT1G16720.1;AT1G16720.2	AT1G16720.3;AT1G16720.1;AT1G16720.2	73	AT1G16720.3 | Symbols: HCF173 | high chlorophyll fluorescence phenotype 173 | chr1:5723161-5725920 FORWARD LENGTH=564;AT1G16720.1 | Symbols: HCF173 | high chlorophyll fluorescence phenotype 173 | chr1:5723161-5726248 FORWARD LENGTH=598;AT1G16720.2 | Symbol
0	3	0	3	0	1	0	1				-1	3	3	3	4.1	4.1	4.1	68.675	0	17.11	38856000	4	AT1G18500.1;AT1G74040.1;AT1G74040.3;AT1G74040.2	AT1G18500.1;AT1G74040.1	86	AT1G18500.1 | Symbols: MAML-4, IPMS1 | methylthioalkylmalate synthase-like 4, ISOPROPYLMALATE SYNTHASE 1 | chr1:6369347-6372861 FORWARD LENGTH=631;AT1G74040.1 | Symbols: IPMS2, IMS1, MAML-3 | SOPROPYLMALATE SYNTHASE 2, 2-isopropylmalate synthase 1 | chr1:2
0	1	2	3	0	1	0	1				-1	2	2	2	2.3	2.3	2.3	93.874	0	12.179	12240000	4	AT1G42550.1	AT1G42550.1	150	AT1G42550.1 | Symbols: PMI1 | PLASTID MOVEMENT IMPAIRED1 | chr1:15977131-15979734 FORWARD LENGTH=843
0	3	0	3	0	1	0	1				-1	2	2	2	6.5	6.5	6.5	42.627	0	14.326	59657000	4	AT1G49970.1	AT1G49970.1	167	AT1G49970.1 | Symbols: ClpR1, SVR2, NCLPP5, CLPR1 | NUCLEAR CLPP 5, CLP protease proteolytic subunit 1, SUPPRESSOR OF VARIEGATION 2 | chr1:18501936-18504462 REVERSE LENGTH=387
0	2	1	3	0	1	0	1				-1	2	2	2	10.5	10.5	10.5	31.981	0	38.827	18127000	4	AT1G72370.2;AT1G72370.1;AT3G04770.2;AT3G04770.1	AT1G72370.2;AT1G72370.1;AT3G04770.2;AT3G04770.1	235	AT1G72370.2 | Symbols: RPSAA, AP40, RP40, P40 | 40s ribosomal protein SA | chr1:27243148-27244842 REVERSE LENGTH=294;AT1G72370.1 | Symbols: RPSAA, AP40, RP40, P40 | 40s ribosomal protein SA | chr1:27243148-27244842 REVERSE LENGTH=298;AT3G04770.2 | Symbols:
2	1	0	3	0	1	0	1				-1	3	3	3	12	12	12	21.559	0	27.639	89675000	4	AT1G72610.1	AT1G72610.1	236	AT1G72610.1 | Symbols: GER1, GLP1, ATGER1 | A. THALIANA GERMIN-LIKE PROTEIN 1, GERMIN-LIKE PROTEIN 1, germin-like protein 1 | chr1:27339302-27339928 REVERSE LENGTH=208
0	2	1	3	0	1	0	1				-1	2	2	2	6	6	6	48.325	0	28.877	15479000	4	AT1G73110.1;AT1G73110.2	AT1G73110.1;AT1G73110.2	237	AT1G73110.1 | Symbols: no symbol available | no full name available | chr1:27494344-27496844 REVERSE LENGTH=432;AT1G73110.2 | Symbols: no symbol available | no full name available | chr1:27494344-27496442 REVERSE LENGTH=335
2	0	1	3	1	0	0	1				-1	17	2	2	57.5	11.8	11.8	24.12	0	16.241	28650000	4	AT2G02930.1	AT2G02930.1	272	AT2G02930.1 | Symbols: ATGSTF3, GST16, GSTF3 | GLUTATHIONE S-TRANSFERASE 16, glutathione S-transferase F3 | chr2:851348-852106 REVERSE LENGTH=212
0	2	1	3	0	1	0	1				-1	2	2	2	6.4	6.4	6.4	41.213	0	11.354	16474000	4	AT2G05990.2;AT2G05990.1	AT2G05990.2;AT2G05990.1	277	AT2G05990.2 | Symbols: MOD1, ENR1 | MOSAIC DEATH 1, ENOYL-ACP REDUCTASE 1 | chr2:2322876-2324867 FORWARD LENGTH=390;AT2G05990.1 | Symbols: MOD1, ENR1 | MOSAIC DEATH 1, ENOYL-ACP REDUCTASE 1 | chr2:2322876-2324867 FORWARD LENGTH=390
0	2	1	3	0	1	0	1				-1	1	1	1	2.3	2.3	2.3	49.369	0	6.7544	31459000	4	AT4G29040.1;AT2G20140.1	AT4G29040.1;AT2G20140.1	297	AT4G29040.1 | Symbols: RPT2a | regulatory particle AAA-ATPase 2A | chr4:14312369-14314386 FORWARD LENGTH=443;AT2G20140.1 | Symbols: RPT2b | regulatory particle AAA-ATPase 2b | chr2:8692736-8694837 FORWARD LENGTH=443
0	1	2	3	0	1	0	1				-1	2	2	2	2.8	2.8	2.8	97.953	0	37.168	28901000	4	AT4G28470.1;AT2G20580.1	AT4G28470.1;AT2G20580.1	301	AT4G28470.1 | Symbols: RPN1B, ATRPN1B | 26S proteasome regulatory subunit S2 1B | chr4:14067082-14072357 REVERSE LENGTH=891;AT2G20580.1 | Symbols: ATRPN1A, RPN1A | 26S PROTEASOME REGULATORY SUBUNIT S2 1A, 26S proteasome regulatory subunit S2 1A | chr2:8859
0	3	0	3	0	1	0	1				-1	3	3	3	10.4	10.4	10.4	30.496	0	17.33	24321000	4	AT2G20630.1;AT2G20630.2;AT4G28400.2;AT4G28400.3;AT4G28400.1;AT3G15260.2;AT3G15260.1	AT2G20630.1;AT2G20630.2	302	AT2G20630.1 | Symbols: PIA1 | PP2C induced by AVRRPM1 | chr2:8897826-8899648 REVERSE LENGTH=279;AT2G20630.2 | Symbols: PIA1 | PP2C induced by AVRRPM1 | chr2:8897335-8899648 REVERSE LENGTH=290
0	2	1	3	0	1	0	1				-1	3	3	3	1.9	1.9	1.9	193.24	0	18.373	6499900	4	AT3G11130.1;AT3G08530.1	AT3G11130.1;AT3G08530.1	457	AT3G11130.1 | Symbols: AtCHC1, CHC1, HAS1 | clathrin heavy chain 1, hot ABA deficiency suppressor 1 | chr3:3482575-3491667 REVERSE LENGTH=1705;AT3G08530.1 | Symbols: AtCHC2, CHC2 | clathrin heavy chain 2 | chr3:2587171-2595411 REVERSE LENGTH=1703
0	3	0	3	0	1	0	1				-1	3	3	3	19.8	19.8	19.8	19.816	0	21.477	16668000	4	AT3G20390.1;AT3G20390.2	AT3G20390.1;AT3G20390.2	494	AT3G20390.1 | Symbols: RidA | Reactive Intermediate Deaminase A | chr3:7110227-7111695 REVERSE LENGTH=187;AT3G20390.2 | Symbols: RidA | Reactive Intermediate Deaminase A | chr3:7110227-7111899 REVERSE LENGTH=255
0	2	1	3	0	1	0	1				-1	2	2	2	3.5	3.5	3.5	66.288	0	12.608	30707000	4	AT3G59970.3	AT3G59970.3	602	AT3G59970.3 | Symbols: MTHFR1 | methylenetetrahydrofolate reductase 1 | chr3:22151303-22154323 FORWARD LENGTH=592
0	2	1	3	0	1	0	1				-1	5	2	2	13.1	6.7	6.7	38.293	0	12.095	46014000	4	AT4G26530.3;AT4G26530.2;AT4G26530.1	AT4G26530.3;AT4G26530.2;AT4G26530.1	709	AT4G26530.3 | Symbols: FBA5, AtFBA5, DEG22 | fructose-bisphosphate aldolase 5 | chr4:13391566-13392937 FORWARD LENGTH=358;AT4G26530.2 | Symbols: FBA5, AtFBA5, DEG22 | fructose-bisphosphate aldolase 5 | chr4:13391566-13392937 FORWARD LENGTH=358;AT4G26530.1
2	1	0	3	1	0	0	1				-1	1	1	1	2.6	2.6	2.6	54.241	0.0023419	6.4192	30059000	4	AT4G37840.1	AT4G37840.1	752	AT4G37840.1 | Symbols: HKL3 | hexokinase-like 3 | chr4:17790147-17792198 REVERSE LENGTH=493
0	2	1	3	0	1	0	1				-1	2	2	2	5.9	5.9	5.9	31.139	0	15.808	36624000	4	AT5G01530.1	AT5G01530.1	762	AT5G01530.1 | Symbols: LHCB4.1 | light harvesting complex photosystem II | chr5:209084-210243 FORWARD LENGTH=290
0	3	0	3	0	1	0	1				-1	6	5	5	10.4	8.8	8.8	72.99	0	29.937	34884000	4	AT5G09590.1;AT4G32208.1	AT5G09590.1	783	AT5G09590.1 | Symbols: MTHSC70-2, HSC70-5 | mitochondrial HSO70 2, HEAT SHOCK COGNATE | chr5:2975721-2978508 FORWARD LENGTH=682
0	3	0	3	0	1	0	1				-1	2	2	2	6.1	6.1	6.1	39.63	0	12.132	110390000	4	AT5G14780.3;AT5G14780.2;AT5G14780.1	AT5G14780.3;AT5G14780.2;AT5G14780.1	812	AT5G14780.3 | Symbols: FDH, AtFDH1 | formate dehydrogenase | chr5:4777750-4779190 FORWARD LENGTH=358;AT5G14780.2 | Symbols: FDH, AtFDH1 | formate dehydrogenase | chr5:4777627-4779190 FORWARD LENGTH=370;AT5G14780.1 | Symbols: FDH, AtFDH1 | formate dehydroge
0	3	0	3	0	1	0	1				-1	3	3	3	3.7	3.7	3.7	96.315	0	17.429	4317500	4	AT5G26570.2;AT5G26570.1	AT5G26570.2;AT5G26570.1	854	AT5G26570.2 | Symbols: ATGWD3, OK1, PWD | PHOSPHOGLUCAN WATER DIKINASE | chr5:9261580-9266463 FORWARD LENGTH=865;AT5G26570.1 | Symbols: ATGWD3, OK1, PWD | PHOSPHOGLUCAN WATER DIKINASE | chr5:9261580-9267526 FORWARD LENGTH=1196
3	0	0	3	1	0	0	1				-1	2	2	2	23.6	23.6	23.6	25.468	0	14.383	7910900	4	AT5G47190.1	AT5G47190.1	897	AT5G47190.1 | Symbols: PRPL19 | plastid ribosomal proteins of the 50S subunit 19 | chr5:19164432-19166064 REVERSE LENGTH=229
0	2	1	3	0	1	0	1				-1	2	2	2	2.9	2.9	2.9	44.23	0	19.94	13620000	4	AT5G50950.4;AT5G50950.2;AT5G50950.1	AT5G50950.4;AT5G50950.2;AT5G50950.1	910	AT5G50950.4 | Symbols: FUM2 | FUMARASE 2 | chr5:20729687-20732890 FORWARD LENGTH=408;AT5G50950.2 | Symbols: FUM2 | FUMARASE 2 | chr5:20729687-20733636 FORWARD LENGTH=499;AT5G50950.1 | Symbols: FUM2 | FUMARASE 2 | chr5:20729687-20733476 FORWARD LENGTH=510
0	3	0	3	0	1	0	1				-1	3	3	3	3	3	3	107.74	0	18.932	18210000	4	AT5G61780.1;AT5G07350.1;AT5G07350.2	AT5G61780.1;AT5G07350.1;AT5G07350.2	942	AT5G61780.1 | Symbols: Tudor2, AtTudor2, TSN2 | Arabidopsis thaliana TUDOR-SN protein 2, TUDOR-SN protein 2 | chr5:24822012-24826641 FORWARD LENGTH=985;AT5G07350.1 | Symbols: Tudor1, TSN1, AtTudor1 | TUDOR-SN protein 1, Arabidopsis thaliana TUDOR-SN protei
0	2	1	3	0	1	0	1				-1	2	2	2	4.3	4.3	4.3	65.029	0	16.842	41679000	4	AT5G65010.1;AT5G65010.2;AT5G10240.2;AT5G10240.1	AT5G65010.1;AT5G65010.2;AT5G10240.2;AT5G10240.1	957	AT5G65010.1 | Symbols: ASN2 | asparagine synthetase 2 | chr5:25969224-25972278 FORWARD LENGTH=578;AT5G65010.2 | Symbols: ASN2 | asparagine synthetase 2 | chr5:25969224-25972278 FORWARD LENGTH=579;AT5G10240.2 | Symbols: ASN3 | asparagine synthetase 3 | chr5
0	2	1	3	0	1	0	1				-1	2	2	2	13.3	13.3	13.3	19.377	0	16.106	17258000	4	AT5G65220.1	AT5G65220.1	958	AT5G65220.1 | Symbols: PRPL29 | plastid ribosomal proteins of the 50S subunit 29 | chr5:26061301-26062506 FORWARD LENGTH=173
2	0	0	2	1	0	0	1				-1	2	2	2	23.3	23.3	23.3	9.3939	0	12.026	2295900	3	AT1G07660.2;AT5G59970.2;AT5G59970.1;AT5G59690.1;AT3G53730.1;AT3G46320.1;AT3G45930.1;AT2G28740.1;AT1G07820.2;AT1G07820.1;AT1G07660.1	AT1G07660.2;AT5G59970.2;AT5G59970.1;AT5G59690.1;AT3G53730.1;AT3G46320.1;AT3G45930.1;AT2G28740.1;AT1G07820.2;AT1G07820.1;AT1G07660.1	30	AT1G07660.2 | Symbols: no symbol available | no full name available | chr1:2369212-2369523 FORWARD LENGTH=86;AT5G59970.2 | Symbols: no symbol available | no full name available | chr5:24146352-24146663 REVERSE LENGTH=103;AT5G59970.1 | Symbols: no symbol av
0	2	0	2	0	1	0	1				-1	2	2	2	4.8	4.8	4.8	61.459	0	30.099	15000000	3	AT1G12000.1	AT1G12000.1	54	AT1G12000.1 | Symbols: no symbol available | no full name available | chr1:4050159-4053727 REVERSE LENGTH=566
0	2	0	2	0	1	0	1				-1	2	2	2	2.5	2.5	2.5	109.75	0	61.979	26732000	3	AT1G17220.1	AT1G17220.1	79	AT1G17220.1 | Symbols: FUG1 | fu-gaeri1 | chr1:5885383-5890165 FORWARD LENGTH=1026
0	2	0	2	0	1	0	1				-1	1	1	1	4.8	4.8	4.8	23.17	0.006237	5.948	623400	3	AT1G27390.1	AT1G27390.1	117	AT1G27390.1 | Symbols: TOM20-2 | translocase outer membrane 20-2 | chr1:9513469-9514912 REVERSE LENGTH=210
0	2	0	2	0	1	0	1				-1	2	2	2	4.7	4.7	4.7	46.559	0	12.815	8543700	3	AT1G50450.1	AT1G50450.1	169	AT1G50450.1 | Symbols: no symbol available | no full name available | chr1:18687902-18690348 REVERSE LENGTH=428
0	2	0	2	0	1	0	1				-1	1	1	1	7.6	7.6	7.6	15.216	0.001218	6.6463	37275000	3	AT3G16140.1;AT1G52230.1	AT3G16140.1;AT1G52230.1	174	AT3G16140.1 | Symbols: PSAH-1 | photosystem I subunit H-1 | chr3:5468670-5469415 REVERSE LENGTH=145;AT1G52230.1 | Symbols: PSI-H, PSAH-2, PSAH2 | photosystem I subunit H2, PHOTOSYSTEM I SUBUNIT H-2 | chr1:19454902-19455508 FORWARD LENGTH=145
0	2	0	2	0	1	0	1				-1	2	2	2	5.3	5.3	5.3	45.023	0	12.754	20854000	3	AT1G63940.3;AT1G63940.4;AT1G63940.1;AT1G63940.2	AT1G63940.3;AT1G63940.4;AT1G63940.1;AT1G63940.2	208	AT1G63940.3 | Symbols: MDAR6 | monodehydroascorbate reductase 6 | chr1:23730206-23732917 FORWARD LENGTH=416;AT1G63940.4 | Symbols: MDAR6 | monodehydroascorbate reductase 6 | chr1:23730206-23733534 FORWARD LENGTH=482;AT1G63940.1 | Symbols: MDAR6 | monodehyd
0	2	0	2	0	1	0	1				-1	2	2	2	4.9	4.9	4.9	53.377	0	18.727	11609000	3	AT1G64190.1	AT1G64190.1	209	AT1G64190.1 | Symbols: PGD1 | 6-phosphogluconate dehydrogenase 1 | chr1:23825549-23827012 REVERSE LENGTH=487
2	0	0	2	1	0	0	1				-1	2	2	2	13.5	13.5	13.5	22.577	0	14.241	3216100	3	AT1G74970.1	AT1G74970.1	245	AT1G74970.1 | Symbols: TWN3, SOT8, RPS9, PRPS9 | ribosomal protein S9 | chr1:28157761-28159202 REVERSE LENGTH=208
0	2	0	2	0	1	0	1				-1	2	2	2	2.8	2.8	2.8	48.578	0	16.506	14702000	3	AT2G33150.1	AT2G33150.1	346	AT2G33150.1 | Symbols: PKT3, KAT2, PED1 | PEROXISOME DEFECTIVE 1, peroxisomal 3-ketoacyl-CoA thiolase 3, 3-KETOACYL-COA THIOLASE 2 | chr2:14047814-14050983 REVERSE LENGTH=462
2	0	0	2	1	0	0	1				-1	5	1	1	26.1	9.2	9.2	22.99	0	8.3886	2098600	3	AT2G37270.2;AT2G37270.1	AT2G37270.2;AT2G37270.1	364	AT2G37270.2 | Symbols: RPS5B, ATRPS5B | ribosomal protein 5B | chr2:15647883-15649042 REVERSE LENGTH=207;AT2G37270.1 | Symbols: RPS5B, ATRPS5B | ribosomal protein 5B | chr2:15647883-15649042 REVERSE LENGTH=207
0	2	0	2	0	1	0	1				-1	1	1	1	2	2	2	54.319	0.0042689	6.0501	22577000	3	AT4G26390.1;AT3G25960.1;AT5G56350.1;AT5G63680.3;AT5G63680.2;AT5G63680.1;AT5G08570.3;AT5G08570.2;AT5G08570.1;AT3G04050.1	AT4G26390.1;AT3G25960.1;AT5G56350.1;AT5G63680.3;AT5G63680.2;AT5G63680.1;AT5G08570.3;AT5G08570.2;AT5G08570.1;AT3G04050.1	426	AT4G26390.1 | Symbols: no symbol available | no full name available | chr4:13342207-13344418 FORWARD LENGTH=497;AT3G25960.1 | Symbols: no symbol available | no full name available | chr3:9498439-9499932 FORWARD LENGTH=497;AT5G56350.1 | Symbols: no symbol a
0	2	0	2	0	1	0	1				-1	2	2	2	2.9	2.9	2.9	70.887	0	11.883	12791000	3	AT3G11710.1	AT3G11710.1	461	AT3G11710.1 | Symbols: ATKRS-1 | lysyl-tRNA synthetase 1 | chr3:3702359-3705613 REVERSE LENGTH=626
0	2	0	2	1	0	0	1				-1	3	3	2	6.1	6.1	4.3	58.467	0	18.336	11139000	3	AT3G13930.1	AT3G13930.1	471	AT3G13930.1 | Symbols: mtE2-2 | mitochondrial pyruvate dehydrogenase subunit 2-2 | chr3:4596240-4600143 FORWARD LENGTH=539
0	2	0	2	0	1	0	1				-1	2	2	2	10.9	10.9	10.9	21.172	0	18.97	16069000	3	AT3G15360.1	AT3G15360.1	480	AT3G15360.1 | Symbols: ATM4, TRX-M4, ATHM4 | ARABIDOPSIS THIOREDOXIN M-TYPE 4, thioredoxin M-type 4 | chr3:5188448-5189457 FORWARD LENGTH=193
0	2	0	2	0	1	0	1				-1	1	1	1	5.1	5.1	5.1	34.383	0	21.886	3153900	3	AT3G19010.2;AT3G19010.3;AT3G19010.4;AT3G19010.1	AT3G19010.2;AT3G19010.3;AT3G19010.4;AT3G19010.1	489	AT3G19010.2 | Symbols: no symbol available | no full name available | chr3:6556567-6557862 REVERSE LENGTH=297;AT3G19010.3 | Symbols: no symbol available | no full name available | chr3:6556306-6557862 REVERSE LENGTH=319;AT3G19010.4 | Symbols: no symbol ava
2	0	0	2	1	0	0	1				-1	2	2	2	10.7	10.7	10.7	23.59	0	13.989	3580800	3	AT5G48760.2;AT5G48760.1;AT4G13170.1;AT3G24830.1;AT3G07110.1;AT3G07110.2	AT5G48760.2;AT5G48760.1;AT4G13170.1;AT3G24830.1;AT3G07110.1;AT3G07110.2	503	AT5G48760.2 | Symbols: no symbol available | no full name available | chr5:19771315-19772686 REVERSE LENGTH=206;AT5G48760.1 | Symbols: no symbol available | no full name available | chr5:19771315-19772686 REVERSE LENGTH=206;AT4G13170.1 | Symbols: no symbol
0	2	0	2	0	1	0	1				-1	1	1	1	7.7	7.7	7.7	20.911	0	47.473	91121000	3	AT3G27160.1;AT3G27160.2	AT3G27160.1;AT3G27160.2	515	AT3G27160.1 | Symbols: GHS1, LPE2, RPS21 | GLUCOSE HYPERSENSITIVE 1, LOW PHOTOSYNTHETIC EFFICIENCY2 | chr3:10017531-10018854 FORWARD LENGTH=183;AT3G27160.2 | Symbols: GHS1, LPE2, RPS21 | GLUCOSE HYPERSENSITIVE 1, LOW PHOTOSYNTHETIC EFFICIENCY2 | chr3:10017
0	2	0	2	0	1	0	1				-1	2	2	2	21	21	21	10.53	0	12.495	83796000	3	AT3G47070.1	AT3G47070.1	536	AT3G47070.1 | Symbols: no symbol available | no full name available | chr3:17337205-17337507 REVERSE LENGTH=100
0	2	0	2	0	1	0	1				-1	1	1	1	6.2	6.2	6.2	23.114	0.0011765	6.4533	1193600	3	AT4G10480.2;AT4G10480.1;AT3G49470.1;AT3G49470.2	AT4G10480.2;AT4G10480.1;AT3G49470.1;AT3G49470.2	554	AT4G10480.2 | Symbols: no symbol available | no full name available | chr4:6478089-6479079 REVERSE LENGTH=211;AT4G10480.1 | Symbols: no symbol available | no full name available | chr4:6478089-6479079 REVERSE LENGTH=212;AT3G49470.1 | Symbols: NACA2 | nasce
0	2	0	2	0	1	0	1				-1	2	2	2	8.7	8.7	8.7	26.099	0	12.598	17171000	3	AT3G51140.2;AT3G51140.1	AT3G51140.2;AT3G51140.1	561	AT3G51140.2 | Symbols: no symbol available | no full name available | chr3:18998182-18999207 FORWARD LENGTH=229;AT3G51140.1 | Symbols: no symbol available | no full name available | chr3:18998182-18999437 FORWARD LENGTH=278
0	2	0	2	0	1	0	1				-1	2	2	2	17.2	17.2	17.2	13.827	0	49.178	9701400	3	AT3G52300.2;AT3G52300.1	AT3G52300.2;AT3G52300.1	566	AT3G52300.2 | Symbols: ATPQ, ATPd | ATP synthase D chain, mitochondrial | chr3:19396689-19397866 FORWARD LENGTH=122;AT3G52300.1 | Symbols: ATPQ, ATPd | ATP synthase D chain, mitochondrial | chr3:19396689-19398119 FORWARD LENGTH=168
0	2	0	2	0	1	0	1				-1	2	2	2	3.9	3.9	3.9	25.623	0	11.071	24369000	3	AT3G55330.1	AT3G55330.1	579	AT3G55330.1 | Symbols: PPL1 | PsbP-like protein 1 | chr3:20514031-20515275 REVERSE LENGTH=230
0	2	0	2	0	1	0	1				-1	2	2	2	10.5	10.5	10.5	9.6001	0	12.209	24199000	3	AT3G61110.1;AT2G45710.1	AT3G61110.1;AT2G45710.1	606	AT3G61110.1 | Symbols: RS27A, ARS27A | ribosomal protein S27 | chr3:22611710-22612632 FORWARD LENGTH=86;AT2G45710.1 | Symbols: no symbol available | no full name available | chr2:18831243-18831999 FORWARD LENGTH=84
0	2	0	2	0	1	0	1				-1	2	2	2	1.9	1.9	1.9	114.3	0	15.927	17042000	3	AT4G11420.1	AT4G11420.1	651	AT4G11420.1 | Symbols: ATTIF3A1, TIF3A1, EIF3A-1, ATEIF3A-1, EIF3A | eukaryotic translation initiation factor 3A | chr4:6947834-6952053 REVERSE LENGTH=987
0	2	0	2	0	1	0	1				-1	2	2	2	3.7	3.7	3.7	62.963	0	12.359	19878000	3	AT4G14210.3;AT4G14210.2;AT4G14210.1	AT4G14210.3;AT4G14210.2;AT4G14210.1	662	AT4G14210.3 | Symbols: PDS3, PDE226, PDS | PHYTOENE DESATURASE, PIGMENT DEFECTIVE 226, phytoene desaturase 3 | chr4:8190426-8194769 REVERSE LENGTH=566;AT4G14210.2 | Symbols: PDS3, PDE226, PDS | PHYTOENE DESATURASE, PIGMENT DEFECTIVE 226, phytoene desaturas
0	2	0	2	0	1	0	1				-1	2	2	2	1.5	1.5	1.5	152.37	0	15.701	38572000	3	AT4G20850.1	AT4G20850.1	684	AT4G20850.1 | Symbols: TPP2 | tripeptidyl peptidase ii | chr4:11160935-11169889 REVERSE LENGTH=1380
2	0	0	2	1	0	0	1				-1	2	2	2	7.9	7.9	7.9	39.64	0	13.169	4836000	3	AT5G11420.1;AT5G25460.1	AT5G11420.1;AT5G25460.1	792	AT5G11420.1 | Symbols: no symbol available | no full name available | chr5:3644655-3646991 FORWARD LENGTH=366;AT5G25460.1 | Symbols: DGR2 | DUF642 L-GalL responsive gene 2 | chr5:8863430-8865394 FORWARD LENGTH=369
0	2	0	2	0	1	0	1				-1	2	2	2	6.6	6.6	6.6	28.514	0	11.5	14649000	3	AT5G16710.1	AT5G16710.1	820	AT5G16710.1 | Symbols: DHAR3 | dehydroascorbate reductase 1 | chr5:5483312-5484926 FORWARD LENGTH=258
0	2	0	2	0	1	0	1				-1	2	2	2	3.3	3.3	3.3	61.47	0	12.44	27987000	3	AT5G17380.1	AT5G17380.1	826	AT5G17380.1 | Symbols: no symbol available | no full name available | chr5:5724920-5726720 REVERSE LENGTH=572
0	2	0	2	0	1	0	1				-1	2	2	2	3.3	3.3	3.3	43.484	0	13.677	22951000	3	AT5G43960.2;AT5G43960.1	AT5G43960.2;AT5G43960.1	887	AT5G43960.2 | Symbols: no symbol available | no full name available | chr5:17689154-17691220 REVERSE LENGTH=391;AT5G43960.1 | Symbols: no symbol available | no full name available | chr5:17689154-17691653 REVERSE LENGTH=450
0	2	0	2	0	1	0	1				-1	1	1	1	3.2	3.2	3.2	43.55	0	26.289	1962800	3	AT5G46750.1	AT5G46750.1	894	AT5G46750.1 | Symbols: AGD9 | ARF-GAP domain 9 | chr5:18969950-18971817 REVERSE LENGTH=402
0	2	0	2	0	1	0	1				-1	1	1	1	3.3	3.3	3.3	58.372	0.002291	6.3135	138530000	3	AT5G58930.1	AT5G58930.1	937	AT5G58930.1 | Symbols: OPL4 | Octopus Like 4 | chr5:23794529-23796094 REVERSE LENGTH=521
0	2	0	2	0	1	0	1				-1	2	2	2	4.7	4.7	4.7	55.594	0	15.564	9505200	3	AT5G62810.1	AT5G62810.1	947	AT5G62810.1 | Symbols: PEX14, AtPED2, ATPEX14, PED2 | PEROXISOME DEFECTIVE 2, peroxin 14 | chr5:25220323-25223571 FORWARD LENGTH=507
19	1	4	24	2	0	0	2				-1	22	22	22	26.1	26.1	26.1	111.23	0	198.4	75743000	26	AT2G31320.1	AT2G31320.1	341	AT2G31320.1 | Symbols: PARP1 | POLY(ADP-RIBOSE) POLYMERASE 1 | chr2:13354046-13359578 REVERSE LENGTH=983
0	12	4	16	0	2	0	2				-1	12	10	9	15.6	13	13	73.56	0	77.851	104030000	18	AT5G42020.1;AT5G28540.1;AT5G42020.3;AT5G42020.2;AT1G09080.2;AT1G09080.1	AT5G42020.1;AT5G28540.1;AT5G42020.3;AT5G42020.2	861	AT5G42020.1 | Symbols: BIP2, BIP | luminal binding protein | chr5:16807697-16810480 REVERSE LENGTH=668;AT5G28540.1 | Symbols: BIP1 | | chr5:10540665-10543274 REVERSE LENGTH=669;AT5G42020.3 | Symbols: BIP2, BIP | luminal binding protein | chr5:16807697-168
0	8	1	9	0	2	0	2				-1	6	6	6	11.5	11.5	11.5	54.107	0	48.279	57158000	11	AT1G76030.1;AT1G20260.1;AT4G38510.4;AT4G38510.3;AT4G38510.2;AT4G38510.1;AT4G38510.5	AT1G76030.1;AT1G20260.1;AT4G38510.4;AT4G38510.3;AT4G38510.2;AT4G38510.1;AT4G38510.5	90	AT1G76030.1 | Symbols: AtVAB1, VAB1 | V-ATPase B subunit 1 | chr1:28534134-28536916 FORWARD LENGTH=486;AT1G20260.1 | Symbols: AtVAB3, VAB3 | V-ATPase B subunit 3 | chr1:7016971-7020290 FORWARD LENGTH=487;AT4G38510.4 | Symbols: AtVAB2, VAB2 | V-ATPase B sub
0	7	0	7	0	2	0	2				-1	7	7	5	17.7	17.7	12.7	54.158	0	45.244	85876000	9	AT1G21750.2;AT1G21750.1	AT1G21750.2;AT1G21750.1	97	AT1G21750.2 | Symbols: PDIL1-1, ATPDI5, PDI5, ATPDIL1-1 | PDI-like 1-1, ARABIDOPSIS THALIANA PROTEIN DISULFIDE ISOMERASE 5, PROTEIN DISULFIDE ISOMERASE 5 | chr1:7645767-7648695 FORWARD LENGTH=487;AT1G21750.1 | Symbols: PDIL1-1, ATPDI5, PDI5, ATPDIL1-1 | PD
0	2	5	7	0	2	0	2				-1	4	4	4	16.4	16.4	16.4	31.727	0	98.541	54776000	9	AT1G71500.1	AT1G71500.1	232	AT1G71500.1 | Symbols: PSB33, LIL8 | PhotoSystem B protein 33, Light-harvesting-like 8 | chr1:26936084-26937331 FORWARD LENGTH=287
0	4	2	6	0	2	0	2				-1	3	3	3	6	6	6	51.458	0	18.308	61262000	8	AT3G22890.1;AT4G14680.1;AT5G43780.1;AT4G14680.2	AT3G22890.1	497	AT3G22890.1 | Symbols: ATPS1, APS1 | ATP sulfurylase 1 | chr3:8112837-8114734 FORWARD LENGTH=463
0	3	3	6	0	2	0	2				-1	4	4	3	3.5	3.5	2.7	141.03	0	37.69	34601000	8	AT5G10470.1;AT5G10470.2	AT5G10470.1;AT5G10470.2	790	AT5G10470.1 | Symbols: KCA1, KAC1 | kinesin like protein for actin based chloroplast movement 1, KINESIN CDKA;1 ASSOCIATED 1 | chr5:3290121-3297248 REVERSE LENGTH=1273;AT5G10470.2 | Symbols: KCA1, KAC1 | kinesin like protein for actin based chloroplast mov
2	1	2	5	2	0	0	2				-1	2	2	2	8.2	8.2	8.2	23.328	0	13.854	18521000	7	AT4G00430.2;AT2G45960.2;AT3G61430.2;AT3G61430.1;AT2G45960.1;AT1G01620.1;AT4G00430.1;AT2G45960.3	AT4G00430.2;AT2G45960.2;AT3G61430.2;AT3G61430.1;AT2G45960.1;AT1G01620.1;AT4G00430.1;AT2G45960.3	2	AT4G00430.2 | Symbols: PIP1E, TMP-C, PIP1;4 | plasma membrane intrinsic protein 1;4, PLASMA MEMBRANE INTRINSIC PROTEIN 1E, TRANSMEMBRANE PROTEIN C | chr4:186569-187531 REVERSE LENGTH=219;AT2G45960.2 | Symbols: TMP-A, ATHH2, PIP1;2, PIP1B | TRANSMEMBRANE PR
0	4	1	5	0	2	0	2				-1	3	3	3	8.5	8.5	8.5	36.307	0	21.873	36111000	7	AT1G09130.1;AT1G09130.2;AT1G09130.3	AT1G09130.1;AT1G09130.2;AT1G09130.3	39	AT1G09130.1 | Symbols: no symbol available | no full name available | chr1:2940063-2942217 REVERSE LENGTH=330;AT1G09130.2 | Symbols: no symbol available | no full name available | chr1:2940063-2942217 REVERSE LENGTH=330;AT1G09130.3 | Symbols: no symbol ava
0	3	2	5	0	2	0	2				-1	3	3	3	13.5	13.5	13.5	28.912	0	32.749	26949000	7	AT1G65260.2;AT1G65260.1	AT1G65260.2;AT1G65260.1	212	AT1G65260.2 | Symbols: VIPP1, PTAC4, IM30 | VESICLE-INDUCING PROTEIN IN PLASTIDS 1, plastid transcriptionally active 4 | chr1:24236914-24240428 FORWARD LENGTH=259;AT1G65260.1 | Symbols: VIPP1, PTAC4, IM30 | VESICLE-INDUCING PROTEIN IN PLASTIDS 1, plastid t
2	1	2	5	2	0	0	2				-1	2	2	2	9.2	9.2	9.2	25.73	0	13.4	17059000	7	AT2G34480.2;AT2G34480.1;AT3G14600.1	AT2G34480.2;AT2G34480.1;AT3G14600.1	352	AT2G34480.2 | Symbols: L18aB, RPL18aB | | chr2:14532916-14534278 REVERSE LENGTH=217;AT2G34480.1 | Symbols: L18aB, RPL18aB | | chr2:14532916-14534161 REVERSE LENGTH=178;AT3G14600.1 | Symbols: no symbol available | no full name available | chr3:4910773-491
1	3	1	5	0	2	0	2				-1	3	3	3	18.2	18.2	18.2	15.828	0	50.64	114770000	7	AT3G02080.1;AT5G61170.1;AT5G15520.1	AT3G02080.1;AT5G61170.1;AT5G15520.1	414	AT3G02080.1 | Symbols: no symbol available | no full name available | chr3:364138-365161 REVERSE LENGTH=143;AT5G61170.1 | Symbols: no symbol available | no full name available | chr5:24611158-24612202 FORWARD LENGTH=143;AT5G15520.1 | Symbols: no symbol ava
0	3	2	5	0	2	0	2				-1	3	3	3	5.8	5.8	5.8	59.159	0	24.722	70788000	7	AT3G02090.1;AT3G02090.2	AT3G02090.1;AT3G02090.2	415	AT3G02090.1 | Symbols: MPPBETA | | chr3:365624-368526 FORWARD LENGTH=531;AT3G02090.2 | Symbols: MPPBETA | | chr3:365624-368534 FORWARD LENGTH=535
0	5	0	5	0	2	0	2				-1	4	4	4	3.8	3.8	3.8	95.158	0	24.989	41209000	7	AT3G46970.1	AT3G46970.1	535	AT3G46970.1 | Symbols: ATPHS2, PHS2 | alpha-glucan phosphorylase 2, Arabidopsis thaliana alpha-glucan phosphorylase 2 | chr3:17301625-17306111 REVERSE LENGTH=841
3	0	2	5	2	0	0	2				-1	5	5	5	24.3	24.3	24.3	24.993	0	37.251	13475000	7	AT5G20290.1;AT5G59240.1	AT5G20290.1	839	AT5G20290.1 | Symbols: no symbol available | no full name available | chr5:6851695-6853012 REVERSE LENGTH=222
0	4	1	5	0	2	0	2				-1	2	2	2	8.8	8.8	8.8	17.431	0	26.286	140230000	7	ATCG00730.1	ATCG00730.1	982	ATCG00730.1 | Symbols: PETD | photosynthetic electron transfer D | chrc:76481-77672 FORWARD LENGTH=160
0	4	0	4	0	1	1	2				-1	2	2	2	8	8	8	18.834	0	15.179	69275000	6	AT1G03600.1	AT1G03600.1	10	AT1G03600.1 | Symbols: PSB27 | | chr1:898916-899440 FORWARD LENGTH=174
0	4	0	4	0	2	0	2				-1	3	3	3	2	2	2	156.58	0	19.156	113330000	6	AT1G10760.3;AT1G10760.2;AT1G10760.1	AT1G10760.3;AT1G10760.2;AT1G10760.1	51	AT1G10760.3 | Symbols: GWD, GWD1, SOP1, SOP, SEX1 | STARCH EXCESS 1 | chr1:3581210-3590043 REVERSE LENGTH=1399;AT1G10760.2 | Symbols: GWD, GWD1, SOP1, SOP, SEX1 | STARCH EXCESS 1 | chr1:3581210-3590043 REVERSE LENGTH=1399;AT1G10760.1 | Symbols: GWD, GWD1,
0	3	1	4	0	2	0	2				-1	4	4	4	7.6	7.6	7.6	74.157	0	27.271	18198000	6	AT2G30950.3;AT2G30950.2;AT2G30950.1;AT2G30950.4;AT1G06430.3;AT1G06430.2;AT1G06430.1;AT5G15250.1	AT2G30950.3;AT2G30950.2;AT2G30950.1;AT2G30950.4;AT1G06430.3;AT1G06430.2;AT1G06430.1	340	AT2G30950.3 | Symbols: FTSH2, VAR2 | VARIEGATED 2 | chr2:13174692-13177064 FORWARD LENGTH=695;AT2G30950.2 | Symbols: FTSH2, VAR2 | VARIEGATED 2 | chr2:13174692-13177064 FORWARD LENGTH=695;AT2G30950.1 | Symbols: FTSH2, VAR2 | VARIEGATED 2 | chr2:13174692-13
0	3	1	4	0	2	0	2				-1	2	2	2	3	3	3	43.579	0	25.235	44261000	6	AT2G40490.1	AT2G40490.1	377	AT2G40490.1 | Symbols: HEME2 | | chr2:16912961-16914988 FORWARD LENGTH=394
0	2	2	4	0	2	0	2				-1	3	3	3	31.5	31.5	31.5	11.943	0	24.318	56546000	6	AT3G56240.2;AT3G56240.3;AT3G56240.1	AT3G56240.2;AT3G56240.3;AT3G56240.1	589	AT3G56240.2 | Symbols: AtHMP31, CCH | HEAVY METAL ASSOCIATED PROTEIN 31, copper chaperone | chr3:20863460-20863909 REVERSE LENGTH=111;AT3G56240.3 | Symbols: AtHMP31, CCH | HEAVY METAL ASSOCIATED PROTEIN 31, copper chaperone | chr3:20863460-20864402 REVERSE
4	0	0	4	2	0	0	2				-1	4	4	4	29	29	29	15.035	0	25.129	11394000	6	AT4G15000.2;AT4G15000.1;AT3G22230.1;AT2G32220.1	AT4G15000.2;AT4G15000.1;AT3G22230.1	665	AT4G15000.2 | Symbols: no symbol available | no full name available | chr4:8571896-8572387 FORWARD LENGTH=131;AT4G15000.1 | Symbols: no symbol available | no full name available | chr4:8571896-8572303 FORWARD LENGTH=135;AT3G22230.1 | Symbols: no symbol ava
0	3	1	4	0	2	0	2				-1	3	3	3	5.5	5.5	5.5	53.48	0	17.168	21585000	6	AT4G23100.2;AT4G23100.3;AT4G23100.1	AT4G23100.2;AT4G23100.3;AT4G23100.1	692	AT4G23100.2 | Symbols: CAD2, GSHA, RAX1, AtGSH1, PAD2, RML1, ATECS1, GSH1 | PHYTOALEXIN DEFICIENT 2, REGULATOR OF AXILLARY MERISTEMS 1, cinnamyl alcohol dehydrogenase homolog 2, glutamate-cysteine ligase, CADMIUM SENSITIVE 2, proteasome alpha subunit D2, R
0	2	2	4	0	2	0	2				-1	4	4	4	4.1	4.1	4.1	108.94	0	31.349	18328000	6	AT5G15450.1;AT4G14670.1;AT1G74310.2;AT1G74310.1	AT5G15450.1;AT4G14670.1;AT1G74310.2;AT1G74310.1	814	AT5G15450.1 | Symbols: APG6, AtCLPB3, CLPB3, CLPB-P | casein lytic proteinase B3, CASEIN LYTIC PROTEINASE B-P, ALBINO AND PALE GREEN 6 | chr5:5014399-5018255 REVERSE LENGTH=968;AT4G14670.1 | Symbols: CLPB2 | casein lytic proteinase B2 | chr4:8410054-841255
0	4	0	4	0	2	0	2				-1	5	5	5	8.6	8.6	8.6	60.339	0	31.312	38911000	6	AT5G26360.1	AT5G26360.1	853	AT5G26360.1 | Symbols: CCT3 | Chaperonin containing T-complex polypeptide-1 subunit 3 | chr5:9255561-9258891 REVERSE LENGTH=555
0	4	0	4	0	2	0	2				-1	3	3	3	6	6	6	58.196	0	18.148	65912000	6	AT5G42650.1	AT5G42650.1	882	AT5G42650.1 | Symbols: CYP74A, AOS, DDE2 | allene oxide synthase, DELAYED DEHISCENCE 2, CYTOCHROME P450 74A | chr5:17097803-17099359 REVERSE LENGTH=518
0	2	1	3	0	1	1	2				-1	2	2	2	12.9	12.9	12.9	16.163	0	14.402	28538000	5	AT1G13930.3;AT1G13930.2;AT1G13930.1	AT1G13930.3;AT1G13930.2;AT1G13930.1	60	AT1G13930.3 | Symbols: no symbol available | no full name available | chr1:4761091-4761558 FORWARD LENGTH=155;AT1G13930.2 | Symbols: no symbol available | no full name available | chr1:4761091-4761558 FORWARD LENGTH=155;AT1G13930.1 | Symbols: no symbol ava
0	3	0	3	0	2	0	2				-1	3	3	3	3	3	3	80.819	0	19.831	48803000	5	AT1G15690.1;AT1G15690.2	AT1G15690.1	66	AT1G15690.1 | Symbols: AtVHP1;1, AtAVP1, ATAVP3, AVP-3, AVP1, FUGU5, VHP1 | ARABIDOPSIS THALIANA V-PPASE 3, FUGU 5 | chr1:5399115-5402185 FORWARD LENGTH=770
0	3	0	3	0	2	0	2				-1	3	3	3	6.7	6.7	6.7	47.317	0	18.567	39579000	5	AT1G48850.1;AT1G48850.3;AT1G48850.2	AT1G48850.1	164	AT1G48850.1 | Symbols: EMB1144 | embryo defective 1144 | chr1:18065154-18067956 REVERSE LENGTH=436
0	2	1	3	0	2	0	2				-1	1	1	1	12.6	12.6	12.6	10.771	0	19.657	44024000	5	AT3G16080.1;AT1G52300.1	AT3G16080.1;AT1G52300.1	175	AT3G16080.1 | Symbols: no symbol available | no full name available | chr3:5454892-5455677 FORWARD LENGTH=95;AT1G52300.1 | Symbols: no symbol available | no full name available | chr1:19475213-19476152 REVERSE LENGTH=95
0	2	1	3	0	2	0	2				-1	2	2	2	2.9	2.9	2.9	71.652	0	13.209	26128000	5	AT2G23350.1;AT1G22760.1;AT1G71770.2;AT1G71770.1	AT2G23350.1;AT1G22760.1;AT1G71770.2;AT1G71770.1	314	AT2G23350.1 | Symbols: PABP4, PAB4 | POLY(A) BINDING PROTEIN 4, poly(A) binding protein 4 | chr2:9943209-9946041 FORWARD LENGTH=662;AT1G22760.1 | Symbols: PAB3, PABP3 | poly(A) binding protein 3 | chr1:8055599-8058799 FORWARD LENGTH=660;AT1G71770.2 | Symbo
0	3	0	3	0	2	0	2				-1	3	3	3	22.5	22.5	22.5	19.811	0	23.464	13544000	5	AT2G24020.1;AT2G24020.2;AT4G30620.1	AT2G24020.1;AT2G24020.2;AT4G30620.1	315	AT2G24020.1 | Symbols: STIC2 | Suppressor of TIC40 2 | chr2:10217869-10219269 REVERSE LENGTH=182;AT2G24020.2 | Symbols: STIC2 | Suppressor of TIC40 2 | chr2:10217869-10219269 REVERSE LENGTH=180;AT4G30620.1 | Symbols: STCL | STIC2 Like | chr4:14948724-14950
0	2	1	3	0	2	0	2				-1	8	2	2	7.8	1.9	1.9	113.77	0	13.215	35344000	5	AT2G26080.1	AT2G26080.1	323	AT2G26080.1 | Symbols: GLDP2, AtGLDP2 | glycine decarboxylase P-protein 2 | chr2:11109330-11113786 REVERSE LENGTH=1044
0	3	0	3	0	2	0	2				-1	3	3	3	2.7	2.7	2.7	106.26	0	23.846	37786000	5	AT2G47390.1	AT2G47390.1	404	AT2G47390.1 | Symbols: CGEP | chloroplast glutamyl peptidase | chr2:19442278-19446253 REVERSE LENGTH=961
0	2	1	3	0	2	0	2				-1	1	1	1	10.5	10.5	10.5	13.487	0	38.106	143550000	5	AT2G47400.1	AT2G47400.1	405	AT2G47400.1 | Symbols: CP12, CP12-1 | CP12 DOMAIN-CONTAINING PROTEIN 1, CP12 domain-containing protein 1 | chr2:19446889-19447263 FORWARD LENGTH=124
0	2	1	3	0	2	0	2				-1	1	1	1	2.3	2.3	2.3	53.577	0	11.671	26857000	5	AT3G02360.2;AT3G02360.1	AT3G02360.2;AT3G02360.1	417	AT3G02360.2 | Symbols: PGD2 | 6-phosphogluconate dehydrogenase 2 | chr3:482498-483958 FORWARD LENGTH=486;AT3G02360.1 | Symbols: PGD2 | 6-phosphogluconate dehydrogenase 2 | chr3:482498-483958 FORWARD LENGTH=486
0	2	1	3	0	1	1	2				-1	2	2	2	3.4	3.4	3.4	65.13	0	16.49	36875000	5	AT3G22960.1	AT3G22960.1	498	AT3G22960.1 | Symbols: PKP1, PKP-ALPHA | PLASTIDIAL PYRUVATE KINASE 1 | chr3:8139369-8141771 FORWARD LENGTH=596
0	3	0	3	0	2	0	2				-1	2	2	2	6.1	6.1	6.1	35.744	0	13.062	23283000	5	AT3G52380.1	AT3G52380.1	567	AT3G52380.1 | Symbols: PDE322, CP33 | PIGMENT DEFECTIVE 322, chloroplast RNA-binding protein 33 | chr3:19421619-19422855 FORWARD LENGTH=329
0	3	0	3	0	2	0	2				-1	1	1	1	8.9	8.9	8.9	16.533	0	16.62	47294000	5	AT3G52560.1;AT3G52560.2;AT3G52560.4	AT3G52560.1;AT3G52560.2;AT3G52560.4	569	AT3G52560.1 | Symbols: UEV1D, UEV1D-4, MMZ4 | MMS2 ZWEI HOMOLOGUE 4, ubiquitin E2 variant 1D-4, UBIQUITIN E2 VARIANT 1D | chr3:19494678-19495954 REVERSE LENGTH=146;AT3G52560.2 | Symbols: UEV1D, UEV1D-4, MMZ4 | MMS2 ZWEI HOMOLOGUE 4, ubiquitin E2 variant 1D
0	2	1	3	1	1	0	2				-1	3	3	3	11.5	11.5	11.5	45.475	0	21.19	31578000	5	AT3G54400.1	AT3G54400.1	576	AT3G54400.1 | Symbols: no symbol available | no full name available | chr3:20140291-20142599 REVERSE LENGTH=425
0	3	0	3	0	2	0	2				-1	2	2	2	15.1	15.1	15.1	18.373	0	16.61	26439000	5	AT4G38740.1	AT4G38740.1	756	AT4G38740.1 | Symbols: ROC1 | rotamase CYP 1 | chr4:18083620-18084138 REVERSE LENGTH=172
0	2	1	3	0	2	0	2				-1	2	2	2	2.4	2.4	2.4	48.7	0	13.773	44258000	5	AT5G64760.3;AT5G64760.2;AT5G64760.1;AT5G09900.2;AT5G09900.1;AT5G09900.3	AT5G64760.3;AT5G64760.2;AT5G64760.1;AT5G09900.2;AT5G09900.1;AT5G09900.3	787	AT5G64760.3 | Symbols: RPN5B | regulatory particle non-ATPase subunit 5B | chr5:25894027-25896282 REVERSE LENGTH=422;AT5G64760.2 | Symbols: RPN5B | regulatory particle non-ATPase subunit 5B | chr5:25894027-25896445 REVERSE LENGTH=442;AT5G64760.1 | Symbols:
0	2	1	3	0	2	0	2				-1	1	1	1	3.7	3.7	3.7	22.06	0.0032397	6.1019	18845000	5	AT5G16130.1	AT5G16130.1	817	AT5G16130.1 | Symbols: no symbol available | no full name available | chr5:5268984-5269912 FORWARD LENGTH=190
0	3	0	3	1	1	0	2				-1	3	3	3	8.7	8.7	8.7	36.39	0	27.007	22753000	5	AT5G58330.3;AT5G58330.2;AT5G58330.1	AT5G58330.3;AT5G58330.2;AT5G58330.1	936	AT5G58330.3 | Symbols: NADP-MDH | NADP-dependent Malate Dehydrogenase | chr5:23580010-23581751 REVERSE LENGTH=334;AT5G58330.2 | Symbols: NADP-MDH | NADP-dependent Malate Dehydrogenase | chr5:23580010-23582287 REVERSE LENGTH=442;AT5G58330.1 | Symbols: NADP-
1	2	0	3	1	1	0	2				-1	3	3	3	15.4	15.4	15.4	23.24	0	17.92	19018000	5	ATCG00380.1	ATCG00380.1	974	ATCG00380.1 | Symbols: RPS4 | chloroplast ribosomal protein S4 | chrc:45223-45828 REVERSE LENGTH=201
0	2	1	3	0	2	0	2				-1	3	3	3	6.1	6.1	6.1	56.036	0	19.614	70050000	5	ATCG00680.1	ATCG00680.1	980	ATCG00680.1 | Symbols: PSBB | photosystem II reaction center protein B | chrc:72371-73897 FORWARD LENGTH=508
0	2	0	2	1	1	0	2				-1	3	3	3	7	7	7	76.007	0	19.216	23447000	4	AT1G22530.1;AT1G22530.2	AT1G22530.1;AT1G22530.2	100	AT1G22530.1 | Symbols: PATL2 | PATELLIN 2 | chr1:7955773-7958326 REVERSE LENGTH=683;AT1G22530.2 | Symbols: PATL2 | PATELLIN 2 | chr1:7955773-7958326 REVERSE LENGTH=649
0	2	0	2	0	1	1	2				-1	2	2	2	4.4	4.4	4.4	52.824	0	12.878	28123000	4	AT1G32500.1	AT1G32500.1	140	AT1G32500.1 | Symbols: ATNAP6, ABCI7, NAP6 | ATP-binding cassette I7, non-intrinsic ABC protein 6 | chr1:11750091-11751994 REVERSE LENGTH=475
0	2	0	2	0	2	0	2				-1	1	1	1	4.9	4.9	4.9	21.981	0.0022124	6.1698	20138000	4	AT1G44575.2;AT1G44575.3;AT1G44575.1	AT1G44575.2;AT1G44575.3;AT1G44575.1	154	AT1G44575.2 | Symbols: CP22, PSBS, NPQ4 | NONPHOTOCHEMICAL QUENCHING 4, PHOTOSYSTEM II SUBUNIT S | chr1:16871768-16872548 FORWARD LENGTH=205;AT1G44575.3 | Symbols: CP22, PSBS, NPQ4 | NONPHOTOCHEMICAL QUENCHING 4, PHOTOSYSTEM II SUBUNIT S | chr1:16871768-16
0	1	1	2	0	2	0	2				-1	2	2	2	10.6	10.6	10.6	18.726	0	11.281	43407000	4	AT1G48350.1	AT1G48350.1	160	AT1G48350.1 | Symbols: uL18c, EMB3105 | EMBRYO DEFECTIVE 3105 | chr1:17867269-17868215 FORWARD LENGTH=170
0	2	0	2	0	2	0	2				-1	2	2	2	4.5	4.5	4.5	56.14	0	16.559	40529000	4	AT1G65960.2	AT1G65960.2	214	AT1G65960.2 | Symbols: GAD2 | glutamate decarboxylase 2 | chr1:24552094-24557253 FORWARD LENGTH=494
0	2	0	2	0	2	0	2				-1	3	2	2	10	5.7	5.7	42.131	0	15.969	44711000	4	AT1G79550.2;AT1G79550.1	AT1G79550.2;AT1G79550.1	262	AT1G79550.2 | Symbols: PGKc, PGK, PGK3 | phosphoglycerate kinase, phosphoglycerate kinase 3 | chr1:29924347-29926295 REVERSE LENGTH=401;AT1G79550.1 | Symbols: PGKc, PGK, PGK3 | phosphoglycerate kinase, phosphoglycerate kinase 3 | chr1:29924347-29926295 REV
0	2	0	2	0	2	0	2				-1	3	3	3	6.1	6.1	6.1	50.351	0	35.091	12855000	4	AT2G24420.2;AT2G24420.1	AT2G24420.2;AT2G24420.1	318	AT2G24420.2 | Symbols: no symbol available | no full name available | chr2:10380147-10382624 FORWARD LENGTH=440;AT2G24420.1 | Symbols: no symbol available | no full name available | chr2:10380147-10382624 FORWARD LENGTH=440
0	2	0	2	0	2	0	2				-1	2	2	2	5.7	5.7	5.7	42.964	0	12.875	16116000	4	AT2G25840.4;AT2G25840.3;AT2G25840.1;AT2G25840.2	AT2G25840.4;AT2G25840.3;AT2G25840.1;AT2G25840.2	321	AT2G25840.4 | Symbols: OVA4 | ovule abortion 4 | chr2:11021924-11024943 FORWARD LENGTH=389;AT2G25840.3 | Symbols: OVA4 | ovule abortion 4 | chr2:11021924-11025158 FORWARD LENGTH=396;AT2G25840.1 | Symbols: OVA4 | ovule abortion 4 | chr2:11021924-11025158 FO
0	2	0	2	0	2	0	2				-1	2	2	2	26.5	26.5	26.5	11.947	0	42.807	27780000	4	AT2G27730.4;AT2G27730.3;AT2G27730.2;AT2G27730.1	AT2G27730.4;AT2G27730.3;AT2G27730.2;AT2G27730.1	327	AT2G27730.4 | Symbols: no symbol available | no full name available | chr2:11820056-11820867 REVERSE LENGTH=113;AT2G27730.3 | Symbols: no symbol available | no full name available | chr2:11820056-11820867 REVERSE LENGTH=113;AT2G27730.2 | Symbols: no symbol
0	2	0	2	0	2	0	2				-1	2	2	2	2.7	2.7	2.7	109.78	0	20.027	12885000	4	AT2G40840.1	AT2G40840.1	380	AT2G40840.1 | Symbols: DPE2 | disproportionating enzyme 2 | chr2:17045368-17050779 FORWARD LENGTH=955
0	2	0	2	0	2	0	2				-1	3	3	3	2.3	2.3	2.3	99.565	0	17.111	17298000	4	AT3G03710.1	AT3G03710.1	424	AT3G03710.1 | Symbols: PNP, RIF10, PDE326 | PIGMENT DEFECTIVE 326, POLYNUCLEOTIDE PHOSPHORYLASE, resistant to inhibition with FSM 10 | chr3:919542-924906 FORWARD LENGTH=922
0	2	0	2	0	2	0	2				-1	2	2	2	6.8	6.8	6.8	33.233	0	11.507	12487000	4	AT3G04880.1	AT3G04880.1	431	AT3G04880.1 | Symbols: DRT102 | DNA-DAMAGE-REPAIR/TOLERATION 2 | chr3:1346431-1347363 REVERSE LENGTH=310
0	2	0	2	0	2	0	2				-1	2	2	2	3.1	3.1	3.1	78.708	0	13.564	13146000	4	AT3G05350.1	AT3G05350.1	432	AT3G05350.1 | Symbols: no symbol available | no full name available | chr3:1527103-1533843 REVERSE LENGTH=710
0	2	0	2	0	2	0	2				-1	2	2	2	4.2	4.2	4.2	59.229	0	12.574	10090000	4	AT3G20050.1	AT3G20050.1	492	AT3G20050.1 | Symbols: ATTCP-1, TCP-1, CCT1 | Chaperonin containing T-complex polypeptide-1 subunit 1, T-complex protein 1 alpha subunit | chr3:6998544-7002266 REVERSE LENGTH=545
0	1	1	2	0	2	0	2				-1	2	2	2	5.2	5.2	5.2	46.673	0	18.628	18415000	4	AT3G27925.2;AT3G27925.1	AT3G27925.2;AT3G27925.1	517	AT3G27925.2 | Symbols: DEGP1, DEG1 | degradation of periplasmic proteins 1, DegP protease 1 | chr3:10366659-10368864 REVERSE LENGTH=439;AT3G27925.1 | Symbols: DEGP1, DEG1 | degradation of periplasmic proteins 1, DegP protease 1 | chr3:10366659-10368864 REV
0	2	0	2	1	1	0	2				-1	4	2	2	32.8	17.2	17.2	13.693	0	11.503	12913000	4	AT3G47370.3;AT3G47370.2;AT3G47370.1	AT3G47370.3;AT3G47370.2;AT3G47370.1	537	AT3G47370.3 | Symbols: no symbol available | no full name available | chr3:17453671-17454437 REVERSE LENGTH=122;AT3G47370.2 | Symbols: no symbol available | no full name available | chr3:17453671-17454437 REVERSE LENGTH=122;AT3G47370.1 | Symbols: no symbol
0	2	0	2	0	2	0	2				-1	2	2	2	4.7	4.7	4.7	49.251	0	12.007	14252000	4	AT3G58140.1	AT3G58140.1	596	AT3G58140.1 | Symbols: no symbol available | no full name available | chr3:21529988-21532386 REVERSE LENGTH=429
0	2	0	2	0	2	0	2				-1	2	2	2	6.2	6.2	6.2	30.422	0	13.424	37021000	4	AT3G63190.1	AT3G63190.1	615	AT3G63190.1 | Symbols: cpRRF, HFP108, AtcpRRF, RRF | chloroplast ribosome recycling factor, Arabidopsis thaliana chloroplast ribosome recycling factor, ribosome recycling factor, chloroplast precursor, HIGH CHLOROPHYLL FLUORESCENCE AND PALE GREEN MUTANT
2	0	0	2	2	0	0	2				-1	2	2	2	14.7	14.7	14.7	24.239	0	20.941	5514700	4	AT4G17390.1;AT4G16720.1	AT4G17390.1;AT4G16720.1	670	AT4G17390.1 | Symbols: no symbol available | no full name available | chr4:9714407-9715545 REVERSE LENGTH=204;AT4G16720.1 | Symbols: no symbol available | no full name available | chr4:9400156-9401315 REVERSE LENGTH=204
0	1	1	2	2	0	0	2				-1	2	2	2	18.7	18.7	18.7	25.518	0	14.052	12723000	4	AT4G17560.1	AT4G17560.1	674	AT4G17560.1 | Symbols: no symbol available | no full name available | chr4:9780343-9781752 FORWARD LENGTH=225
0	2	0	2	0	2	0	2				-1	2	2	2	1.7	1.7	1.7	98.49	0	12.844	103750000	4	AT4G34450.1	AT4G34450.1	736	AT4G34450.1 | Symbols: gamma2-COP | gamma2 Coat Protein | chr4:16471956-16476795 FORWARD LENGTH=886
0	2	0	2	0	2	0	2				-1	2	2	2	5.1	5.1	5.1	47.739	0	14.774	4601800	4	AT4G38220.1;AT4G38220.2	AT4G38220.1;AT4G38220.2	755	AT4G38220.1 | Symbols: AQI | aquaporin interactor | chr4:17925251-17926919 FORWARD LENGTH=430;AT4G38220.2 | Symbols: AQI | aquaporin interactor | chr4:17925251-17926919 FORWARD LENGTH=433
0	2	0	2	0	2	0	2				-1	2	2	2	5	5	5	39.761	0	11.745	13892000	4	AT5G36790.3;AT5G36790.2;AT5G36790.1;AT5G36700.4;AT5G36700.2;AT5G36700.1;AT5G36700.3	AT5G36790.3;AT5G36790.2;AT5G36790.1;AT5G36700.4;AT5G36700.2;AT5G36700.1;AT5G36700.3	868	AT5G36790.3 | Symbols: no symbol available | no full name available | chr5:14481229-14483730 REVERSE LENGTH=362;AT5G36790.2 | Symbols: no symbol available | no full name available | chr5:14481229-14483730 REVERSE LENGTH=362;AT5G36790.1 | Symbols: no symbol
0	2	0	2	0	2	0	2				-1	3	1	1	7.6	3.9	3.9	39.115	0.0022321	6.2018	6543900	4	AT5G37600.1;AT5G16570.2;AT5G16570.1	AT5G37600.1	871	AT5G37600.1 | Symbols: ATGSR1, ATGLN1;1, GLN1;1, GSR 1 | ARABIDOPSIS THALIANA GLUTAMINE SYNTHASE CLONE R1, ARABIDOPSIS GLUTAMINE SYNTHASE 1;1, GLUTAMINE SYNTHASE 1;1, glutamine synthase clone R1 | chr5:14933574-14935656 REVERSE LENGTH=356
0	1	1	2	0	2	0	2				-1	2	2	2	8.8	8.8	8.8	27.509	0	15.404	15049000	4	AT5G43830.1;AT3G22850.1	AT5G43830.1;AT3G22850.1	885	AT5G43830.1 | Symbols: no symbol available | no full name available | chr5:17622593-17624239 REVERSE LENGTH=251;AT3G22850.1 | Symbols: no symbol available | no full name available | chr3:8089067-8090275 FORWARD LENGTH=248
2	0	0	2	2	0	0	2				-1	3	3	3	28.7	28.7	28.7	13.582	0	20.306	8822900	4	ATCG00780.1	ATCG00780.1	985	ATCG00780.1 | Symbols: RPL14 | ribosomal protein L14 | chrc:80696-81064 REVERSE LENGTH=122
0	1	0	1	0	2	0	2				-1	3	3	3	20.7	20.7	20.7	19.664	0	33.027	21646000	3	AT1G03680.1	AT1G03680.1	12	AT1G03680.1 | Symbols: ATHM1, TRX-M1, ATM1, THM1 | thioredoxin M-type 1, THIOREDOXIN M-TYPE 1, ARABIDOPSIS THIOREDOXIN M-TYPE 1 | chr1:916990-917865 REVERSE LENGTH=179
0	1	0	1	0	2	0	2				-1	2	2	2	4.5	4.5	4.5	53.466	0	11.199	2491600	3	AT1G09020.1	AT1G09020.1	38	AT1G09020.1 | Symbols: KINbeta-gamma, ATSNF4, SNF4 | homolog of yeast sucrose nonfermenting 4 | chr1:2900149-2904212 REVERSE LENGTH=487
0	1	0	1	0	2	0	2				-1	2	2	2	6.2	6.2	6.2	40.445	0	15.237	22934000	3	AT1G31190.1	AT1G31190.1	130	AT1G31190.1 | Symbols: IMPL1 | myo-inositol monophosphatase like 1 | chr1:11144861-11146800 FORWARD LENGTH=371
0	1	0	1	0	2	0	2				-1	2	2	2	7.9	7.9	7.9	31.223	0	12.953	16053000	3	AT1G36390.2;AT1G36390.1	AT1G36390.2;AT1G36390.1	148	AT1G36390.2 | Symbols: CGE2 | Chloroplast GrpE 2 | chr1:13701811-13703524 REVERSE LENGTH=279;AT1G36390.1 | Symbols: CGE2 | Chloroplast GrpE 2 | chr1:13701811-13703524 REVERSE LENGTH=279
0	1	0	1	0	2	0	2				-1	2	2	2	7.6	7.6	7.6	33.684	0	16.023	21318000	3	AT1G76080.1	AT1G76080.1	249	AT1G76080.1 | Symbols: CDSP32, TRXL1, ATCDSP32 | ARABIDOPSIS THALIANA CHLOROPLASTIC DROUGHT-INDUCED STRESS PROTEIN OF 32 KD, chloroplastic drought-induced stress protein of 32 kD, TRX-like 1 | chr1:28548063-28549348 REVERSE LENGTH=302
0	1	0	1	0	2	0	2				-1	2	2	2	5.1	5.1	5.1	42.691	0	11.023	5433200	3	AT2G06050.3;AT2G06050.2;AT2G06050.1	AT2G06050.3;AT2G06050.2;AT2G06050.1	278	AT2G06050.3 | Symbols: OPR3, DDE1, AtOPR3 | DELAYED DEHISCENCE 1, oxophytodienoate-reductase 3 | chr2:2359240-2361971 REVERSE LENGTH=391;AT2G06050.2 | Symbols: OPR3, DDE1, AtOPR3 | DELAYED DEHISCENCE 1, oxophytodienoate-reductase 3 | chr2:2359240-2361971 R
0	1	0	1	0	2	0	2				-1	2	2	2	6.2	6.2	6.2	42.822	0	15.645	2107300	3	AT2G19940.3;AT2G19940.1	AT2G19940.3;AT2G19940.1	296	AT2G19940.3 | Symbols: no symbol available | no full name available | chr2:8613203-8615649 FORWARD LENGTH=389;AT2G19940.1 | Symbols: no symbol available | no full name available | chr2:8613203-8615649 FORWARD LENGTH=389
0	0	1	1	0	2	0	2				-1	2	2	2	4.6	4.6	4.6	30.471	0	12.916	16919000	3	AT2G34460.1	AT2G34460.1	351	AT2G34460.1 | Symbols: no symbol available | no full name available | chr2:14529635-14530732 FORWARD LENGTH=280
0	1	0	1	0	2	0	2				-1	2	2	2	7.5	7.5	7.5	33.785	0	11.878	61168000	3	AT2G35410.1	AT2G35410.1	353	AT2G35410.1 | Symbols: no symbol available | no full name available | chr2:14898341-14899590 FORWARD LENGTH=308
0	1	0	1	0	2	0	2				-1	1	1	1	2.8	2.8	2.8	39.577	0.0022805	6.2985	8414700	3	AT2G39770.3;AT2G39770.2;AT2G39770.1	AT2G39770.3;AT2G39770.2;AT2G39770.1	374	AT2G39770.3 | Symbols: CYT1, EMB101, GMP1, VTC1, SOZ1 | GDP-MANNOSE PYROPHOSPHORYLASE 1, CYTOKINESIS DEFECTIVE 1, SENSITIVE TO OZONE 1, EMBRYO DEFECTIVE 101, VITAMIN C DEFECTIVE 1 | chr2:16589401-16590741 FORWARD LENGTH=361;AT2G39770.2 | Symbols: CYT1, EMB
0	1	0	1	0	2	0	2				-1	1	1	1	2	2	2	66.025	0	8.0512	5548400	3	AT3G58510.3;AT3G58510.2;AT3G58510.1;AT2G42520.3;AT2G42520.2;AT2G42520.1;AT3G58570.1	AT3G58510.3;AT3G58510.2;AT3G58510.1;AT2G42520.3;AT2G42520.2;AT2G42520.1;AT3G58570.1	388	AT3G58510.3 | Symbols: RH11 | RNA Helicase 11 | chr3:21640608-21643464 FORWARD LENGTH=612;AT3G58510.2 | Symbols: RH11 | RNA Helicase 11 | chr3:21640608-21643464 FORWARD LENGTH=612;AT3G58510.1 | Symbols: RH11 | RNA Helicase 11 | chr3:21640608-21643464 FORWA
1	0	0	1	2	0	0	2				-1	2	2	2	14	14	14	19.775	0	13.297	5942300	3	AT5G45775.1;AT5G45775.2;AT4G18730.1;AT3G58700.1;AT2G42740.1	AT5G45775.1;AT5G45775.2;AT4G18730.1;AT3G58700.1;AT2G42740.1	391	AT5G45775.1 | Symbols: no symbol available | no full name available | chr5:18565281-18566377 REVERSE LENGTH=172;AT5G45775.2 | Symbols: no symbol available | no full name available | chr5:18565281-18566496 REVERSE LENGTH=182;AT4G18730.1 | Symbols: RPL16B |
0	1	0	1	0	2	0	2				-1	1	1	1	6	6	6	17.632	0.0023095	6.3556	21537000	3	AT2G43560.2;AT2G43560.1	AT2G43560.2;AT2G43560.1	393	AT2G43560.2 | Symbols: no symbol available | no full name available | chr2:18073995-18074950 REVERSE LENGTH=167;AT2G43560.1 | Symbols: no symbol available | no full name available | chr2:18073995-18075385 REVERSE LENGTH=223
0	1	0	1	0	2	0	2				-1	2	2	2	20.9	20.9	20.9	12.397	0	15.895	19292000	3	AT3G01390.4;AT3G01390.3;AT3G01390.2;AT3G01390.1	AT3G01390.4;AT3G01390.3;AT3G01390.2;AT3G01390.1	410	AT3G01390.4 | Symbols: AVMA10, VMA10 | vacuolar membrane ATPase 10 | chr3:150265-150922 REVERSE LENGTH=110;AT3G01390.3 | Symbols: AVMA10, VMA10 | vacuolar membrane ATPase 10 | chr3:150265-150922 REVERSE LENGTH=110;AT3G01390.2 | Symbols: AVMA10, VMA10 | vac
0	1	0	1	0	2	0	2				-1	2	2	2	17.4	17.4	17.4	7.2563	0	12.57	17578000	3	AT3G63160.1	AT3G63160.1	614	AT3G63160.1 | Symbols: OEP6, OEP7.2 | outer envelope protein 7.2, outer envelope protein 6 | chr3:23333773-23333982 REVERSE LENGTH=69
0	1	0	1	0	2	0	2				-1	1	1	1	3.5	3.5	3.5	34.948	0.0022222	6.186	5705800	3	AT4G04020.1	AT4G04020.1	633	AT4G04020.1 | Symbols: FIB, PGL35, FIB1a | plastoglobulin 35, fibrillin 1a, fibrillin | chr4:1932161-1933546 FORWARD LENGTH=318
0	1	0	1	0	2	0	2				-1	1	1	1	1.3	1.3	1.3	99.096	0.0011848	6.4927	11075000	3	AT4G23460.1;AT4G11380.1;AT4G11380.2	AT4G23460.1;AT4G11380.1;AT4G11380.2	650	AT4G23460.1 | Symbols: no symbol available | no full name available | chr4:12243899-12248898 REVERSE LENGTH=893;AT4G11380.1 | Symbols: no symbol available | no full name available | chr4:6920608-6925444 FORWARD LENGTH=894;AT4G11380.2 | Symbols: no symbol a
0	1	0	1	0	2	0	2				-1	3	1	1	15.8	6.8	6.8	19.447	0	6.8957	13548000	3	AT4G25740.1	AT4G25740.1	707	AT4G25740.1 | Symbols: no symbol available | no full name available | chr4:13107488-13108751 REVERSE LENGTH=177
0	1	0	1	0	2	0	2				-1	1	1	1	6.2	6.2	6.2	26.973	0	6.7883	3776900	3	AT4G33350.2;AT4G33350.1	AT4G33350.2;AT4G33350.1	729	AT4G33350.2 | Symbols: AtTic22-IV, Tic22-IV | translocon at the inner envelope membrane of chloroplasts 22-IV | chr4:16064638-16066715 REVERSE LENGTH=242;AT4G33350.1 | Symbols: AtTic22-IV, Tic22-IV | translocon at the inner envelope membrane of chloroplast
0	1	0	1	0	2	0	2				-1	2	2	2	5.3	5.3	5.3	37.04	0	14.407	37665000	3	AT5G03880.1	AT5G03880.1	770	AT5G03880.1 | Symbols: no symbol available | no full name available | chr5:1038674-1041453 REVERSE LENGTH=339
0	1	0	1	0	2	0	2				-1	2	2	2	2.8	2.8	2.8	71.949	0	11.889	43466000	3	AT5G04590.1	AT5G04590.1	774	AT5G04590.1 | Symbols: SIR | sulfite reductase | chr5:1319404-1322298 FORWARD LENGTH=642
0	1	0	1	0	2	0	2				-1	1	1	1	5.5	5.5	5.5	27.879	0.0042418	6.0188	7024900	3	AT5G13120.2;AT5G13120.1	AT5G13120.2;AT5G13120.1	803	AT5G13120.2 | Symbols: CYP20-2, Pnsl5, ATCYP20-2 | cyclophilin 20-2, Photosynthetic NDH subcomplex L 5, ARABIDOPSIS THALIANA CYCLOPHILIN 20-2 | chr5:4162714-4164720 REVERSE LENGTH=255;AT5G13120.1 | Symbols: CYP20-2, Pnsl5, ATCYP20-2 | cyclophilin 20-2, Ph
0	0	0	0	0	2	0	2				-1	1	1	1	3.7	3.7	3.7	32.581	0	7.7493	3446900	2	AT2G19570.1	AT2G19570.1	294	AT2G19570.1 | Symbols: AT-CDA1, DESZ, CDA1 | cytidine deaminase 1 | chr2:8470598-8471503 REVERSE LENGTH=301
0	0	0	0	0	2	0	2				-1	1	1	1	2	2	2	37.265	0.0033149	6.1631	2921400	2	AT3G56460.1	AT3G56460.1	590	AT3G56460.1 | Symbols: no symbol available | no full name available | chr3:20933029-20934425 REVERSE LENGTH=348
0	0	0	0	0	2	0	2				-1	2	2	2	6.6	6.6	6.6	42.228	0	10.703	4596200	2	AT4G23600.3;AT4G23600.1	AT4G23600.3;AT4G23600.1	695	AT4G23600.3 | Symbols: CORI3, JR2 | JASMONIC ACID RESPONSIVE 2, CORONATINE INDUCED 1 | chr4:12310657-12312733 FORWARD LENGTH=380;AT4G23600.1 | Symbols: CORI3, JR2 | JASMONIC ACID RESPONSIVE 2, CORONATINE INDUCED 1 | chr4:12310657-12312885 FORWARD LENGTH=42
0	0	0	0	0	2	0	2				-1	1	1	1	4.3	4.3	4.3	25.151	0.0022936	6.3208	9694200	2	AT4G31300.3;AT4G31300.1;AT4G31300.2	AT4G31300.3;AT4G31300.1;AT4G31300.2	719	AT4G31300.3 | Symbols: PBA1 | | chr4:15188927-15190935 FORWARD LENGTH=233;AT4G31300.1 | Symbols: PBA1 | | chr4:15188927-15190935 FORWARD LENGTH=233;AT4G31300.2 | Symbols: PBA1 | | chr4:15188927-15190935 FORWARD LENGTH=234
0	0	0	0	0	2	0	2				-1	1	1	1	6.3	6.3	6.3	20.819	0.0012151	6.6312	3525400	2	AT5G63400.2;AT5G63400.1	AT5G63400.2;AT5G63400.1	949	AT5G63400.2 | Symbols: ADK1 | adenylate kinase 1 | chr5:25393502-25394817 REVERSE LENGTH=190;AT5G63400.1 | Symbols: ADK1 | adenylate kinase 1 | chr5:25393274-25394817 REVERSE LENGTH=246
8	6	8	22	2	1	0	3				-1	11	11	2	27.6	27.6	5.8	50.747	0	96.184	133440000	25	AT2G29550.1;AT5G23860.2;AT5G23860.1	AT2G29550.1;AT5G23860.2;AT5G23860.1	335	AT2G29550.1 | Symbols: TUB7, TBB7 | tubulin beta-7 chain, tubulin beta 7 | chr2:12644258-12645932 REVERSE LENGTH=449;AT5G23860.2 | Symbols: TUB8 | tubulin beta 8 | chr5:8042962-8044528 FORWARD LENGTH=449;AT5G23860.1 | Symbols: TUB8 | tubulin beta 8 | chr5:
7	2	3	12	2	1	0	3				-1	8	8	8	19.8	19.8	19.8	44.559	0	55.349	79246000	15	AT1G43170.9;AT1G43170.8;AT1G43170.7;AT1G43170.6;AT1G43170.5;AT1G43170.3;AT1G43170.2;AT1G43170.1;AT1G43170.4;AT1G61580.1	AT1G43170.9;AT1G43170.8;AT1G43170.7;AT1G43170.6;AT1G43170.5;AT1G43170.3;AT1G43170.2;AT1G43170.1;AT1G43170.4;AT1G61580.1	152	AT1G43170.9 | Symbols: emb2207, RP1, ARP1, RPL3A | embryo defective 2207, ribosomal protein 1 | chr1:16266992-16268631 FORWARD LENGTH=389;AT1G43170.8 | Symbols: emb2207, RP1, ARP1, RPL3A | embryo defective 2207, ribosomal protein 1 | chr1:16266992-16268631
0	4	6	10	0	3	0	3				-1	9	5	5	17.5	9.1	9.1	55.967	0	30.047	143620000	13	AT1G20620.5;AT1G20620.1;AT1G20620.6;AT1G20620.2;AT1G20620.4;AT1G20620.7	AT1G20620.5;AT1G20620.1;AT1G20620.6;AT1G20620.2;AT1G20620.4	93	AT1G20620.5 | Symbols: SEN2, ROG1, ATCAT3, CAT3 | SENESCENCE 2, catalase 3, REPRESSOR OF GSNOR1 | chr1:7143142-7146193 FORWARD LENGTH=485;AT1G20620.1 | Symbols: SEN2, ROG1, ATCAT3, CAT3 | SENESCENCE 2, catalase 3, REPRESSOR OF GSNOR1 | chr1:7143142-7146193
0	6	4	10	0	3	0	3				-1	4	4	4	15.1	15.1	15.1	31.989	0	49.711	145020000	13	AT5G03300.3;AT5G03300.2;AT3G09820.2;AT3G09820.1;AT5G03300.1	AT5G03300.3;AT5G03300.2;AT3G09820.2;AT3G09820.1;AT5G03300.1	452	AT5G03300.3 | Symbols: ADK2 | adenosine kinase 2 | chr5:797155-798997 FORWARD LENGTH=292;AT5G03300.2 | Symbols: ADK2 | adenosine kinase 2 | chr5:797155-798997 FORWARD LENGTH=292;AT3G09820.2 | Symbols: ATADK1, ADK1 | adenosine kinase 1 | chr3:3012645-301462
2	4	3	9	1	2	0	3				-1	4	4	2	12	12	11.6	28.171	0	53.192	69683000	12	AT2G01250.1;AT2G01250.2	AT2G01250.1;AT2G01250.2	270	AT2G01250.1 | Symbols: RPL7B | | chr2:132943-134264 REVERSE LENGTH=242;AT2G01250.2 | Symbols: RPL7B | | chr2:133038-134264 REVERSE LENGTH=184
1	4	4	9	0	3	0	3				-1	3	3	3	8.7	8.7	8.7	30.474	0	28.571	111130000	12	AT3G53420.2;AT3G53420.1;AT2G37170.1;AT2G37170.2	AT3G53420.2;AT3G53420.1	573	AT3G53420.2 | Symbols: PIP2;1, AtPIP2;1, PIP2A, PIP2 | PLASMA MEMBRANE INTRINSIC PROTEIN 2, PLASMA MEMBRANE INTRINSIC PROTEIN 2;1, plasma membrane intrinsic protein 2A | chr3:19803906-19805454 REVERSE LENGTH=287;AT3G53420.1 | Symbols: PIP2;1, AtPIP2;1, PIP
4	1	2	7	1	1	1	3				-1	4	4	4	36.7	36.7	36.7	14.733	0	27.134	33971000	10	AT2G36170.1;AT3G62250.1;AT4G05320.5;AT5G03240.2;AT5G20620.2;AT5G03240.3;AT5G03240.1;AT1G65350.1;AT4G05320.1;AT3G52590.1;AT4G05320.6;AT4G05320.3;AT5G20620.1;AT4G05320.2;AT4G05320.4;AT4G02890.3;AT4G02890.4;AT4G05320.8;AT2G47110.2;AT1G55060.1;AT4G05050.3;AT4G05050.2;AT4G05050.1;AT4G02890.2;AT4G02890.1;AT5G37640.1;AT4G05050.4;AT2G47110.1;AT1G31340.1;AT1G23410.1;AT2G35635.1;AT4G05320.7;AT3G09790.1;AT3…	AT2G36170.1;AT3G62250.1;AT4G05320.5;AT5G03240.2;AT5G20620.2;AT5G03240.3;AT5G03240.1;AT1G65350.1;AT4G05320.1;AT3G52590.1;AT4G05320.6;AT4G05320.3;AT5G20620.1;AT4G05320.2;AT4G05320.4;AT4G02890.3;AT4G02890.4;AT4G05320.8;AT2G47110.2;AT1G55060.1;AT4G05050.3;AT4G05050.2;AT4G05050.1;AT4G02890.2;AT4G02890.1;AT5G37640.1;AT4G05050.4;AT2G47110.1;AT1G31340.1;AT1G23410.1;AT2G35635.1;AT4G05320.7;AT3G09790.1;AT3…	108	AT2G36170.1 | Symbols: RPL40A, UBQ2 | 60S ribosomal protein L40 A, ubiquitin extension protein 2 | chr2:15172153-15173046 FORWARD LENGTH=128;AT3G62250.1 | Symbols: UBQ5 | ubiquitin 5 | chr3:23037138-23037611 FORWARD LENGTH=157;AT4G05320.5 | Symbols: UBQ10,
1	5	1	7	1	1	1	3				-1	6	4	4	15.3	9.9	9.9	48.306	0	50.688	60546000	10	AT1G34430.1	AT1G34430.1	145	AT1G34430.1 | Symbols: EMB3003 | embryo defective 3003 | chr1:12588027-12590084 REVERSE LENGTH=465
0	5	2	7	0	3	0	3				-1	5	5	5	8.7	8.7	8.7	61.232	0	46.263	67050000	10	AT5G03940.1	AT5G03940.1	771	AT5G03940.1 | Symbols: SRP54CP, 54CP, FFC, CPSRP54 | 54 CHLOROPLAST PROTEIN, chloroplast signal recognition particle 54 kDa subunit, SIGNAL RECOGNITION PARTICLE 54 KDA SUBUNIT CHLOROPLAST PROTEIN, FIFTY-FOUR CHLOROPLAST HOMOLOGUE | chr5:1060265-1063257 REV
0	5	2	7	0	3	0	3				-1	7	7	7	10.7	10.7	10.7	75.231	0	48.66	47895000	10	AT5G42270.1;AT1G50250.1	AT5G42270.1;AT1G50250.1	880	AT5G42270.1 | Symbols: FTSH5, VAR1 | VARIEGATED 1 | chr5:16902659-16905102 FORWARD LENGTH=704;AT1G50250.1 | Symbols: FTSH1 | FTSH protease 1 | chr1:18614398-18616930 REVERSE LENGTH=716
0	3	3	6	0	2	1	3				-1	5	5	5	5.2	5.2	5.2	102.84	0	54.644	64237000	9	AT1G37130.1	AT1G37130.1	149	AT1G37130.1 | Symbols: B29, ATNR2, NIA2, NIA2-1, NR2, CHL3, NR | NITRATE REDUCTASE 2, CHLORATE RESISTANT 3, ARABIDOPSIS NITRATE REDUCTASE 2, NITRATE REDUCTASE, nitrate reductase 2 | chr1:14158617-14161652 FORWARD LENGTH=917
0	4	2	6	0	3	0	3				-1	6	6	6	8.9	8.9	8.9	88.255	0	45.675	29390000	9	AT2G04030.2;AT2G04030.1;AT3G07770.3;AT3G07770.2;AT3G07770.1	AT2G04030.2;AT2G04030.1	274	AT2G04030.2 | Symbols: CR88, EMB1956, AtHsp90.5, HSP90C, AtHsp90C, Hsp88.1, HSP90.5 | HEAT SHOCK PROTEIN 90.5, EMBRYO DEFECTIVE 1956, HEAT SHOCK PROTEIN 88.1 | chr2:1281983-1285909 FORWARD LENGTH=777;AT2G04030.1 | Symbols: CR88, EMB1956, AtHsp90.5, HSP90C,
5	0	1	6	2	1	0	3				-1	5	5	5	21.3	21.3	21.3	27.707	0	28.731	10117000	9	AT5G07090.3;AT5G07090.2;AT2G17360.1;AT5G58420.1;AT5G07090.1;AT2G17360.2	AT5G07090.3;AT5G07090.2;AT2G17360.1;AT5G58420.1;AT5G07090.1;AT2G17360.2	288	AT5G07090.3 | Symbols: no symbol available | no full name available | chr5:2202783-2203805 FORWARD LENGTH=244;AT5G07090.2 | Symbols: no symbol available | no full name available | chr5:2202783-2203805 FORWARD LENGTH=244;AT2G17360.1 | Symbols: no symbol ava
5	0	1	6	3	0	0	3				-1	5	5	5	24	24	24	27.519	0	42.313	25734000	9	AT2G31610.1;AT3G53870.1;AT5G35530.1	AT2G31610.1;AT3G53870.1;AT5G35530.1	342	AT2G31610.1 | Symbols: no symbol available | no full name available | chr2:13450384-13451669 FORWARD LENGTH=250;AT3G53870.1 | Symbols: no symbol available | no full name available | chr3:19951547-19952782 FORWARD LENGTH=249;AT5G35530.1 | Symbols: no symbol
0	4	2	6	0	3	0	3				-1	4	4	4	3.9	3.9	3.9	118.72	0	38.894	48987000	9	AT3G63460.3;AT3G63460.2;AT3G63460.1	AT3G63460.3;AT3G63460.2;AT3G63460.1	617	AT3G63460.3 | Symbols: SEC31B | | chr3:23431009-23437241 REVERSE LENGTH=1094;AT3G63460.2 | Symbols: SEC31B | | chr3:23431009-23437241 REVERSE LENGTH=1102;AT3G63460.1 | Symbols: SEC31B | | chr3:23431009-23437241 REVERSE LENGTH=1104
0	4	2	6	0	3	0	3				-1	4	4	4	7.5	7.5	7.5	49.387	0	35.662	85531000	9	AT4G01050.1;AT4G01050.2	AT4G01050.1;AT4G01050.2	621	AT4G01050.1 | Symbols: TROL | thylakoid rhodanese-like | chr4:455874-458175 FORWARD LENGTH=466;AT4G01050.2 | Symbols: TROL | thylakoid rhodanese-like | chr4:455751-458175 FORWARD LENGTH=507
2	3	1	6	1	1	1	3				-1	4	4	3	8.8	8.8	6.4	53.422	0	26.605	285770000	9	AT5G25980.3;AT5G25980.1;AT5G25980.2	AT5G25980.3;AT5G25980.1;AT5G25980.2	851	AT5G25980.3 | Symbols: BGLU37, TGG2 | BETA GLUCOSIDASE 37, glucoside glucohydrolase 2 | chr5:9072730-9075143 FORWARD LENGTH=467;AT5G25980.1 | Symbols: BGLU37, TGG2 | BETA GLUCOSIDASE 37, glucoside glucohydrolase 2 | chr5:9072730-9075143 FORWARD LENGTH=467;
0	6	0	6	0	3	0	3				-1	6	6	6	11.5	11.5	11.5	61.733	0	38.262	31419000	9	AT5G55220.1	AT5G55220.1	925	AT5G55220.1 | Symbols: HP65b, TIG1 | | chr5:22397677-22400678 FORWARD LENGTH=547
0	3	2	5	1	1	1	3				-1	4	4	4	8.9	8.9	8.9	63.17	0	40.079	31589000	8	AT1G23190.1;AT1G70730.1;AT1G70730.2;AT1G70730.3	AT1G23190.1;AT1G70730.1;AT1G70730.2;AT1G70730.3	105	AT1G23190.1 | Symbols: PGM3 | phosphoglucomutase 3 | chr1:8219946-8224186 FORWARD LENGTH=583;AT1G70730.1 | Symbols: PGM2 | phosphoglucomutase 2 | chr1:26669020-26672726 REVERSE LENGTH=585;AT1G70730.2 | Symbols: PGM2 | phosphoglucomutase 2 | chr1:26669020-2
0	4	1	5	0	3	0	3				-1	4	4	4	4.8	4.8	4.8	92.956	0	45.542	72106000	8	AT1G56500.3;AT1G56500.1;AT1G56500.2	AT1G56500.3;AT1G56500.1;AT1G56500.2	192	AT1G56500.3 | Symbols: SOQ1 | suppressor of quenching 1 | chr1:21160665-21167092 FORWARD LENGTH=853;AT1G56500.1 | Symbols: SOQ1 | suppressor of quenching 1 | chr1:21159775-21167092 FORWARD LENGTH=1055;AT1G56500.2 | Symbols: SOQ1 | suppressor of quenching 1
0	3	2	5	0	2	1	3				-1	3	3	3	6.7	6.7	6.7	46.69	0	24.146	138880000	8	AT1G69740.3;AT1G69740.2;AT1G69740.1	AT1G69740.3;AT1G69740.2;AT1G69740.1	225	AT1G69740.3 | Symbols: HEMB1, ALAD1 | 5-aminolevulinic acid dehydratase 1 | chr1:26232197-26234713 FORWARD LENGTH=430;AT1G69740.2 | Symbols: HEMB1, ALAD1 | 5-aminolevulinic acid dehydratase 1 | chr1:26232197-26234713 FORWARD LENGTH=430;AT1G69740.1 | Symbol
3	1	1	5	2	1	0	3				-1	5	5	5	24.6	24.6	24.6	20.967	0	31.035	37033000	8	AT5G27850.1;AT3G05590.1;AT5G27850.2;AT3G05590.3;AT3G05590.2;AT2G47570.1	AT5G27850.1;AT3G05590.1;AT5G27850.2;AT3G05590.3;AT3G05590.2	434	AT5G27850.1 | Symbols: RPL18C | | chr5:9873169-9874297 FORWARD LENGTH=187;AT3G05590.1 | Symbols: RPL18 | ribosomal protein L18 | chr3:1621511-1622775 FORWARD LENGTH=187;AT5G27850.2 | Symbols: RPL18C | | chr5:9873587-9874297 FORWARD LENGTH=134;AT3G05590.3
0	4	1	5	0	3	0	3				-1	4	4	4	9.9	9.9	9.9	33.805	0	26.14	41141000	8	AT4G14880.5;AT4G14880.4;AT4G14880.3;AT4G14880.2;AT4G14880.1	AT4G14880.5;AT4G14880.4;AT4G14880.3;AT4G14880.2;AT4G14880.1	663	AT4G14880.5 | Symbols: OASA1, OLD3, CYTACS1, ATCYS-3A | ONSET OF LEAF DEATH 3, O-acetylserine (thiol) lyase (OAS-TL) isoform A1 | chr4:8518209-8520050 REVERSE LENGTH=322;AT4G14880.4 | Symbols: OASA1, OLD3, CYTACS1, ATCYS-3A | ONSET OF LEAF DEATH 3, O-acety
0	3	2	5	0	3	0	3				-1	4	4	4	11.2	11.2	11.2	35.787	0	27.892	71911000	8	AT4G24770.2;AT4G24770.1	AT4G24770.2;AT4G24770.1	700	AT4G24770.2 | Symbols: ATRBP33, ATRBP31, CP31A, RBP31, CP33a, CP31 | ARABIDOPSIS THALIANA RNA BINDING PROTEIN, APPROXIMATELY 31 KD, 31-kDa RNA binding protein | chr4:12766223-12767952 REVERSE LENGTH=329;AT4G24770.1 | Symbols: ATRBP33, ATRBP31, CP31A, RBP
0	3	2	5	0	2	1	3				-1	4	4	4	10	10	10	40.698	0	33.418	128040000	8	AT5G43940.1;AT5G43940.2	AT5G43940.1;AT5G43940.2	886	AT5G43940.1 | Symbols: ADH2, HOT5, ATGSNOR1, PAR2, GSNOR | PARAQUAT RESISTANT 2, S-NITROSOGLUTATHIONE REDUCTASE, ALCOHOL DEHYDROGENASE 2, sensitive to hot temperatures 5 | chr5:17684265-17686379 FORWARD LENGTH=379;AT5G43940.2 | Symbols: ADH2, HOT5, ATGSNOR
1	3	1	5	0	3	0	3				-1	3	3	3	8.8	8.8	8.8	39.547	0	19.262	63113000	8	ATCG00270.1	ATCG00270.1	969	ATCG00270.1 | Symbols: PSBD | photosystem II reaction center protein D | chrc:32711-33772 FORWARD LENGTH=353
2	2	1	5	3	0	0	3				-1	5	5	5	21.5	21.5	21.5	29.864	0	49.761	25224000	8	ATCG01310.1;ATCG00830.1	ATCG01310.1;ATCG00830.1	989	ATCG01310.1 | Symbols: RPL2.2 | ribosomal protein L2 | chrc:152806-154312 FORWARD LENGTH=274;ATCG00830.1 | Symbols: RPL2.1 | ribosomal protein L2 | chrc:84337-85843 REVERSE LENGTH=274
0	4	0	4	0	3	0	3				-1	4	4	4	3.8	3.8	3.8	60.579	0	24.886	45230000	7	AT1G09780.1	AT1G09780.1	45	AT1G09780.1 | Symbols: iPGAM1 | 2,3-biphosphoglycerate-independent phosphoglycerate mutase 1 | chr1:3165550-3167812 REVERSE LENGTH=557
0	4	0	4	0	3	0	3				-1	3	3	3	3.4	3.4	3.4	59.242	0	17.336	21703000	7	AT1G18070.1;AT1G18070.2;AT1G18070.3	AT1G18070.1;AT1G18070.2;AT1G18070.3	83	AT1G18070.1 | Symbols: EF-1alpha | | chr1:6214236-6218211 REVERSE LENGTH=532;AT1G18070.2 | Symbols: EF-1alpha | | chr1:6214236-6218211 REVERSE LENGTH=532;AT1G18070.3 | Symbols: EF-1alpha | | chr1:6214236-6218211 REVERSE LENGTH=543
0	3	1	4	0	3	0	3				-1	4	4	4	11.6	11.6	11.6	37.41	0	24.515	42671000	7	AT1G55480.1	AT1G55480.1	186	AT1G55480.1 | Symbols: ZKT, MET1 | protein containing PDZ domain, a K-box domain, and a TPR region | chr1:20713822-20715351 FORWARD LENGTH=335
1	2	1	4	2	1	0	3				-1	3	3	3	11	11	11	29.648	0	19.169	21732000	7	AT2G10940.2;AT2G10940.1	AT2G10940.2;AT2G10940.1	281	AT2G10940.2 | Symbols: no symbol available | no full name available | chr2:4311160-4312035 REVERSE LENGTH=291;AT2G10940.1 | Symbols: no symbol available | no full name available | chr2:4311160-4312035 REVERSE LENGTH=291
0	3	1	4	0	3	0	3				-1	4	4	4	10.9	10.9	10.9	45.345	0	30.376	22915000	7	AT2G20420.1	AT2G20420.1	300	AT2G20420.1 | Symbols: no symbol available | no full name available | chr2:8805574-8807858 FORWARD LENGTH=421
0	2	2	4	1	2	0	3				-1	4	4	4	9.1	9.1	9.1	50.592	0	29.551	42721000	7	AT2G24200.3;AT2G24200.2;AT2G24200.1;AT4G30920.1;AT4G30910.1;AT4G30910.2	AT2G24200.3;AT2G24200.2;AT2G24200.1;AT4G30920.1	316	AT2G24200.3 | Symbols: LAP1, atLAP1 | leucyl aminopeptidase 1 | chr2:10287017-10289450 REVERSE LENGTH=484;AT2G24200.2 | Symbols: LAP1, atLAP1 | leucyl aminopeptidase 1 | chr2:10287017-10289450 REVERSE LENGTH=520;AT2G24200.1 | Symbols: LAP1, atLAP1 | leucyl
2	0	2	4	1	2	0	3				-1	5	5	5	14.4	14.4	14.4	41.475	0	31.919	243570000	7	AT3G08580.2;AT3G08580.1;AT4G28390.2;AT4G28390.1;AT5G13490.2;AT5G13490.1	AT3G08580.2;AT3G08580.1;AT4G28390.2;AT4G28390.1;AT5G13490.2;AT5G13490.1	444	AT3G08580.2 | Symbols: AAC1 | ADP/ATP carrier 1 | chr3:2605706-2607030 REVERSE LENGTH=381;AT3G08580.1 | Symbols: AAC1 | ADP/ATP carrier 1 | chr3:2605706-2607030 REVERSE LENGTH=381;AT4G28390.2 | Symbols: AAC3, ATAAC3 | ADP/ATP carrier 3 | chr4:14041486-1404
0	3	1	4	0	2	1	3				-1	2	2	2	3.7	3.7	3.7	57.775	0	14.566	97212000	7	AT3G18190.1	AT3G18190.1	487	AT3G18190.1 | Symbols: CCT4 | Chaperonin containing T-complex polypeptide-1 subunit 4 | chr3:6232226-6233836 FORWARD LENGTH=536
0	2	2	4	0	2	1	3				-1	3	3	3	10.4	10.4	10.4	42.405	0	33.683	53271000	7	AT3G47520.1	AT3G47520.1	539	AT3G47520.1 | Symbols: MDH, pNAD-MDH | plastidic NAD-dependent malate dehydrogenase, malate dehydrogenase | chr3:17513657-17514868 FORWARD LENGTH=403
0	3	1	4	0	2	1	3				-1	3	3	3	9.9	9.9	9.9	32.314	0	36.174	69779000	7	AT3G52180.4;AT3G52180.1	AT3G52180.4;AT3G52180.1	565	AT3G52180.4 | Symbols: ATPTPKIS1, SEX4, ATSEX4, DSP4 | STARCH-EXCESS 4, DUAL-SPECIFICITY PROTEIN PHOSPHATASE 4 | chr3:19349884-19352716 REVERSE LENGTH=284;AT3G52180.1 | Symbols: ATPTPKIS1, SEX4, ATSEX4, DSP4 | STARCH-EXCESS 4, DUAL-SPECIFICITY PROTEIN PHO
0	3	1	4	0	2	1	3				-1	2	2	2	3.6	3.6	3.6	73.934	0	30.35	34586000	7	AT3G59780.1	AT3G59780.1	601	AT3G59780.1 | Symbols: no symbol available | no full name available | chr3:22086906-22090324 FORWARD LENGTH=686
0	3	1	4	0	2	1	3				-1	3	3	3	17.5	17.5	17.5	23.144	0	55.396	19964000	7	AT3G61260.1	AT3G61260.1	607	AT3G61260.1 | Symbols: REM1.2 | REMORIN 1.2 | chr3:22675403-22676701 REVERSE LENGTH=212
0	4	0	4	0	3	0	3				-1	4	4	4	14.3	14.3	14.3	26.06	0	24.015	36660000	7	AT4G11150.1;AT1G64200.3;AT1G64200.2;AT1G64200.1;AT3G08560.1	AT4G11150.1;AT1G64200.3;AT1G64200.2;AT1G64200.1	648	AT4G11150.1 | Symbols: VHA-E1, VHAE1, emb2448, TUF, TUFF | vacuolar ATP synthase subunit E1, embryo defective 2448 | chr4:6800091-6801696 FORWARD LENGTH=230;AT1G64200.3 | Symbols: VHA-E3 | vacuolar H+-ATPase subunit E isoform 3 | chr1:23828914-23830002 REV
0	3	1	4	0	2	1	3				-1	3	3	3	4.7	4.7	4.7	94.148	0	29.024	32819000	7	AT4G24190.2;AT4G24190.1	AT4G24190.2;AT4G24190.1	697	AT4G24190.2 | Symbols: SHD, HSP90, HSP90.7, AtHsp90-7, AtHsp90.7 | SHEPHERD, HEAT SHOCK PROTEIN 90.7, HEAT SHOCK PROTEIN 90-7 | chr4:12551902-12555851 REVERSE LENGTH=823;AT4G24190.1 | Symbols: SHD, HSP90, HSP90.7, AtHsp90-7, AtHsp90.7 | SHEPHERD, HEAT SHOC
0	4	0	4	0	3	0	3				-1	3	3	3	10.4	10.4	10.4	36.151	0	24.975	20135000	7	AT5G08300.1	AT5G08300.1	779	AT5G08300.1 | Symbols: no symbol available | no full name available | chr5:2667579-2669672 FORWARD LENGTH=347
0	4	0	4	0	3	0	3				-1	5	5	5	17	17	17	33.38	0	51.469	17885000	7	AT5G09650.1	AT5G09650.1	784	AT5G09650.1 | Symbols: PPa6, AtPPa6 | pyrophosphorylase 6 | chr5:2991331-2993117 REVERSE LENGTH=300
0	3	1	4	0	2	1	3				-1	2	2	2	4.8	4.8	4.8	64.412	0	18.324	60291000	7	AT5G11670.1	AT5G11670.1	796	AT5G11670.1 | Symbols: NADP-ME2, ATNADP-ME2 | NADP-malic enzyme 2, Arabidopsis thaliana NADP-malic enzyme 2 | chr5:3754456-3758040 FORWARD LENGTH=588
0	2	2	4	0	2	1	3				-1	2	2	2	1.8	1.8	1.8	82.474	0	27.761	109460000	7	ATCG00340.1	ATCG00340.1	972	ATCG00340.1 | Symbols: PSAB | | chrc:37375-39579 REVERSE LENGTH=734
0	2	1	3	0	2	1	3				-1	2	2	2	7.7	7.7	7.7	29.382	0	14.021	67385000	6	AT1G11750.1;AT1G11750.2	AT1G11750.1;AT1G11750.2	52	AT1G11750.1 | Symbols: NCLPP1, CLPP6, NCLPP6 | NUCLEAR-ENCODED CLPP 1, CLP protease proteolytic subunit 6 | chr1:3967609-3969535 FORWARD LENGTH=271;AT1G11750.2 | Symbols: NCLPP1, CLPP6, NCLPP6 | NUCLEAR-ENCODED CLPP 1, CLP protease proteolytic subunit 6 |
0	2	1	3	0	2	1	3				-1	2	2	2	6.6	6.6	6.6	19.739	0	27.402	85717000	6	AT1G27450.4;AT1G27450.2	AT1G27450.4;AT1G27450.2	118	AT1G27450.4 | Symbols: APT1, ATAPT1 | ARABIDOPSIS THALIANA ADENINE PHOSPHORIBOSYLTRANSFERASE 1, adenine phosphoribosyl transferase 1 | chr1:9532421-9533807 FORWARD LENGTH=183;AT1G27450.2 | Symbols: APT1, ATAPT1 | ARABIDOPSIS THALIANA ADENINE PHOSPHORIBOSYL
0	3	0	3	0	3	0	3				-1	2	2	2	6.4	6.4	6.4	40.351	0	29.647	26799000	6	AT2G25450.1	AT2G25450.1	320	AT2G25450.1 | Symbols: GSL-OH | glucosinolate hydroxylase | chr2:10830286-10831563 REVERSE LENGTH=359
0	2	1	3	0	2	1	3				-1	2	2	2	7.7	7.7	7.7	36.036	0	72.478	113730000	6	AT2G44060.2;AT2G44060.1	AT2G44060.2;AT2G44060.1	396	AT2G44060.2 | Symbols: LEA26 | late embryogenesis abundant 26 | chr2:18226922-18227988 FORWARD LENGTH=325;AT2G44060.1 | Symbols: LEA26 | late embryogenesis abundant 26 | chr2:18226922-18227988 FORWARD LENGTH=325
0	3	0	3	0	3	0	3				-1	4	4	4	9.6	9.6	9.6	47.981	0	27.062	58739000	6	AT3G01480.1;AT3G01480.2	AT3G01480.1;AT3G01480.2	411	AT3G01480.1 | Symbols: CYP38, ATCYP38 | cyclophilin 38, ARABIDOPSIS CYCLOPHILIN 38 | chr3:188569-190674 FORWARD LENGTH=437;AT3G01480.2 | Symbols: CYP38, ATCYP38 | cyclophilin 38, ARABIDOPSIS CYCLOPHILIN 38 | chr3:188569-190252 FORWARD LENGTH=355
2	1	0	3	2	1	0	3				-1	2	2	2	11.8	11.8	11.8	19.682	0	22.683	8356300	6	AT3G27850.1;AT3G27830.2;AT3G27830.1	AT3G27850.1;AT3G27830.2;AT3G27830.1	516	AT3G27850.1 | Symbols: RPL12-C | ribosomal protein L12-C | chr3:10324905-10325468 FORWARD LENGTH=187;AT3G27830.2 | Symbols: RPL12-A, RPL12 | ribosomal protein L12-A, RIBOSOMAL PROTEIN L12 | chr3:10318576-10319151 FORWARD LENGTH=191;AT3G27830.1 | Symbols: R
2	1	0	3	2	1	0	3				-1	3	3	3	15.2	15.2	15.2	22.134	0	18.081	16664000	6	AT3G44890.1	AT3G44890.1	528	AT3G44890.1 | Symbols: RPL9 | ribosomal protein L9 | chr3:16386505-16387963 FORWARD LENGTH=197
0	2	1	3	0	2	1	3				-1	1	1	1	3.1	3.1	3.1	34.245	0	9.6563	97485000	6	AT3G48420.1	AT3G48420.1	543	AT3G48420.1 | Symbols: no symbol available | no full name available | chr3:17929743-17931551 FORWARD LENGTH=319
0	3	0	3	0	3	0	3				-1	3	3	3	11.1	11.1	11.1	27.748	0	20.593	188260000	6	AT3G52150.2;AT3G52150.1	AT3G52150.2;AT3G52150.1	564	AT3G52150.2 | Symbols: PSRP2 | plastid-speci&#64257;c ribosomal protein 2 | chr3:19342074-19343090 FORWARD LENGTH=253;AT3G52150.1 | Symbols: PSRP2 | plastid-speci&#64257;c ribosomal protein 2 | chr3:19342074-19343090 FORWARD LENGTH=253
0	3	0	3	0	3	0	3				-1	2	2	2	7.6	7.6	7.6	28.63	0	12.629	103870000	6	AT3G56650.1	AT3G56650.1	591	AT3G56650.1 | Symbols: PPD6 | PsbP-domain protein 6 | chr3:20984807-20985913 FORWARD LENGTH=262
0	3	0	3	0	3	0	3				-1	3	3	3	3.5	3.5	3.5	52.964	0	19.146	59566000	6	AT3G57610.1	AT3G57610.1	595	AT3G57610.1 | Symbols: ADSS | adenylosuccinate synthase | chr3:21334519-21336603 REVERSE LENGTH=490
0	2	1	3	0	3	0	3				-1	3	3	3	13.9	13.9	13.9	27.148	0	20.391	19767000	6	AT4G25080.4;AT4G25080.5;AT4G25080.3;AT4G25080.2;AT4G25080.1;AT4G25080.6	AT4G25080.4;AT4G25080.5;AT4G25080.3;AT4G25080.2;AT4G25080.1;AT4G25080.6	703	AT4G25080.4 | Symbols: CHLM | magnesium-protoporphyrin IX methyltransferase | chr4:12877216-12878128 FORWARD LENGTH=245;AT4G25080.5 | Symbols: CHLM | magnesium-protoporphyrin IX methyltransferase | chr4:12877015-12878128 FORWARD LENGTH=312;AT4G25080.3 | Sy
0	2	1	3	1	1	1	3				-1	2	2	2	6.3	6.3	6.3	35.064	0	25.05	22320000	6	AT4G27520.1	AT4G27520.1	715	AT4G27520.1 | Symbols: ENODL2, AtENODL2 | early nodulin-like protein 2 | chr4:13750668-13751819 REVERSE LENGTH=349
0	3	0	3	0	2	1	3				-1	3	3	3	5.1	5.1	5.1	63.324	0	20.166	52566000	6	AT4G34200.1	AT4G34200.1	735	AT4G34200.1 | Symbols: EDA9, PGDH1 | phosphoglycerate dehydrogenase 1, embryo sac development arrest 9 | chr4:16374041-16376561 REVERSE LENGTH=603
0	3	0	3	0	2	1	3				-1	3	3	3	7.1	7.1	7.1	44.161	0	19.266	60413000	6	AT5G14200.1;AT5G14200.2;AT5G14200.3;AT1G31180.1;AT1G80560.1;AT1G31180.2	AT5G14200.1;AT5G14200.2;AT5G14200.3;AT1G31180.1;AT1G80560.1;AT1G31180.2	808	AT5G14200.1 | Symbols: ATIMD1, IMD1 | isopropylmalate dehydrogenase 1, ARABIDOPSIS ISOPROPYLMALATE DEHYDROGENASE 1 | chr5:4576220-4578111 FORWARD LENGTH=409;AT5G14200.2 | Symbols: ATIMD1, IMD1 | isopropylmalate dehydrogenase 1, ARABIDOPSIS ISOPROPYLMALATE
0	2	1	3	0	1	2	3				-1	2	2	2	5.5	5.5	5.5	51.919	0	25.09	14462000	6	AT5G17310.2	AT5G17310.2	825	AT5G17310.2 | Symbols: AtUGP2, UGP2 | UDP-GLUCOSE PYROPHOSPHORYLASE 2, UDP-glucose pyrophosphorylase 2 | chr5:5696955-5700845 REVERSE LENGTH=470
0	1	2	3	1	1	1	3				-1	3	3	3	13.4	13.4	13.4	24.532	0	18.779	65095000	6	AT5G22440.2;AT5G22440.1;AT2G27530.2;AT2G27530.1;AT1G08360.1	AT5G22440.2;AT5G22440.1;AT2G27530.2;AT2G27530.1;AT1G08360.1	845	AT5G22440.2 | Symbols: no symbol available | no full name available | chr5:7435328-7436486 REVERSE LENGTH=217;AT5G22440.1 | Symbols: no symbol available | no full name available | chr5:7435328-7436486 REVERSE LENGTH=217;AT2G27530.2 | Symbols: PGY1 | PIGGYB
2	1	0	3	2	1	0	3				-1	2	2	2	18.5	18.5	18.5	14.047	0	12.005	11377000	6	AT5G27770.1;AT3G05560.3;AT3G05560.2;AT3G05560.1	AT5G27770.1;AT3G05560.3;AT3G05560.2;AT3G05560.1	858	AT5G27770.1 | Symbols: no symbol available | no full name available | chr5:9836166-9837113 FORWARD LENGTH=124;AT3G05560.3 | Symbols: no symbol available | no full name available | chr3:1614641-1615204 FORWARD LENGTH=124;AT3G05560.2 | Symbols: no symbol ava
3	0	0	3	3	0	0	3				-1	9	3	3	47.5	19.9	19.9	20.286	0	23.058	9573700	6	AT5G38430.2;AT5G38430.1	AT5G38430.2;AT5G38430.1	873	AT5G38430.2 | Symbols: RBCS1B | Rubisco small subunit 1B | chr5:15384350-15385155 REVERSE LENGTH=181;AT5G38430.1 | Symbols: RBCS1B | Rubisco small subunit 1B | chr5:15384350-15385155 REVERSE LENGTH=181
0	2	1	3	0	2	1	3				-1	2	2	2	5.7	5.7	5.7	41.411	0	54.957	32757000	6	AT5G48230.2;AT5G48230.1	AT5G48230.2;AT5G48230.1	901	AT5G48230.2 | Symbols: EMB1276, ACAT2, AACT2 | acetoacetyl-CoA thiolase 2, EMBRYO DEFECTIVE 1276, Acetoacetyl-CoA thiolase 2 | chr5:19552570-19555122 REVERSE LENGTH=403;AT5G48230.1 | Symbols: EMB1276, ACAT2, AACT2 | acetoacetyl-CoA thiolase 2, EMBRYO DEFEC
0	2	1	3	0	2	1	3				-1	1	1	1	1.8	1.8	1.8	67.988	0	7.4579	126980000	6	AT5G51820.1	AT5G51820.1	913	AT5G51820.1 | Symbols: ATPGMP, PGM, PGM1, STF1 | ARABIDOPSIS THALIANA PHOSPHOGLUCOMUTASE, STARCH-FREE 1, phosphoglucomutase | chr5:21063531-21067933 REVERSE LENGTH=623
0	2	1	3	0	3	0	3				-1	3	3	1	15.6	15.6	6.7	19.551	0	18.969	59908000	6	AT5G52650.1	AT5G52650.1	916	AT5G52650.1 | Symbols: no symbol available | no full name available | chr5:21355781-21357003 REVERSE LENGTH=179
0	2	1	3	1	2	0	3				-1	2	2	2	6.8	6.8	6.8	38.936	0	14.178	77469000	6	ATCG00020.1	ATCG00020.1	966	ATCG00020.1 | Symbols: PSBA | photosystem II reaction center protein A | chrc:383-1444 REVERSE LENGTH=353
1	2	0	3	1	2	0	3				-1	3	3	3	20.3	20.3	20.3	15.023	0	22.162	42992000	6	ATCG00750.1	ATCG00750.1	983	ATCG00750.1 | Symbols: RPS11 | ribosomal protein S11 | chrc:78960-79376 REVERSE LENGTH=138
0	2	0	2	0	3	0	3				-1	3	3	3	7.4	7.4	7.4	31.711	0	18.715	25051000	5	AT1G79230.2;AT1G79230.3;AT1G79230.1	AT1G79230.2;AT1G79230.3;AT1G79230.1	261	AT1G79230.2 | Symbols: ATMST1, STR1, MST1, ATRDH1, ST1 | ARABIDOPSIS THALIANA RHODANESE HOMOLOGUE 1, mercaptopyruvate sulfurtransferase 1, SULFURTRANSFERASE 1 | chr1:29801561-29803679 FORWARD LENGTH=282;AT1G79230.3 | Symbols: ATMST1, STR1, MST1, ATRDH1, ST
0	1	1	2	2	1	0	3				-1	2	2	2	8	8	8	33.795	0	13.613	24635000	5	AT2G20890.1	AT2G20890.1	303	AT2G20890.1 | Symbols: THF1, PSB29 | THYLAKOID FORMATION1, photosystem II reaction center PSB29 protein | chr2:8987783-8989185 FORWARD LENGTH=300
1	1	0	2	3	0	0	3				-1	5	5	5	16.2	16.2	16.2	37.632	0	37.949	16993000	5	AT3G63490.1;AT3G63490.2	AT3G63490.1;AT3G63490.2	618	AT3G63490.1 | Symbols: EMB3126, PRPL1 | proline-rich protein-like 1, plastid ribosomal protein L1, EMBRYO DEFECTIVE 3126 | chr3:23444269-23446020 FORWARD LENGTH=346;AT3G63490.2 | Symbols: EMB3126, PRPL1 | proline-rich protein-like 1, plastid ribosomal prot
0	2	0	2	2	1	0	3				-1	3	3	3	10.2	10.2	10.2	31.041	0	19.062	22390000	5	AT4G09010.2;AT4G09010.1;AT4G09010.3	AT4G09010.2;AT4G09010.1;AT4G09010.3	640	AT4G09010.2 | Symbols: APX4, TL29 | ascorbate peroxidase 4, thylakoid lumen 29 | chr4:5777502-5779064 REVERSE LENGTH=284;AT4G09010.1 | Symbols: APX4, TL29 | ascorbate peroxidase 4, thylakoid lumen 29 | chr4:5777502-5779338 REVERSE LENGTH=349;AT4G09010.3 |
0	2	0	2	0	3	0	3				-1	2	2	2	7.3	7.3	7.3	36.984	0	19.011	49278000	5	AT4G35450.3;AT4G35450.2;AT4G35450.1;AT4G35450.5;AT4G35450.4	AT4G35450.3;AT4G35450.2;AT4G35450.1;AT4G35450.5;AT4G35450.4	745	AT4G35450.3 | Symbols: AFT, AKR2, AKR2A | ankyrin repeat-containing protein 2 | chr4:16839862-16841759 FORWARD LENGTH=342;AT4G35450.2 | Symbols: AFT, AKR2, AKR2A | ankyrin repeat-containing protein 2 | chr4:16839862-16841759 FORWARD LENGTH=342;AT4G35450.1
0	2	0	2	0	3	0	3				-1	2	2	2	9.9	9.9	9.9	27.103	0	12.914	52379000	5	AT5G02240.1	AT5G02240.1	763	AT5G02240.1 | Symbols: no symbol available | no full name available | chr5:451502-452984 FORWARD LENGTH=253
0	2	0	2	0	3	0	3				-1	3	3	3	12.1	12.1	12.1	33.82	0	27.285	31876000	5	AT5G04430.1;AT5G04430.2	AT5G04430.1;AT5G04430.2	773	AT5G04430.1 | Symbols: BTR1, BTR1L, BTR1S | BINDING TO TOMV RNA 1S (SHORT FORM), binding to TOMV RNA 1L (long form), BINDING TO TOMV RNA 1 | chr5:1250602-1253523 REVERSE LENGTH=313;AT5G04430.2 | Symbols: BTR1, BTR1L, BTR1S | BINDING TO TOMV RNA 1S (SHORT F
0	1	1	2	0	3	0	3				-1	2	2	2	5.5	5.5	5.5	47.698	0	14.387	12825000	5	AT5G13420.1	AT5G13420.1	805	AT5G13420.1 | Symbols: GSM2, TRA2 | Glc-hypersensitive mutant 2, transaldolase 2 | chr5:4302080-4304212 REVERSE LENGTH=438
0	2	0	2	0	3	0	3				-1	2	2	2	7.4	7.4	7.4	29.871	0	11.745	17374000	5	AT5G47840.2;AT5G47840.1;AT5G35170.2;AT5G35170.1	AT5G47840.2;AT5G47840.1;AT5G35170.2;AT5G35170.1	899	AT5G47840.2 | Symbols: AMK2 | adenosine monophosphate kinase | chr5:19375488-19378058 FORWARD LENGTH=269;AT5G47840.1 | Symbols: AMK2 | adenosine monophosphate kinase | chr5:19375488-19378058 FORWARD LENGTH=283;AT5G35170.2 | Symbols: no symbol available | n
0	2	0	2	0	3	0	3				-1	2	2	2	5.9	5.9	5.9	31.869	0	15.26	48746000	5	AT5G50250.1	AT5G50250.1	907	AT5G50250.1 | Symbols: CP31B | chloroplast RNA-binding protein 31B | chr5:20452677-20453965 REVERSE LENGTH=289
0	2	0	2	1	2	0	3				-1	2	2	2	9.1	9.1	9.1	25.55	0	12.567	23502000	5	AT5G63310.1	AT5G63310.1	948	AT5G63310.1 | Symbols: NDPK2, NDPK IA, NDPK IA IA, NDPK1A, ATNDPK2 | NDP KINASE 1A, nucleoside diphosphate kinase 2, ARABIDOPSIS NUCLEOSIDE DIPHOSPHATE KINASE 2, NUCLEOSIDE DIPHOSPHATE KINASE IA | chr5:25372122-25373838 REVERSE LENGTH=231
0	1	0	1	0	2	1	3				-1	1	1	1	3.4	3.4	3.4	35.747	0	7.265	27418000	4	AT1G18080.1	AT1G18080.1	84	AT1G18080.1 | Symbols: RACK1A_AT, AtRACK1, SAC53, ATARCA, RACK1A | RECEPTOR FOR ACTIVATED C KINASE 1 A, Suppressor of Acaulis 53 | chr1:6222325-6223901 FORWARD LENGTH=327
0	1	0	1	1	2	0	3				-1	2	2	2	9.9	9.9	9.9	29.463	0	13.167	7381800	4	AT2G42590.2;AT2G42590.1;AT2G42590.3	AT2G42590.2;AT2G42590.1;AT2G42590.3	390	AT2G42590.2 | Symbols: GF14 MU, GRF9, GRF14 | general regulatory factor 9 | chr2:17732118-17733775 REVERSE LENGTH=262;AT2G42590.1 | Symbols: GF14 MU, GRF9, GRF14 | general regulatory factor 9 | chr2:17732118-17733775 REVERSE LENGTH=263;AT2G42590.3 | Symbol
1	0	0	1	3	0	0	3				-1	5	1	1	26.3	6.4	6.4	29.092	0	17.127	8379700	4	AT3G11630.1	AT3G11630.1	460	AT3G11630.1 | Symbols: 2CPA | 2-Cys peroxiredoxin A | chr3:3672189-3673937 FORWARD LENGTH=266
0	0	1	1	0	3	0	3				-1	2	2	2	7	7	7	27.163	0	21.054	2139200	4	AT3G26070.1	AT3G26070.1	511	AT3G26070.1 | Symbols: FBN3a | FIBRILLIN3a | chr3:9526904-9528199 FORWARD LENGTH=242
1	0	0	1	3	0	0	3				-1	1	1	1	2.9	2.9	2.9	55.712	0.0082305	5.9085	7192700	4	AT5G35917.1	AT5G35917.1	866	AT5G35917.1 | Symbols: CYP79A3P | cytochrome P450, family 79, subfamily A, polypeptide 3 pseudogene | chr5:14049123-14051128 FORWARD LENGTH=490
1	5	6	12	1	3	0	4				-1	5	5	5	22.9	22.9	22.9	24.606	0	38.72	81625000	16	AT1G02780.1;AT4G02230.1;AT3G16780.1	AT1G02780.1;AT4G02230.1	4	AT1G02780.1 | Symbols: emb2386 | embryo defective 2386 | chr1:608120-609391 REVERSE LENGTH=214;AT4G02230.1 | Symbols: no symbol available | no full name available | chr4:979391-980640 REVERSE LENGTH=208
0	11	1	12	0	4	0	4				-1	10	10	10	13.1	13.1	13.1	85.305	0	81.228	90951000	16	AT2G38040.2;AT2G38040.1	AT2G38040.2;AT2G38040.1	368	AT2G38040.2 | Symbols: CAC3 | acetyl Co-enzyme a carboxylase carboxyltransferase alpha subunit | chr2:15917612-15920749 FORWARD LENGTH=769;AT2G38040.1 | Symbols: CAC3 | acetyl Co-enzyme a carboxylase carboxyltransferase alpha subunit | chr2:15917612-159207
2	5	4	11	1	3	0	4				-1	6	6	6	7	7	7	80.063	0	68.146	52267000	15	AT5G56030.1;AT5G56010.1;AT5G56000.1;AT5G56030.2;AT5G52640.1	AT5G56030.1;AT5G56010.1;AT5G56000.1;AT5G56030.2	929	AT5G56030.1 | Symbols: HSP81-2, HSP90.2, AtHsp90.2, ERD8, HSP81.2 | EARLY-RESPONSIVE TO DEHYDRATION 8, heat shock protein 81-2, heat shock protein 81.2, HEAT SHOCK PROTEIN 90.2, HEAT SHOCK PROTEIN 90.2 | chr5:22686923-22689433 FORWARD LENGTH=699;AT5G56010
6	1	2	9	3	1	0	4				-1	6	6	6	30.3	30.3	30.3	25.079	0	54.557	104060000	13	AT5G55190.1;AT5G20020.1;AT5G20010.1	AT5G55190.1;AT5G20020.1;AT5G20010.1	838	AT5G55190.1 | Symbols: ATRAN3, RAN3 | RAN GTPASE 3, RAN GTPase 3 | chr5:22392285-22393957 FORWARD LENGTH=221;AT5G20020.1 | Symbols: RAN2 | RAS-related GTP-binding nuclear protein 2 | chr5:6762817-6764381 FORWARD LENGTH=221;AT5G20010.1 | Symbols: RAN-1, ATR
0	6	3	9	0	3	1	4				-1	5	5	5	10.2	10.2	10.2	56.65	0	66.889	279610000	13	AT5G48300.1	AT5G48300.1	902	AT5G48300.1 | Symbols: ADG1, APS1 | ADP-GLUCOSE PYROPHOSPHORYLASE SMALL SUBUNIT 1, ADP glucose pyrophosphorylase 1 | chr5:19570326-19572557 FORWARD LENGTH=520
5	1	2	8	3	1	0	4				-1	5	5	5	35.6	35.6	35.6	22.017	0	47.274	40444000	12	AT1G33120.1;AT1G33140.1;AT4G10450.1	AT1G33120.1;AT1G33140.1	142	AT1G33120.1 | Symbols: no symbol available | no full name available | chr1:12010986-12012223 FORWARD LENGTH=194;AT1G33140.1 | Symbols: PGY2 | PIGGYBACK2 | chr1:12023360-12024502 FORWARD LENGTH=194
0	5	3	8	0	4	0	4				-1	11	5	5	30.7	12.6	12.6	38.386	0	32.269	75557000	12	AT2G36460.1;AT2G36460.3;AT2G36460.2;AT5G03690.2;AT5G03690.1;AT5G03690.4;AT5G03690.3	AT2G36460.1;AT2G36460.3;AT2G36460.2	359	AT2G36460.1 | Symbols: FBA6 | fructose-bisphosphate aldolase 6 | chr2:15296929-15298387 REVERSE LENGTH=358;AT2G36460.3 | Symbols: FBA6 | fructose-bisphosphate aldolase 6 | chr2:15296929-15297732 REVERSE LENGTH=267;AT2G36460.2 | Symbols: FBA6 | fructose-bis
2	2	4	8	1	2	1	4				-1	6	4	4	32.9	22.4	22.4	24.788	0	39.953	50531000	12	AT5G12110.1	AT5G12110.1	798	AT5G12110.1 | Symbols: no symbol available | no full name available | chr5:3914483-3915732 FORWARD LENGTH=228
2	2	3	7	1	2	1	4				-1	8	3	2	19.8	8	5.3	50.342	0	39.899	57446000	11	AT1G20010.1;CON__ENSEMBL:ENSBTAP00000025008	AT1G20010.1	87	AT1G20010.1 | Symbols: TUB5 | tubulin beta-5 chain | chr1:6938033-6940481 REVERSE LENGTH=449
0	5	2	7	0	4	0	4				-1	5	5	5	19.2	19.2	19.2	36.203	0	51.064	58910000	11	AT1G35720.1	AT1G35720.1	147	AT1G35720.1 | Symbols: ANNAT1, ATOXY5, OXY5, ANN1, AtANN1 | annexin 1 | chr1:13225304-13226939 FORWARD LENGTH=317
0	5	2	7	1	3	0	4				-1	8	8	8	10.5	10.5	10.5	86.057	0	48.066	85452000	11	AT1G62750.1	AT1G62750.1	204	AT1G62750.1 | Symbols: ATSCO1/CPEF-G, ATSCO1, SCO1 | SNOWY COTYLEDON 1 | chr1:23233622-23236321 REVERSE LENGTH=783
0	5	2	7	0	4	0	4				-1	4	4	4	16.7	16.7	16.7	28.644	0	32.483	86427000	11	AT4G25130.1	AT4G25130.1	705	AT4G25130.1 | Symbols: MSRA4, PMSR4 | peptide met sulfoxide reductase 4, methionine sulfoxide reductase A4 | chr4:12898802-12899998 REVERSE LENGTH=258
0	4	2	6	0	4	0	4				-1	5	5	5	32.7	32.7	32.7	17.14	0	93.881	133680000	10	AT1G26630.1;AT1G26630.2;AT1G13950.1	AT1G26630.1;AT1G26630.2	113	AT1G26630.1 | Symbols: FBR12, ATELF5A-2, ELF5A-2 | FUMONISIN B1-RESISTANT12, EUKARYOTIC ELONGATION FACTOR 5A-2 | chr1:9205968-9207098 FORWARD LENGTH=159;AT1G26630.2 | Symbols: FBR12, ATELF5A-2, ELF5A-2 | FUMONISIN B1-RESISTANT12, EUKARYOTIC ELONGATION FACT
4	1	1	6	3	1	0	4				-1	3	3	3	12.6	12.6	12.6	29.803	0	21.03	20070000	10	AT4G34670.1;AT3G04840.1	AT4G34670.1;AT3G04840.1	430	AT4G34670.1 | Symbols: no symbol available | no full name available | chr4:16548724-16550222 FORWARD LENGTH=262;AT3G04840.1 | Symbols: no symbol available | no full name available | chr3:1329751-1331418 FORWARD LENGTH=262
6	0	0	6	4	0	0	4				-1	4	4	4	27.9	27.9	27.9	30.618	0	42.266	23414000	10	AT3G09200.2;AT3G09200.1;AT2G40010.1;AT3G11250.1	AT3G09200.2;AT3G09200.1;AT2G40010.1;AT3G11250.1	446	AT3G09200.2 | Symbols: no symbol available | no full name available | chr3:2823364-2825020 REVERSE LENGTH=287;AT3G09200.1 | Symbols: no symbol available | no full name available | chr3:2823364-2825020 REVERSE LENGTH=320;AT2G40010.1 | Symbols: no symbol ava
3	2	1	6	2	1	1	4				-1	2	2	2	17.3	17.3	17.3	16.054	0	16.861	48787000	10	AT5G18380.3;AT5G18380.2;AT5G18380.1;AT3G04230.1;AT2G09990.1	AT5G18380.3;AT5G18380.2;AT5G18380.1;AT3G04230.1;AT2G09990.1	828	AT5G18380.3 | Symbols: no symbol available | no full name available | chr5:6090128-6090693 REVERSE LENGTH=139;AT5G18380.2 | Symbols: no symbol available | no full name available | chr5:6090128-6090693 REVERSE LENGTH=144;AT5G18380.1 | Symbols: no symbol ava
0	5	0	5	0	4	0	4				-1	4	4	4	8.3	8.3	8.3	30.142	0	29.395	63493000	9	AT1G07320.4;AT1G07320.3;AT1G07320.2;AT1G07320.1	AT1G07320.4;AT1G07320.3;AT1G07320.2;AT1G07320.1	28	AT1G07320.4 | Symbols: RPL4, PRPL4, EMB2784 | plastid ribosomal protein L4, ribosomal protein L4, EMBRYO DEFECTIVE 2784 | chr1:2249190-2250173 FORWARD LENGTH=278;AT1G07320.3 | Symbols: RPL4, PRPL4, EMB2784 | plastid ribosomal protein L4, ribosomal protein
3	1	1	5	3	1	0	4				-1	3	3	3	14.2	14.2	14.2	26.106	0	52.761	29792000	9	AT1G74050.1;AT1G74060.1;AT1G18540.1	AT1G74050.1;AT1G74060.1;AT1G18540.1	239	AT1G74050.1 | Symbols: no symbol available | no full name available | chr1:27847256-27848680 REVERSE LENGTH=233;AT1G74060.1 | Symbols: no symbol available | no full name available | chr1:27850033-27851299 REVERSE LENGTH=233;AT1G18540.1 | Symbols: no symbol
0	4	1	5	0	4	0	4				-1	4	4	4	7.7	7.7	7.7	24.503	0	31.95	46512000	9	AT3G62530.1	AT3G62530.1	612	AT3G62530.1 | Symbols: no symbol available | no full name available | chr3:23132219-23133121 FORWARD LENGTH=221
0	3	2	5	1	2	1	4				-1	2	2	2	3.5	3.5	3.5	60.144	0	14.221	49585000	9	AT4G16155.1;AT3G16950.1;AT3G16950.2	AT4G16155.1;AT3G16950.1;AT3G16950.2	668	AT4G16155.1 | Symbols: no symbol available | no full name available | chr4:9153570-9157133 REVERSE LENGTH=567;AT3G16950.1 | Symbols: ptlpd1, LPD1 | lipoamide dehydrogenase 1 | chr3:5786761-5790383 REVERSE LENGTH=570;AT3G16950.2 | Symbols: ptlpd1, LPD1 | li
2	1	1	4	1	3	0	4				-1	2	2	2	15.5	15.5	15.5	16.744	0	12.944	25877000	8	AT3G55280.3;AT3G55280.2;AT3G55280.1;AT2G39460.2;AT2G39460.1	AT3G55280.3;AT3G55280.2;AT3G55280.1;AT2G39460.2;AT2G39460.1	371	AT3G55280.3 | Symbols: RPL23A2, RPL23AB | RIBOSOMAL PROTEIN L23A2, ribosomal protein L23AB | chr3:20500667-20501519 FORWARD LENGTH=148;AT3G55280.2 | Symbols: RPL23A2, RPL23AB | RIBOSOMAL PROTEIN L23A2, ribosomal protein L23AB | chr3:20500667-20501519 FORWA
0	4	0	4	0	4	0	4				-1	3	3	3	5.2	5.2	5.2	39.526	0	18.392	125700000	8	AT3G15520.4;AT3G15520.3;AT3G15520.1;AT3G15520.2	AT3G15520.4;AT3G15520.3;AT3G15520.1	481	AT3G15520.4 | Symbols: no symbol available | no full name available | chr3:5250293-5252432 REVERSE LENGTH=366;AT3G15520.3 | Symbols: no symbol available | no full name available | chr3:5249739-5252432 REVERSE LENGTH=466;AT3G15520.1 | Symbols: no symbol ava
0	3	1	4	1	3	0	4				-1	13	3	3	29.5	5.2	5.2	44.721	0	21.226	66234000	8	AT5G02870.1;AT5G02870.2	AT5G02870.1;AT5G02870.2	765	AT5G02870.1 | Symbols: RPL4 | ribosomal large subunit 4 | chr5:657830-659526 FORWARD LENGTH=407;AT5G02870.2 | Symbols: RPL4 | ribosomal large subunit 4 | chr5:657830-659526 FORWARD LENGTH=406
2	1	1	4	2	2	0	4				-1	3	3	3	19	19	19	19.753	0	28.223	24490000	8	AT5G54600.2;AT5G54600.1	AT5G54600.2;AT5G54600.1	922	AT5G54600.2 | Symbols: RPL24, SVR8 | SUPPRESSOR OF VARIEGATION 8, plastid ribosomal protein L24 | chr5:22183046-22184403 FORWARD LENGTH=179;AT5G54600.1 | Symbols: RPL24, SVR8 | SUPPRESSOR OF VARIEGATION 8, plastid ribosomal protein L24 | chr5:22183046-2218
0	2	1	3	0	3	1	4				-1	3	3	3	10.4	10.4	10.4	31.208	0	24.552	94900000	7	AT1G12410.1	AT1G12410.1	57	AT1G12410.1 | Symbols: EMB3146, CLPR2, CLP2, NCLPP2 | EMBRYO DEFECTIVE 3146, CLP protease proteolytic subunit 2, NUCLEAR-ENCODED CLP PROTEASE P2 | chr1:4223099-4224954 FORWARD LENGTH=279
0	2	1	3	0	4	0	4				-1	3	3	3	17.2	17.2	17.2	25.252	0	40.555	46351000	7	AT1G75040.1	AT1G75040.1	246	AT1G75040.1 | Symbols: PR-5, PR5 | pathogenesis-related gene 5 | chr1:28177754-28178731 FORWARD LENGTH=239
1	1	1	3	1	3	0	4				-1	2	2	2	20.1	20.1	20.1	18.482	0	20.196	93000000	7	AT2G46820.2;AT2G46820.1	AT2G46820.2;AT2G46820.1	403	AT2G46820.2 | Symbols: PTAC8, PSI-P, PSAP, CURT1B, TMP14 | CURVATURE THYLAKOID 1B, PLASTID TRANSCRIPTIONALLY ACTIVE 8, THYLAKOID MEMBRANE PHOSPHOPROTEIN OF 14 KDA, photosystem I P subunit | chr2:19243729-19244870 FORWARD LENGTH=174;AT2G46820.1 | Symbols: P
0	3	0	3	1	3	0	4				-1	2	2	2	17.5	17.5	17.5	17.028	0	32.312	79095000	7	AT3G26060.3;AT3G26060.1;AT3G26060.2	AT3G26060.3;AT3G26060.1;AT3G26060.2	510	AT3G26060.3 | Symbols: ATPRX Q, PRXQ | peroxiredoxin Q | chr3:9525474-9526123 FORWARD LENGTH=154;AT3G26060.1 | Symbols: ATPRX Q, PRXQ | peroxiredoxin Q | chr3:9524807-9526123 FORWARD LENGTH=216;AT3G26060.2 | Symbols: ATPRX Q, PRXQ | peroxiredoxin Q | chr3:
0	3	0	3	0	4	0	4				-1	4	4	4	3.5	3.5	3.5	115.16	0	25.882	64409000	7	AT3G55410.1;AT3G55410.2;AT5G65750.1	AT3G55410.1;AT3G55410.2;AT5G65750.1	581	AT3G55410.1 | Symbols: E1-OGDH1 | | chr3:20541897-20545728 FORWARD LENGTH=1017;AT3G55410.2 | Symbols: E1-OGDH1 | | chr3:20541897-20545728 FORWARD LENGTH=1017;AT5G65750.1 | Symbols: E1-OGDH2 | | chr5:26304212-26307947 FORWARD LENGTH=1025
0	3	0	3	0	4	0	4				-1	3	3	3	12.8	12.8	12.8	25.668	0	20.496	16078000	7	AT4G09650.1	AT4G09650.1	644	AT4G09650.1 | Symbols: PDE332, ATPD | PIGMENT DEFECTIVE 332, ATP synthase delta-subunit gene | chr4:6100799-6101503 FORWARD LENGTH=234
0	1	2	3	1	2	1	4				-1	4	4	2	14.6	14.6	9.8	27.718	0	30.772	34173000	7	AT5G10450.2;AT5G10450.1;AT5G10450.3;AT5G10450.4	AT5G10450.2;AT5G10450.1;AT5G10450.3;AT5G10450.4	789	AT5G10450.2 | Symbols: 14-3-3lambda, GRF6, AFT1 | 14-3-3 PROTEIN G-BOX FACTOR14 LAMBDA, G-box regulating factor 6 | chr5:3284452-3286261 REVERSE LENGTH=246;AT5G10450.1 | Symbols: 14-3-3lambda, GRF6, AFT1 | 14-3-3 PROTEIN G-BOX FACTOR14 LAMBDA, G-box regula
0	2	1	3	1	2	1	4				-1	2	2	2	6.6	6.6	6.6	42.758	0	28.562	48045000	7	AT5G28840.2;AT5G28840.1	AT5G28840.2;AT5G28840.1	862	AT5G28840.2 | Symbols: GME | GDP-D-mannose 3 | chr5:10862472-10864024 REVERSE LENGTH=377;AT5G28840.1 | Symbols: GME | GDP-D-mannose 3 | chr5:10862472-10864024 REVERSE LENGTH=377
0	1	1	2	1	3	0	4				-1	3	3	1	7.6	7.6	3.9	39.207	0	20.631	34683000	6	AT1G66200.1;AT1G66200.3;AT1G66200.2;AT3G17820.1	AT1G66200.1;AT1G66200.3	215	AT1G66200.1 | Symbols: ATGSR2, GSR2, GLN1;2 | glutamine synthetase 1;2, glutamine synthase clone F11 | chr1:24655520-24657520 REVERSE LENGTH=356;AT1G66200.3 | Symbols: ATGSR2, GSR2, GLN1;2 | glutamine synthetase 1;2, glutamine synthase clone F11 | chr1:246
0	1	1	2	2	2	0	4				-1	3	3	3	9.6	9.6	9.6	36.341	0	20.664	12224000	6	AT1G80380.7;AT1G80380.6;AT1G80380.5;AT1G80380.3;AT1G80380.8;AT1G80380.2;AT1G80380.4;AT1G80380.1	AT1G80380.7;AT1G80380.6;AT1G80380.5;AT1G80380.3;AT1G80380.8;AT1G80380.2;AT1G80380.4	267	AT1G80380.7 | Symbols: GLYK | glycerate kinase | chr1:30217895-30219564 FORWARD LENGTH=323;AT1G80380.6 | Symbols: GLYK | glycerate kinase | chr1:30217895-30219488 FORWARD LENGTH=325;AT1G80380.5 | Symbols: GLYK | glycerate kinase | chr1:30217895-30219488 FO
0	1	1	2	1	3	0	4				-1	4	4	4	24.8	24.8	24.8	15.503	0	23.007	18890000	6	AT4G18100.1;AT5G46430.2;AT5G46430.1	AT4G18100.1;AT5G46430.2;AT5G46430.1	676	AT4G18100.1 | Symbols: no symbol available | no full name available | chr4:10035715-10036475 REVERSE LENGTH=133;AT5G46430.2 | Symbols: no symbol available | no full name available | chr5:18833429-18834409 FORWARD LENGTH=133;AT5G46430.1 | Symbols: no symbol
2	4	6	12	2	3	0	5				-1	11	3	3	29.4	11.1	11.1	41.876	0	42.573	81889000	17	AT3G18780.3;AT3G18780.2;AT1G49240.1;AT3G18780.1;AT2G42100.1	AT3G18780.3;AT3G18780.2;AT1G49240.1;AT3G18780.1	165	AT3G18780.3 | Symbols: LSR2, ACT2, ENL2, DER1, FIZ2 | FRIZZY AND KINKED SHOOTS 2, LIGHT STRESS-REGULATED 2, DEFORMED ROOT HAIRS 1, actin 2, ENHANCER OF LRX1 2 | chr3:6475535-6476832 FORWARD LENGTH=377;AT3G18780.2 | Symbols: LSR2, ACT2, ENL2, DER1, FIZ2 | F
0	5	3	8	0	4	1	5				-1	6	6	6	5.8	5.8	5.8	121.01	0	55.383	73712000	13	AT3G19170.1;AT3G19170.2;AT1G49630.3;AT1G49630.2;AT1G49630.1;AT1G49630.4;AT1G49630.5	AT3G19170.1;AT3G19170.2;AT1G49630.3;AT1G49630.2;AT1G49630.1;AT1G49630.4;AT1G49630.5	490	AT3G19170.1 | Symbols: ATZNMP, ATPREP1, PREP1 | presequence protease 1 | chr3:6625578-6631874 REVERSE LENGTH=1080;AT3G19170.2 | Symbols: ATZNMP, ATPREP1, PREP1 | presequence protease 1 | chr3:6625578-6631874 REVERSE LENGTH=1069;AT1G49630.3 | Symbols: PREP2
4	2	2	8	4	1	0	5				-1	6	6	2	30.8	30.8	11.4	29.78	0	44.03	128100000	13	AT5G06290.1;AT5G06290.2	AT5G06290.1;AT5G06290.2	777	AT5G06290.1 | Symbols: 2-Cys Prx B, 2CPB | 2-cysteine peroxiredoxin B, 2-CYS PEROXIREDOXIN B | chr5:1919380-1921211 FORWARD LENGTH=273;AT5G06290.2 | Symbols: 2-Cys Prx B, 2CPB | 2-cysteine peroxiredoxin B, 2-CYS PEROXIREDOXIN B | chr5:1919380-1921016 FORWA
0	6	1	7	0	5	0	5				-1	6	6	6	12	12	12	51.837	0	51.693	55692000	12	AT1G74470.1	AT1G74470.1	242	AT1G74470.1 | Symbols: no symbol available | no full name available | chr1:27991248-27992845 FORWARD LENGTH=467
0	5	2	7	0	5	0	5				-1	9	5	5	35.6	21.7	21.7	32.862	0	41.697	46020000	12	AT2G38230.1;AT2G38210.1	AT2G38230.1	369	AT2G38230.1 | Symbols: ATPDX1.1, PDX1.1 | pyridoxine biosynthesis 1.1, ARABIDOPSIS THALIANA PYRIDOXINE BIOSYNTHESIS 1.1 | chr2:16011475-16012404 FORWARD LENGTH=309
0	4	3	7	0	3	2	5				-1	23	1	1	48	3.1	3.1	49.1	0	46.778	958930000	12	AT2G39730.2	AT2G39730.2	373	AT2G39730.2 | Symbols: RCA | rubisco activase | chr2:16571046-16573345 REVERSE LENGTH=446
0	7	0	7	1	4	0	5				-1	7	7	2	13.3	13.3	4.2	61.28	0	49.454	137530000	12	AT3G23990.1	AT3G23990.1	499	AT3G23990.1 | Symbols: HSP60, HSP60-3B | heat shock protein 60, HEAT SHOCK PROTEIN 60-3B | chr3:8669013-8672278 FORWARD LENGTH=577
2	3	2	7	2	3	0	5				-1	4	4	4	14.9	14.9	14.9	28.343	0	27.564	55301000	12	AT4G01310.1	AT4G01310.1	622	AT4G01310.1 | Symbols: PRPL5 | plastid ribosomal proteins of the 50S subunit 5 | chr4:544166-545480 REVERSE LENGTH=262
3	2	2	7	3	2	0	5				-1	1	1	1	1.6	1.6	1.6	48.164	0.0042239	6.0053	147740000	12	AT4G12250.1	AT4G12250.1	655	AT4G12250.1 | Symbols: GAE5 | UDP-D-glucuronate 4-epimerase 5 | chr4:7289538-7290848 REVERSE LENGTH=436
0	5	2	7	0	3	2	5				-1	7	6	6	11.9	10.3	10.3	73.074	0	86.988	78541000	12	AT4G37910.2;AT4G37910.1	AT4G37910.2;AT4G37910.1	753	AT4G37910.2 | Symbols: mtHsc70-1 | mitochondrial heat shock protein 70-1 | chr4:17825368-17828099 REVERSE LENGTH=682;AT4G37910.1 | Symbols: mtHsc70-1 | mitochondrial heat shock protein 70-1 | chr4:17825368-17828099 REVERSE LENGTH=682
0	4	3	7	0	4	1	5				-1	3	3	3	3.6	3.6	3.6	83.23	0	21.512	627610000	12	ATCG00350.1	ATCG00350.1	973	ATCG00350.1 | Symbols: PSAA | | chrc:39605-41857 REVERSE LENGTH=750
6	0	1	7	5	0	0	5				-1	9	9	9	45.4	45.4	45.4	25.188	0	53.609	30394000	12	ATCG00800.1	ATCG00800.1	987	ATCG00800.1 | Symbols: RPS3 | RESISTANCE TO PSEUDOMONAS SYRINGAE 3 | chrc:82826-83482 REVERSE LENGTH=218
5	0	1	6	5	0	0	5				-1	1	1	1	5.5	5.5	5.5	25.388	0	25.385	236290000	11	AT1G78360.1	AT1G78360.1	255	AT1G78360.1 | Symbols: GSTU21, ATGSTU21 | glutathione S-transferase TAU 21 | chr1:29482070-29482966 REVERSE LENGTH=220
3	1	2	6	3	1	1	5				-1	4	4	2	16.1	16.1	9.8	30.878	0	39.292	178970000	11	AT2G41840.1;AT3G57490.1	AT2G41840.1;AT3G57490.1	385	AT2G41840.1 | Symbols: no symbol available | no full name available | chr2:17460016-17461398 REVERSE LENGTH=285;AT3G57490.1 | Symbols: no symbol available | no full name available | chr3:21279824-21280887 REVERSE LENGTH=276
0	6	0	6	0	5	0	5				-1	6	6	6	5.2	5.2	5.2	89.392	0	51.648	102470000	11	AT3G09840.1;AT5G03340.1;AT3G53230.1	AT3G09840.1;AT5G03340.1;AT3G53230.1	453	AT3G09840.1 | Symbols: ATCDC48, CDC48, AtCDC48A, CDC48A | cell division cycle 48 | chr3:3019494-3022832 FORWARD LENGTH=809;AT5G03340.1 | Symbols: AtCDC48C | cell division cycle 48C | chr5:810091-813133 REVERSE LENGTH=810;AT3G53230.1 | Symbols: AtCDC48B | c
0	6	0	6	0	5	0	5				-1	7	5	5	20.2	17.5	17.5	36.007	0	54.441	102450000	11	AT3G53460.3;AT3G53460.2;AT3G53460.1;AT3G53460.4	AT3G53460.3;AT3G53460.2;AT3G53460.1;AT3G53460.4	574	AT3G53460.3 | Symbols: CP29 | chloroplast RNA-binding protein 29 | chr3:19819738-19821423 REVERSE LENGTH=342;AT3G53460.2 | Symbols: CP29 | chloroplast RNA-binding protein 29 | chr3:19819738-19821423 REVERSE LENGTH=342;AT3G53460.1 | Symbols: CP29 | chloropl
0	3	3	6	1	4	0	5				-1	4	4	4	11.2	11.2	11.2	44.103	0	27.83	57418000	11	AT5G23120.1;AT5G23120.2	AT5G23120.1;AT5G23120.2	847	AT5G23120.1 | Symbols: HCF136 | HIGH CHLOROPHYLL FLUORESCENCE 136 | chr5:7778154-7780463 FORWARD LENGTH=403;AT5G23120.2 | Symbols: HCF136 | HIGH CHLOROPHYLL FLUORESCENCE 136 | chr5:7778085-7780463 FORWARD LENGTH=426
0	4	2	6	0	4	1	5				-1	3	3	2	13.4	13.4	9.1	28.491	0	28.545	176220000	11	AT5G38480.3;AT5G38480.2;AT5G38480.1	AT5G38480.3;AT5G38480.2;AT5G38480.1	874	AT5G38480.3 | Symbols: GRF3, RCI1 | general regulatory factor 3 | chr5:15410277-15411285 FORWARD LENGTH=254;AT5G38480.2 | Symbols: GRF3, RCI1 | general regulatory factor 3 | chr5:15410277-15411285 FORWARD LENGTH=254;AT5G38480.1 | Symbols: GRF3, RCI1 | gene
0	5	1	6	1	3	1	5				-1	8	2	2	21.9	3.4	3.4	50.369	0	21.604	60979000	11	AT5G63570.1;AT5G63570.2	AT5G63570.1;AT5G63570.2	951	AT5G63570.1 | Symbols: GSA1 | glutamate-1-semialdehyde-2,1-aminomutase | chr5:25451957-25453620 FORWARD LENGTH=474;AT5G63570.2 | Symbols: GSA1 | glutamate-1-semialdehyde-2,1-aminomutase | chr5:25452299-25453620 FORWARD LENGTH=411
0	3	2	5	0	4	1	5				-1	3	3	3	8.5	8.5	8.5	43.796	0	51.11	113530000	10	AT1G03475.1	AT1G03475.1	9	AT1G03475.1 | Symbols: HEMF1, ATCPO-I, LIN2 | LESION INITIATION 2 | chr1:869302-871175 REVERSE LENGTH=386
5	0	0	5	5	0	0	5				-1	2	2	2	4.3	4.3	4.3	26.804	0	13.085	75665000	10	AT1G74590.1	AT1G74590.1	243	AT1G74590.1 | Symbols: GSTU10, ATGSTU10 | GLUTATHIONE S-TRANSFERASE TAU 10, glutathione S-transferase TAU 10 | chr1:28023887-28024666 REVERSE LENGTH=232
1	2	2	5	3	2	0	5				-1	3	3	3	10.5	10.5	10.5	42.125	0	21.802	92752000	10	AT4G19410.1;AT4G19410.2;AT5G45280.1;AT5G45280.2	AT4G19410.1;AT4G19410.2	679	AT4G19410.1 | Symbols: PAE7, AtPAE7 | Pectin Acetyesterase 7, pectin acetylesterase 7 | chr4:10582188-10584766 REVERSE LENGTH=391;AT4G19410.2 | Symbols: PAE7, AtPAE7 | Pectin Acetyesterase 7, pectin acetylesterase 7 | chr4:10581037-10584766 REVERSE LENGTH=
2	1	1	4	4	1	0	5				-1	5	5	5	36.1	36.1	36.1	23.759	0	43.899	110170000	9	AT1G06680.2;AT1G06680.1	AT1G06680.2;AT1G06680.1	24	AT1G06680.2 | Symbols: OE23, PSII-P, PSBP-1, OEE2 | OXYGEN-EVOLVING ENHANCER PROTEIN 2, PHOTOSYSTEM II SUBUNIT P, photosystem II subunit P-1, OXYGEN EVOLVING COMPLEX SUBUNIT 23 KDA | chr1:2048076-2049186 FORWARD LENGTH=219;AT1G06680.1 | Symbols: OE23, PSII
0	2	2	4	3	2	0	5				-1	5	2	2	25.3	18.5	18.5	28.649	0	14.893	49309000	9	AT2G05100.1;AT2G05070.1;AT3G27690.1;AT3G27690.2;AT2G05100.2	AT2G05100.1;AT2G05070.1;AT3G27690.1;AT3G27690.2;AT2G05100.2	276	AT2G05100.1 | Symbols: LHCB2, LHCB2.1 | LIGHT-HARVESTING CHLOROPHYLL B-BINDING 2, photosystem II light harvesting complex gene 2.1 | chr2:1823449-1824331 REVERSE LENGTH=265;AT2G05070.1 | Symbols: LHCB2, LHCB2.2 | LIGHT-HARVESTING CHLOROPHYLL B-BINDING 2, p
0	2	2	4	1	4	0	5				-1	3	3	3	8.5	8.5	8.5	32.306	0	24.541	60967000	9	AT2G21170.2;AT2G21170.3;AT2G21170.1	AT2G21170.2;AT2G21170.3;AT2G21170.1	305	AT2G21170.2 | Symbols: TIM, PDTPI | triosephosphate isomerase, PLASTID ISOFORM TRIOSE PHOSPHATE ISOMERASE | chr2:9071047-9073106 REVERSE LENGTH=306;AT2G21170.3 | Symbols: TIM, PDTPI | triosephosphate isomerase, PLASTID ISOFORM TRIOSE PHOSPHATE ISOMERASE |
0	2	2	4	0	3	2	5				-1	2	1	1	6.1	3.2	3.2	45.751	0	8.5604	16899000	9	AT5G58290.1	AT5G58290.1	935	AT5G58290.1 | Symbols: RPT3 | regulatory particle triple-A ATPase 3 | chr5:23569155-23571116 FORWARD LENGTH=408
0	3	0	3	2	3	0	5				-1	5	5	5	14.4	14.4	14.4	45.746	0	37.842	61847000	8	AT1G65930.1;AT1G54340.1;AT1G54340.2;AT5G14590.1	AT1G65930.1	213	AT1G65930.1 | Symbols: cICDH | cytosolic NADP+-dependent isocitrate dehydrogenase | chr1:24539088-24541861 FORWARD LENGTH=410
1	1	1	3	3	1	1	5				-1	3	3	3	28.3	28.3	28.3	17.843	0	40.464	131530000	8	AT5G60670.1;AT3G53430.1;AT2G37190.1	AT5G60670.1;AT3G53430.1;AT2G37190.1	362	AT5G60670.1 | Symbols: RPL12C | Ribosomal Protein Like 12C | chr5:24381066-24381566 REVERSE LENGTH=166;AT3G53430.1 | Symbols: no symbol available | no full name available | chr3:19809895-19810395 REVERSE LENGTH=166;AT2G37190.1 | Symbols: no symbol availabl
0	2	1	3	3	2	0	5				-1	4	4	4	10.6	10.6	10.6	51.717	0	30.603	96678000	8	AT4G13930.1	AT4G13930.1	660	AT4G13930.1 | Symbols: SHM4 | serine hydroxymethyltransferase 4 | chr4:8048013-8050021 REVERSE LENGTH=471
1	1	0	2	4	1	0	5				-1	4	4	4	22.8	22.8	22.8	29.305	0	36.519	13990000	7	AT3G04790.1	AT3G04790.1	429	AT3G04790.1 | Symbols: EMB3119 | EMBRYO DEFECTIVE 3119 | chr3:1313365-1314195 FORWARD LENGTH=276
0	10	3	13	0	5	1	6				-1	7	7	4	11.4	11.4	6.7	53.987	0	68.877	200330000	19	AT1G48030.5;AT1G48030.4;AT1G48030.3;AT1G48030.2;AT1G48030.1	AT1G48030.5;AT1G48030.4;AT1G48030.3;AT1G48030.2;AT1G48030.1	159	AT1G48030.5 | Symbols: mtLPD1 | mitochondrial lipoamide dehydrogenase 1 | chr1:17717432-17719141 REVERSE LENGTH=507;AT1G48030.4 | Symbols: mtLPD1 | mitochondrial lipoamide dehydrogenase 1 | chr1:17717432-17719141 REVERSE LENGTH=507;AT1G48030.3 | Symbols: m
2	7	4	13	2	3	1	6				-1	7	7	3	27.2	27.2	8.4	28.367	0	106.16	209890000	19	AT4G31700.1;AT4G31700.2	AT4G31700.1;AT4G31700.2	720	AT4G31700.1 | Symbols: RPS6, RPS6A, AtRPS6 | ribosomal protein S6 | chr4:15346306-15347714 REVERSE LENGTH=250;AT4G31700.2 | Symbols: RPS6, RPS6A, AtRPS6 | ribosomal protein S6 | chr4:15346306-15347075 REVERSE LENGTH=188
7	1	2	10	5	0	1	6				-1	6	6	6	38.3	38.3	38.3	24.636	0	76.362	73170000	16	AT3G03190.1	AT3G03190.1	422	AT3G03190.1 | Symbols: GSTF11, ATGSTF6, ATGSTF11 | ARABIDOPSIS GLUTATHIONE-S-TRANSFERASE 6, glutathione S-transferase F11 | chr3:735071-735877 FORWARD LENGTH=214
0	8	2	10	1	5	0	6				-1	8	8	8	12.5	12.5	12.5	57.673	0	49.754	103360000	16	AT5G19220.1	AT5G19220.1	831	AT5G19220.1 | Symbols: ADG2, APL1 | ADP glucose pyrophosphorylase large subunit 1, ADP GLUCOSE PYROPHOSPHORYLASE 2 | chr5:6463931-6466775 REVERSE LENGTH=522
1	4	5	10	0	4	2	6				-1	5	5	5	15	15	15	51.867	0	82.685	384880000	16	ATCG00280.1	ATCG00280.1	970	ATCG00280.1 | Symbols: PSBC | photosystem II reaction center protein C | chrc:33720-35141 FORWARD LENGTH=473
7	1	1	9	5	1	0	6				-1	5	5	5	38.8	38.8	38.8	17.545	0	67.749	43865000	15	AT4G09800.1;AT1G34030.1;AT1G22780.1	AT4G09800.1;AT1G34030.1;AT1G22780.1	102	AT4G09800.1 | Symbols: RPS18C | S18 ribosomal protein | chr4:6173818-6174963 FORWARD LENGTH=152;AT1G34030.1 | Symbols: no symbol available | no full name available | chr1:12370285-12371465 REVERSE LENGTH=152;AT1G22780.1 | Symbols: RPS18A, PFL, PFL1 | POINT
3	4	2	9	1	3	2	6				-1	6	6	4	23.1	23.1	17.9	50.08	0	54.995	70631000	15	AT3G25860.1	AT3G25860.1	508	AT3G25860.1 | Symbols: LTA2, PLE2 | PLASTID E2 SUBUNIT OF PYRUVATE DECARBOXYLASE | chr3:9460632-9462585 FORWARD LENGTH=480
0	6	2	8	0	4	2	6				-1	4	4	4	7.8	7.8	7.8	68.341	0	178.56	175650000	14	AT3G18890.1	AT3G18890.1	488	AT3G18890.1 | Symbols: Tic62, AtTic62 | translocon at the inner envelope membrane of chloroplasts 62 | chr3:6511169-6514729 FORWARD LENGTH=641
3	2	2	7	2	3	1	6				-1	5	5	5	23.6	23.6	23.6	27.859	0	46.075	98136000	13	AT2G18020.1;AT4G36130.1;AT3G51190.1	AT2G18020.1;AT4G36130.1	290	AT2G18020.1 | Symbols: EMB2296 | embryo defective 2296 | chr2:7837151-7838160 FORWARD LENGTH=258;AT4G36130.1 | Symbols: no symbol available | no full name available | chr4:17097613-17098656 FORWARD LENGTH=258
2	3	2	7	2	3	1	6				-1	3	3	1	9.1	9.1	3.2	46.136	0	52.627	203820000	13	AT3G13920.4;AT3G13920.1;AT3G13920.2;AT3G13920.3;AT1G72730.1;AT3G13920.5	AT3G13920.4;AT3G13920.1;AT3G13920.2;AT3G13920.3;AT1G72730.1;AT3G13920.5	470	AT3G13920.4 | Symbols: TIF4A1, EIF4A1, RH4 | eukaryotic translation initiation factor 4A1 | chr3:4592635-4594128 REVERSE LENGTH=407;AT3G13920.1 | Symbols: TIF4A1, EIF4A1, RH4 | eukaryotic translation initiation factor 4A1 | chr3:4592635-4594128 REVERSE LEN
0	4	3	7	2	3	1	6				-1	6	6	6	15.3	15.3	15.3	42.795	0	67.132	156520000	13	AT3G17390.1;AT2G36880.2;AT2G36880.1;AT4G01850.2;AT4G01850.1;AT1G02500.2;AT1G02500.1	AT3G17390.1;AT2G36880.2;AT2G36880.1;AT4G01850.2;AT4G01850.1;AT1G02500.2;AT1G02500.1	484	AT3G17390.1 | Symbols: SAMS3, AtSAMS3, MAT4, MTO3 | METHIONINE ADENOSYLTRANSFERASE 4, S-ADENOSYLMETHIONINE SYNTHETASE 3, METHIONINE OVER-ACCUMULATOR 3 | chr3:5952484-5953665 REVERSE LENGTH=393;AT2G36880.2 | Symbols: MAT3 | methionine adenosyltransferase 3
0	4	2	6	0	5	1	6				-1	6	6	6	8.4	8.4	8.4	59.757	0	41.42	144180000	12	AT4G18440.1;AT1G36280.2;AT1G36280.1	AT4G18440.1;AT1G36280.2;AT1G36280.1	677	AT4G18440.1 | Symbols: no symbol available | no full name available | chr4:10186385-10188832 REVERSE LENGTH=536;AT1G36280.2 | Symbols: no symbol available | no full name available | chr1:13640600-13642908 FORWARD LENGTH=519;AT1G36280.1 | Symbols: no symbol
0	6	0	6	0	5	1	6				-1	6	6	6	9.6	9.6	9.6	85.571	0	78.976	50595000	12	AT5G57870.1;AT5G57870.2	AT5G57870.1;AT5G57870.2	932	AT5G57870.1 | Symbols: eIFiso4G1 | eukaryotic translation Initiation Factor isoform 4G1 | chr5:23439755-23443433 FORWARD LENGTH=780;AT5G57870.2 | Symbols: eIFiso4G1 | eukaryotic translation Initiation Factor isoform 4G1 | chr5:23439755-23443433 FORWARD LEN
0	3	2	5	1	4	1	6				-1	4	3	3	12.5	10.5	10.5	43.625	0	24.725	130480000	11	AT1G03630.2;AT1G03630.1	AT1G03630.2;AT1G03630.1	11	AT1G03630.2 | Symbols: POR C, PORC | protochlorophyllide oxidoreductase C | chr1:907699-909245 FORWARD LENGTH=399;AT1G03630.1 | Symbols: POR C, PORC | protochlorophyllide oxidoreductase C | chr1:907699-909245 FORWARD LENGTH=401
1	3	1	5	3	3	0	6				-1	6	6	4	19.6	19.6	12	35.571	0	40.395	250170000	11	AT1G04410.1	AT1G04410.1	15	AT1G04410.1 | Symbols: c-NAD-MDH1 | cytosolic-NAD-dependent malate dehydrogenase 1 | chr1:1189418-1191267 REVERSE LENGTH=332
0	3	2	5	0	5	1	6				-1	3	3	3	9.7	9.7	9.7	36.664	0	41.58	156170000	11	AT5G54770.1	AT5G54770.1	923	AT5G54770.1 | Symbols: THI1, TZ, THI4 | THIAZOLE REQUIRING, THIAMINE4 | chr5:22246634-22247891 FORWARD LENGTH=349
1	3	1	5	3	3	0	6				-1	4	4	4	29.7	29.7	29.7	17.357	0	34.395	49162000	11	ATCG01240.1;ATCG00900.1	ATCG01240.1;ATCG00900.1	990	ATCG01240.1 | Symbols: RPS7.2 | ribosomal protein S7 | chrc:140704-141171 FORWARD LENGTH=155;ATCG00900.1 | Symbols: RPS7, RPS7.1 | CHLOROPLAST RIBOSOMAL PROTEIN S7 | chrc:97478-97945 REVERSE LENGTH=155
2	1	1	4	3	2	1	6				-1	4	4	2	33.9	33.9	18.5	13.878	0	26.537	83555000	10	AT5G62300.2;AT5G62300.1;AT3G45030.1	AT5G62300.2;AT5G62300.1;AT3G45030.1	529	AT5G62300.2 | Symbols: no symbol available | no full name available | chr5:25021388-25022235 REVERSE LENGTH=124;AT5G62300.1 | Symbols: no symbol available | no full name available | chr5:25021388-25022235 REVERSE LENGTH=124;AT3G45030.1 | Symbols: no symbol
1	3	0	4	3	2	1	6				-1	5	5	5	20.1	20.1	20.1	28.079	0	35.384	82024000	10	AT3G62030.3;AT3G62030.1;AT3G62030.2	AT3G62030.3;AT3G62030.1;AT3G62030.2	609	AT3G62030.3 | Symbols: ROC4, CYP20-3 | rotamase CYP 4, cyclophilin 20-3 | chr3:22973708-22975139 FORWARD LENGTH=259;AT3G62030.1 | Symbols: ROC4, CYP20-3 | rotamase CYP 4, cyclophilin 20-3 | chr3:22973708-22975139 FORWARD LENGTH=260;AT3G62030.2 | Symbols: R
0	4	0	4	2	4	0	6				-1	3	3	3	20.1	20.1	20.1	16.5	0	54.369	67570000	10	AT4G09320.1	AT4G09320.1	642	AT4G09320.1 | Symbols: ATNDK1, NDPK1, NDK1 | nucleoside diphosphate kinase 1 | chr4:5923484-5924366 FORWARD LENGTH=149
0	2	2	4	0	4	2	6				-1	4	4	4	19.2	19.2	19.2	23.917	0	29.97	224640000	10	AT4G32260.1	AT4G32260.1	722	AT4G32260.1 | Symbols: PDE334 | PIGMENT DEFECTIVE 334 | chr4:15573859-15574586 REVERSE LENGTH=219
0	3	1	4	2	3	1	6				-1	4	4	4	16.2	16.2	16.2	26.802	0	36.755	109300000	10	AT5G20720.4;AT5G20720.3;AT5G20720.2;AT5G20720.1	AT5G20720.4;AT5G20720.3;AT5G20720.2;AT5G20720.1	841	AT5G20720.4 | Symbols: ATCPN21, CPN20, CPN21, CHCPN10, CPN10 | chaperonin 20, CHLOROPLAST CHAPERONIN 10 | chr5:7015015-7016354 FORWARD LENGTH=253;AT5G20720.3 | Symbols: ATCPN21, CPN20, CPN21, CHCPN10, CPN10 | chaperonin 20, CHLOROPLAST CHAPERONIN 10 | chr5
1	2	0	3	4	2	0	6				-1	5	5	5	16	16	16	44.207	0	38.683	62252000	9	AT2G13360.3;AT2G13360.2;AT2G13360.1	AT2G13360.3;AT2G13360.2;AT2G13360.1	282	AT2G13360.3 | Symbols: SGAT, AGT, AGT1 | ALANINE:GLYOXYLATE AMINOTRANSFERASE 1, alanine:glyoxylate aminotransferase, L-serine:glyoxylate aminotransferase | chr2:5539417-5540902 REVERSE LENGTH=401;AT2G13360.2 | Symbols: SGAT, AGT, AGT1 | ALANINE:GLYOXYLATE
0	3	0	3	0	6	0	6				-1	5	5	5	16.6	16.6	16.6	37.98	0	35.155	18603000	9	AT4G08870.1;AT4G08870.2;AT4G08900.1	AT4G08870.1;AT4G08870.2	638	AT4G08870.1 | Symbols: ARGAH2 | arginine amidohydrolase 2 | chr4:5646654-5648693 REVERSE LENGTH=344;AT4G08870.2 | Symbols: ARGAH2 | arginine amidohydrolase 2 | chr4:5647417-5648693 REVERSE LENGTH=263
2	0	0	2	6	0	0	6				-1	16	3	3	49.2	19.7	19.7	42.489	0	25.887	25438000	8	AT3G26650.1	AT3G26650.1	513	AT3G26650.1 | Symbols: GAPA, GAPA1, GAPA-1 | glyceraldehyde 3-phosphate dehydrogenase A subunit, GLYCERALDEHYDE 3-PHOSPHATE DEHYDROGENASE A SUBUNIT 1 | chr3:9795226-9796848 FORWARD LENGTH=396
1	8	5	14	0	7	0	7				-1	8	8	8	24.1	24.1	24.1	40.911	0	110.21	319830000	21	AT4G04640.1	AT4G04640.1	634	AT4G04640.1 | Symbols: ATPC1 | | chr4:2350761-2351882 REVERSE LENGTH=373
4	6	1	11	3	4	0	7				-1	9	7	7	40.3	35.3	35.3	25.59	0	53.168	202010000	18	AT1G17180.1	AT1G17180.1	77	AT1G17180.1 | Symbols: GSTU25, ATGSTU25 | glutathione S-transferase TAU 25 | chr1:5872208-5872958 FORWARD LENGTH=221
0	7	4	11	2	4	1	7				-1	9	9	9	15.2	15.2	15.2	64.046	0	76.135	196270000	18	AT1G72150.1	AT1G72150.1	233	AT1G72150.1 | Symbols: PATL1 | PATELLIN 1 | chr1:27148558-27150652 FORWARD LENGTH=573
0	9	2	11	0	5	2	7				-1	7	7	7	14.3	14.3	14.3	65.504	0	69.857	164070000	18	AT2G15620.1	AT2G15620.1	284	AT2G15620.1 | Symbols: NIR, ATHNIR, NIR1 | ARABIDOPSIS THALIANA NITRITE REDUCTASE, nitrite reductase 1, NITRITE REDUCTASE | chr2:6810552-6812666 FORWARD LENGTH=586
3	5	3	11	1	3	3	7				-1	9	8	8	20.7	18.7	18.7	59.712	0	91.93	130110000	18	AT5G08690.1;AT5G08670.1;AT5G08680.1	AT5G08690.1;AT5G08670.1;AT5G08680.1	781	AT5G08690.1 | Symbols: no symbol available | no full name available | chr5:2825739-2828352 FORWARD LENGTH=556;AT5G08670.1 | Symbols: no symbol available | no full name available | chr5:2818395-2821149 REVERSE LENGTH=556;AT5G08680.1 | Symbols: no symbol ava
0	6	3	9	3	3	1	7				-1	8	8	8	23.4	23.4	23.4	34.975	0	77.037	417520000	16	AT5G09660.2;AT5G09660.5;AT5G09660.1;AT5G09660.3;AT5G09660.4	AT5G09660.2;AT5G09660.5;AT5G09660.1;AT5G09660.3;AT5G09660.4	785	AT5G09660.2 | Symbols: PMDH2 | peroxisomal NAD-malate dehydrogenase 2 | chr5:2993645-2995169 REVERSE LENGTH=333;AT5G09660.5 | Symbols: PMDH2 | peroxisomal NAD-malate dehydrogenase 2 | chr5:2993645-2995551 REVERSE LENGTH=353;AT5G09660.1 | Symbols: PMDH2 | p
0	7	1	8	1	5	1	7				-1	7	7	7	19.9	19.9	19.9	42.247	0	44.941	123980000	15	AT1G68010.1;AT1G68010.2;AT1G68010.3	AT1G68010.1;AT1G68010.2;AT1G68010.3	224	AT1G68010.1 | Symbols: HPR, ATHPR1 | hydroxypyruvate reductase | chr1:25493418-25495720 FORWARD LENGTH=386;AT1G68010.2 | Symbols: HPR, ATHPR1 | hydroxypyruvate reductase | chr1:25493418-25495720 FORWARD LENGTH=387;AT1G68010.3 | Symbols: HPR, ATHPR1 | hydro
1	5	2	8	1	4	2	7				-1	4	4	4	41.4	41.4	41.4	15.189	0	52.146	181160000	15	AT2G20260.1;AT4G28750.1	AT2G20260.1;AT4G28750.1	299	AT2G20260.1 | Symbols: PSAE-2 | photosystem I subunit E-2 | chr2:8736780-8737644 FORWARD LENGTH=145;AT4G28750.1 | Symbols: PSAE-1 | PSA E1 KNOCKOUT | chr4:14202951-14203888 REVERSE LENGTH=143
0	6	2	8	0	7	0	7				-1	5	5	5	15.2	15.2	15.2	46.487	0	35.95	64445000	15	AT3G52880.1;AT3G52880.2;AT5G03630.1	AT3G52880.1;AT3G52880.2	570	AT3G52880.1 | Symbols: ATMDAR1, MDAR1 | monodehydroascorbate reductase 1 | chr3:19601477-19604366 REVERSE LENGTH=434;AT3G52880.2 | Symbols: ATMDAR1, MDAR1 | monodehydroascorbate reductase 1 | chr3:19601477-19604366 REVERSE LENGTH=466
0	6	2	8	0	7	0	7				-1	7	7	7	20	20	20	35.356	0	49.701	195190000	15	ATCG00540.1	ATCG00540.1	978	ATCG00540.1 | Symbols: PETA | photosynthetic electron transfer A | chrc:61657-62619 FORWARD LENGTH=320
0	5	2	7	1	3	3	7				-1	5	5	5	9.6	9.6	9.6	68.812	0	76.379	153190000	14	AT1G78900.2;AT1G78900.1	AT1G78900.2;AT1G78900.1	260	AT1G78900.2 | Symbols: VHA-A | vacuolar ATP synthase subunit A | chr1:29660463-29664575 FORWARD LENGTH=623;AT1G78900.1 | Symbols: VHA-A | vacuolar ATP synthase subunit A | chr1:29660463-29664575 FORWARD LENGTH=623
0	4	3	7	3	3	1	7				-1	5	5	5	31.2	31.2	31.2	16.89	0	124.65	441120000	14	AT2G21660.1;AT2G21660.2	AT2G21660.1;AT2G21660.2	309	AT2G21660.1 | Symbols: RBGA3, GR-RBP7, CCR2, ATGRP7, GRP7, SRBP1 | RNA-binding glycine-rich protein A3, SMALL RNA-BINDING PROTEIN 1, GLYCINE RICH PROTEIN 7, cold, circadian rhythm, and rna binding 2, GLYCINE-RICH RNA-BINDING PROTEIN 7 | chr2:9265477-9266
0	5	2	7	0	6	1	7				-1	6	6	6	5.8	5.8	5.8	110.16	0	38.766	171930000	14	AT3G14940.2;AT3G14940.1;AT2G42600.3;AT2G42600.2;AT2G42600.1;AT1G53310.3;AT1G53310.2;AT1G53310.1;AT3G42628.1	AT3G14940.2;AT3G14940.1;AT2G42600.3;AT2G42600.2;AT2G42600.1;AT1G53310.3;AT1G53310.2;AT1G53310.1	477	AT3G14940.2 | Symbols: PPC3, ATPPC3 | phosphoenolpyruvate carboxylase 3 | chr3:5025584-5029476 FORWARD LENGTH=968;AT3G14940.1 | Symbols: PPC3, ATPPC3 | phosphoenolpyruvate carboxylase 3 | chr3:5025584-5029476 FORWARD LENGTH=968;AT2G42600.3 | Symbols: ATPPC
0	6	1	7	0	6	1	7				-1	5	5	5	28.5	28.5	28.5	17.518	0	98.152	102990000	14	AT4G23670.1;AT4G23680.1;AT4G14060.1;AT2G01520.1;AT2G01530.1;AT3G26460.1;AT1G14950.1	AT4G23670.1	696	AT4G23670.1 | Symbols: no symbol available | no full name available | chr4:12332846-12333656 REVERSE LENGTH=151
0	5	1	6	0	6	1	7				-1	6	6	6	7.9	7.9	7.9	87.316	0	39.865	126720000	13	AT1G79930.2;AT1G79930.1;AT1G79920.4;AT1G79920.3;AT1G79920.2;AT1G79920.1	AT1G79930.2;AT1G79930.1;AT1G79920.4;AT1G79920.3;AT1G79920.2;AT1G79920.1	265	AT1G79930.2 | Symbols: HSP91, AtHsp70-14 | heat shock protein 91 | chr1:30063924-30067067 REVERSE LENGTH=789;AT1G79930.1 | Symbols: HSP91, AtHsp70-14 | heat shock protein 91 | chr1:30063781-30067067 REVERSE LENGTH=831;AT1G79920.4 | Symbols: Hsp70-15, AtHsp
0	4	2	6	4	3	0	7				-1	6	6	5	33.3	33.3	28.8	29.931	0	63.556	72730000	13	AT4G09000.1;AT4G09000.2;AT1G35160.1;AT1G35160.2	AT4G09000.1;AT4G09000.2	639	AT4G09000.1 | Symbols: GRF1, GF14 CHI | GENERAL REGULATORY FACTOR1-G-BOX FACTOR 14-3-3 HOMOLOG ISOFORM CHI, general regulatory factor 1 | chr4:5775387-5777157 FORWARD LENGTH=267;AT4G09000.2 | Symbols: GRF1, GF14 CHI | GENERAL REGULATORY FACTOR1-G-BOX FACTO
0	4	1	5	1	6	0	7				-1	3	3	2	21.9	21.9	15.9	15.992	0	21.369	216990000	12	AT2G16600.2;AT2G16600.1	AT2G16600.2;AT2G16600.1	286	AT2G16600.2 | Symbols: AtCYP19-1, ROC3, CYP19 | rotamase CYP 3, cyclophilin 19 | chr2:7200862-7201383 FORWARD LENGTH=151;AT2G16600.1 | Symbols: AtCYP19-1, ROC3, CYP19 | rotamase CYP 3, cyclophilin 19 | chr2:7200862-7201383 FORWARD LENGTH=173
7	13	22	42	3	3	2	8				-1	12	12	12	58.3	58.3	58.3	23.371	0	229.5	1299800000	50	AT3G25070.1;AT3G25070.2	AT3G25070.1;AT3G25070.2	504	AT3G25070.1 | Symbols: RIN4, AtRIN4 | RPM1 interacting protein 4 | chr3:9132458-9133747 FORWARD LENGTH=211;AT3G25070.2 | Symbols: RIN4, AtRIN4 | RPM1 interacting protein 4 | chr3:9132891-9133747 FORWARD LENGTH=224
13	0	0	13	7	1	0	8				-1	12	10	10	49.6	45.5	45.5	25.914	0	64.024	158700000	21	AT2G29490.1;AT2G29480.1	AT2G29490.1	334	AT2G29490.1 | Symbols: GSTU1, ATGSTU1, GST19 | GLUTATHIONE S-TRANSFERASE 19, glutathione S-transferase TAU 1 | chr2:12631593-12632360 REVERSE LENGTH=224
2	6	5	13	1	4	3	8				-1	5	5	5	16.1	16.1	16.1	30.156	0	62.081	856960000	21	AT4G10340.1	AT4G10340.1	646	AT4G10340.1 | Symbols: LHCB5 | light harvesting complex of photosystem II 5 | chr4:6408200-6409496 FORWARD LENGTH=280
3	5	4	12	3	5	0	8				-1	5	5	5	16.1	16.1	16.1	45.161	0	61.268	149250000	20	AT3G54050.2;AT3G54050.1	AT3G54050.2;AT3G54050.1	575	AT3G54050.2 | Symbols: HCEF1, cfbp1 | high cyclic electron flow 1 | chr3:20016951-20018527 FORWARD LENGTH=417;AT3G54050.1 | Symbols: HCEF1, cfbp1 | high cyclic electron flow 1 | chr3:20016951-20018527 FORWARD LENGTH=417
8	3	1	12	6	2	0	8				-1	8	8	3	21.3	21.3	11.3	49.654	0	61.104	157480000	20	AT5G19780.1;AT5G19770.1	AT5G19780.1;AT5G19770.1	835	AT5G19780.1 | Symbols: TUA5 | tubulin alpha-5 | chr5:6687212-6688926 FORWARD LENGTH=450;AT5G19770.1 | Symbols: TUA3 | tubulin alpha-3 | chr5:6682761-6684474 REVERSE LENGTH=450
1	4	6	11	2	4	2	8				-1	5	5	5	16.1	16.1	16.1	35.804	0	67.09	260420000	19	AT1G53240.1;AT3G15020.2;AT3G15020.1	AT1G53240.1;AT3G15020.2;AT3G15020.1	176	AT1G53240.1 | Symbols: mMDH1 | mitochondrial malate dehydrogenase 1 | chr1:19854966-19856802 REVERSE LENGTH=341;AT3G15020.2 | Symbols: mMDH2 | mitochondrial malate dehydrogenase 2 | chr3:5056139-5057865 FORWARD LENGTH=316;AT3G15020.1 | Symbols: mMDH2 | mit
0	10	1	11	0	8	0	8				-1	8	8	3	19.6	19.6	5.9	46.269	0	80.363	167720000	19	AT4G18480.1	AT4G18480.1	678	AT4G18480.1 | Symbols: CHL11, CH-42, LOST1, CH42, CHLI-1, CHLI1 | low temperature with open-stomata 1, CHLORINA 42 | chr4:10201897-10203361 REVERSE LENGTH=424
1	6	2	9	2	5	1	8				-1	4	4	4	30.5	30.5	30.5	11.755	0	53.201	766890000	17	AT2G38540.1	AT2G38540.1	370	AT2G38540.1 | Symbols: ATLTP1, AtLtpI-4, LTP1, LP1 | ARABIDOPSIS THALIANA LIPID TRANSFER PROTEIN 1, lipid transfer protein 1, LIPID TRANSFER PROTEIN 1 | chr2:16130418-16130893 FORWARD LENGTH=118
0	6	1	7	1	7	0	8				-1	4	4	4	12.8	12.8	12.8	19.947	0	57.243	361100000	15	AT1G09310.1	AT1G09310.1	41	AT1G09310.1 | Symbols: SVB2, SVBL | SVB-like | chr1:3009109-3009648 FORWARD LENGTH=179
3	2	2	7	5	2	1	8				-1	4	4	4	25.5	25.5	25.5	23.539	0	47.642	54128000	15	AT3G49010.4;AT3G49010.7;AT3G49010.6;AT3G49010.3;AT3G49010.2;AT3G49010.1;AT3G49010.5;AT5G23900.1	AT3G49010.4;AT3G49010.7;AT3G49010.6;AT3G49010.3;AT3G49010.2;AT3G49010.1;AT3G49010.5	552	AT3G49010.4 | Symbols: BBC1, RSU2, ATBBC1 | 40S RIBOSOMAL PROTEIN, breast basic conserved 1 | chr3:18166971-18168047 REVERSE LENGTH=204;AT3G49010.7 | Symbols: BBC1, RSU2, ATBBC1 | 40S RIBOSOMAL PROTEIN, breast basic conserved 1 | chr3:18166971-18168047 REV
0	3	1	4	5	2	1	8				-1	5	5	5	26	26	26	27.169	0	38.547	140070000	12	AT3G55440.1	AT3G55440.1	582	AT3G55440.1 | Symbols: ATCTIMC, CYTOTPI, TPI | CYTOSOLIC ISOFORM TRIOSE PHOSPHATE ISOMERASE, triosephosphate isomerase, CYTOSOLIC TRIOSE PHOSPHATE ISOMERASE | chr3:20553794-20556078 FORWARD LENGTH=254
12	2	2	16	8	1	0	9				-1	12	7	7	65.4	51.9	51.9	25.266	0	138.09	189680000	25	AT2G18110.1	AT2G18110.1	291	AT2G18110.1 | Symbols: no symbol available | no full name available | chr2:7872636-7873713 FORWARD LENGTH=231
4	6	4	14	4	5	0	9				-1	13	4	4	49.4	17	17	28.198	0	70.511	466660000	23	AT3G01500.4;AT3G01500.1;AT3G01500.3;AT3G01500.2	AT3G01500.4;AT3G01500.1;AT3G01500.3;AT3G01500.2	412	AT3G01500.4 | Symbols: CA1, SABP3, DEG10, ATBCA1, ATSABP3 | carbonic anhydrase 1, BETA CARBONIC ANHYDRASE 1, SALICYLIC ACID-BINDING PROTEIN 3, ARABIDOPSIS THALIANA SALICYLIC ACID-BINDING PROTEIN 3 | chr3:195173-196716 REVERSE LENGTH=259;AT3G01500.1 | Symbo
4	5	3	12	5	3	1	9				-1	9	7	6	42.5	35.8	31.6	22.629	0	43.31	350160000	21	AT1G78320.2;AT1G78320.1	AT1G78320.2;AT1G78320.1	254	AT1G78320.2 | Symbols: GSTU23, ATGSTU23, GSTT23 | glutathione S-transferase TAU 23 | chr1:29467581-29468358 REVERSE LENGTH=193;AT1G78320.1 | Symbols: GSTU23, ATGSTU23, GSTT23 | glutathione S-transferase TAU 23 | chr1:29467581-29468358 REVERSE LENGTH=220
2	5	4	11	3	3	3	9				-1	6	6	1	40	40	7.3	16.273	0	50.294	126500000	20	AT3G11510.1	AT3G11510.1	459	AT3G11510.1 | Symbols: no symbol available | no full name available | chr3:3623757-3624866 REVERSE LENGTH=150
0	8	1	9	0	7	2	9				-1	7	7	7	18.6	18.6	18.6	41.285	0	94.592	1040800000	18	AT5G23060.1;AT5G23060.2	AT5G23060.1;AT5G23060.2	846	AT5G23060.1 | Symbols: CaS | calcium sensing receptor | chr5:7736760-7738412 REVERSE LENGTH=387;AT5G23060.2 | Symbols: CaS | calcium sensing receptor | chr5:7737070-7738412 REVERSE LENGTH=310
2	3	3	8	3	4	2	9				-1	6	6	6	16.8	16.8	16.8	42.414	0	47.627	119220000	17	AT3G55800.1	AT3G55800.1	586	AT3G55800.1 | Symbols: SBPASE | sedoheptulose-bisphosphatase | chr3:20709640-20711421 FORWARD LENGTH=393
0	17	2	19	1	8	1	10				-1	15	15	15	17.6	17.6	17.6	103.78	0	99.417	357010000	29	AT4G29060.1;AT4G29060.2	AT4G29060.1;AT4G29060.2	716	AT4G29060.1 | Symbols: emb2726 | embryo defective 2726 | chr4:14317744-14321315 FORWARD LENGTH=953;AT4G29060.2 | Symbols: emb2726 | embryo defective 2726 | chr4:14317744-14321315 FORWARD LENGTH=709
8	5	4	17	8	1	1	10				-1	16	11	11	46.3	38.1	38.1	25.306	0	96.68	290340000	27	AT1G17170.1	AT1G17170.1	76	AT1G17170.1 | Symbols: GST, ATGSTU24, GSTU24 | glutathione S-transferase TAU 24, Arabidopsis thaliana Glutathione S-transferase (class tau) 24 | chr1:5869895-5870691 FORWARD LENGTH=218
0	9	4	13	1	9	0	10				-1	10	10	9	29.2	29.2	26.1	40.326	0	99.817	361600000	23	AT5G66190.1;AT5G66190.2	AT5G66190.1;AT5G66190.2	961	AT5G66190.1 | Symbols: LFNR1, ATLFNR1, FNR1 | leaf-type chloroplast-targeted FNR 1, LEAF FNR 1, ferredoxin-NADP(+)-oxidoreductase 1 | chr5:26451203-26453012 REVERSE LENGTH=360;AT5G66190.2 | Symbols: LFNR1, ATLFNR1, FNR1 | leaf-type chloroplast-targeted FNR
0	6	2	8	5	4	1	10				-1	7	7	7	15.9	15.9	15.9	48.549	0	53.994	189340000	18	AT1G23310.2;AT1G23310.1;AT1G70580.4;AT1G70580.3;AT1G70580.2;AT1G70580.1	AT1G23310.2;AT1G23310.1	107	AT1G23310.2 | Symbols: GGT1, AOAT1, GGAT1 | GLUTAMATE:GLYOXYLATE AMINOTRANSFERASE 1, glutamate:glyoxylate aminotransferase, ALANINE-2-OXOGLUTARATE AMINOTRANSFERASE 1 | chr1:8268808-8271329 REVERSE LENGTH=441;AT1G23310.1 | Symbols: GGT1, AOAT1, GGAT1 | GLUT
1	6	1	8	2	8	0	10				-1	6	6	6	17.5	17.5	17.5	43.929	0	42.507	147770000	18	AT3G63140.1	AT3G63140.1	613	AT3G63140.1 | Symbols: CSP41A | chloroplast stem-loop binding protein of 41 kDa | chr3:23327006-23328620 REVERSE LENGTH=406
2	6	0	8	4	6	0	10				-1	8	8	8	20.7	20.7	20.7	45.11	0	57.871	81408000	18	AT5G30510.1	AT5G30510.1	863	AT5G30510.1 | Symbols: ARRPS1, RPS1, PRPS1 | plastid ribosomal protein S1, ribosomal protein S1 | chr5:11619262-11621223 REVERSE LENGTH=416
1	2	1	4	5	2	3	10				-1	8	8	8	21.6	21.6	21.6	47.719	0	77.426	181980000	14	AT2G36530.1;AT2G36530.2	AT2G36530.1;AT2G36530.2	360	AT2G36530.1 | Symbols: LOS2, ENO2 | LOW EXPRESSION OF OSMOTICALLY RESPONSIVE GENES 2, enolase 2 | chr2:15321081-15323786 REVERSE LENGTH=444;AT2G36530.2 | Symbols: LOS2, ENO2 | LOW EXPRESSION OF OSMOTICALLY RESPONSIVE GENES 2, enolase 2 | chr2:15321081-1532
2	15	10	27	2	7	2	11				-1	16	16	5	19.2	19.2	6	76.507	0	121.16	847990000	38	AT4G24280.1	AT4G24280.1	698	AT4G24280.1 | Symbols: cpHsc70-1 | chloroplast heat shock protein 70-1 | chr4:12590094-12593437 FORWARD LENGTH=718
0	11	5	16	1	10	0	11				-1	9	8	8	23	20.1	20.1	41.168	0	85.617	515890000	27	AT1G20020.1;AT1G20020.3;AT1G20020.2	AT1G20020.1;AT1G20020.3;AT1G20020.2	88	AT1G20020.1 | Symbols: LFNR2, FNR2, ATLFNR2 | leaf-type chloroplast-targeted FNR 2, ferredoxin-NADP(+)-oxidoreductase 2, LEAF FNR 2 | chr1:6942851-6944868 FORWARD LENGTH=369;AT1G20020.3 | Symbols: LFNR2, FNR2, ATLFNR2 | leaf-type chloroplast-targeted FNR 2
2	9	3	14	1	8	2	11				-1	9	9	3	22.7	22.7	4	50.141	0	73.323	741550000	25	AT3G48730.1	AT3G48730.1	547	AT3G48730.1 | Symbols: GSAM, GSA2 | glutamate-l-semialdehyde aminomutase, glutamate-1-semialdehyde 2,1-aminomutase 2 | chr3:18049697-18051550 FORWARD LENGTH=472
0	6	6	12	1	8	2	11				-1	8	8	8	46.6	46.6	46.6	22.306	0	91.999	736110000	23	AT1G03130.1;AT4G02770.1	AT1G03130.1;AT4G02770.1	8	AT1G03130.1 | Symbols: PSAD-2 | photosystem I subunit D-2 | chr1:753528-754142 REVERSE LENGTH=204;AT4G02770.1 | Symbols: PSAD1, PSAD-1 | photosystem I subunit D-1 | chr4:1229247-1229873 REVERSE LENGTH=208
2	7	3	12	2	6	3	11				-1	8	8	8	27.1	27.1	27.1	29.707	0	91.148	418000000	23	AT3G25920.1	AT3G25920.1	509	AT3G25920.1 | Symbols: RPL15 | ribosomal protein L15 | chr3:9491268-9492558 REVERSE LENGTH=277
3	5	3	11	3	6	2	11				-1	7	7	7	30.6	30.6	30.6	29.363	0	66.101	185030000	22	AT2G43030.1	AT2G43030.1	392	AT2G43030.1 | Symbols: PRPL3 | plastid ribosomal proteins of the 50S subunit | chr2:17894898-17895713 FORWARD LENGTH=271
6	3	2	11	5	4	2	11				-1	5	5	1	26.1	26.1	9.2	22.921	0	39.68	134950000	22	AT3G11940.2;AT3G11940.1	AT3G11940.2;AT3G11940.1	464	AT3G11940.2 | Symbols: ATRPS5A, RPS5A, AML1 | ARABIDOPSIS MINUTE-LIKE 1, ribosomal protein 5A, MEI2-like protein 1 | chr3:3778175-3779354 REVERSE LENGTH=207;AT3G11940.1 | Symbols: ATRPS5A, RPS5A, AML1 | ARABIDOPSIS MINUTE-LIKE 1, ribosomal protein 5A, MEI2
7	17	12	36	3	7	2	12				-1	16	16	16	30	30	30	54.358	0	189.67	521420000	48	AT3G46780.1	AT3G46780.1	534	AT3G46780.1 | Symbols: PTAC16 | plastid transcriptionally active 16 | chr3:17228766-17231021 FORWARD LENGTH=510
4	9	9	22	2	10	0	12				-1	15	15	15	17.6	17.6	17.6	102.04	0	206.01	312120000	34	AT3G45140.1;AT3G45140.2	AT3G45140.1;AT3G45140.2	530	AT3G45140.1 | Symbols: ATLOX2, LOX2 | ARABIODOPSIS THALIANA LIPOXYGENASE 2, lipoxygenase 2 | chr3:16525437-16529233 FORWARD LENGTH=896;AT3G45140.2 | Symbols: ATLOX2, LOX2 | ARABIODOPSIS THALIANA LIPOXYGENASE 2, lipoxygenase 2 | chr3:16526192-16529233 FORWA
3	9	8	20	2	6	4	12				-1	5	5	2	12.1	12.1	5.3	28.054	0	131.63	698920000	32	AT2G34420.1;AT1G29930.1;AT1G29920.1;AT1G29910.1	AT2G34420.1;AT1G29930.1;AT1G29920.1;AT1G29910.1	124	AT2G34420.1 | Symbols: LHCB1.5, LHB1B2 | PHOTOSYSTEM II LIGHT HARVESTING COMPLEX GENE 1.5, photosystem II light harvesting complex gene B1B2 | chr2:14522716-14523513 REVERSE LENGTH=265;AT1G29930.1 | Symbols: LHCB1.3, AB140, CAB140, CAB1 | LIGHT-HARVESTING
0	10	6	16	0	11	1	12				-1	10	10	10	23	23	23	41.043	0	85.575	448510000	28	AT5G08280.1	AT5G08280.1	778	AT5G08280.1 | Symbols: HEMC, RUG1 | RUGOSA 1, hydroxymethylbilane synthase | chr5:2663763-2665596 REVERSE LENGTH=382
4	5	6	15	6	5	1	12				-1	7	7	6	19.5	19.5	17.5	43.359	0	78.397	537910000	27	AT4G27440.1;AT4G27440.2;AT5G54190.1	AT4G27440.1;AT4G27440.2	712	AT4G27440.1 | Symbols: PORB | protochlorophyllide oxidoreductase B | chr4:13725648-13727107 FORWARD LENGTH=401;AT4G27440.2 | Symbols: PORB | protochlorophyllide oxidoreductase B | chr4:13725648-13727107 FORWARD LENGTH=401
0	8	5	13	2	10	0	12				-1	10	10	10	20.3	20.3	20.3	44.444	0	71.019	566940000	25	AT1G11860.1;AT1G11860.2;AT1G11860.3	AT1G11860.1;AT1G11860.2;AT1G11860.3	53	AT1G11860.1 | Symbols: GLDT | | chr1:4001801-4003245 FORWARD LENGTH=408;AT1G11860.2 | Symbols: GLDT | | chr1:4001801-4003245 FORWARD LENGTH=408;AT1G11860.3 | Symbols: GLDT | | chr1:4001485-4003245 FORWARD LENGTH=423
0	11	2	13	2	9	1	12				-1	7	7	5	22.8	22.8	19.7	30.718	0	148.77	630280000	25	AT2G37220.1	AT2G37220.1	363	AT2G37220.1 | Symbols: no symbol available | no full name available | chr2:15634980-15636331 REVERSE LENGTH=289
2	8	3	13	2	10	1	13				-1	10	10	6	18.9	18.9	10.6	56.949	0	75.605	337360000	26	AT4G35090.3;AT4G35090.1;AT4G35090.2;AT1G20630.1	AT4G35090.3;AT4G35090.1;AT4G35090.2;AT1G20630.1	743	AT4G35090.3 | Symbols: CAT2 | catalase 2 | chr4:16700937-16702955 REVERSE LENGTH=492;AT4G35090.1 | Symbols: CAT2 | catalase 2 | chr4:16700937-16703215 REVERSE LENGTH=492;AT4G35090.2 | Symbols: CAT2 | catalase 2 | chr4:16701105-16703215 REVERSE LENGTH=474;A
2	5	2	9	7	6	0	13				-1	10	10	10	31.9	31.9	31.9	44.463	0	79.972	159520000	22	AT1G32060.1	AT1G32060.1	134	AT1G32060.1 | Symbols: PRK | phosphoribulokinase | chr1:11532668-11534406 FORWARD LENGTH=395
2	3	2	7	3	9	1	13				-1	8	8	8	27.4	27.4	27.4	32.645	0	75.416	416520000	20	AT2G33800.1	AT2G33800.1	349	AT2G33800.1 | Symbols: SCA1, RPS5, EMB3113, PRPS5 | plastid ribosomal protein of the 30S subunit 5, EMBRYO DEFECTIVE 3113, ribosomal protein S5, SCABRA 1 | chr2:14300925-14302352 REVERSE LENGTH=303
18	0	1	19	14	0	0	14				-1	13	13	13	35.1	35.1	35.1	55.412	0	206.86	79154000	33	AT4G03020.3;AT4G03020.2;AT4G03020.1	AT4G03020.3;AT4G03020.2;AT4G03020.1	628	AT4G03020.3 | Symbols: no symbol available | no full name available | chr4:1331704-1334472 REVERSE LENGTH=493;AT4G03020.2 | Symbols: no symbol available | no full name available | chr4:1331704-1334472 REVERSE LENGTH=493;AT4G03020.1 | Symbols: no symbol ava
6	7	5	18	4	9	1	14				-1	14	14	4	36.7	36.7	12.3	44.702	0	110.71	219870000	32	AT3G09630.1;AT3G09630.2	AT3G09630.1;AT3G09630.2	449	AT3G09630.1 | Symbols: SAC56 | Suppressor of Acaulis 56 | chr3:2953813-2955444 FORWARD LENGTH=406;AT3G09630.2 | Symbols: SAC56 | Suppressor of Acaulis 56 | chr3:2953813-2955444 FORWARD LENGTH=405
1	13	6	20	5	7	3	15				-1	12	12	12	21.3	21.3	21.3	57.4	0	103.65	460950000	35	AT4G37930.1;AT5G26780.4;AT5G26780.1;AT5G26780.3;AT5G26780.2	AT4G37930.1	754	AT4G37930.1 | Symbols: STM, SHMT1, SHM1 | SERINE HYDROXYMETHYLTRANSFERASE 1, serine transhydroxymethyltransferase 1, SERINE TRANSHYDROXYMETHYLTRANSFERASE | chr4:17831891-17834742 REVERSE LENGTH=517
1	12	6	19	3	10	2	15				-1	12	12	12	20.4	20.4	20.4	53.378	0	107.2	506310000	34	AT4G13940.1;AT4G13940.4;AT4G13940.3;AT3G23810.1;AT4G13940.2	AT4G13940.1;AT4G13940.4;AT4G13940.3;AT3G23810.1;AT4G13940.2	661	AT4G13940.1 | Symbols: MEE58, SAHH1, EMB1395, HOG1, SAH1, ATSAHH1 | EMBRYO DEFECTIVE 1395, HOMOLOGY-DEPENDENT GENE SILENCING 1, MATERNAL EFFECT EMBRYO ARREST 58, S-ADENOSYL-L-HOMOCYSTEIN HYDROLASE 1 | chr4:8054931-8056676 FORWARD LENGTH=485;AT4G13940.4 | S
4	11	2	17	6	7	2	15				-1	8	7	7	43.9	39.5	39.5	23.795	0	96.437	288280000	32	AT4G21280.1;AT4G21280.2	AT4G21280.1;AT4G21280.2	686	AT4G21280.1 | Symbols: PSBQ-1, PSBQA, PSBQ | photosystem II subunit QA, PHOTOSYSTEM II SUBUNIT Q-1, PHOTOSYSTEM II SUBUNIT Q | chr4:11334446-11335587 FORWARD LENGTH=223;AT4G21280.2 | Symbols: PSBQ-1, PSBQA, PSBQ | photosystem II subunit QA, PHOTOSYSTEM II
2	9	4	15	8	6	1	15				-1	17	9	8	51.6	32.1	29.6	42.93	0	165.35	441970000	30	AT2G21330.1;AT2G21330.3;AT2G21330.2;AT2G01140.1	AT2G21330.1;AT2G21330.3;AT2G21330.2	306	AT2G21330.1 | Symbols: FBA1, AtFBA1 | fructose-bisphosphate aldolase 1 | chr2:9128416-9130152 REVERSE LENGTH=399;AT2G21330.3 | Symbols: FBA1, AtFBA1 | fructose-bisphosphate aldolase 1 | chr2:9128416-9130152 REVERSE LENGTH=389;AT2G21330.2 | Symbols: FBA1, A
0	9	3	12	0	14	1	15				-1	10	10	6	33.3	33.3	19.4	33.216	0	66.659	159320000	27	AT5G01410.2;AT5G01410.1	AT5G01410.2;AT5G01410.1	761	AT5G01410.2 | Symbols: PDX1, ATPDX1.3, ATPDX1, PDX1.3, RSR4 | REDUCED SUGAR RESPONSE 4, PYRIDOXINE BIOSYNTHESIS 1.3, ARABIDOPSIS THALIANA PYRIDOXINE BIOSYNTHESIS 1.3 | chr5:172576-173505 REVERSE LENGTH=309;AT5G01410.1 | Symbols: PDX1, ATPDX1.3, ATPDX1, PDX
15	1	1	17	15	1	0	16				-1	15	15	15	17.7	17.7	17.7	121.3	0	123.24	98114000	33	AT4G05420.1;AT4G05420.2;AT4G21100.1	AT4G05420.1;AT4G05420.2	637	AT4G05420.1 | Symbols: DDB1A | damaged DNA binding protein 1A | chr4:2746288-2752663 FORWARD LENGTH=1088;AT4G05420.2 | Symbols: DDB1A | damaged DNA binding protein 1A | chr4:2746288-2752663 FORWARD LENGTH=1067
3	8	3	14	8	7	1	16				-1	8	8	2	26.2	26.2	6.8	40.341	0	71.552	366440000	30	AT3G14420.2;AT3G14420.1;AT3G14420.4;AT3G14420.5;AT3G14420.6;AT3G14420.3	AT3G14420.2;AT3G14420.1;AT3G14420.4;AT3G14420.5;AT3G14420.6;AT3G14420.3	475	AT3G14420.2 | Symbols: GOX1 | glycolate oxidase 1 | chr3:4821804-4823899 FORWARD LENGTH=367;AT3G14420.1 | Symbols: GOX1 | glycolate oxidase 1 | chr3:4821804-4823899 FORWARD LENGTH=367;AT3G14420.4 | Symbols: GOX1 | glycolate oxidase 1 | chr3:4821861-4823899
5	3	1	9	12	3	1	16				-1	8	8	8	32.1	32.1	32.1	44.06	0	80.929	115400000	25	AT3G14210.1;AT3G14210.2	AT3G14210.1;AT3G14210.2	472	AT3G14210.1 | Symbols: ESM1 | epithiospecifier modifier 1 | chr3:4729886-4731562 FORWARD LENGTH=392;AT3G14210.2 | Symbols: ESM1 | epithiospecifier modifier 1 | chr3:4730579-4731562 FORWARD LENGTH=264
0	21	11	32	4	11	2	17				-1	21	21	16	13.1	13.1	10.1	176.75	0	158.68	670480000	49	AT5G04140.1;AT5G04140.2	AT5G04140.1;AT5G04140.2	772	AT5G04140.1 | Symbols: GLUS, FD-GOGAT, GLS1, GLU1 | FERREDOXIN-DEPENDENT GLUTAMATE SYNTHASE 1, glutamate synthase 1, FERREDOXIN-DEPENDENT GLUTAMATE SYNTHASE | chr5:1130031-1138186 FORWARD LENGTH=1622;AT5G04140.2 | Symbols: GLUS, FD-GOGAT, GLS1, GLU1 | FERR
17	2	4	23	12	5	0	17				-1	13	11	11	48.2	44.1	44.1	25.779	0	86.545	230790000	40	AT1G17190.1	AT1G17190.1	78	AT1G17190.1 | Symbols: ATGSTU26, GSTU26 | glutathione S-transferase tau 26 | chr1:5875452-5876375 FORWARD LENGTH=220
1	12	9	22	4	12	1	17				-1	12	12	7	38.5	38.5	23.2	38.539	0	124.85	475500000	39	AT3G52930.1	AT3G52930.1	571	AT3G52930.1 | Symbols: AtFBA8, FBA8 | fructose-bisphosphate aldolase 8 | chr3:19627383-19628874 REVERSE LENGTH=358
3	9	8	20	6	9	2	17				-1	13	13	7	14.2	14.2	8.3	112.92	0	97.354	343230000	37	AT4G33010.1;AT4G33010.2	AT4G33010.1;AT4G33010.2	726	AT4G33010.1 | Symbols: GLDP1, AtGLDP1 | glycine decarboxylase P-protein 1 | chr4:15926852-15931150 REVERSE LENGTH=1037;AT4G33010.2 | Symbols: GLDP1, AtGLDP1 | glycine decarboxylase P-protein 1 | chr4:15927133-15931150 REVERSE LENGTH=976
0	13	3	16	1	15	1	17				-1	14	14	14	16.7	16.7	16.7	93.89	0	99.698	375450000	33	AT1G56070.3;AT1G56070.2;AT1G56070.1;AT3G12915.2	AT1G56070.3;AT1G56070.2;AT1G56070.1	189	AT1G56070.3 | Symbols: LOS1 | LOW EXPRESSION OF OSMOTICALLY RESPONSIVE GENES 1 | chr1:20968245-20971077 REVERSE LENGTH=843;AT1G56070.2 | Symbols: LOS1 | LOW EXPRESSION OF OSMOTICALLY RESPONSIVE GENES 1 | chr1:20968245-20971077 REVERSE LENGTH=843;AT1G56070.
11	17	9	37	5	13	0	18				-1	19	19	3	31.3	31.3	7.8	71.357	0	166.17	561960000	55	AT5G02500.1;AT5G02500.2	AT5G02500.1;AT5G02500.2	764	AT5G02500.1 | Symbols: AtHsp70-1, HSP70-1, HSC70-1, HSC70, AT-HSC70-1 | ARABIDOPSIS THALIANA HEAT SHOCK COGNATE PROTEIN 70-1, heat shock cognate protein 70-1, HEAT SHOCK COGNATE PROTEIN 70, HEAT SHOCK PROTEIN 70-1 | chr5:554055-556334 REVERSE LENGTH=651;AT
2	21	12	35	1	12	6	19				-1	16	16	16	20.5	20.5	20.5	55.029	0	163.85	1619500000	54	ATMG01190.1;AT2G07698.1	ATMG01190.1;AT2G07698.1	280	ATMG01190.1 | Symbols: ATP1 | ATP synthase subunit 1 | chrm:67098-68621 REVERSE LENGTH=507;AT2G07698.1 | Symbols: no symbol available | no full name available | chr2:3361474-3364028 FORWARD LENGTH=777
14	0	5	19	18	0	1	19				-1	8	8	8	37	37	37	25.911	0	83.926	610190000	38	AT1G10360.1	AT1G10360.1	47	AT1G10360.1 | Symbols: GSTU18, GST29, ATGSTU18 | GLUTATHIONE S-TRANSFERASE 29, glutathione S-transferase TAU 18 | chr1:3395738-3396806 REVERSE LENGTH=227
8	15	8	31	9	9	2	20				-1	12	12	1	32.4	32.4	3.4	41.735	0	143.15	1723000000	51	AT5G09810.1	AT5G09810.1	786	AT5G09810.1 | Symbols: AtACT7, ACT7 | actin 7 | chr5:3052809-3054220 FORWARD LENGTH=377
2	9	7	18	3	15	2	20				-1	9	9	3	30.7	30.7	8.4	35.142	0	144.37	992310000	38	AT5G66570.1	AT5G66570.1	963	AT5G66570.1 | Symbols: OEE1, PSBO-1, MSP-1, OE33, OEE33, PSBO1 | PS II OXYGEN-EVOLVING COMPLEX 1, OXYGEN EVOLVING COMPLEX 33 KILODALTON PROTEIN, OXYGEN EVOLVING ENHANCER PROTEIN 33, PS II oxygen-evolving complex 1, MANGANESE-STABILIZING PROTEIN 1, 33 KDA O
2	12	2	16	7	11	2	20				-1	10	10	10	19.3	19.3	19.3	47.41	0	113.66	639080000	36	AT5G35630.3;AT5G35630.2;AT5G35630.1	AT5G35630.3;AT5G35630.2;AT5G35630.1	865	AT5G35630.3 | Symbols: GLN2, GS2, ATGSL1 | GLUTAMINE SYNTHETASE 2, glutamine synthetase 2, GLUTAMINE SYNTHETASE LIKE 1 | chr5:13831220-13833239 FORWARD LENGTH=430;AT5G35630.2 | Symbols: GLN2, GS2, ATGSL1 | GLUTAMINE SYNTHETASE 2, glutamine synthetase 2, GL
5	1	0	6	19	1	0	20				-1	16	10	3	45.4	31.4	12	37.667	0	106.58	57788000	26	AT1G12900.4;AT1G12900.3;AT1G12900.1;AT1G12900.5;AT1G12900.2	AT1G12900.4;AT1G12900.3;AT1G12900.1;AT1G12900.5;AT1G12900.2	58	AT1G12900.4 | Symbols: GAPA-2 | glyceraldehyde 3-phosphate dehydrogenase A subunit 2 | chr1:4392634-4393850 REVERSE LENGTH=350;AT1G12900.3 | Symbols: GAPA-2 | glyceraldehyde 3-phosphate dehydrogenase A subunit 2 | chr1:4392634-4393850 REVERSE LENGTH=350;AT
12	12	7	31	11	8	3	22				-1	13	13	12	28.2	28.2	25	51.63	0	176.81	608910000	53	AT4G20360.2;AT4G20360.1	AT4G20360.2;AT4G20360.1	683	AT4G20360.2 | Symbols: SVR11, RAB8D, ATRAB8D, ATRABE1B, RABE1b | RAB GTPase homolog E1B, SUPPRESSOR OF VARIEGATION11 | chr4:10990036-10991466 FORWARD LENGTH=476;AT4G20360.1 | Symbols: SVR11, RAB8D, ATRAB8D, ATRABE1B, RABE1b | RAB GTPase homolog E1B, SUPPRE
7	8	6	21	14	7	1	22				-1	15	15	15	42.1	42.1	42.1	42.619	0	124.61	158340000	43	AT1G09340.1;AT1G09340.2	AT1G09340.1;AT1G09340.2	42	AT1G09340.1 | Symbols: CRB, CSP41B, HIP1.3 | chloroplast RNA binding, heteroglycan-interacting protein 1.3, CHLOROPLAST STEM-LOOP BINDING PROTEIN OF 41 KDA | chr1:3015473-3018035 FORWARD LENGTH=378;AT1G09340.2 | Symbols: CRB, CSP41B, HIP1.3 | chloroplast
3	13	4	20	9	11	2	22				-1	10	10	9	47.8	47.8	43.5	24.643	0	212.83	532520000	42	AT4G05180.2;AT4G05180.1	AT4G05180.2;AT4G05180.1	636	AT4G05180.2 | Symbols: PSBQ-2, PSBQ, PSII-Q | photosystem II subunit Q-2, PHOTOSYSTEM II SUBUNIT Q | chr4:2672093-2673170 REVERSE LENGTH=230;AT4G05180.1 | Symbols: PSBQ-2, PSBQ, PSII-Q | photosystem II subunit Q-2, PHOTOSYSTEM II SUBUNIT Q | chr4:2672093-2
14	1	1	16	21	2	0	23				-1	7	7	7	35.9	35.9	35.9	26.506	0	160.33	532270000	39	AT1G59700.1	AT1G59700.1	197	AT1G59700.1 | Symbols: ATGSTU16, GSTU16 | glutathione S-transferase TAU 16 | chr1:21936459-21937763 FORWARD LENGTH=234
11	1	0	12	22	1	0	23				-1	7	5	5	38.9	26.7	26.7	20.216	0	65.729	211840000	35	AT1G67090.1;AT1G67090.2	AT1G67090.1	220	AT1G67090.1 | Symbols: RBCS1A | ribulose bisphosphate carboxylase small chain 1A | chr1:25048465-25049249 REVERSE LENGTH=180
7	10	11	28	8	14	2	24				-1	14	14	2	49.1	49.1	11.2	36.914	0	108.1	758660000	52	AT3G04120.1	AT3G04120.1	427	AT3G04120.1 | Symbols: GAPC1, GAPC, GAPC-1 | GLYCERALDEHYDE-3-PHOSPHATE DEHYDROGENASE C SUBUNIT, glyceraldehyde-3-phosphate dehydrogenase C subunit 1 | chr3:1081077-1083131 FORWARD LENGTH=338
27	10	11	48	19	7	1	27				-1	15	15	10	71.9	71.9	58.4	25.132	0	323.31	1647200000	75	AT1G30230.1;AT1G30230.2	AT1G30230.1;AT1G30230.2	125	AT1G30230.1 | Symbols: EF1Bb, eEF-1Bb1 | eukaryotic elongation factor 1B beta 1, elongation factor 1B beta | chr1:10639286-10640515 FORWARD LENGTH=231;AT1G30230.2 | Symbols: EF1Bb, eEF-1Bb1 | eukaryotic elongation factor 1B beta 1, elongation factor 1B b
5	24	11	40	8	15	4	27				-1	18	18	18	34.7	34.7	34.7	63.808	0	180.63	1396900000	67	AT1G55490.5;AT1G55490.4;AT1G55490.3;AT1G55490.2;AT1G55490.1;AT3G13470.1;AT5G56500.2;AT5G56500.1	AT1G55490.5;AT1G55490.4;AT1G55490.3;AT1G55490.2;AT1G55490.1;AT3G13470.1;AT5G56500.2;AT5G56500.1	187	AT1G55490.5 | Symbols: Cpn60beta1, LEN1, CPNB1, CPN60B | chaperonin-60beta1, LESION INITIATION 1, chaperonin 60 beta | chr1:20715717-20718673 REVERSE LENGTH=600;AT1G55490.4 | Symbols: Cpn60beta1, LEN1, CPNB1, CPN60B | chaperonin-60beta1, LESION INITIATION
4	23	8	35	7	15	5	27				-1	16	16	16	27.8	27.8	27.8	62.071	0	233.15	1250300000	62	AT2G28000.1	AT2G28000.1	328	AT2G28000.1 | Symbols: ARC2, CH-CPN60A, SLP, CPN60A, Cpn60alpha1, CPNA1 | SCHLEPPERLESS, chaperonin-60alpha1, CHLOROPLAST CHAPERONIN 60ALPHA, ACCUMULATION AND REPLICATION OF CHLOROPLASTS 2, chaperonin-60alpha | chr2:11926603-11929184 FORWARD LENGTH=586
6	20	8	34	12	13	5	30				-1	21	21	21	27.7	27.7	27.7	84.356	0	179.41	1685100000	64	AT5G17920.2;AT5G17920.1;AT3G03780.3;AT3G03780.2;AT3G03780.1;AT5G20980.2;AT5G20980.1	AT5G17920.2;AT5G17920.1	827	AT5G17920.2 | Symbols: ATCIMS, METS1, ATMETS, ATMS1 | COBALAMIN-INDEPENDENT METHIONINE SYNTHASE, methionine synthesis 1, 5-methyltetrahydropteroyltriglutamate homocysteine methyltransferase 1 | chr5:5935771-5939195 FORWARD LENGTH=765;AT5G17920.1 | Symbols:
19	0	2	21	30	0	0	30				-1	10	10	10	48	48	48	25.307	0	181.76	1243100000	51	AT1G10370.1	AT1G10370.1	48	AT1G10370.1 | Symbols: ATGSTU17, ERD9, GST30B, GST30, GSTU17 | GLUTATHIONE S-TRANSFERASE 30B, GLUTATHIONE S-TRANSFERASE 30, GLUTATHIONE S-TRANSFERASE TAU 17, GLUTATHIONE S-TRANSFERASE U17, EARLY-RESPONSIVE TO DEHYDRATION 9 | chr1:3397274-3398273 REVERSE LE
20	9	10	39	14	12	5	31				-1	10	9	8	66.5	62.1	55.8	24.201	0	216.64	1695000000	70	AT5G19510.1	AT5G19510.1	833	AT5G19510.1 | Symbols: no symbol available | no full name available | chr5:6581854-6583137 REVERSE LENGTH=224
10	18	11	39	17	12	4	33				-1	19	19	14	47.8	47.8	31	50.111	0	210.75	1660600000	72	AT3G12780.1	AT3G12780.1	468	AT3G12780.1 | Symbols: PGKp1, PGK1 | phosphoglycerate kinase 1 | chr3:4061127-4063140 REVERSE LENGTH=481
19	16	16	51	17	12	5	34				-1	16	16	16	35.1	35.1	35.1	55.328	0	323.31	2038400000	85	ATCG00120.1	ATCG00120.1	967	ATCG00120.1 | Symbols: ATPA | ATP synthase subunit alpha | chrc:9938-11461 REVERSE LENGTH=507
11	19	18	48	14	15	5	34				-1	20	20	14	41.2	41.2	30.2	47.659	0	214.28	1915100000	82	AT1G42970.1	AT1G42970.1	151	AT1G42970.1 | Symbols: GAPB | glyceraldehyde-3-phosphate dehydrogenase B subunit | chr1:16127552-16129584 FORWARD LENGTH=447
30	0	0	30	34	0	0	34				-1	13	13	13	57.3	57.3	57.3	26.112	0	118.45	716400000	64	AT2G29420.1	AT2G29420.1	331	AT2G29420.1 | Symbols: GST25, ATGSTU7, GSTU7 | glutathione S-transferase tau 7, GLUTATHIONE S-TRANSFERASE 25 | chr2:12618111-12618871 REVERSE LENGTH=227
12	9	11	32	19	11	6	36				-1	17	17	9	50	50	30.4	42.987	0	260.5	1624800000	68	AT4G38970.1;AT4G38970.2	AT4G38970.1;AT4G38970.2	757	AT4G38970.1 | Symbols: AtFBA2, FBA2 | fructose-bisphosphate aldolase 2 | chr4:18163714-18165659 REVERSE LENGTH=398;AT4G38970.2 | Symbols: AtFBA2, FBA2 | fructose-bisphosphate aldolase 2 | chr4:18163769-18165659 REVERSE LENGTH=381
21	9	13	43	26	6	5	37				-1	28	15	15	54.1	27.5	27.5	46.66	0	271.58	2037500000	80	AT1G09640.1;AT1G09640.2	AT1G09640.1	44	AT1G09640.1 | Symbols: no symbol available | no full name available | chr1:3120162-3122152 FORWARD LENGTH=414
10	17	13	40	16	18	3	37				-1	16	16	7	59.5	59.5	27	28.344	0	323.31	684300000	77	AT5G14740.9;AT5G14740.8;AT5G14740.7;AT5G14740.6;AT5G14740.2;AT5G14740.1;AT5G14740.5;AT5G14740.4;AT5G14740.3	AT5G14740.9;AT5G14740.8;AT5G14740.7;AT5G14740.6;AT5G14740.2;AT5G14740.1;AT5G14740.5;AT5G14740.4;AT5G14740.3	811	AT5G14740.9 | Symbols: BETA CA2, CA2, DEG12, CA18 | BETA CARBONIC ANHYDRASE 2, CARBONIC ANHYDRASE 18, carbonic anhydrase 2 | chr5:4760536-4762382 FORWARD LENGTH=259;AT5G14740.8 | Symbols: BETA CA2, CA2, DEG12, CA18 | BETA CARBONIC ANHYDRASE 2, CARBONIC ANH
25	0	1	26	36	1	0	37				-1	13	13	13	46.7	46.7	46.7	25.131	0	246.81	587930000	63	AT1G27130.1;AT1G27140.1	AT1G27130.1	116	AT1G27130.1 | Symbols: GSTU13, ATGSTU13, GST12 | glutathione S-transferase tau 13, GLUTATHIONE S-TRANSFERASE 12 | chr1:9425582-9426597 FORWARD LENGTH=227
1	29	13	43	3	27	8	38				-1	27	27	26	24.3	24.3	23.1	103.45	0	249.71	1142100000	81	AT5G50920.1;AT3G48870.2;AT3G48870.4;AT3G48870.3;AT3G48870.1;AT3G45450.1;AT2G25140.1	AT5G50920.1;AT3G48870.2;AT3G48870.4;AT3G48870.3;AT3G48870.1	909	AT5G50920.1 | Symbols: DCA1, CLPC, ATHSP93-V, CLPC1, HSP93-V | HEAT SHOCK PROTEIN 93-V, CLPC homologue 1, DE-REGULATED CAO ACCUMULATION 1 | chr5:20715710-20719800 REVERSE LENGTH=929;AT3G48870.2 | Symbols: ATCLPC, HSP93-III, ClpC2, ATHSP93-III | ClpC2 | chr
11	10	2	23	22	13	3	38				-1	10	10	4	48.1	48.1	20.4	20.35	0	163.37	5012000000	61	AT5G38420.1;AT5G38410.1;AT5G38410.3;AT5G38410.2	AT5G38420.1;AT5G38410.1;AT5G38410.3;AT5G38410.2	872	AT5G38420.1 | Symbols: DEG24, RBCS2B | Rubisco small subunit 2B | chr5:15381203-15381978 REVERSE LENGTH=181;AT5G38410.1 | Symbols: RBCS3B | Rubisco small subunit 3B | chr5:15377501-15378306 REVERSE LENGTH=181;AT5G38410.3 | Symbols: RBCS3B | Rubisco small s
31	6	9	46	31	7	3	41				-1	18	16	16	52.4	48.5	48.5	26.761	0	323.31	2472700000	87	AT3G43800.1	AT3G43800.1	523	AT3G43800.1 | Symbols: GSTU27, ATGSTU27 | glutathione S-transferase tau 27 | chr3:15660929-15661784 FORWARD LENGTH=227
8	29	12	49	17	23	5	45				-1	22	22	22	30.5	30.5	30.5	79.838	0	281.76	2774700000	94	AT3G60750.2;AT3G60750.1;AT2G45290.2;AT2G45290.1	AT3G60750.2;AT3G60750.1	604	AT3G60750.2 | Symbols: AtTKL1, TKL1 | transketolase 1 | chr3:22454004-22456824 FORWARD LENGTH=740;AT3G60750.1 | Symbols: AtTKL1, TKL1 | transketolase 1 | chr3:22454004-22456824 FORWARD LENGTH=741
35	3	1	39	55	6	0	61				-1	23	7	7	63.5	26.9	26.9	23.486	0	241.94	1590200000	100	AT1G02930.2;AT1G02930.1	AT1G02930.2;AT1G02930.1	6	AT1G02930.2 | Symbols: ATGSTF3, ATGSTF6, GST1, ERD11, GSTF6, ATGST1 | EARLY RESPONSIVE TO DEHYDRATION 11, ARABIDOPSIS GLUTATHIONE S-TRANSFERASE 1, ARABIDOPSIS THALIANA GLUATIONE S-TRANSFERASE F3, glutathione S-transferase 6, GLUTATHIONE S-TRANSFERASE 1, GL
6	32	19	57	18	29	16	63				-1	26	26	25	56.8	56.8	54.6	53.933	0	323.31	6517600000	120	ATCG00480.1	ATCG00480.1	976	ATCG00480.1 | Symbols: PB, ATPB, CF1beta, AthCF1beta | ATP synthase subunit beta | chrc:52660-54156 REVERSE LENGTH=498
21	42	34	97	28	28	13	69				-1	24	24	2	49.8	49.8	7.6	51.981	0	323.31	8453700000	166	AT2G39730.1;AT2G39730.3	AT2G39730.1;AT2G39730.3	372	AT2G39730.1 | Symbols: RCA | rubisco activase | chr2:16570951-16573345 REVERSE LENGTH=474;AT2G39730.3 | Symbols: RCA | rubisco activase | chr2:16571174-16573345 REVERSE LENGTH=441
60	5	10	75	72	4	1	77				-1	20	20	15	80.8	80.8	67.9	26	0	253.73	5428500000	152	AT2G29450.1	AT2G29450.1	332	AT2G29450.1 | Symbols: AT103-1A, ATGSTU1, ATGSTU5, GSTU5 | glutathione S-transferase tau 5, ARABIDOPSIS THALIANA GLUTATHIONE S-TRANSFERASE TAU 1 | chr2:12624774-12625566 REVERSE LENGTH=224
53	13	19	85	69	12	12	93				-1	18	18	18	40.8	40.8	40.8	49.502	0	323.31	8908700000	178	AT5G60390.3;AT5G60390.2;AT5G60390.1;AT1G07940.4;AT1G07940.3;AT1G07940.2;AT1G07940.1;AT1G07930.1;AT1G07920.1;AT1G07930.2	AT5G60390.3;AT5G60390.2;AT5G60390.1;AT1G07940.4;AT1G07940.3;AT1G07940.2;AT1G07940.1;AT1G07930.1;AT1G07920.1;AT1G07930.2	34	AT5G60390.3 | Symbols: EF1alpha | | chr5:24289226-24290675 FORWARD LENGTH=449;AT5G60390.2 | Symbols: EF1alpha | | chr5:24289226-24290675 FORWARD LENGTH=449;AT5G60390.1 | Symbols: EF1alpha | | chr5:24289226-24290675 FORWARD LENGTH=449;AT1G07940.4 | Symbo
54	56	45	155	75	33	17	125				-1	31	31	31	64.1	64.1	64.1	52.954	0	323.31	16651000000	280	ATCG00490.1;AT2G07732.1	ATCG00490.1	977	ATCG00490.1 | Symbols: RBCL | | chrc:54958-56397 FORWARD LENGTH=479
68	26	24	118	96	34	5	135				-1	25	23	9	84.7	80.9	53.1	23.598	0	323.31	52130000000	253	AT1G02920.1	AT1G02920.1	5	AT1G02920.1 | Symbols: ATGSTF8, GSTF7, ATGSTF7, ATGST11, GST11 | GLUTATHIONE S-TRANSFERASE 11, glutathione S-transferase 7, ARABIDOPSIS GLUTATHIONE S-TRANSFERASE 11 | chr1:658886-659705 REVERSE LENGTH=209
90	25	40	155	105	23	17	145				-1	32	32	19	63.7	63.7	37	46.4	0	323.31	7882100000	300	AT1G57720.2;AT1G57720.1	AT1G57720.2;AT1G57720.1	194	AT1G57720.2 | Symbols: no symbol available | no full name available | chr1:21377873-21380114 FORWARD LENGTH=413;AT1G57720.1 | Symbols: no symbol available | no full name available | chr1:21377873-21380114 FORWARD LENGTH=413
143	33	40	216	173	37	22	232				-1	25	24	24	83.7	83.7	83.7	29.231	0	323.31	85556000000	448	AT2G47730.2;AT2G47730.1	AT2G47730.2;AT2G47730.1	408	AT2G47730.2 | Symbols: GST6, GSTF8, ATGSTF8, ATGSTF5 | glutathione S-transferase phi 8, Arabidopsis thaliana glutathione S-transferase phi 8, GLUTATHIONE S-TRANSFERASE (CLASS PHI) 5 | chr2:19558213-19559266 FORWARD LENGTH=263;AT2G47730.1 | Symbols: GST6, G
246	18	46	310	255	23	8	286				-1	26	26	11	96.2	96.2	57.1	24.128	0	323.31	117590000000	596	AT4G02520.1	AT4G02520.1	625	AT4G02520.1 | Symbols: ATGSTF2, GSTF2, ATPM24.1, GST2, ATPM24 | glutathione S-transferase PHI 2 | chr4:1110673-1111531 REVERSE LENGTH=212
233	33	37	303	244	43	19	306				-1	33	33	30	84.8	84.8	84.8	25.006	0	323.31	122000000000	609	AT1G78370.1;AT5G62480.1	AT1G78370.1	256	AT1G78370.1 | Symbols: ATGSTU20, GSTU20 | glutathione S-transferase TAU 20 | chr1:29484428-29485204 REVERSE LENGTH=217
285	22	25	332	274	25	18	317				-1	23	21	21	75.8	75.8	75.8	24.23	0	323.31	80994000000	649	AT2G30870.1	AT2G30870.1	339	AT2G30870.1 | Symbols: GSTF10, ATGSTF10, ERD13, ATGSTF4 | glutathione S-transferase PHI 10, ARABIDOPSIS THALIANA GLUTATHIONE S-TRANSFERASE PHI 10, EARLY DEHYDRATION-INDUCED 13 | chr2:13141490-13142392 FORWARD LENGTH=215
301	31	52	384	304	33	9	346				-1	31	29	22	77.2	77.2	68.9	25.65	0	323.31	76254000000	730	AT1G78380.1;AT1G78340.1	AT1G78380.1	257	AT1G78380.1 | Symbols: GSTU19, GST8, ATGSTU19 | A. THALIANA GLUTATHIONE S-TRANSFERASE TAU 19, glutathione S-transferase TAU 19, GLUTATHIONE TRANSFERASE 8 | chr1:29486659-29487819 REVERSE LENGTH=219
407	58	94	559	404	79	35	518				-1	31	31	29	80.5	80.5	80.5	24.146	0	323.31	311410000000	1077	AT2G30860.1;AT2G30860.2	AT2G30860.1;AT2G30860.2	338	AT2G30860.1 | Symbols: GSTF9, ATGSTF9, ATGSTF7, GLUTTR | glutathione S-transferase PHI 9 | chr2:13139132-13140057 FORWARD LENGTH=215;AT2G30860.2 | Symbols: GSTF9, ATGSTF9, ATGSTF7, GLUTTR | glutathione S-transferase PHI 9 | chr2:13139132-13140079 FORWARD L
350	47	92	489	701	30	16	747				-1	54	54	2	78.3	78.3	5	50.092	0	323.31	237620000000	1236	GST-Af1521_K35E_G42E_Y145R	GST-Af1521_K35E_G42E_Y145R	1034	GST-Af1521_K35E_G42E_Y145R

## Sheet: evidence
Sequence	Length	Modifications	Modified sequence	ADP-ribosylation Probabilities	Oxidation (M) Probabilities	ADP-ribosylation Score Diffs	Oxidation (M) Score Diffs	Acetyl (Protein N-term)	ADP-ribosylation	Oxidation (M)	Missed cleavages	Proteins	Leading proteins	Leading razor protein	Type	Raw file	Experiment	MS/MS m/z	Charge	m/z	Mass	Uncalibrated - Calibrated m/z [ppm]	Uncalibrated - Calibrated m/z [Da]	Mass error [ppm]	Mass error [Da]	Uncalibrated mass error [ppm]	Uncalibrated mass error [Da]	Max intensity m/z 0	Retention time	Retention length	Calibrated retention time	Calibrated retention time start	Calibrated retention time finish	Retention time calibration	Match time difference	Match m/z difference	Match q-value	Match score	Number of data points	Number of scans	Number of isotopic peaks	PIF	Fraction of total spectrum	Base peak fraction	PEP	MS/MS count	MS/MS scan number	MS/MS scan numbers	MS3 scan numbers
AAAAEAATSEPAASA	15	Unmodified	_AAAAEAATSEPAASA_					0	0	0	0	AT3G25920.1	AT3G25920.1	AT3G25920.1	MULTI-MSMS	AvrRpm1_G42E_exp2	G42E_exp2	644.8045043945312	2	644.804	1287.59	0.11355	7.3215E-05	-0.077867	-5.0209e-05	0.035679	2.3006E-05	644.8043799713902	37.068	0.72681	37.068	36.799	37.526	0					111	38	4	0	0	0	4.3883E-12	1	11369	11369
AAAAEAATSEPAASA	15	Unmodified	_AAAAEAATSEPAASA_					0	0	0	0	AT3G25920.1	AT3G25920.1	AT3G25920.1	MSMS	AvrRpm1_G42E_exp1	G42E_exp1	644.8043212890625	2	644.804	1287.59	NaN	NaN	NaN	NaN	NaN	NaN	NaN	36.631	1	36.631	36.131	37.131	0								0	0	0	0.00011928	1	9357	9357
AAAAEAATSEPAASA	15	Unmodified	_AAAAEAATSEPAASA_					0	0	0	0	AT3G25920.1	AT3G25920.1	AT3G25920.1	MULTI-MSMS	AvrRpm1_Af1521_exp3	Af1521_exp3	644.8043212890625	2	644.804	1287.59	0.093246	6.0126E-05	0.043085	2.7782E-05	0.13633	8.7907E-05	644.8043859461313	35.621	0.62084	35.621	35.355	35.976	0					104	32	4	0	0	0	1.6831E-18	1	10939	10939
AAAAEAATSEPAASA	15	Unmodified	_AAAAEAATSEPAASA_					0	0	0	0	AT3G25920.1	AT3G25920.1	AT3G25920.1	MULTI-MSMS	AvrRpm1_G42E_exp3	G42E_exp3	644.8040161132812	2	644.804	1287.59	-0.0071018	-4.5793e-06	0.046741	3.0139E-05	0.039639	2.556E-05	644.8044568864696	35.712	0.62273	35.712	35.464	36.087	0					88	32	4	0	0	0	2.4734E-09	1	10937	10937
AAAAEAATSEPAASA	15	Unmodified	_AAAAEAATSEPAASA_					0	0	0	0	AT3G25920.1	AT3G25920.1	AT3G25920.1	MULTI-MSMS	AvrRpm1_Af1521_exp2	Af1521_exp2	644.8046264648438	2	644.804	1287.59	-0.13588	-8.7614e-05	0.2951	0.00019028	0.15922	0.00010267	644.8045878817289	37.103	0.77034	37.103	36.866	37.636	0					117	40	4	0	0	0	9.7664E-09	1	10866	10866
AAAEELLEK	9	Unmodified	_AAAEELLEK_					0	0	0	0	AT5G30510.1	AT5G30510.1	AT5G30510.1	MULTI-MSMS	AvrRpm1_G42E_exp2	G42E_exp2	487.26409912109375	2	487.264	972.513	-0.098813	-4.8148e-05	0.78889	0.0003844	0.69008	0.00033625	487.26404802566714	47.854	0.41392	47.854	47.698	48.112	0					39	21	3	0	0	0	0.023366	1	15460	15460
AAAEELLEK	9	Unmodified	_AAAEELLEK_					0	0	0	0	AT5G30510.1	AT5G30510.1	AT5G30510.1	MULTI-MSMS	AvrRpm1_Af1521_exp2	Af1521_exp2	487.26385498046875	2	487.264	972.513	0.19945	9.7183E-05	0.46738	0.00022774	0.66683	0.00032492	487.26381755455606	48.027	0.39415	48.027	47.874	48.268	0					33	20	3	0	0	0	0.010966	1	14977	14977
AAALNIVPTSTGAAK	15	Unmodified	_AAALNIVPTSTGAAK_					0	0	0	0	AT1G12900.4;AT1G12900.3;AT1G12900.1;AT1G12900.5;AT1G12900.2;AT1G42970.1;AT3G26650.1	AT1G12900.4;AT1G42970.1;AT3G26650.1	AT1G42970.1	MULTI-MSMS	AvrRpm1_G42E_exp2	G42E_exp2	693.3947143554688	2	692.893	1383.77	-0.26332	-0.00018245	0.096644	6.6964E-05	-0.16667	-0.00011549	692.8933803282229	59.759	0.22812	59.759	59.628	59.856	0					29	11	3	0	0	0	1.9161E-12	1	19797	19797
AAALNIVPTSTGAAK	15	Unmodified	_AAALNIVPTSTGAAK_					0	0	0	0	AT1G12900.4;AT1G12900.3;AT1G12900.1;AT1G12900.5;AT1G12900.2;AT1G42970.1;AT3G26650.1	AT1G12900.4;AT1G42970.1;AT3G26650.1	AT1G42970.1	MULTI-MSMS	AvrRpm1_G42E_exp2	G42E_exp2	692.8933715820312	2	692.893	1383.77	-0.055134	-3.8202e-05	-0.096844	-6.7103e-05	-0.15198	-0.0001053	692.8933841042121	60.285	1.1862	60.285	60.079	61.265	0					177	65	6	0	0	0	2.9285E-23	2	19990	19990;20180
AAALNIVPTSTGAAK	15	Unmodified	_AAALNIVPTSTGAAK_					0	0	0	0	AT1G12900.4;AT1G12900.3;AT1G12900.1;AT1G12900.5;AT1G12900.2;AT1G42970.1;AT3G26650.1	AT1G12900.4;AT1G42970.1;AT3G26650.1	AT1G42970.1	MULTI-MSMS	AvrRpm1_G42E_exp2	G42E_exp2	462.5988464355469	3	462.265	1383.77	0.32671	0.00015103	-0.42597	-0.00019691	-0.099253	-4.5881e-05	462.26467960485184	60.284	0.23417	60.284	60.172	60.406	0					31	12	4	0	0	0	0.00035753	1	19997	19997
AAALNIVPTSTGAAK	15	Unmodified	_AAALNIVPTSTGAAK_					0	0	0	0	AT1G12900.4;AT1G12900.3;AT1G12900.1;AT1G12900.5;AT1G12900.2;AT1G42970.1;AT3G26650.1	AT1G12900.4;AT1G42970.1;AT3G26650.1	AT1G42970.1	MULTI-MSMS	AvrRpm1_Af1521_exp1	Af1521_exp1	692.8933715820312	2	692.893	1383.77	-0.18292	-0.00012674	0.20526	0.00014222	0.022338	1.5478E-05	692.8935333559408	52.122	0.45064	52.122	51.916	52.366	0					66	23	4	0	0	0	7.8121E-05	1	14941	14941
AAALNIVPTSTGAAK	15	Unmodified	_AAALNIVPTSTGAAK_					0	0	0	0	AT1G12900.4;AT1G12900.3;AT1G12900.1;AT1G12900.5;AT1G12900.2;AT1G42970.1;AT3G26650.1	AT1G12900.4;AT1G42970.1;AT3G26650.1	AT1G42970.1	MULTI-MSMS	AvrRpm1_G42E_exp1	G42E_exp1	692.8934326171875	2	692.893	1383.77	-0.041928	-2.9052e-05	0.075551	5.2349E-05	0.033623	2.3297E-05	692.8934231842726	52.124	0.5442	52.124	51.836	52.38	0					89	28	4	0	0	0	6.4079E-08	1	14983	14983
AAALNIVPTSTGAAK	15	Unmodified	_AAALNIVPTSTGAAK_					0	0	0	0	AT1G12900.4;AT1G12900.3;AT1G12900.1;AT1G12900.5;AT1G12900.2;AT1G42970.1;AT3G26650.1	AT1G12900.4;AT1G42970.1;AT3G26650.1	AT1G42970.1	MULTI-MSMS	AvrRpm1_G42E_exp1	G42E_exp1	462.2647705078125	3	462.265	1383.77	-0.096191	-4.4466e-05	0.10639	4.9181E-05	0.0102	4.7153E-06	462.26478409581017	52.085	0.28357	52.085	51.949	52.232	0					22	14	2	0	0	0	0.0027757	2	15039	15026;15039
AAALNIVPTSTGAAK	15	Unmodified	_AAALNIVPTSTGAAK_					0	0	0	0	AT1G12900.4;AT1G12900.3;AT1G12900.1;AT1G12900.5;AT1G12900.2;AT1G42970.1;AT3G26650.1	AT1G12900.4;AT1G42970.1;AT3G26650.1	AT1G42970.1	MULTI-MSMS	AvrRpm1_Af1521_exp3	Af1521_exp3	692.8932495117188	2	692.893	1383.77	-0.17555	-0.00012164	0.24169	0.00016747	0.066147	4.5833E-05	692.8934962685023	58.402	0.22854	58.402	58.279	58.507	0					27	11	3	0	0	0	6.297E-09	1	19470	19470
AAALNIVPTSTGAAK	15	Unmodified	_AAALNIVPTSTGAAK_					0	0	0	0	AT1G12900.4;AT1G12900.3;AT1G12900.1;AT1G12900.5;AT1G12900.2;AT1G42970.1;AT3G26650.1	AT1G12900.4;AT1G42970.1;AT3G26650.1	AT1G42970.1	MULTI-MSMS	AvrRpm1_Af1521_exp3	Af1521_exp3	692.8933715820312	2	692.893	1383.77	-0.21465	-0.00014873	0.21866	0.0001515	0.0040045	2.7747E-06	692.8935643382661	58.961	0.92646	58.961	58.802	59.729	0					140	48	5	0	0	0	4.2161E-29	2	19666	19666;19887
AAALNIVPTSTGAAK	15	Unmodified	_AAALNIVPTSTGAAK_					0	0	0	0	AT1G12900.4;AT1G12900.3;AT1G12900.1;AT1G12900.5;AT1G12900.2;AT1G42970.1;AT3G26650.1	AT1G12900.4;AT1G42970.1;AT3G26650.1	AT1G42970.1	MULTI-MSMS	AvrRpm1_Af1521_exp3	Af1521_exp3	462.2647399902344	3	462.265	1383.77	0.064676	2.9898E-05	0.43673	0.00020188	0.5014	0.00023178	462.2647731970714	58.953	0.18939	58.953	58.858	59.048	0					20	9	3	0	0	0	0.0024727	1	19681	19681
AAALNIVPTSTGAAK	15	Unmodified	_AAALNIVPTSTGAAK_					0	0	0	0	AT1G12900.4;AT1G12900.3;AT1G12900.1;AT1G12900.5;AT1G12900.2;AT1G42970.1;AT3G26650.1	AT1G12900.4;AT1G42970.1;AT3G26650.1	AT1G42970.1	MULTI-MSMS	AvrRpm1_G42E_exp3	G42E_exp3	692.8931884765625	2	692.893	1383.77	-0.19209	-0.0001331	0.14001	9.7012E-05	-0.052082	-3.6087e-05	692.8934522876416	58.974	0.54042	58.974	58.783	59.323	0					126	42	5	0	0	0	1.0883E-06	2	19256	19256;19393
AAALNIVPTSTGAAK	15	Unmodified	_AAALNIVPTSTGAAK_					0	0	0	0	AT1G12900.4;AT1G12900.3;AT1G12900.1;AT1G12900.5;AT1G12900.2;AT1G42970.1;AT3G26650.1	AT1G12900.4;AT1G42970.1;AT3G26650.1	AT1G42970.1	MSMS	AvrRpm1_G42E_exp3	G42E_exp3	692.8931884765625	2	692.893	1383.77	NaN	NaN	NaN	NaN	NaN	NaN	NaN	59.363	1	59.363	58.863	59.863	0								0	0	0	0.027776	1	19430	19430
AAALNIVPTSTGAAK	15	Unmodified	_AAALNIVPTSTGAAK_					0	0	0	0	AT1G12900.4;AT1G12900.3;AT1G12900.1;AT1G12900.5;AT1G12900.2;AT1G42970.1;AT3G26650.1	AT1G12900.4;AT1G42970.1;AT3G26650.1	AT1G42970.1	MULTI-MSMS	AvrRpm1_Af1521_exp2	Af1521_exp2	692.894	2	692.893	1383.77	-0.10647	-7.3773e-05	-0.73417	-0.0005087	-0.84064	-0.00058248	692.8932842277562	59.609	0.20951	59.609	59.515	59.725	0					14	10	2	0	0	0	0.013488	1	19262	19262
AAALNIVPTSTGAAK	15	Unmodified	_AAALNIVPTSTGAAK_					0	0	0	0	AT1G12900.4;AT1G12900.3;AT1G12900.1;AT1G12900.5;AT1G12900.2;AT1G42970.1;AT3G26650.1	AT1G12900.4;AT1G42970.1;AT3G26650.1	AT1G42970.1	MULTI-MSMS	AvrRpm1_Af1521_exp2	Af1521_exp2	693.395	2	692.893	1383.77	-0.015984	-1.1075e-05	-0.012544	-8.6917e-06	-0.028528	-1.9767e-05	692.893	60.478	1.2122	60.478	60.277	61.49	0					172	63	6	0	0	0	7.6672E-17	2	19521	19521;19718
AAALNIVPTSTGAAK	15	Unmodified	_AAALNIVPTSTGAAK_					0	0	0	0	AT1G12900.4;AT1G12900.3;AT1G12900.1;AT1G12900.5;AT1G12900.2;AT1G42970.1;AT3G26650.1	AT1G12900.4;AT1G42970.1;AT3G26650.1	AT1G42970.1	MULTI-MSMS	AvrRpm1_Af1521_exp2	Af1521_exp2	462.26971435546875	3	462.265	1383.77	0.18891	8.7329E-05	-0.06598	-3.05e-05	0.12293	5.6828E-05	462.2647754535103	60.504	0.24726	60.504	60.354	60.601	0					33	12	4	0	0	0	1.3304E-05	1	19549	19549
AAALNIVPTSTGAAK	15	Unmodified	_AAALNIVPTSTGAAK_					0	0	0	0	AT1G12900.4;AT1G12900.3;AT1G12900.1;AT1G12900.5;AT1G12900.2;AT1G42970.1;AT3G26650.1	AT1G12900.4;AT1G42970.1;AT3G26650.1	AT1G42970.1	MULTI-SECPEP	AvrRpm1_Af1521_exp2	Af1521_exp2	693.3530883789062	2	692.893	1383.77	-0.071792	-4.9744e-05	0.012655	8.7687E-06	-0.059137	-4.0976e-05	692.8934584479508	59.947	0.26769	59.947	59.782	60.05	0					32	13	3	0	0	0	6.2731E-07	1	19362	19362
AAANAPIIMK	10	Acetyl (Protein N-term),Oxidation (M)	_(Acetyl (Protein N-term))AAANAPIIM(Oxidation (M))K_		AAANAPIIM(1)K		AAANAPIIM(51)K	1	0	1	0	AT3G11130.1	AT3G11130.1	AT3G11130.1	MULTI-MSMS	AvrRpm1_G42E_exp2	G42E_exp2	529.2874755859375	2	529.289	1056.56	-0.11269	-5.9643e-05	-2.1006	-0.0011118	-2.2132	-0.0011714	529.2881841564491	53.311	0.24754	53.311	53.21	53.457	0					16	12	2	0	0	0	0.01269	1	17498	17498
AAATSAAATSASGTQR	16	Unmodified	_AAATSAAATSASGTQR_					0	0	0	0	AT2G32850.1;AT2G32850.2	AT2G32850.1	AT2G32850.1	MULTI-MSMS	AvrRpm1_Af1521_exp3	Af1521_exp3	711.3532104492188	2	711.353	1420.69	0.029388	2.0905E-05	0.28573	0.00020325	0.31511	0.00022416	711.3528488802008	25.173	0.22854	25.173	25.076	25.305	0					17	11	2	0	0	0	1.6882E-12	1	7118	7118
AAAVLANEGGLAVK	14	Unmodified	_AAAVLANEGGLAVK_					0	0	0	0	AT4G32720.2;AT4G32720.1	AT4G32720.2	AT4G32720.2	MULTI-MSMS	AvrRpm1_Af1521_exp2	Af1521_exp2	642.3693237304688	2	642.37	1282.72	0.17097	0.00010983	-0.089777	-5.767e-05	0.081193	5.2156E-05	642.3693413933507	58.65	0.19141	58.65	58.537	58.729	0					17	9	2	0	0	0	9.1024E-05	1	18907	18907
AADNIAANLYAVK	13	Unmodified	_AADNIAANLYAVK_					0	0	0	0	AT5G23120.1;AT5G23120.2	AT5G23120.1	AT5G23120.1	MULTI-MSMS	AvrRpm1_G42E_exp2	G42E_exp2	667.359	2	667.359	1332.7	0.11485	7.6645E-05	0.15938	0.00010636	0.27423	0.00018301	667.3591193019696	65.558	0.24693	65.558	65.416	65.663	0					58	23	3	0	0	0	0.0026786	1	21827	21827
AADNIAANLYAVK	13	Unmodified	_AADNIAANLYAVK_					0	0	0	0	AT5G23120.1;AT5G23120.2	AT5G23120.1	AT5G23120.1	MULTI-SECPEP	AvrRpm1_G42E_exp1	G42E_exp1	667.1766357421875	2	667.359	1332.7	0.34298	0.00022889	-0.04064	-2.7121e-05	0.30234	0.00020177	667.3591541941363	59.805	0.30385	59.805	59.575	59.879	0					25	15	2	0	0	0	0.027927	1	17859	17859
AADNIAANLYAVK	13	Unmodified	_AADNIAANLYAVK_					0	0	0	0	AT5G23120.1;AT5G23120.2	AT5G23120.1	AT5G23120.1	MULTI-MSMS	AvrRpm1_Af1521_exp3	Af1521_exp3	667.3589477539062	2	667.359	1332.7	0.26021	0.00017365	0.17505	0.00011682	0.43526	0.00029048	667.3591680208852	64.298	0.28352	64.298	64.157	64.441	0					32	14	3	0	0	0	0.00018258	1	21609	21609
AADNIAANLYAVK	13	Unmodified	_AADNIAANLYAVK_					0	0	0	0	AT5G23120.1;AT5G23120.2	AT5G23120.1	AT5G23120.1	MULTI-MSMS	AvrRpm1_Af1521_exp2	Af1521_exp2	667.3594360351562	2	667.359	1332.7	0.1172	7.8214E-05	0.14061	9.3835E-05	0.2578	0.00017205	667.3591671050847	65.639	0.40949	65.639	65.447	65.856	0					57	25	3	0	0	0	0.00090634	1	21423	21423
AADVGADLVGK	11	Unmodified	_AADVGADLVGK_					0	0	0	0	AT1G15690.1;AT1G15690.2	AT1G15690.1	AT1G15690.1	MSMS	AvrRpm1_Af1521_exp2	Af1521_exp2	508.2747802734375	2	508.275	1014.53	NaN	NaN	NaN	NaN	NaN	NaN	NaN	48.009	1	48.009	47.509	48.509	0								0	0	0	0.0336	1	14981	14981
AAEAETKPSQV	11	Unmodified	_AAEAETKPSQV_					0	0	0	1	AT3G56240.2;AT3G56240.3;AT3G56240.1	AT3G56240.2	AT3G56240.2	MULTI-MSMS	AvrRpm1_G42E_exp2	G42E_exp2	565.7882080078125	2	565.788	1129.56	-0.088376	-5.0002e-05	0.46142	0.00026107	0.37305	0.00021107	565.7882463250788	29.827	0.22597	29.827	29.711	29.937	0					36	11	4	0	0	0	1.4427E-07	1	8705	8705
AAEAETKPSQV	11	Unmodified	_AAEAETKPSQV_					0	0	0	1	AT3G56240.2;AT3G56240.3;AT3G56240.1	AT3G56240.2	AT3G56240.2	MULTI-MSMS	AvrRpm1_Af1521_exp3	Af1521_exp3	565.7879638671875	2	565.788	1129.56	0.034405	1.9466E-05	0.21306	0.00012055	0.24746	0.00014001	565.7881148601183	28.407	0.26425	28.407	28.286	28.55	0					30	13	3	0	0	0	1.5305E-08	1	8299	8299
AAEAETKPSQV	11	Unmodified	_AAEAETKPSQV_					0	0	0	1	AT3G56240.2;AT3G56240.3;AT3G56240.1	AT3G56240.2	AT3G56240.2	MULTI-MSMS	AvrRpm1_Af1521_exp2	Af1521_exp2	565.7881469726562	2	565.788	1129.56	0.067932	3.8435E-05	0.17812	0.00010078	0.24605	0.00013921	565.7880847155544	29.803	0.26221	29.803	29.67	29.932	0					40	13	4	0	0	0	0.00028278	1	8193	8193
AAEDPEFETFYTK	13	Unmodified	_AAEDPEFETFYTK_					0	0	0	0	ATCG00270.1	ATCG00270.1	ATCG00270.1	MULTI-MSMS	AvrRpm1_G42E_exp2	G42E_exp2	774.8493041992188	2	774.349	1546.68	-0.28333	-0.00021939	-0.11208	-8.6791e-05	-0.39541	-0.00030619	774.3485241465285	66.18	0.33662	66.18	65.96	66.296	0					79	32	3	0	0	0	0.0041568	2	22088	22015;22088
AAEDPEFETFYTK	13	Unmodified	_AAEDPEFETFYTK_					0	0	0	0	ATCG00270.1	ATCG00270.1	ATCG00270.1	MULTI-MSMS	AvrRpm1_Af1521_exp1	Af1521_exp1	774.3485107421875	2	774.349	1546.68	-0.11367	-8.8021e-05	0.18749	0.00014518	0.073817	5.716E-05	774.8504349704174	63.44	0.44621	63.44	63.206	63.652	0					65	24	3	0	0	0	0.011657	1	19133	19133
AAEDPEFETFYTK	13	Unmodified	_AAEDPEFETFYTK_					0	0	0	0	ATCG00270.1	ATCG00270.1	ATCG00270.1	MULTI-MSMS	AvrRpm1_Af1521_exp3	Af1521_exp3	774.349	2	774.349	1546.68	0.15903	0.00012315	0.061256	4.7433E-05	0.22029	0.00017058	774.3486078671733	65.031	0.62848	65.031	64.84	65.468	0					109	32	5	0	0	0	0.00013832	1	21862	21862
AAEDPEFETFYTK	13	Unmodified	_AAEDPEFETFYTK_					0	0	0	0	ATCG00270.1	ATCG00270.1	ATCG00270.1	MULTI-MSMS	AvrRpm1_Af1521_exp2	Af1521_exp2	774.3490600585938	2	774.349	1546.68	-0.18988	-0.00014704	0.096031	7.4362E-05	-0.093851	-7.2674e-05	774.3486651550913	66.31	0.55093	66.31	66.1	66.651	0					104	35	4	0	0	0	0.00061563	1	21637	21637
AAEDTPPATASSDSSSTTAAAAPAKVPAAK	30	Unmodified	_AAEDTPPATASSDSSSTTAAAAPAKVPAAK_					0	0	0	1	AT2G20260.1	AT2G20260.1	AT2G20260.1	MULTI-MSMS	AvrRpm1_G42E_exp2	G42E_exp2	914.7854614257812	3	914.786	2741.34	-0.28087	-0.00025694	0.082799	7.5743E-05	-0.19807	-0.00018119	915.1201982086955	45.101	0.44986	45.101	44.931	45.381	0					102	23	6	0	0	0	2.904E-20	1	14419	14419
AAEDTPPATASSDSSSTTAAAAPAKVPAAK	30	Unmodified	_AAEDTPPATASSDSSSTTAAAAPAKVPAAK_					0	0	0	1	AT2G20260.1	AT2G20260.1	AT2G20260.1	MULTI-MSMS	AvrRpm1_G42E_exp3	G42E_exp3	915.1204833984375	3	914.786	2741.34	0.052213	4.7763E-05	-0.052658	-4.8171e-05	-0.00044552	-4.0756e-07	915.4541084546236	43.857	0.32261	43.857	43.74	44.062	0					42	16	4	0	0	0	1.0751E-06	1	13976	13976
AAEDTPPATASSDSSSTTAAAAPAKVPAAK	30	Unmodified	_AAEDTPPATASSDSSSTTAAAAPAKVPAAK_					0	0	0	1	AT2G20260.1	AT2G20260.1	AT2G20260.1	MULTI-MSMS	AvrRpm1_Af1521_exp2	Af1521_exp2	915.1199951171875	3	914.786	2741.34	-0.47794	-0.00043722	0.34574	0.00031628	-0.1322	-0.00012094	915.1204981808775	45.177	0.5843	45.177	44.97	45.554	0					124	30	6	0	0	0	4.6314E-15	1	13918	13918
AAEIFSNK	8	Unmodified	_AAEIFSNK_					0	0	0	0	AT5G35630.3;AT5G35630.2;AT5G35630.1	AT5G35630.3	AT5G35630.3	MULTI-MSMS	AvrRpm1_G42E_exp2	G42E_exp2	440.2322082519531	2	440.232	878.45	0.43825	0.00019293	-0.19315	-8.503e-05	0.2451	0.0001079	440.23203688688824	39.975	0.34862	39.975	39.814	40.163	0					47	18	4	0	0	0	0.0051075	1	12500	12500
AAEIFSNK	8	Unmodified	_AAEIFSNK_					0	0	0	0	AT5G35630.3;AT5G35630.2;AT5G35630.1	AT5G35630.3	AT5G35630.3	MULTI-MSMS	AvrRpm1_G42E_exp3	G42E_exp3	440.2319030761719	2	440.232	878.45	0.26508	0.0001167	-1.0099	-0.00044457	-0.74477	-0.00032787	440.2316862705085	39.071	0.34669	39.071	38.88	39.227	0					41	17	3	0	0	0	0.0077137	1	12221	12221
AAEIFSNK	8	Unmodified	_AAEIFSNK_					0	0	0	0	AT5G35630.3;AT5G35630.2;AT5G35630.1	AT5G35630.3	AT5G35630.3	MULTI-MSMS	AvrRpm1_Af1521_exp2	Af1521_exp2	440.2317810058594	2	440.232	878.45	0.35816	0.00015767	-0.28016	-0.00012333	0.078001	3.4338E-05	440.2320078633686	40.314	0.3279	40.314	40.168	40.496	0					59	17	5	0	0	0	0.012597	1	12083	12083
AAEIFSNKK	9	Unmodified	_AAEIFSNKK_					0	0	0	1	AT5G35630.3;AT5G35630.2;AT5G35630.1	AT5G35630.3	AT5G35630.3	MULTI-MSMS	AvrRpm1_G42E_exp2	G42E_exp2	336.5221252441406	3	336.522	1006.54	0.32568	0.0001096	-0.30403	-0.00010231	0.021651	7.2861E-06	336.5220092471587	32.029	0.35992	32.029	31.931	32.291	0					35	19	3	0	0	0	0.0015578	1	9547	9547
AAEIFSNKK	9	Unmodified	_AAEIFSNKK_					0	0	0	1	AT5G35630.3;AT5G35630.2;AT5G35630.1	AT5G35630.3	AT5G35630.3	MULTI-MSMS	AvrRpm1_G42E_exp3	G42E_exp3	336.5221862792969	3	336.522	1006.54	0.17237	5.8006E-05	-0.13246	-4.4577e-05	0.039904	1.3428E-05	336.5221123541826	31.333	0.38032	31.333	31.134	31.514	0					27	19	2	0	0	0	0.0094918	1	9373	9373
AAEILGR	7	Unmodified	_AAEILGR_					0	0	0	0	AT2G47510.3;AT2G47510.2;AT2G47510.1	AT2G47510.3	AT2G47510.3	MULTI-MSMS	AvrRpm1_G42E_exp2	G42E_exp2	365.21636962890625	2	365.216	728.418	0.30367	0.00011091	-0.075385	-2.7532e-05	0.22829	8.3374E-05	365.2162387206074	38.618	0.69071	38.618	38.269	38.96	0					56	36	2	0	0	0	0.040265	1	12000	12000
AAELTNLFESR	11	Unmodified	_AAELTNLFESR_					0	0	0	0	ATMG01190.1;AT2G07698.1	ATMG01190.1	ATMG01190.1	MULTI-MSMS	AvrRpm1_G42E_exp2	G42E_exp2	625.8224487304688	2	625.822	1249.63	0.082612	5.1701E-05	-0.079525	-4.9769e-05	0.0030871	1.932E-06	625.8223896394692	73.473	0.25479	73.473	73.344	73.599	0					58	31	2	0	0	0	0.0053422	1	24174	24174
AAELTNLFESR	11	Unmodified	_AAELTNLFESR_					0	0	0	0	ATMG01190.1;AT2G07698.1	ATMG01190.1	ATMG01190.1	MULTI-MSMS	AvrRpm1_Af1521_exp1	Af1521_exp1	626.3234252929688	2	625.822	1249.63	-0.21723	-0.00013595	0.66016	0.00041314	0.44292	0.00027719	626.3242466921236	66.963	0.36153	66.963	66.825	67.186	0					40	18	3	0	0	0	3.2988E-06	1	20433	20433
AAELTNLFESR	11	Unmodified	_AAELTNLFESR_					0	0	0	0	ATMG01190.1;AT2G07698.1	ATMG01190.1	ATMG01190.1	MULTI-MSMS	AvrRpm1_Af1521_exp2	Af1521_exp2	625.8222045898438	2	625.822	1249.63	-0.1428	-8.9369e-05	0.081185	5.0807E-05	-0.061618	-3.8562e-05	625.8225180987104	73.565	0.34885	73.565	73.416	73.765	0					76	31	3	0	0	0	0.0031229	2	24059	24059;24138
AAENTLDSSAVTK	13	Unmodified	_AAENTLDSSAVTK_					0	0	0	0	AT5G65460.5;AT5G65460.6;AT5G65460.2;AT5G65460.1;AT5G65460.4;AT5G65460.3	AT5G65460.5	AT5G65460.5	MULTI-MSMS	AvrRpm1_Af1521_exp2	Af1521_exp2	653.828	2	653.828	1305.64	0.35052	0.00022918	0.06365	4.1616E-05	0.41417	0.00027079	653.828	38.68	0.27832	38.68	38.559	38.837	0					21	14	2	0	0	0	0.013345	1	11514	11514
AAFGGSGGRGSSSGGGYSSGSSSYGSGGR	29	Unmodified	_AAFGGSGGRGSSSGGGYSSGSSSYGSGGR_					0	0	0	1	CON__P35908;CON__P35908v2	CON__P35908;CON__P35908v2	CON__P35908v2	MULTI-MSMS	AvrRpm1_Af1521_exp3	Af1521_exp3	834.6949462890625	3	834.361	2500.06	0.089451	7.4634E-05	0.092056	7.6808E-05	0.18151	0.00015144	834.6949443554004	35.616	0.5257	35.616	35.412	35.938	0					96	27	5	0	0	0	4.5237E-36	1	10979	10979
AAFPNLNSDAGLK	13	Unmodified	_AAFPNLNSDAGLK_					0	0	0	0	AT1G30230.1;AT1G30230.2	AT1G30230.1	AT1G30230.1	MULTI-MSMS	AvrRpm1_Af1521_exp1	Af1521_exp1	659.3441162109375	2	659.344	1316.67	0.10637	7.0135E-05	0.23438	0.00015453	0.34075	0.00022467	659.344	59.229	0.43307	59.229	59.068	59.501	0					53	22	3	0	0	0	0.014835	1	17568	17568
AAFPNLNSDAGLK	13	Unmodified	_AAFPNLNSDAGLK_					0	0	0	0	AT1G30230.1;AT1G30230.2	AT1G30230.1	AT1G30230.1	MULTI-MSMS	AvrRpm1_G42E_exp1	G42E_exp1	659.344	2	659.344	1316.67	0.25343	0.00016709	0.011778	7.766E-06	0.2652	0.00017486	659.3435841235547	59.205	0.43115	59.205	59.01	59.441	0					51	22	3	0	0	0	0.013708	1	17632	17632
AAFPNLNSDAGLK	13	Unmodified	_AAFPNLNSDAGLK_					0	0	0	0	AT1G30230.1;AT1G30230.2	AT1G30230.1	AT1G30230.1	MULTI-MSMS	AvrRpm1_Af1521_exp3	Af1521_exp3	659.8453369140625	2	659.344	1316.67	0.26171	0.00017255	0.41668	0.00027474	0.67839	0.00044729	659.3435773672996	63.86	0.43528	63.86	63.665	64.1	0					50	22	3	0	0	0	0.018618	1	21448	21448
AAFPNLNSDAGLK	13	Acetyl (Protein N-term)	_(Acetyl (Protein N-term))AAFPNLNSDAGLK_					1	0	0	0	AT1G30230.1;AT1G30230.2	AT1G30230.1	AT1G30230.1	MULTI-MSMS	AvrRpm1_Af1521_exp1	Af1521_exp1	680.3490600585938	2	680.349	1358.68	0.18323	0.00012466	-0.037613	-2.559e-05	0.14562	9.9069E-05	680.3488233610253	77.321	1.2687	77.321	76.911	78.18	0					224	71	5	0	0	0	4.3517E-06	2	24267	24082;24267
AAFPNLNSDAGLK	13	Acetyl (Protein N-term)	_(Acetyl (Protein N-term))AAFPNLNSDAGLK_					1	0	0	0	AT1G30230.1;AT1G30230.2	AT1G30230.1	AT1G30230.1	MULTI-MSMS	AvrRpm1_G42E_exp1	G42E_exp1	680.3489379882812	2	680.349	1358.68	-0.033758	-2.2967e-05	0.15633	0.00010636	0.12257	8.3392E-05	680.3489427499159	77.231	1.3218	77.231	76.863	78.185	0					230	71	6	0	0	0	3.2034E-05	2	24179	24179;24372
AAFPNLNSDAGLK	13	Acetyl (Protein N-term)	_(Acetyl (Protein N-term))AAFPNLNSDAGLK_					1	0	0	0	AT1G30230.1;AT1G30230.2	AT1G30230.1	AT1G30230.1	MULTI-SECPEP	AvrRpm1_Af1521_exp3	Af1521_exp3	680.8385620117188	2	680.349	1358.68	-0.13946	-9.4883e-05	0.17489	0.00011899	0.035431	2.4106E-05	680.3488999075423	76.694	0.69965	76.694	76.472	77.172	0					178	63	5	0	0	0	0.014771	1	26107	26107
AAFPNLNSDAGLK	13	Acetyl (Protein N-term)	_(Acetyl (Protein N-term))AAFPNLNSDAGLK_					1	0	0	0	AT1G30230.1;AT1G30230.2	AT1G30230.1	AT1G30230.1	MULTI-MSMS	AvrRpm1_Af1521_exp2	Af1521_exp2	680.3487548828125	2	680.349	1358.68	-0.22333	-0.00015194	0.24299	0.00016532	0.019666	1.338E-05	680.3489290879918	78.181	0.48198	78.181	77.999	78.481	0					208	66	5	0	0	0	0.011731	1	25353	25353
AAFPNLNSDAGLKK	14	Acetyl (Protein N-term)	_(Acetyl (Protein N-term))AAFPNLNSDAGLKK_					1	0	0	1	AT1G30230.1;AT1G30230.2	AT1G30230.1	AT1G30230.1	MULTI-MSMS	AvrRpm1_G42E_exp2	G42E_exp2	744.3975830078125	2	744.396	1486.78	-0.027898	-2.0767e-05	-0.11498	-8.5593e-05	-0.14288	-0.00010636	744.3961848295827	68.211	0.2854	68.211	68.069	68.355	0					71	29	3	0	0	0	0.016097	1	22678	22678
AAFPNLNSDAGLKK	14	Acetyl (Protein N-term)	_(Acetyl (Protein N-term))AAFPNLNSDAGLKK_					1	0	0	1	AT1G30230.1;AT1G30230.2	AT1G30230.1	AT1G30230.1	MULTI-MSMS	AvrRpm1_Af1521_exp1	Af1521_exp1	496.9344482421875	3	496.6	1486.78	0.41055	0.00020388	-0.23853	-0.00011845	0.17203	8.5429E-05	496.5997603181079	63.151	0.33258	63.151	63.055	63.387	0					27	17	2	0	0	0	0.00050515	1	19034	19034
AAFPNLNSDAGLKK	14	Acetyl (Protein N-term)	_(Acetyl (Protein N-term))AAFPNLNSDAGLKK_					1	0	0	1	AT1G30230.1;AT1G30230.2	AT1G30230.1	AT1G30230.1	MULTI-SECPEP	AvrRpm1_G42E_exp1	G42E_exp1	744.6876220703125	2	744.396	1486.78	0.086947	6.4723E-05	-0.023784	-1.7705e-05	0.063162	4.7018E-05	744.3963226744146	63.042	0.67555	63.042	62.728	63.403	0					108	35	4	0	0	0	2.2177E-05	1	19105	19105
AAFPNLNSDAGLKK	14	Acetyl (Protein N-term)	_(Acetyl (Protein N-term))AAFPNLNSDAGLKK_					1	0	0	1	AT1G30230.1;AT1G30230.2	AT1G30230.1	AT1G30230.1	MULTI-MSMS	AvrRpm1_Af1521_exp3	Af1521_exp3	744.8978271484375	2	744.396	1486.78	-0.11286	-8.4014e-05	0.33695	0.00025082	0.22408	0.00016681	744.3965728088101	66.996	0.44128	66.996	66.83	67.271	0					76	22	4	0	0	0	1.3099E-08	1	22594	22594
AAFPNLNSDAGLKK	14	Acetyl (Protein N-term)	_(Acetyl (Protein N-term))AAFPNLNSDAGLKK_					1	0	0	1	AT1G30230.1;AT1G30230.2	AT1G30230.1	AT1G30230.1	MULTI-MSMS	AvrRpm1_Af1521_exp2	Af1521_exp2	744.3961791992188	2	744.396	1486.78	-0.023885	-1.778e-05	-0.26496	-0.00019723	-0.28884	-0.00021501	744.3961255691098	68.375	0.33979	68.375	68.225	68.565	0					56	21	3	0	0	0	0.00021564	2	22390	22383;22390
AAFPNLNSGSGLK	13	Acetyl (Protein N-term)	_(Acetyl (Protein N-term))AAFPNLNSGSGLK_					1	0	0	0	AT2G18110.1	AT2G18110.1	AT2G18110.1	MULTI-MSMS	AvrRpm1_G42E_exp2	G42E_exp2	659.8450317382812	2	659.344	1316.67	0.19133	0.00012615	-0.11837	-7.8048e-05	0.072958	4.8105E-05	659.3434083652452	75.518	0.34608	75.518	75.352	75.698	0					126	49	3	0	0	0	0.037937	1	24669	24669
AAFPNLNSGSGLK	13	Acetyl (Protein N-term)	_(Acetyl (Protein N-term))AAFPNLNSGSGLK_					1	0	0	0	AT2G18110.1	AT2G18110.1	AT2G18110.1	MULTI-MSMS	AvrRpm1_Af1521_exp1	Af1521_exp1	659.3433837890625	2	659.344	1316.67	0.47761	0.00031491	0.034783	2.2934E-05	0.5124	0.00033785	659.3435310831129	74.047	0.8981	74.047	73.74	74.638	0					146	49	5	0	0	0	0.00046246	2	23113	22919;23113
AAFPNLNSGSGLK	13	Acetyl (Protein N-term)	_(Acetyl (Protein N-term))AAFPNLNSGSGLK_					1	0	0	0	AT2G18110.1	AT2G18110.1	AT2G18110.1	MULTI-MSMS	AvrRpm1_G42E_exp1	G42E_exp1	659.344	2	659.344	1316.67	0.48441	0.00031939	0.084849	5.5945E-05	0.56926	0.00037534	659.3435382468164	73.931	0.71031	73.931	73.652	74.362	0					130	37	5	0	0	0	6.2728E-06	2	23011	23011;23200
AAFPNLNSGSGLK	13	Acetyl (Protein N-term)	_(Acetyl (Protein N-term))AAFPNLNSGSGLK_					1	0	0	0	AT2G18110.1	AT2G18110.1	AT2G18110.1	MULTI-MSMS	AvrRpm1_Af1521_exp3	Af1521_exp3	659.343	2	659.344	1316.67	-0.026756	-1.7641e-05	0.15113	9.9646E-05	0.12437	8.2005E-05	659.3435790683668	74.128	0.50043	74.128	73.954	74.455	0					92	28	5	0	0	0	0.00046246	1	25146	25146
AAFPNLNSGSGLK	13	Acetyl (Protein N-term)	_(Acetyl (Protein N-term))AAFPNLNSGSGLK_					1	0	0	0	AT2G18110.1	AT2G18110.1	AT2G18110.1	MULTI-SECPEP	AvrRpm1_G42E_exp3	G42E_exp3	659.3253784179688	2	659.344	1316.67	0.17717	0.00011682	-0.4023	-0.00026525	-0.22513	-0.00014844	659.3432478233651	74.161	0.32602	74.161	74.005	74.331	0					107	45	3	0	0	0	0.018802	1	23446	23446
AAFPNLNSGSGLK	13	Acetyl (Protein N-term)	_(Acetyl (Protein N-term))AAFPNLNSGSGLK_					1	0	0	0	AT2G18110.1	AT2G18110.1	AT2G18110.1	MULTI-MSMS	AvrRpm1_Af1521_exp2	Af1521_exp2	659.343	2	659.344	1316.67	0.13449	8.8674E-05	-0.027664	-1.824e-05	0.10682	7.0434E-05	659.3434146476303	75.63	0.38095	75.63	75.462	75.843	0					131	47	4	0	0	0	0.015644	1	24668	24668
AAFPNLNSGSGLKK	14	Acetyl (Protein N-term)	_(Acetyl (Protein N-term))AAFPNLNSGSGLKK_					1	0	0	1	AT2G18110.1	AT2G18110.1	AT2G18110.1	MULTI-MSMS	AvrRpm1_Af1521_exp1	Af1521_exp1	723.3909912109375	2	723.391	1444.77	-0.13601	-9.8391e-05	0.089083	6.4442E-05	-0.04693	-3.3949e-05	723.391	59.746	0.45333	59.746	59.52	59.973	0					61	23	3	0	0	0	0.0016146	1	17735	17735
AAFPNLNSGSGLKK	14	Acetyl (Protein N-term)	_(Acetyl (Protein N-term))AAFPNLNSGSGLKK_					1	0	0	1	AT2G18110.1	AT2G18110.1	AT2G18110.1	MULTI-MSMS	AvrRpm1_G42E_exp1	G42E_exp1	723.3909912109375	2	723.391	1444.77	0.093793	6.7849E-05	-0.060085	-4.3465e-05	0.033709	2.4384E-05	723.3909007830954	59.669	0.51343	59.669	59.441	59.955	0					76	26	4	0	0	0	0.00053395	1	17789	17789
AAFPNLNSGSGLKK	14	Acetyl (Protein N-term)	_(Acetyl (Protein N-term))AAFPNLNSGSGLKK_					1	0	0	1	AT2G18110.1	AT2G18110.1	AT2G18110.1	MULTI-MSMS	AvrRpm1_Af1521_exp3	Af1521_exp3	723.3905029296875	2	723.391	1444.77	0.16666	0.00012056	-0.56934	-0.00041185	-0.40268	-0.0002913	723.3909954291008	64.435	0.36314	64.435	64.249	64.613	0					54	18	4	0	0	0	9.8652E-05	1	21639	21639
AAFPNLNSGSGLKK	14	Acetyl (Protein N-term)	_(Acetyl (Protein N-term))AAFPNLNSGSGLKK_					1	0	0	1	AT2G18110.1	AT2G18110.1	AT2G18110.1	MULTI-MSMS	AvrRpm1_Af1521_exp2	Af1521_exp2	723.8928833007812	2	723.391	1444.77	-0.025202	-1.8231e-05	0.10389	7.5156E-05	0.078692	5.6925E-05	723.391	65.672	0.24683	65.672	65.547	65.794	0					28	15	2	0	0	0	0.022174	1	21443	21443
AAGGFLTR	8	Acetyl (Protein N-term)	_(Acetyl (Protein N-term))AAGGFLTR_					1	0	0	0	AT3G43300.2;AT3G43300.3;AT3G43300.1	AT3G43300.2	AT3G43300.2	MSMS	AvrRpm1_Af1521_exp3	Af1521_exp3	417.7269287109375	2	417.727	833.44	NaN	NaN	NaN	NaN	NaN	NaN	NaN	62.07	1	62.07	61.57	62.57	0								0	0	0	0.043271	1	20818	20818
AAGGGINPTVAVER	14	Unmodified	_AAGGGINPTVAVER_					0	0	0	0	AT1G45474.2;AT1G45474.1	AT1G45474.2	AT1G45474.2	MULTI-MSMS	AvrRpm1_G42E_exp2	G42E_exp2	656.3540649414062	2	656.354	1310.69	0.24194	0.0001588	-0.28818	-0.00018915	-0.046244	-3.0352e-05	656.3541649105911	51.518	0.32252	51.518	51.326	51.648	0					23	16	2	0	0	0	4.335E-06	1	16823	16823
AAGGGINPTVAVER	14	Unmodified	_AAGGGINPTVAVER_					0	0	0	0	AT1G45474.2;AT1G45474.1	AT1G45474.2	AT1G45474.2	MULTI-MSMS	AvrRpm1_Af1521_exp2	Af1521_exp2	656.3533935546875	2	656.354	1310.69	0.36904	0.00024222	-0.31762	-0.00020847	0.051418	3.3749E-05	656.3541742042179	51.576	0.24608	51.576	51.44	51.686	0					30	12	3	0	0	0	0.0010692	1	16290	16290
AAGMTCIVTK	10	Oxidation (M)	_AAGM(Oxidation (M))TCIVTK_		AAGM(1)TCIVTK		AAGM(150)TCIVTK	0	0	1	0	AT3G48420.1	AT3G48420.1	AT3G48420.1	MULTI-MSMS	AvrRpm1_G42E_exp2	G42E_exp2	534.265	2	534.265	1066.52	0.045904	2.4525E-05	-0.18065	-9.6517e-05	-0.13475	-7.1992e-05	534.265	32.494	0.40667	32.494	32.365	32.772	0					58	21	4	0	0	0	3.0818E-06	1	9698	9698
AAGMTCIVTK	10	Oxidation (M)	_AAGM(Oxidation (M))TCIVTK_		AAGM(1)TCIVTK		AAGM(120)TCIVTK	0	0	1	0	AT3G48420.1	AT3G48420.1	AT3G48420.1	MULTI-MSMS	AvrRpm1_Af1521_exp3	Af1521_exp3	534.265	2	534.265	1066.52	-0.29576	-0.00015801	0.71747	0.00038332	0.42172	0.00022531	534.2652065271957	31.675	0.22388	31.675	31.559	31.783	0					17	11	2	0	0	0	0.00045458	1	9525	9525
AAGMTCIVTK	10	Oxidation (M)	_AAGM(Oxidation (M))TCIVTK_		AAGM(1)TCIVTK		AAGM(100)TCIVTK	0	0	1	0	AT3G48420.1	AT3G48420.1	AT3G48420.1	MULTI-MSMS	AvrRpm1_G42E_exp3	G42E_exp3	534.265	2	534.265	1066.52	0.089993	4.808E-05	-0.019317	-1.032e-05	0.070677	3.776E-05	534.2648455032968	31.68	0.1695	31.68	31.59	31.759	0					15	8	2	0	0	0	0.0018957	1	9510	9510
AAGMTCIVTK	10	Oxidation (M)	_AAGM(Oxidation (M))TCIVTK_		AAGM(1)TCIVTK		AAGM(150)TCIVTK	0	0	1	0	AT3G48420.1	AT3G48420.1	AT3G48420.1	MULTI-MSMS	AvrRpm1_Af1521_exp2	Af1521_exp2	534.265	2	534.265	1066.52	-0.031153	-1.6644e-05	-0.087699	-4.6854e-05	-0.11885	-6.3498e-05	534.2650005570799	32.976	0.61497	32.976	32.623	33.238	0					54	32	3	0	0	0	2.2063E-06	1	9367	9367
AAGMTCIVTK	10	Unmodified	_AAGMTCIVTK_					0	0	0	0	AT3G48420.1	AT3G48420.1	AT3G48420.1	MULTI-MSMS	AvrRpm1_G42E_exp2	G42E_exp2	526.2672119140625	2	526.267	1050.52	0.18449	9.7093E-05	-0.69538	-0.00036595	-0.51088	-0.00026886	526.2668589865339	45.433	0.33974	45.433	45.249	45.589	0					40	17	3	0	0	0	0.016048	1	14542	14542
AAGMTCIVTK	10	Unmodified	_AAGMTCIVTK_					0	0	0	0	AT3G48420.1	AT3G48420.1	AT3G48420.1	MULTI-MSMS	AvrRpm1_Af1521_exp2	Af1521_exp2	526.2674560546875	2	526.267	1050.52	0.42376	0.00022301	-0.11392	-5.9954e-05	0.30984	0.00016306	526.2672493888151	45.635	0.35598	45.635	45.459	45.815	0					38	18	3	0	0	0	0.028284	1	14088	14088
AAHLLQCR	8	Unmodified	_AAHLLQCR_					0	0	0	0	AT4G16760.2;AT4G16760.1	AT4G16760.2	AT4G16760.2	MULTI-MSMS	AvrRpm1_Af1521_exp2	Af1521_exp2	323.5079345703125	3	323.508	967.502	0.088951	2.8776E-05	1.223	0.00039565	1.3119	0.00042442	323.50793675374877	32.178	0.18713	32.178	32.081	32.268	0					15	9	3	0	0	0	0.0039337	1	9109	9109
AAIEEVQPEK	10	Unmodified	_AAIEEVQPEK_					0	0	0	0	AT5G10540.1	AT5G10540.1	AT5G10540.1	MULTI-MSMS	AvrRpm1_Af1521_exp2	Af1521_exp2	557.2930297851562	2	557.293	1112.57	0.17427	9.7118E-05	0.21797	0.00012148	0.39224	0.00021859	557.2929325187073	39.373	0.29891	39.373	39.231	39.53	0					26	15	2	0	0	0	0.0069777	1	11765	11765
AAKPGAATPTYSPK	14	Acetyl (Protein N-term)	_(Acetyl (Protein N-term))AAKPGAATPTYSPK_					1	0	0	1	AT4G27490.6;AT4G27490.5;AT4G27490.2;AT4G27490.4;AT4G27490.3;AT4G27490.1	AT4G27490.6	AT4G27490.6	MULTI-MSMS	AvrRpm1_G42E_exp2	G42E_exp2	701.874	2	701.372	1400.73	0.18244	0.00012796	0.083914	5.8855E-05	0.26636	0.00018682	701.8738889805467	40.718	0.24067	40.718	40.635	40.876	0					20	12	2	0	0	0	0.0030453	1	12825	12825
AALDPGAFQQK	11	Unmodified	_AALDPGAFQQK_					0	0	0	0	AT5G11490.3;AT5G11490.1;AT5G11490.2	AT5G11490.3	AT5G11490.3	MULTI-SECPEP	AvrRpm1_G42E_exp2	G42E_exp2	573.8087768554688	2	573.301	1144.59	0.19218	0.00011018	0.27089	0.0001553	0.46307	0.00026548	573.301	51.676	0.31715	51.676	51.554	51.871	0					23	16	2	0	0	0	0.031419	1	16864	16864
AALDPGAFQQK	11	Unmodified	_AALDPGAFQQK_					0	0	0	0	AT5G11490.3;AT5G11490.1;AT5G11490.2	AT5G11490.3	AT5G11490.3	MULTI-MSMS	AvrRpm1_Af1521_exp2	Af1521_exp2	573.3010864257812	2	573.301	1144.59	0.045512	2.6092E-05	0.14893	8.5381E-05	0.19444	0.00011147	573.3014061062725	51.804	0.31473	51.804	51.629	51.944	0					21	16	2	0	0	0	0.0059405	1	16388	16388
AALPVGTVSGAPK	13	Unmodified	_AALPVGTVSGAPK_					0	0	0	0	AT3G55870.2;AT3G55870.1;AT3G55870.3;AT5G05730.1;AT5G05730.2	AT3G55870.2	AT3G55870.2	MULTI-MSMS	AvrRpm1_G42E_exp2	G42E_exp2	584.341	2	584.34	1166.67	0.28161	0.00016455	0.13855	8.0962E-05	0.42016	0.00024552	584.3403594490516	53.631	0.15085	53.631	53.551	53.702	0					12	7	2	0	0	0	0.011732	1	17614	17614
AALPVGTVSGAPK	13	Unmodified	_AALPVGTVSGAPK_					0	0	0	0	AT3G55870.2;AT3G55870.1;AT3G55870.3;AT5G05730.1;AT5G05730.2	AT3G55870.2	AT3G55870.2	MULTI-MSMS	AvrRpm1_Af1521_exp2	Af1521_exp2	584.3405151367188	2	584.34	1166.67	-0.14252	-8.3281e-05	0.49673	0.00029026	0.35421	0.00020698	584.3405350262731	53.925	0.17108	53.925	53.841	54.012	0					20	8	3	0	0	0	0.0042432	1	17178	17178
AALQAGIDK	9	Unmodified	_AALQAGIDK_					0	0	0	0	AT2G28000.1	AT2G28000.1	AT2G28000.1	MULTI-MSMS	AvrRpm1_G42E_exp2	G42E_exp2	443.7533874511719	2	443.753	885.492	0.23037	0.00010223	-0.21379	-9.4869e-05	0.016587	7.3606E-06	443.7531700256425	37.885	0.27753	37.885	37.77	38.048	0					19	14	2	0	0	0	0.015843	1	11722	11722
AALQAGIDK	9	Unmodified	_AALQAGIDK_					0	0	0	0	AT2G28000.1	AT2G28000.1	AT2G28000.1	MULTI-MSMS	AvrRpm1_Af1521_exp2	Af1521_exp2	443.7532653808594	2	443.753	885.492	0.27351	0.00012137	0.27977	0.00012415	0.55328	0.00024552	443.75330659006244	38.067	0.37668	38.067	37.881	38.258	0					40	19	3	0	0	0	0.014266	1	11256	11256
AALTMQFEGEK	11	Acetyl (Protein N-term),Oxidation (M)	_(Acetyl (Protein N-term))AALTM(Oxidation (M))QFEGEK_		AALTM(1)QFEGEK		AALTM(83)QFEGEK	1	0	1	0	AT5G50950.4;AT5G50950.2;AT5G50950.1	AT5G50950.4	AT5G50950.4	MULTI-MSMS	AvrRpm1_Af1521_exp2	Af1521_exp2	641.8032836914062	2	641.803	1281.59	0.10674	6.8506E-05	0.046486	2.9835E-05	0.15323	9.8341E-05	641.8027172582723	68.306	0.38921	68.306	68.104	68.493	0					36	24	2	0	0	0	0.0011159	1	22353	22353
AALTMQFEGEKK	12	Acetyl (Protein N-term),Oxidation (M)	_(Acetyl (Protein N-term))AALTM(Oxidation (M))QFEGEKK_		AALTM(1)QFEGEKK		AALTM(110)QFEGEKK	1	0	1	1	AT5G50950.4;AT5G50950.2;AT5G50950.1	AT5G50950.4	AT5G50950.4	MULTI-MSMS	AvrRpm1_G42E_exp2	G42E_exp2	705.8499145507812	2	705.85	1409.69	0.093133	6.5738E-05	-0.26967	-0.00019035	-0.17654	-0.00012461	705.8500634113163	60.574	0.39249	60.574	60.387	60.78	0					29	21	2	0	0	0	0.00012181	1	20067	20067
AALTMQFEGEKK	12	Acetyl (Protein N-term),Oxidation (M)	_(Acetyl (Protein N-term))AALTM(Oxidation (M))QFEGEKK_		AALTM(1)QFEGEKK		AALTM(140)QFEGEKK	1	0	1	1	AT5G50950.4;AT5G50950.2;AT5G50950.1	AT5G50950.4	AT5G50950.4	MULTI-MSMS	AvrRpm1_Af1521_exp3	Af1521_exp3	705.85	2	705.85	1409.69	-0.089403	-6.3105e-05	-0.52018	-0.00036717	-0.60958	-0.00043027	706.3515855947171	59.299	0.36008	59.299	59.121	59.481	0					38	18	3	0	0	0	3.3733E-08	1	19787	19787
AALTMQFEGEKK	12	Acetyl (Protein N-term),Oxidation (M)	_(Acetyl (Protein N-term))AALTM(Oxidation (M))QFEGEKK_		AALTM(1)QFEGEKK		AALTM(150)QFEGEKK	1	0	1	1	AT5G50950.4;AT5G50950.2;AT5G50950.1	AT5G50950.4	AT5G50950.4	MULTI-MSMS	AvrRpm1_Af1521_exp2	Af1521_exp2	705.8501586914062	2	705.85	1409.69	0.15274	0.00010781	0.31173	0.00022004	0.46447	0.00032785	705.8501430614162	60.721	0.4534	60.721	60.544	60.997	0					69	23	4	0	0	0	1.0285E-09	1	19632	19632
AALVLKR	7	Unmodified	_AALVLKR_					0	0	0	1	AT3G63490.1;AT3G63490.2	AT3G63490.1	AT3G63490.1	MULTI-SECPEP	AvrRpm1_G42E_exp2	G42E_exp2	386.22149658203125	2	385.766	769.517	0.25162	9.7066E-05	0.14832	5.7215E-05	0.39994	0.00015428	385.7659659121295	36.61	0.35158	36.61	36.429	36.781	0					29	18	2	0	0	0	0.047104	1	11294	11294
AAMTEEDLAELAR	13	Oxidation (M)	_AAM(Oxidation (M))TEEDLAELAR_		AAM(1)TEEDLAELAR		AAM(150)TEEDLAELAR	0	0	1	0	AT3G19170.1;AT3G19170.2	AT3G19170.1	AT3G19170.1	MULTI-MSMS	AvrRpm1_G42E_exp2	G42E_exp2	718.341	2	718.34	1434.67	0.068802	4.9423E-05	-0.27571	-0.00019806	-0.20691	-0.00014863	718.3402301563484	60.4	0.35049	60.4	60.201	60.552	0					62	18	5	0	0	0	9.1862E-10	1	20006	20006
AAMTEEDLAELAR	13	Oxidation (M)	_AAM(Oxidation (M))TEEDLAELAR_		AAM(1)TEEDLAELAR		AAM(160)TEEDLAELAR	0	0	1	0	AT3G19170.1;AT3G19170.2	AT3G19170.1	AT3G19170.1	MULTI-MSMS	AvrRpm1_Af1521_exp3	Af1521_exp3	718.341	2	718.34	1434.67	-0.029294	-2.1043e-05	-0.06261	-4.4975e-05	-0.091904	-6.6018e-05	718.3402104697038	59.207	0.28134	59.207	59.029	59.31	0					27	14	2	0	0	0	5.3399E-14	1	19740	19740
AAMTEEDLAELAR	13	Oxidation (M)	_AAM(Oxidation (M))TEEDLAELAR_		AAM(1)TEEDLAELAR		AAM(150)TEEDLAELAR	0	0	1	0	AT3G19170.1;AT3G19170.2	AT3G19170.1	AT3G19170.1	MULTI-MSMS	AvrRpm1_Af1521_exp2	Af1521_exp2	718.3400268554688	2	718.34	1434.67	-0.020867	-1.499e-05	0.054495	3.9146E-05	0.033627	2.4156E-05	718.3402929362844	60.591	0.47327	60.591	60.373	60.846	0					45	24	2	0	0	0	1.1974E-09	1	19557	19557
AAPEAAEKLR	10	Unmodified	_AAPEAAEKLR_					0	0	0	1	AT2G38040.2;AT2G38040.1	AT2G38040.2	AT2G38040.2	MULTI-MSMS	AvrRpm1_Af1521_exp2	Af1521_exp2	352.5329284667969	3	352.533	1054.58	-0.12886	-4.5427e-05	0.080533	2.8391E-05	-0.048327	-1.7037e-05	352.53299208969435	31.844	0.32089	31.844	31.703	32.024	0					37	16	3	0	0	0	0.0015686	1	8971	8971
AAPEGGISDVVEK	13	Unmodified	_AAPEGGISDVVEK_					0	0	0	0	AT3G62410.1	AT3G62410.1	AT3G62410.1	MULTI-MSMS	AvrRpm1_G42E_exp2	G42E_exp2	636.3270874023438	2	636.328	1270.64	-0.12592	-8.0124e-05	-0.42521	-0.00027057	-0.55113	-0.0003507	636.3267737757524	49.713	0.73931	49.713	49.134	49.873	0					74	43	3	0	0	0	0.0014791	1	16083	16083
AAPEGGISDVVEK	13	Unmodified	_AAPEGGISDVVEK_					0	0	0	0	AT3G62410.1	AT3G62410.1	AT3G62410.1	MULTI-MSMS	AvrRpm1_Af1521_exp3	Af1521_exp3	636.8292236328125	2	636.328	1270.64	-0.26209	-0.00016678	0.34072	0.00021681	0.078624	5.0031E-05	636.3276647597276	48.434	0.27896	48.434	48.306	48.585	0					24	14	2	0	0	0	0.00043751	1	15806	15806
AAPEGGISDVVEK	13	Unmodified	_AAPEGGISDVVEK_					0	0	0	0	AT3G62410.1	AT3G62410.1	AT3G62410.1	MULTI-MSMS	AvrRpm1_G42E_exp3	G42E_exp3	636.325	2	636.328	1270.64	-0.2101	-0.00013369	-2.248	-0.0014304	-2.4581	-0.0015641	636.3255076140244	48.413	0.24358	48.413	48.221	48.464	0					18	12	2	0	0	0	0.0053414	1	15635	15635
AAPEGGISDVVEK	13	Unmodified	_AAPEGGISDVVEK_					0	0	0	0	AT3G62410.1	AT3G62410.1	AT3G62410.1	MULTI-MSMS	AvrRpm1_Af1521_exp2	Af1521_exp2	636.327	2	636.328	1270.64	-0.15639	-9.9514e-05	-1.1283	-0.00071798	-1.2847	-0.0008175	636.3265774826314	49.769	0.39958	49.769	49.615	50.015	0					50	27	3	0	0	0	0.00013832	1	15618	15618
AAPSSTTTAWK	11	Unmodified	_AAPSSTTTAWK_					0	0	0	0		REV__AT1G49890.1	REV__AT1G49890.1	MSMS	AvrRpm1_Af1521_exp1	Af1521_exp1	560.7866821289062	2	560.785	1119.56	NaN	NaN	NaN	NaN	NaN	NaN	NaN	43.156	1	43.156	42.656	43.656	0								0	0	0	0.022937	1	11697	11697
AAPSSTTTAWK	11	Unmodified	_AAPSSTTTAWK_					0	0	0	0		REV__AT1G49890.1	REV__AT1G49890.1	MSMS	AvrRpm1_Af1521_exp3	Af1521_exp3	560.7852783203125	2	560.785	1119.56	NaN	NaN	NaN	NaN	NaN	NaN	NaN	44.742	1	44.742	44.242	45.242	0								0	0	0	0.012381	1	14408	14408
AAPVAEAPKPAEEEEAPKPK	20	Unmodified	_AAPVAEAPKPAEEEEAPKPK_					0	0	0	2	AT1G57720.2;AT1G57720.1	AT1G57720.2	AT1G57720.2	MULTI-MSMS	AvrRpm1_G42E_exp2	G42E_exp2	687.3629150390625	3	687.028	2058.06	0.37307	0.00025631	-0.17979	-0.00012352	0.19327	0.00013278	687.3625636077232	39.763	0.76338	39.763	39.348	40.111	0					86	40	6	0	0	0	1.3731E-19	1	12422	12422
AAPVAEAPKPAEEEEAPKPK	20	Unmodified	_AAPVAEAPKPAEEEEAPKPK_					0	0	0	2	AT1G57720.2;AT1G57720.1	AT1G57720.2	AT1G57720.2	MULTI-MSMS	AvrRpm1_G42E_exp2	G42E_exp2	515.774	4	515.523	2058.06	0.56039	0.00028889	-0.19518	-0.00010062	0.36521	0.00018827	515.7737161557259	39.757	0.3564	39.757	39.571	39.927	0					75	18	6	0	0	0	6.178600000000001E-25	1	12423	12423
AAPVAEAPKPAEEEEAPKPK	20	Unmodified	_AAPVAEAPKPAEEEEAPKPK_					0	0	0	2	AT1G57720.2;AT1G57720.1	AT1G57720.2	AT1G57720.2	MULTI-MSMS	AvrRpm1_Af1521_exp1	Af1521_exp1	515.7738037109375	4	515.523	2058.06	-0.19202	-9.8991e-05	0.16784	8.6524E-05	-0.024183	-1.2467e-05	515.7738977364241	34.153	1.0736	34.153	33.745	34.819	0					296	57	7	0	0	0	5.9504E-30	2	8489	8299;8489
AAPVAEAPKPAEEEEAPKPK	20	Unmodified	_AAPVAEAPKPAEEEEAPKPK_					0	0	0	2	AT1G57720.2;AT1G57720.1	AT1G57720.2	AT1G57720.2	MULTI-MSMS	AvrRpm1_Af1521_exp1	Af1521_exp1	687.0280151367188	3	687.028	2058.06	-0.25032	-0.00017198	0.23952	0.00016456	-0.0108	-7.4197e-06	687.363	34.145	0.86487	34.145	33.783	34.648	0					201	46	6	0	0	0	7.6158E-08	1	8324	8324
AAPVAEAPKPAEEEEAPKPK	20	Unmodified	_AAPVAEAPKPAEEEEAPKPK_					0	0	0	2	AT1G57720.2;AT1G57720.1	AT1G57720.2	AT1G57720.2	MULTI-MSMS	AvrRpm1_G42E_exp1	G42E_exp1	515.7738647460938	4	515.523	2058.06	0.016964	8.7453E-06	-0.059015	-3.0423e-05	-0.042051	-2.1678e-05	515.7738066084347	34.066	1.0874	34.066	33.69	34.778	0					292	59	7	0	0	0	1.6646999999999997E-19	2	8508	8318;8508
AAPVAEAPKPAEEEEAPKPK	20	Unmodified	_AAPVAEAPKPAEEEEAPKPK_					0	0	0	2	AT1G57720.2;AT1G57720.1	AT1G57720.2	AT1G57720.2	MULTI-MSMS	AvrRpm1_G42E_exp1	G42E_exp1	687.0283813476562	3	687.028	2058.06	0.10105	6.9427E-05	-0.064729	-4.4471e-05	0.036325	2.4956E-05	687.363	34.061	0.78815	34.061	33.746	34.534	0					178	43	6	0	0	0	3.2452E-08	1	8341	8341
AAPVAEAPKPAEEEEAPKPK	20	Unmodified	_AAPVAEAPKPAEEEEAPKPK_					0	0	0	2	AT1G57720.2;AT1G57720.1	AT1G57720.2	AT1G57720.2	MULTI-MSMS	AvrRpm1_Af1521_exp3	Af1521_exp3	515.7737426757812	4	515.523	2058.06	-0.21651	-0.00011161	0.1762	9.0833E-05	-0.04031	-2.0781e-05	515.7738983170922	38.896	0.52577	38.896	38.695	39.221	0					117	27	6	0	0	0	5.9504E-30	1	12162	12162
AAPVAEAPKPAEEEEAPKPK	20	Unmodified	_AAPVAEAPKPAEEEEAPKPK_					0	0	0	2	AT1G57720.2;AT1G57720.1	AT1G57720.2	AT1G57720.2	MULTI-MSMS	AvrRpm1_Af1521_exp3	Af1521_exp3	687.3626098632812	3	687.028	2058.06	-0.11472	-7.8817e-05	-0.099168	-6.8131e-05	-0.21389	-0.00014695	687.3626415499745	38.889	0.43378	38.889	38.676	39.11	0					81	22	5	0	0	0	2.7299999999999996E-19	1	12172	12172
AAPVAEAPKPAEEEEAPKPK	20	Unmodified	_AAPVAEAPKPAEEEEAPKPK_					0	0	0	2	AT1G57720.2;AT1G57720.1	AT1G57720.2	AT1G57720.2	MULTI-MSMS	AvrRpm1_G42E_exp3	G42E_exp3	515.5230102539062	4	515.523	2058.06	0.25219	0.00013001	0.011407	5.8806E-06	0.2636	0.00013589	515.5229816722532	38.954	0.42223	38.954	38.767	39.189	0					75	21	5	0	0	0	7.4313E-15	2	12152	12150;12152
AAPVAEAPKPAEEEEAPKPK	20	Unmodified	_AAPVAEAPKPAEEEEAPKPK_					0	0	0	2	AT1G57720.2;AT1G57720.1	AT1G57720.2	AT1G57720.2	MULTI-MSMS	AvrRpm1_Af1521_exp2	Af1521_exp2	515.7737426757812	4	515.523	2058.06	0.30796	0.00015876	-0.21848	-0.00011263	0.089486	4.6132E-05	515.7736766918799	40.157	0.37455	40.157	40.017	40.392	0					86	19	6	0	0	0	1.0122E-29	1	12034	12034
AAPVAEAPKPAEEEEAPKPK	20	Unmodified	_AAPVAEAPKPAEEEEAPKPK_					0	0	0	2	AT1G57720.2;AT1G57720.1	AT1G57720.2	AT1G57720.2	MULTI-MSMS	AvrRpm1_Af1521_exp2	Af1521_exp2	687.362	3	687.028	2058.06	0.12536	8.6124E-05	-0.16021	-0.00011007	-0.034854	-2.3946e-05	687.3625756493286	40.161	0.44981	40.161	39.924	40.373	0					72	20	5	0	0	0	2.2853000000000002E-29	1	12036	12036
AAPVEEPVGEK	11	Unmodified	_AAPVEEPVGEK_					0	0	0	0	AT5G43960.2;AT5G43960.1	AT5G43960.2	AT5G43960.2	MULTI-MSMS	AvrRpm1_Af1521_exp2	Af1521_exp2	563.293	2	563.293	1124.57	-0.5842	-0.00032908	0.73389	0.00041339	0.14969	8.4317E-05	563.2932668110849	37.241	0.26138	37.241	37.128	37.39	0					29	13	4	0	0	0	0.017359	1	10973	10973
AAPVEEPVGEKSK	13	Unmodified	_AAPVEEPVGEKSK_					0	0	0	1	AT5G43960.2;AT5G43960.1	AT5G43960.2	AT5G43960.2	MULTI-MSMS	AvrRpm1_G42E_exp2	G42E_exp2	447.5733337402344	3	447.573	1339.7	0.14223	6.366E-05	-0.23102	-0.0001034	-0.088782	-3.9736e-05	447.5732112504044	31.545	0.27669	31.545	31.393	31.669	0					27	14	3	0	0	0	0.0007374	1	9373	9373
AAPVEEPVGEKSK	13	Unmodified	_AAPVEEPVGEKSK_					0	0	0	1	AT5G43960.2;AT5G43960.1	AT5G43960.2	AT5G43960.2	MULTI-MSMS	AvrRpm1_Af1521_exp2	Af1521_exp2	447.5734558105469	3	447.573	1339.7	0.1524	6.821E-05	-0.33521	-0.00015003	-0.18281	-8.1822e-05	447.57331126755724	32.098	0.30226	32.098	31.909	32.212	0					38	15	4	0	0	0	0.00012124	1	9062	9062
AAPVTTETKEEEK	13	Unmodified	_AAPVTTETKEEEK_					0	0	0	1	AT1G22530.1	AT1G22530.1	AT1G22530.1	MULTI-MSMS	AvrRpm1_G42E_exp1	G42E_exp1	478.24359130859375	3	478.244	1431.71	-0.12676	-6.0623e-05	-0.26396	-0.00012624	-0.39073	-0.00018686	478.2436379890023	22.146	0.25393	22.146	22.006	22.26	0					30	15	3	0	0	0	0.0053129	1	4104	4104
AAQDIANSELAPTHPIR	17	Unmodified	_AAQDIANSELAPTHPIR_					0	0	0	0	AT4G09000.1;AT4G09000.2	AT4G09000.1	AT4G09000.1	MULTI-MSMS	AvrRpm1_G42E_exp1	G42E_exp1	601.9826049804688	3	601.983	1802.93	0.22968	0.00013826	-0.27619	-0.00016626	-0.046517	-2.8002e-05	601.9828669438971	47.997	0.32005	47.997	47.811	48.131	0					38	16	3	0	0	0	0.00022167	1	13533	13533
AAQDILLAR	9	Unmodified	_AAQDILLAR_					0	0	0	0	AT2G21330.1;AT2G21330.3	AT2G21330.1	AT2G21330.1	MULTI-MSMS	AvrRpm1_G42E_exp2	G42E_exp2	486.2909851074219	2	485.788	969.561	-0.0041644	-2.023e-06	0.15494	7.5269E-05	0.15078	7.3246E-05	485.7876054777365	57.173	0.8392	57.173	56.949	57.788	0					145	45	4	0	0	0	0.01276	3	18816	18816;18951;18996
AAQDILLAR	9	Unmodified	_AAQDILLAR_					0	0	0	0	AT2G21330.1;AT2G21330.3	AT2G21330.1	AT2G21330.1	MULTI-MSMS	AvrRpm1_G42E_exp1	G42E_exp1	485.788	2	485.788	969.561	-0.26365	-0.00012808	0.26194	0.00012725	-0.0017102	-8.3081e-07	485.7876827246475	51.555	0.28255	51.555	51.425	51.708	0					34	18	2	0	0	0	0.038908	1	14798	14798
AAQDILLAR	9	Unmodified	_AAQDILLAR_					0	0	0	0	AT2G21330.1;AT2G21330.3	AT2G21330.1	AT2G21330.1	MULTI-MSMS	AvrRpm1_Af1521_exp3	Af1521_exp3	485.78765869140625	2	485.788	969.561	0.24408	0.00011857	-0.43285	-0.00021027	-0.18877	-9.1702e-05	485.7873359857679	56.119	0.94514	56.119	55.86	56.805	0					100	49	4	0	0	0	0.018406	1	18583	18583
AAQDILLAR	9	Unmodified	_AAQDILLAR_					0	0	0	0	AT2G21330.1;AT2G21330.3	AT2G21330.1	AT2G21330.1	MULTI-MSMS	AvrRpm1_Af1521_exp2	Af1521_exp2	485.78717041015625	2	485.788	969.561	-0.041503	-2.0162e-05	0.19743	9.5911E-05	0.15593	7.5749E-05	485.7876006826645	57.435	0.86731	57.435	57.141	58.008	0					146	46	4	0	0	0	0.024217	2	18540	18396;18540
AAQEALYVR	9	Unmodified	_AAQEALYVR_					0	0	0	0	AT3G52930.1	AT3G52930.1	AT3G52930.1	MULTI-MSMS	AvrRpm1_G42E_exp2	G42E_exp2	510.7773132324219	2	510.777	1019.54	0.029307	1.4969E-05	-0.12789	-6.5325e-05	-0.098587	-5.0356e-05	510.7772903203011	44.476	0.50711	44.476	44.254	44.761	0					76	26	4	0	0	0	0.0014571	1	14178	14178
AAQEALYVR	9	Unmodified	_AAQEALYVR_					0	0	0	0	AT3G52930.1	AT3G52930.1	AT3G52930.1	MULTI-MSMS	AvrRpm1_G42E_exp1	G42E_exp1	510.777	2	510.777	1019.54	0.10011	5.1132E-05	0.11638	5.9444E-05	0.21649	0.00011058	510.77719672531146	39.597	0.36168	39.597	39.442	39.804	0					40	18	3	0	0	0	0.0033985	1	10430	10430
AAQEALYVR	9	Unmodified	_AAQEALYVR_					0	0	0	0	AT3G52930.1	AT3G52930.1	AT3G52930.1	MULTI-MSMS	AvrRpm1_Af1521_exp3	Af1521_exp3	510.777	2	510.777	1019.54	-0.23555	-0.00012032	-0.045253	-2.3114e-05	-0.28081	-0.00014343	510.7772399411744	43.348	0.46143	43.348	43.182	43.643	0					44	24	3	0	0	0	0.0033985	1	13853	13853
AAQEALYVR	9	Unmodified	_AAQEALYVR_					0	0	0	0	AT3G52930.1	AT3G52930.1	AT3G52930.1	MULTI-MSMS	AvrRpm1_Af1521_exp2	Af1521_exp2	510.7773132324219	2	510.777	1019.54	0.057384	2.931E-05	-0.42681	-0.00021801	-0.36943	-0.00018869	510.7772701170246	44.694	0.7304	44.694	44.203	44.933	0					86	38	4	0	0	0	0.0022104	1	13717	13717
AARLPGACR	9	Unmodified	_AARLPGACR_					0	0	0	1	AT3G51600.1	AT3G51600.1	AT3G51600.1	MULTI-MSMS	AvrRpm1_G42E_exp2	G42E_exp2	324.5117492675781	3	324.512	970.513	0.51255	0.00016633	-0.38347	-0.00012444	0.12908	4.1889E-05	324.51153800043136	29.711	0.43433	29.711	29.502	29.937	0					60	22	4	0	0	0	0.0013256	1	8631	8631
AARLPGACR	9	Unmodified	_AARLPGACR_					0	0	0	1	AT3G51600.1	AT3G51600.1	AT3G51600.1	MULTI-MSMS	AvrRpm1_G42E_exp3	G42E_exp3	324.5116271972656	3	324.512	970.513	0.12521	4.0633E-05	-0.074247	-2.4094e-05	0.050965	1.6539E-05	324.5115982702764	28.675	0.35968	28.675	28.451	28.811	0					29	18	2	0	0	0	0.029213	1	8426	8426
AARLPGACR	9	Unmodified	_AARLPGACR_					0	0	0	1	AT3G51600.1	AT3G51600.1	AT3G51600.1	MULTI-MSMS	AvrRpm1_Af1521_exp2	Af1521_exp2	324.5116882324219	3	324.512	970.513	0.26338	8.547E-05	-0.092956	-3.0165e-05	0.17042	5.5305E-05	324.51158613843137	29.68	0.52777	29.68	29.423	29.951	0					75	27	4	0	0	0	0.0013256	1	8120	8120
AASAAASDVAR	11	Unmodified	_AASAAASDVAR_					0	0	0	0	AT5G62810.1	AT5G62810.1	AT5G62810.1	MULTI-MSMS	AvrRpm1_Af1521_exp2	Af1521_exp2	495.254	2	495.254	988.494	-0.02074	-1.0271e-05	0.3106	0.00015383	0.28987	0.00014356	495.2543187099193	26.542	0.50814	26.542	26.309	26.817	0					38	25	2	0	0	0	0.0053422	1	7042	7042
AASAEDNFER	10	Unmodified	_AASAEDNFER_					0	0	0	0	AT1G30630.1	AT1G30630.1	AT1G30630.1	MULTI-MSMS	AvrRpm1_G42E_exp2	G42E_exp2	555.2463989257812	2	555.247	1108.48	-0.017886	-9.9314e-06	0.27333	0.00015176	0.25544	0.00014183	555.247	32.222	0.29576	32.222	32.069	32.365	0					41	15	4	0	0	0	5.1047E-05	1	9597	9597
AASAEDNFER	10	Unmodified	_AASAEDNFER_					0	0	0	0	AT1G30630.1	AT1G30630.1	AT1G30630.1	MULTI-MSMS	AvrRpm1_Af1521_exp3	Af1521_exp3	555.2465209960938	2	555.247	1108.48	-0.25557	-0.00014191	0.097197	5.3968E-05	-0.15838	-8.7938e-05	555.2464943766832	31.561	0.25797	31.561	31.468	31.726	0					24	13	2	0	0	0	0.013833	1	9496	9496
AASAEDNFER	10	Unmodified	_AASAEDNFER_					0	0	0	0	AT1G30630.1	AT1G30630.1	AT1G30630.1	MULTI-MSMS	AvrRpm1_Af1521_exp2	Af1521_exp2	555.247	2	555.247	1108.48	-0.021965	-1.2196e-05	0.39735	0.00022063	0.37539	0.00020843	555.2465813371908	32.726	0.35042	32.726	32.569	32.919	0					43	18	3	0	0	0	0.0067249	1	9273	9273
AASAEIDAEIQQQLTNEVK	19	Acetyl (Protein N-term)	_(Acetyl (Protein N-term))AASAEIDAEIQQQLTNEVK_					1	0	0	0	AT2G37270.2;AT2G37270.1	AT2G37270.2	AT2G37270.2	MULTI-MSMS	AvrRpm1_Af1521_exp1	Af1521_exp1	701.0213623046875	3	700.687	2099.04	0.080005	5.6059E-05	0.33767	0.0002366	0.41767	0.00029266	701.0210790644364	94.458	0.51319	94.458	94.212	94.725	0					106	48	3	0	0	0	5.5577E-05	1	30116	30116
AASAEIDAEIQQQLTNEVK	19	Acetyl (Protein N-term)	_(Acetyl (Protein N-term))AASAEIDAEIQQQLTNEVK_					1	0	0	0	AT2G37270.2;AT2G37270.1	AT2G37270.2	AT2G37270.2	MULTI-MSMS	AvrRpm1_Af1521_exp1	Af1521_exp1	1051.03	2	1050.53	2099.04	-0.024308	-2.5536e-05	0.30858	0.00032417	0.28427	0.00029863	1051.028295600463	94.466	0.54369	94.466	94.205	94.748	0					102	51	3	0	0	0	4.0871E-05	1	30118	30118
AASAEIDAEIQQQLTNEVK	19	Acetyl (Protein N-term)	_(Acetyl (Protein N-term))AASAEIDAEIQQQLTNEVK_					1	0	0	0	AT2G37270.2;AT2G37270.1	AT2G37270.2	AT2G37270.2	MULTI-MSMS	AvrRpm1_G42E_exp1	G42E_exp1	701.0216064453125	3	700.687	2099.04	0.46057	0.00032271	0.0082258	5.7637E-06	0.46879	0.00032848	701.0209844081887	94.525	0.56115	94.525	94.27	94.831	0					71	40	2	0	0	0	0.0045147	1	30448	30448
AASALSSNVPPVVLAK	16	Unmodified	_AASALSSNVPPVVLAK_					0	0	0	0	AT1G21750.2;AT1G21750.1	AT1G21750.2	AT1G21750.2	MULTI-MSMS	AvrRpm1_Af1521_exp2	Af1521_exp2	762.9448852539062	2	762.443	1522.87	-0.41986	-0.00032012	0.24129	0.00018397	-0.17857	-0.00013615	762.4434072660573	70.876	0.6464	70.876	70.601	71.247	0					110	50	3	0	0	0	0.010624	2	23361	23353;23361
AASAYADELVK	11	Unmodified	_AASAYADELVK_					0	0	0	0	AT2G21330.1;AT2G21330.3;AT2G21330.2	AT2G21330.1	AT2G21330.1	MULTI-MSMS	AvrRpm1_Af1521_exp2	Af1521_exp2	569.2928466796875	2	569.293	1136.57	-0.036822	-2.0963e-05	1.2847	0.00073136	1.2479	0.0007104	569.2931490645574	51.7	0.39254	51.7	51.459	51.851	0					33	20	3	0	0	0	0.047867	1	16371	16371
AASFNIIPSSTGAAK	15	Unmodified	_AASFNIIPSSTGAAK_					0	0	0	0	AT1G13440.1;AT1G13440.2;AT3G04120.1	AT1G13440.1;AT3G04120.1	AT3G04120.1	MULTI-MSMS	AvrRpm1_G42E_exp2	G42E_exp2	717.8828735351562	2	717.883	1433.75	-0.17024	-0.00012221	0.076929	5.5226E-05	-0.093315	-6.6989e-05	717.8830061720464	65.921	0.28739	65.921	65.805	66.093	0					31	21	2	0	0	0	3.2812E-06	2	21969	21969;22000
AASFNIIPSSTGAAK	15	Unmodified	_AASFNIIPSSTGAAK_					0	0	0	0	AT1G13440.1;AT1G13440.2;AT3G04120.1	AT1G13440.1;AT3G04120.1	AT3G04120.1	MULTI-MSMS	AvrRpm1_G42E_exp2	G42E_exp2	717.8828735351562	2	717.883	1433.75	-0.26001	-0.00018666	0.015001	1.0769E-05	-0.24501	-0.00017589	717.8830323502664	66.57	0.69516	66.57	66.273	66.968	0					218	61	5	0	0	0	9.3102E-09	2	22128	22128;22302
AASFNIIPSSTGAAK	15	Unmodified	_AASFNIIPSSTGAAK_					0	0	0	0	AT1G13440.1;AT1G13440.2;AT3G04120.1	AT1G13440.1;AT3G04120.1	AT3G04120.1	MULTI-MSMS	AvrRpm1_G42E_exp2	G42E_exp2	718.3834228515625	2	717.883	1433.75	-0.16939	-0.0001216	-0.14337	-0.00010292	-0.31276	-0.00022453	717.883	66.989	0.22897	66.989	66.968	67.197	0					23	19	2	0	0	0	0.00061621	1	22330	22330
AASFNIIPSSTGAAK	15	Unmodified	_AASFNIIPSSTGAAK_					0	0	0	0	AT1G13440.1;AT1G13440.2;AT3G04120.1	AT1G13440.1;AT3G04120.1	AT3G04120.1	MULTI-MSMS	AvrRpm1_G42E_exp2	G42E_exp2	718.3846435546875	2	717.883	1433.75	-0.078327	-5.623e-05	-0.21111	-0.00015156	-0.28944	-0.00020779	717.8828244467566	67.486	0.30748	67.486	67.333	67.64	0					65	34	3	0	0	0	0.00017594	1	22463	22463
AASFNIIPSSTGAAK	15	Unmodified	_AASFNIIPSSTGAAK_					0	0	0	0	AT1G13440.1;AT1G13440.2;AT3G04120.1	AT1G13440.1;AT3G04120.1	AT3G04120.1	MSMS	AvrRpm1_Af1521_exp1	Af1521_exp1	717.883	2	717.883	1433.75	NaN	NaN	NaN	NaN	NaN	NaN	NaN	58.661	1	58.661	58.161	59.161	0								0	0	0	2.8332E-09	1	17380	17380
AASFNIIPSSTGAAK	15	Unmodified	_AASFNIIPSSTGAAK_					0	0	0	0	AT1G13440.1;AT1G13440.2;AT3G04120.1	AT1G13440.1;AT3G04120.1	AT3G04120.1	MULTI-MSMS	AvrRpm1_G42E_exp1	G42E_exp1	718.378	2	717.883	1433.75	0.0022663	1.6269E-06	0.39185	0.0002813	0.39412	0.00028293	717.8837967432161	58.801	1.0528	58.801	58.408	59.461	0					107	55	3	0	0	0	4.2818E-06	1	17407	17407
AASFNIIPSSTGAAK	15	Unmodified	_AASFNIIPSSTGAAK_					0	0	0	0	AT1G13440.1;AT1G13440.2;AT3G04120.1	AT1G13440.1;AT3G04120.1	AT3G04120.1	MULTI-MSMS	AvrRpm1_Af1521_exp3	Af1521_exp3	717.8829956054688	2	717.883	1433.75	0.27379	0.00019655	-0.13687	-9.8259e-05	0.13692	9.8293E-05	717.883	65.278	1.0109	65.278	64.934	65.945	0					176	52	5	0	0	0	1.5607E-06	2	22103	21910;22103
AASFNIIPSSTGAAK	15	Unmodified	_AASFNIIPSSTGAAK_					0	0	0	0	AT1G13440.1;AT1G13440.2;AT3G04120.1	AT1G13440.1;AT3G04120.1	AT3G04120.1	MULTI-MSMS	AvrRpm1_Af1521_exp3	Af1521_exp3	718.3836669921875	2	717.883	1433.75	0.15003	0.00010771	-0.12453	-8.9396e-05	0.025505	1.831E-05	717.8829855460516	66.186	0.46109	66.186	65.965	66.426	0					41	23	3	0	0	0	0.0014085	1	22294	22294
AASFNIIPSSTGAAK	15	Unmodified	_AASFNIIPSSTGAAK_					0	0	0	0	AT1G13440.1;AT1G13440.2;AT3G04120.1	AT1G13440.1;AT3G04120.1	AT3G04120.1	MULTI-MSMS	AvrRpm1_G42E_exp3	G42E_exp3	718.3843994140625	2	717.883	1433.75	-0.206	-0.00014789	0.10274	7.3755E-05	-0.10326	-7.4131e-05	717.8830671888546	65.237	0.35526	65.237	65.074	65.429	0					109	39	3	0	0	0	7.2489E-05	1	21214	21214
AASFNIIPSSTGAAK	15	Unmodified	_AASFNIIPSSTGAAK_					0	0	0	0	AT1G13440.1;AT1G13440.2;AT3G04120.1	AT1G13440.1;AT3G04120.1	AT3G04120.1	MULTI-MSMS	AvrRpm1_Af1521_exp2	Af1521_exp2	717.883	2	717.883	1433.75	-0.010804	-7.7558e-06	-0.28403	-0.0002039	-0.29483	-0.00021166	717.883	66.062	0.29794	66.062	65.937	66.235	0					20	15	2	0	0	0	4.6917E-06	1	21584	21584
AASFNIIPSSTGAAK	15	Unmodified	_AASFNIIPSSTGAAK_					0	0	0	0	AT1G13440.1;AT1G13440.2;AT3G04120.1	AT1G13440.1;AT3G04120.1	AT3G04120.1	MULTI-MSMS	AvrRpm1_Af1521_exp2	Af1521_exp2	717.8829956054688	2	717.883	1433.75	0.075284	5.4045E-05	-0.28075	-0.00020154	-0.20546	-0.0001475	717.883	66.718	0.7682	66.718	66.437	67.205	0					166	45	5	0	0	0	4.0644E-08	2	21765	21765;21953
AASFNIIPSSTGAAK	15	Unmodified	_AASFNIIPSSTGAAK_					0	0	0	0	AT1G13440.1;AT1G13440.2;AT3G04120.1	AT1G13440.1;AT3G04120.1	AT3G04120.1	MULTI-MSMS	AvrRpm1_Af1521_exp2	Af1521_exp2	717.8827514648438	2	717.883	1433.75	0.13255	9.5152E-05	-0.3489	-0.00025047	-0.21635	-0.00015531	717.883	67.642	0.3664	67.642	67.46	67.826	0					48	25	3	0	0	0	2.7532E-07	1	22141	22141
AASSYADELVK	11	Unmodified	_AASSYADELVK_					0	0	0	0	AT4G38970.1;AT4G38970.2	AT4G38970.1	AT4G38970.1	MULTI-MSMS	AvrRpm1_G42E_exp2	G42E_exp2	577.2904052734375	2	577.29	1152.57	0.13316	7.6871E-05	-0.029227	-1.6872e-05	0.10393	5.9999E-05	577.2903069670525	51.421	0.34203	51.421	51.288	51.63	0					42	17	3	0	0	0	0.030879	1	16780	16780
AASTHGIALVAPDTSPR	17	Unmodified	_AASTHGIALVAPDTSPR_					0	0	0	0	AT2G41530.1	AT2G41530.1	AT2G41530.1	MULTI-MSMS	AvrRpm1_Af1521_exp2	Af1521_exp2	555.297	3	555.297	1662.87	0.155	8.6069E-05	-0.47321	-0.00026277	-0.31821	-0.0001767	555.297	55.842	0.3195	55.842	55.699	56.018	0					27	16	2	0	0	0	6.0643E-05	1	17871	17871
AASVDNRQYAR	11	Acetyl (Protein N-term)	_(Acetyl (Protein N-term))AASVDNRQYAR_					1	0	0	1	AT1G37130.1	AT1G37130.1	AT1G37130.1	MULTI-MSMS	AvrRpm1_G42E_exp2	G42E_exp2	646.8206787109375	2	646.821	1291.63	0.20197	0.00013064	-0.15279	-9.8831e-05	0.049173	3.1806E-05	646.8206398020064	36.511	0.44666	36.511	36.297	36.744	0					51	23	3	0	0	0	1.8027E-08	1	11203	11203
AASVDNRQYAR	11	Acetyl (Protein N-term)	_(Acetyl (Protein N-term))AASVDNRQYAR_					1	0	0	1	AT1G37130.1	AT1G37130.1	AT1G37130.1	MULTI-MSMS	AvrRpm1_G42E_exp3	G42E_exp3	646.821	2	646.821	1291.63	0.037693	2.4381E-05	-0.1994	-0.00012898	-0.16171	-0.0001046	646.8205513508461	35.624	0.30111	35.624	35.483	35.785	0					28	15	3	0	0	0	0.0042485	1	10952	10952
AASVDNRQYAR	11	Acetyl (Protein N-term)	_(Acetyl (Protein N-term))AASVDNRQYAR_					1	0	0	1	AT1G37130.1	AT1G37130.1	AT1G37130.1	MULTI-MSMS	AvrRpm1_Af1521_exp2	Af1521_exp2	646.8204956054688	2	646.821	1291.63	0.34737	0.00022469	-0.43128	-0.00027896	-0.08391	-5.4274e-05	646.8204672386178	36.618	0.42803	36.618	36.438	36.866	0					60	22	4	0	0	0	8.5154E-27	1	10725	10725
AATAAASVVR	10	Acetyl (Protein N-term)	_(Acetyl (Protein N-term))AATAAASVVR_					1	0	0	0	AT3G01540.1;AT3G01540.4;AT3G01540.3;AT3G01540.2	AT3G01540.1	AT3G01540.1	MSMS	AvrRpm1_Af1521_exp2	Af1521_exp2	479.7694396972656	2	479.769	957.524	NaN	NaN	NaN	NaN	NaN	NaN	NaN	55.235	1	55.235	54.735	55.735	0								0	0	0	0.0061392	1	17665	17665
AATATEKLPQLK	12	Acetyl (Protein N-term)	_(Acetyl (Protein N-term))AATATEKLPQLK_					1	0	0	1	AT5G17310.2	AT5G17310.2	AT5G17310.2	MULTI-MSMS	AvrRpm1_G42E_exp2	G42E_exp2	656.8772583007812	2	656.877	1311.74	0.26369	0.00017321	0.1144	7.5144E-05	0.37808	0.00024836	656.8771381404171	60.905	0.373	60.905	60.704	61.077	0					42	19	3	0	0	0	3.1535E-13	1	20206	20206
AATATEKLPQLK	12	Acetyl (Protein N-term)	_(Acetyl (Protein N-term))AATATEKLPQLK_					1	0	0	1	AT5G17310.2	AT5G17310.2	AT5G17310.2	MULTI-MSMS	AvrRpm1_Af1521_exp3	Af1521_exp3	656.877	2	656.877	1311.74	-0.13436	-8.8258e-05	0.17157	0.0001127	0.037211	2.4443E-05	656.8773036158442	59.604	0.28582	59.604	59.462	59.748	0					27	14	2	0	0	0	5.236E-11	1	19928	19928
AATATEKLPQLK	12	Acetyl (Protein N-term)	_(Acetyl (Protein N-term))AATATEKLPQLK_					1	0	0	1	AT5G17310.2	AT5G17310.2	AT5G17310.2	MSMS	AvrRpm1_G42E_exp3	G42E_exp3	656.8760375976562	2	656.877	1311.74	NaN	NaN	NaN	NaN	NaN	NaN	NaN	59.714	1	59.714	59.214	60.214	0								0	0	0	0.0026672	1	19545	19545
AATATEKLPQLK	12	Acetyl (Protein N-term)	_(Acetyl (Protein N-term))AATATEKLPQLK_					1	0	0	1	AT5G17310.2	AT5G17310.2	AT5G17310.2	MSMS	AvrRpm1_G42E_exp3	G42E_exp3	656.877	2	656.877	1311.74	NaN	NaN	NaN	NaN	NaN	NaN	NaN	59.775	1	59.775	59.275	60.275	0								0	0	0	0.013289	1	19565	19565
AATATEKLPQLK	12	Acetyl (Protein N-term)	_(Acetyl (Protein N-term))AATATEKLPQLK_					1	0	0	1	AT5G17310.2	AT5G17310.2	AT5G17310.2	MULTI-MSMS	AvrRpm1_Af1521_exp2	Af1521_exp2	656.8775634765625	2	656.877	1311.74	0.31885	0.00020945	-0.079711	-5.2361e-05	0.23914	0.00015709	656.8771149390025	61.113	0.41471	61.113	60.865	61.279	0					64	21	4	0	0	0	8.5219E-11	1	19748	19748
AATLGRDQYVYMAK	14	Acetyl (Protein N-term),Oxidation (M)	_(Acetyl (Protein N-term))AATLGRDQYVYM(Oxidation (M))AK_		AATLGRDQYVYM(1)AK		AATLGRDQYVYM(90)AK	1	0	1	1	AT5G10450.2;AT5G10450.1;AT5G10450.3;AT5G10450.4	AT5G10450.2	AT5G10450.2	MULTI-MSMS	AvrRpm1_G42E_exp2	G42E_exp2	822.906	2	822.906	1643.8	-0.22152	-0.00018229	0.24606	0.00020248	0.02454	2.0194E-05	822.9063859686869	58.17	0.39778	58.17	58.001	58.398	0					63	20	5	0	0	0	4.2644E-05	1	19206	19206
AATLGRDQYVYMAK	14	Acetyl (Protein N-term),Oxidation (M)	_(Acetyl (Protein N-term))AATLGRDQYVYM(Oxidation (M))AK_		AATLGRDQYVYM(1)AK		AATLGRDQYVYM(99)AK	1	0	1	1	AT5G10450.2;AT5G10450.1;AT5G10450.3;AT5G10450.4	AT5G10450.2	AT5G10450.2	MULTI-MSMS	AvrRpm1_Af1521_exp3	Af1521_exp3	822.9064331054688	2	822.906	1643.8	0.16677	0.00013723	0.072867	5.9963E-05	0.23963	0.0001972	823.408	57.08	0.28438	57.08	56.938	57.223	0					33	14	3	0	0	0	1.3103E-05	1	18969	18969
AATLGRDQYVYMAK	14	Acetyl (Protein N-term),Oxidation (M)	_(Acetyl (Protein N-term))AATLGRDQYVYM(Oxidation (M))AK_		AATLGRDQYVYM(1)AK		AATLGRDQYVYM(41)AK	1	0	1	1	AT5G10450.2;AT5G10450.1;AT5G10450.3;AT5G10450.4	AT5G10450.2	AT5G10450.2	MSMS	AvrRpm1_G42E_exp3	G42E_exp3	822.906	2	822.906	1643.8	NaN	NaN	NaN	NaN	NaN	NaN	NaN	57.159	1	57.159	56.659	57.659	0								0	0	0	0.022412	1	18693	18693
AATLGRDQYVYMAK	14	Acetyl (Protein N-term),Oxidation (M)	_(Acetyl (Protein N-term))AATLGRDQYVYM(Oxidation (M))AK_		AATLGRDQYVYM(1)AK		AATLGRDQYVYM(150)AK	1	0	1	1	AT5G10450.2;AT5G10450.1;AT5G10450.3;AT5G10450.4	AT5G10450.2	AT5G10450.2	MULTI-MSMS	AvrRpm1_Af1521_exp2	Af1521_exp2	823.412	2	822.906	1643.8	0.28861	0.0002375	-0.2289	-0.00018836	0.059714	4.9139E-05	823.4076409526218	58.361	0.47646	58.361	58.195	58.672	0					80	24	5	0	0	0	1.4666E-10	1	18754	18754
AATSLPEK	8	Unmodified	_AATSLPEK_					0	0	0	0	AT3G46970.1	AT3G46970.1	AT3G46970.1	MULTI-MSMS	AvrRpm1_Af1521_exp2	Af1521_exp2	408.7269287109375	2	408.727	815.439	0.021601	8.8289E-06	0.22064	9.0183E-05	0.24225	9.9012E-05	408.72674359057623	30.33	0.37265	30.33	30.177	30.549	0					28	19	2	0	0	0	0.043823	1	8408	8408
AATSLPEKISAK	12	Unmodified	_AATSLPEKISAK_					0	0	0	1	AT3G46970.1	AT3G46970.1	AT3G46970.1	MULTI-MSMS	AvrRpm1_G42E_exp2	G42E_exp2	406.2370300292969	3	405.903	1214.69	0.12855	5.2177E-05	-0.54223	-0.00022009	-0.41369	-0.00016792	405.90288125007925	42.299	0.31819	42.299	42.212	42.53	0					33	16	3	0	0	0	0.013965	1	13412	13412
AATSLPEKISAK	12	Unmodified	_AATSLPEKISAK_					0	0	0	1	AT3G46970.1	AT3G46970.1	AT3G46970.1	MULTI-MSMS	AvrRpm1_Af1521_exp2	Af1521_exp2	405.90289306640625	3	405.903	1214.69	-0.083179	-3.3763e-05	-0.35596	-0.00014449	-0.43914	-0.00017825	405.903	42.519	0.33601	42.519	42.41	42.746	0					34	17	3	0	0	0	0.01087	1	12940	12940
AATSLPEKISAK	12	Unmodified	_AATSLPEKISAK_					0	0	0	1	AT3G46970.1	AT3G46970.1	AT3G46970.1	MULTI-MSMS	AvrRpm1_Af1521_exp2	Af1521_exp2	608.3507080078125	2	608.351	1214.69	0.13065	7.9482E-05	-0.90191	-0.00054868	-0.77126	-0.0004692	608.3506861091216	42.515	0.2229	42.515	42.448	42.67	0					21	11	3	0	0	0	0.0037339	1	12954	12954
AATYDEIKK	9	Unmodified	_AATYDEIKK_					0	0	0	1	AT1G13440.1;AT1G13440.2;AT3G04120.1	AT1G13440.1;AT3G04120.1	AT3G04120.1	MULTI-MSMS	AvrRpm1_G42E_exp2	G42E_exp2	346.854	3	346.854	1037.54	0.059511	2.0642E-05	0.23268	8.0706E-05	0.29219	0.00010135	346.8537339650476	30.192	0.42633	30.192	30.047	30.474	0					61	22	4	0	0	0	0.0014408	1	8829	8829
AATYDEIKK	9	Unmodified	_AATYDEIKK_					0	0	0	1	AT1G13440.1;AT1G13440.2;AT3G04120.1	AT1G13440.1;AT3G04120.1	AT3G04120.1	MULTI-MSMS	AvrRpm1_G42E_exp2	G42E_exp2	519.7770385742188	2	519.777	1037.54	0.029229	1.5193E-05	-1.6873	-0.00087704	-1.6581	-0.00086184	519.7770625727698	30.202	0.44533	30.202	30.01	30.455	0					62	23	4	0	0	0	0.0085359	1	8851	8851
AATYDEIKK	9	Unmodified	_AATYDEIKK_					0	0	0	1	AT1G13440.1;AT1G13440.2;AT3G04120.1	AT1G13440.1;AT3G04120.1	AT3G04120.1	MULTI-MSMS	AvrRpm1_Af1521_exp1	Af1521_exp1	346.8539733886719	3	346.854	1037.54	0.17724	6.1476E-05	0.38553	0.00013372	0.56277	0.0001952	346.85383275207283	25.706	0.38864	25.706	25.533	25.922	0					35	20	2	0	0	0	0.0099679	1	5303	5303
AATYDEIKK	9	Unmodified	_AATYDEIKK_					0	0	0	1	AT1G13440.1;AT1G13440.2;AT3G04120.1	AT1G13440.1;AT3G04120.1	AT3G04120.1	MULTI-MSMS	AvrRpm1_G42E_exp1	G42E_exp1	346.8540344238281	3	346.854	1037.54	0.27427	9.513E-05	0.20577	7.1373E-05	0.48004	0.0001665	346.854	25.537	0.36077	25.537	25.394	25.755	0					45	18	4	0	0	0	0.003404	1	5286	5286
AATYDEIKK	9	Unmodified	_AATYDEIKK_					0	0	0	1	AT1G13440.1;AT1G13440.2;AT3G04120.1	AT1G13440.1;AT3G04120.1	AT3G04120.1	MULTI-MSMS	AvrRpm1_Af1521_exp3	Af1521_exp3	346.854	3	346.854	1037.54	0.29574	0.00010258	0.073993	2.5665E-05	0.36974	0.00012824	346.85370498664236	28.947	0.57888	28.947	28.702	29.281	0					66	30	4	0	0	0	0.001595	1	8482	8482
AATYDEIKK	9	Unmodified	_AATYDEIKK_					0	0	0	1	AT1G13440.1;AT1G13440.2;AT3G04120.1	AT1G13440.1;AT3G04120.1	AT3G04120.1	MULTI-MSMS	AvrRpm1_G42E_exp3	G42E_exp3	346.8536682128906	3	346.854	1037.54	0.28405	9.8524E-05	-0.066596	-2.3099e-05	0.21746	7.5425E-05	346.8536225607678	29.18	0.39754	29.18	29.037	29.435	0					32	20	2	0	0	0	0.0091925	1	8599	8599
AATYDEIKK	9	Unmodified	_AATYDEIKK_					0	0	0	1	AT1G13440.1;AT1G13440.2;AT3G04120.1	AT1G13440.1;AT3G04120.1	AT3G04120.1	MULTI-MSMS	AvrRpm1_Af1521_exp2	Af1521_exp2	346.8537292480469	3	346.854	1037.54	-0.053476	-1.8548e-05	0.18161	6.2992E-05	0.12813	4.4444E-05	346.854	30.252	0.41131	30.252	30.064	30.475	0					61	21	5	0	0	0	0.0014408	1	8348	8348
AAVAAPMASKPR	12	Acetyl (Protein N-term),Oxidation (M)	_(Acetyl (Protein N-term))AAVAAPM(Oxidation (M))ASKPR_		AAVAAPM(1)ASKPR		AAVAAPM(110)ASKPR	1	0	1	1	AT3G18190.1	AT3G18190.1	AT3G18190.1	MULTI-MSMS	AvrRpm1_G42E_exp2	G42E_exp2	614.33	2	614.329	1226.64	0.13559	8.3294E-05	-0.0088758	-5.4526e-06	0.12671	7.7842E-05	614.3293993334233	39.131	0.46292	39.131	38.941	39.404	0					69	24	4	0	0	0	9.7524E-05	1	12164	12164
AAVAAPMASKPR	12	Acetyl (Protein N-term),Oxidation (M)	_(Acetyl (Protein N-term))AAVAAPM(Oxidation (M))ASKPR_		AAVAAPM(1)ASKPR		AAVAAPM(98)ASKPR	1	0	1	1	AT3G18190.1	AT3G18190.1	AT3G18190.1	MULTI-MSMS	AvrRpm1_Af1521_exp3	Af1521_exp3	614.3294067382812	2	614.329	1226.64	0.21726	0.00013347	-0.10734	-6.594e-05	0.10992	6.753E-05	614.3293154037331	38.12	0.33602	38.12	37.871	38.208	0					41	17	3	0	0	0	0.00023412	1	11871	11871
AAVAAPMASKPR	12	Acetyl (Protein N-term),Oxidation (M)	_(Acetyl (Protein N-term))AAVAAPM(Oxidation (M))ASKPR_		AAVAAPM(1)ASKPR		AAVAAPM(68)ASKPR	1	0	1	1	AT3G18190.1	AT3G18190.1	AT3G18190.1	MULTI-MSMS	AvrRpm1_G42E_exp3	G42E_exp3	614.3291625976562	2	614.329	1226.64	0.16533	0.00010157	-0.24838	-0.00015258	-0.083048	-5.1019e-05	614.3291412613064	38.04	0.3614	38.04	37.911	38.272	0					46	18	3	0	0	0	0.0023421	1	11826	11826
AAVAAPMASKPR	12	Acetyl (Protein N-term),Oxidation (M)	_(Acetyl (Protein N-term))AAVAAPM(Oxidation (M))ASKPR_		AAVAAPM(1)ASKPR		AAVAAPM(120)ASKPR	1	0	1	1	AT3G18190.1	AT3G18190.1	AT3G18190.1	MULTI-MSMS	AvrRpm1_Af1521_exp2	Af1521_exp2	614.33	2	614.329	1226.64	0.20724	0.00012731	-0.3057	-0.0001878	-0.098456	-6.0484e-05	614.3293002511563	39.374	0.50087	39.374	39.159	39.66	0					89	26	5	0	0	0	9.3635E-06	1	11714	11714
AAVAAPMASKPR	12	Acetyl (Protein N-term)	_(Acetyl (Protein N-term))AAVAAPMASKPR_					1	0	0	1	AT3G18190.1	AT3G18190.1	AT3G18190.1	MULTI-MSMS	AvrRpm1_G42E_exp2	G42E_exp2	606.3319091796875	2	606.332	1210.65	-0.060975	-3.6971e-05	-0.16966	-0.00010287	-0.23063	-0.00013984	606.3320564544637	48.109	0.18817	48.109	48.017	48.205	0					23	9	3	0	0	0	0.0011711	1	15568	15568
AAVAAPMASKPR	12	Acetyl (Protein N-term)	_(Acetyl (Protein N-term))AAVAAPMASKPR_					1	0	0	1	AT3G18190.1	AT3G18190.1	AT3G18190.1	MULTI-MSMS	AvrRpm1_Af1521_exp2	Af1521_exp2	606.3320922851562	2	606.332	1210.65	0.17644	0.00010698	-0.48047	-0.00029132	-0.30403	-0.00018434	606.3318658857045	48.271	0.22625	48.271	48.135	48.361	0					30	11	4	0	0	0	0.00098724	1	15067	15067
AAVASKTPLGVK	12	Unmodified	_AAVASKTPLGVK_					0	0	0	1	AT5G63400.2;AT5G63400.1	AT5G63400.2	AT5G63400.2	MULTI-MSMS	AvrRpm1_G42E_exp2	G42E_exp2	571.3506469726562	2	571.351	1140.69	0.13258	7.5751E-05	-0.020546	-1.1739e-05	0.11204	6.4012E-05	571.3505732402353	39.246	0.20441	39.246	39.143	39.348	0					16	10	2	0	0	0	0.002338	1	12257	12257
AAVASKTPLGVK	12	Unmodified	_AAVASKTPLGVK_					0	0	0	1	AT5G63400.2;AT5G63400.1	AT5G63400.2	AT5G63400.2	MSMS	AvrRpm1_G42E_exp2	G42E_exp2	381.2367858886719	3	381.236	1140.69	NaN	NaN	NaN	NaN	NaN	NaN	NaN	39.257	1	39.257	38.757	39.757	0								0	0	0	0.011877	1	12250	12250
AAVDEELGPDAK	12	Unmodified	_AAVDEELGPDAK_					0	0	0	0	AT2G33340.3;AT2G33340.2;AT2G33340.1	AT2G33340.3	AT2G33340.3	MSMS	AvrRpm1_Af1521_exp2	Af1521_exp2	607.7990112304688	2	607.799	1213.58	NaN	NaN	NaN	NaN	NaN	NaN	NaN	42.99	1	42.99	42.49	43.49	0								0	0	0	0.004593	1	13126	13126
AAVEGNLPVSGQYSPR	16	Unmodified	_AAVEGNLPVSGQYSPR_					0	0	0	0	AT1G64190.1	AT1G64190.1	AT1G64190.1	MSMS	AvrRpm1_Af1521_exp2	Af1521_exp2	822.9201049804688	2	822.921	1643.83	NaN	NaN	NaN	NaN	NaN	NaN	NaN	56.565	1	56.565	56.065	57.065	0								0	0	0	1.6961E-09	1	18143	18143
AAVESEMEVLSR	12	Oxidation (M)	_AAVESEM(Oxidation (M))EVLSR_		AAVESEM(1)EVLSR		AAVESEM(76)EVLSR	0	0	1	0	AT5G23890.2;AT5G23890.1	AT5G23890.2	AT5G23890.2	MULTI-MSMS	AvrRpm1_G42E_exp2	G42E_exp2	668.8241577148438	2	668.824	1335.63	0.3541	0.00023683	-0.18502	-0.00012375	0.16908	0.00011308	668.8241099852305	45.352	0.37852	45.352	45.117	45.495	0					27	19	2	0	0	0	0.0045262	1	14546	14546
AAVESEMEVLSR	12	Oxidation (M)	_AAVESEM(Oxidation (M))EVLSR_		AAVESEM(1)EVLSR		AAVESEM(84)EVLSR	0	0	1	0	AT5G23890.2;AT5G23890.1	AT5G23890.2	AT5G23890.2	MULTI-MSMS	AvrRpm1_Af1521_exp2	Af1521_exp2	668.8244018554688	2	668.824	1335.63	0.18125	0.00012122	-0.031009	-2.0739e-05	0.15024	0.00010049	668.8243200274513	45.523	0.3941	45.523	45.308	45.702	0					38	20	2	0	0	0	0.0024681	1	14045	14045
AAVSAMPELMR	11	2 Oxidation (M)	_AAVSAM(Oxidation (M))PELM(Oxidation (M))R_		AAVSAM(1)PELM(1)R		AAVSAM(67)PELM(67)R	0	0	2	0	AT5G19820.1	AT5G19820.1	AT5G19820.1	MULTI-MSMS	AvrRpm1_G42E_exp2	G42E_exp2	604.2943725585938	2	604.294	1206.57	0.20397	0.00012326	0.17147	0.00010362	0.37545	0.00022688	604.2942230961227	42.751	0.35313	42.751	42.53	42.883	0					32	18	2	0	0	0	0.0064069	1	13541	13541
AAVSAMPELMR	11	2 Oxidation (M)	_AAVSAM(Oxidation (M))PELM(Oxidation (M))R_		AAVSAM(1)PELM(1)R		AAVSAM(66)PELM(66)R	0	0	2	0	AT5G19820.1	AT5G19820.1	AT5G19820.1	MULTI-MSMS	AvrRpm1_Af1521_exp2	Af1521_exp2	604.294	2	604.294	1206.57	0.24356	0.00014718	0.12606	7.618E-05	0.36963	0.00022336	604.2943616676124	42.902	0.42609	42.902	42.689	43.115	0					33	22	2	0	0	0	0.0068111	1	13070	13070
AAVTPAFAPAYAGINGLGVSLAR	23	Unmodified	_AAVTPAFAPAYAGINGLGVSLAR_					0	0	0	0	AT5G20630.1	AT5G20630.1	AT5G20630.1	MULTI-MSMS	AvrRpm1_Af1521_exp1	Af1521_exp1	730.0700073242188	3	729.736	2186.18	0.057875	4.2234E-05	0.099788	7.2819E-05	0.15766	0.00011505	730.0698841918376	87.165	0.39746	87.165	86.992	87.39	0					40	24	2	0	0	0	0.01723	1	27695	27695
AAWKEVSAK	9	Unmodified	_AAWKEVSAK_					0	0	0	1	AT2G30870.1	AT2G30870.1	AT2G30870.1	MULTI-MSMS	AvrRpm1_G42E_exp2	G42E_exp2	330.5185241699219	3	330.519	988.534	0.29822	9.8567E-05	-0.33703	-0.0001114	-0.038815	-1.2829e-05	330.51850625493574	31.604	0.33096	31.604	31.467	31.798	0					41	17	3	0	0	0	0.014113	1	9370	9370
AAWKEVSAK	9	Unmodified	_AAWKEVSAK_					0	0	0	1	AT2G30870.1	AT2G30870.1	AT2G30870.1	MULTI-MSMS	AvrRpm1_G42E_exp2	G42E_exp2	495.274	2	495.274	988.534	0.091041	4.509E-05	2.7783	0.001376	2.8694	0.0014211	495.27429597970433	31.604	0.29391	31.604	31.449	31.743	0					40	15	5	0	0	0	0.003478	1	9381	9381
AAWKEVSAK	9	Unmodified	_AAWKEVSAK_					0	0	0	1	AT2G30870.1	AT2G30870.1	AT2G30870.1	MULTI-MSMS	AvrRpm1_G42E_exp2	G42E_exp2	330.5186767578125	3	330.519	988.534	0.31314	0.0001035	-0.32904	-0.00010875	-0.015897	-5.2542e-06	330.51862118225284	32.306	1.5556	32.306	32.216	33.772	0					283	83	6	0	0	0	0.00018527	3	9644	9644;9840;10037
AAWKEVSAK	9	Unmodified	_AAWKEVSAK_					0	0	0	1	AT2G30870.1	AT2G30870.1	AT2G30870.1	MULTI-MSMS	AvrRpm1_G42E_exp2	G42E_exp2	495.274	2	495.274	988.534	0.09586	4.7477E-05	0.086361	4.2773E-05	0.18222	9.025E-05	495.27446320220446	32.316	1.5378	32.316	32.234	33.772	0					250	82	5	0	0	0	2.2088E-14	3	9645	9645;9841;10072
AAWKEVSAK	9	Unmodified	_AAWKEVSAK_					0	0	0	1	AT2G30870.1	AT2G30870.1	AT2G30870.1	MULTI-MSMS	AvrRpm1_Af1521_exp3	Af1521_exp3	330.5098876953125	3	330.519	988.534	0.44856	0.00014826	-0.4157	-0.0001374	0.032854	1.0859E-05	330.5186015284776	31.833	1.9351	31.833	31.652	33.587	0					335	102	5	0	0	0	0.00041738	5	9570	9556;9570;9751;9949;10143
AAWKEVSAK	9	Unmodified	_AAWKEVSAK_					0	0	0	1	AT2G30870.1	AT2G30870.1	AT2G30870.1	MULTI-MSMS	AvrRpm1_Af1521_exp3	Af1521_exp3	495.274	2	495.274	988.534	-0.16392	-8.1186e-05	0.18116	8.9722E-05	0.017235	8.5359E-06	495.2744842576975	31.813	1.7872	31.813	31.689	33.476	0					309	94	5	0	0	0	2.542E-14	3	9562	9562;9758;9956
AAWKEVSAK	9	Unmodified	_AAWKEVSAK_					0	0	0	1	AT2G30870.1	AT2G30870.1	AT2G30870.1	MULTI-MSMS	AvrRpm1_G42E_exp3	G42E_exp3	330.5096435546875	3	330.519	988.534	0.24419	8.0709E-05	-0.23955	-7.9177e-05	0.004634	1.5316E-06	330.5186492042517	31.883	1.8449	31.883	31.721	33.566	0					224	97	5	0	0	0	0.00031161	3	9580	9566;9580;9761
AAWKEVSAK	9	Unmodified	_AAWKEVSAK_					0	0	0	1	AT2G30870.1	AT2G30870.1	AT2G30870.1	MULTI-MSMS	AvrRpm1_G42E_exp3	G42E_exp3	495.2743835449219	2	495.274	988.534	0.064367	3.1879E-05	0.0018869	9.3451E-07	0.066254	3.2814E-05	495.274	31.889	1.1593	31.889	31.759	32.918	0					172	60	5	0	0	0	1.7958E-08	2	9568	9568;9762
AAWKEVSAK	9	Unmodified	_AAWKEVSAK_					0	0	0	1	AT2G30870.1	AT2G30870.1	AT2G30870.1	MULTI-SECPEP	AvrRpm1_G42E_exp3	G42E_exp3	494.7822570800781	2	495.274	988.534	-0.084162	-4.1683e-05	-0.15342	-7.5985e-05	-0.23758	-0.00011767	495.274	31.143	0.13313	31.143	31.095	31.228	0					11	6	2	0	0	0	0.047951	1	9315	9315
AAWKEVSAK	9	Unmodified	_AAWKEVSAK_					0	0	0	1	AT2G30870.1	AT2G30870.1	AT2G30870.1	MULTI-MSMS	AvrRpm1_Af1521_exp2	Af1521_exp2	330.5185241699219	3	330.519	988.534	0.12918	4.2697E-05	-0.2959	-9.7802e-05	-0.16672	-5.5105e-05	330.51853533690405	32.075	0.33915	32.075	31.891	32.23	0					42	17	3	0	0	0	0.023552	1	9046	9046
AAWKEVSAK	9	Unmodified	_AAWKEVSAK_					0	0	0	1	AT2G30870.1	AT2G30870.1	AT2G30870.1	MULTI-MSMS	AvrRpm1_Af1521_exp2	Af1521_exp2	495.2743835449219	2	495.274	988.534	0.17906	8.8685E-05	2.1602	0.0010699	2.3392	0.0011586	495.27423867368935	32.093	0.22662	32.093	31.947	32.174	0					32	11	4	0	0	0	0.030203	1	9060	9060
AAWKEVSAK	9	Unmodified	_AAWKEVSAK_					0	0	0	1	AT2G30870.1	AT2G30870.1	AT2G30870.1	MULTI-MSMS	AvrRpm1_Af1521_exp2	Af1521_exp2	330.5186462402344	3	330.519	988.534	0.088883	2.9377E-05	-0.24076	-7.9576e-05	-0.15188	-5.0199e-05	330.5186593079996	32.892	1.7449	32.892	32.789	34.534	0					296	92	6	0	0	0	0.00018165	3	9346	9346;9543;9740
AAWKEVSAK	9	Unmodified	_AAWKEVSAK_					0	0	0	1	AT2G30870.1	AT2G30870.1	AT2G30870.1	MULTI-MSMS	AvrRpm1_Af1521_exp2	Af1521_exp2	495.2743835449219	2	495.274	988.534	0.13393	6.6332E-05	-0.092378	-4.5753e-05	0.041551	2.0579E-05	495.2743588271538	32.891	1.726	32.891	32.789	34.515	0					251	91	5	0	0	0	3.1738E-09	3	9347	9347;9544;9750
AAYVAVMQR	9	Oxidation (M)	_AAYVAVM(Oxidation (M))QR_		AAYVAVM(1)QR		AAYVAVM(74)QR	0	0	1	0	AT4G33090.1	AT4G33090.1	AT4G33090.1	MULTI-SECPEP	AvrRpm1_G42E_exp2	G42E_exp2	513.2492065429688	2	512.766	1023.52	0.046915	2.4056E-05	-0.011235	-5.7607e-06	0.03568	1.8295E-05	512.7656181695751	37.278	0.18678	37.278	37.169	37.356	0					16	9	2	0	0	0	0.017595	1	11521	11521
ACAGDAGLYTEISK	14	Unmodified	_ACAGDAGLYTEISK_					0	0	0	0	GST-Af1521_K35E_G42E_Y145R;GST-Af1521_K35E_Y145R	GST-Af1521_K35E_G42E_Y145R;GST-Af1521_K35E_Y145R	GST-Af1521_K35E_G42E_Y145R	MULTI-MSMS	AvrRpm1_G42E_exp2	G42E_exp2	486.23223876953125	3	485.898	1454.67	0.10677	5.1879E-05	0.34583	0.00016804	0.4526	0.00021992	485.89763568308877	55.542	0.88848	55.542	54.835	55.723	0					59	48	2	0	0	0	1.9024E-05	1	18296	18296
ACAGDAGLYTEISK	14	Unmodified	_ACAGDAGLYTEISK_					0	0	0	0	GST-Af1521_K35E_G42E_Y145R;GST-Af1521_K35E_Y145R	GST-Af1521_K35E_G42E_Y145R;GST-Af1521_K35E_Y145R	GST-Af1521_K35E_G42E_Y145R	MULTI-MSMS	AvrRpm1_G42E_exp2	G42E_exp2	728.844	2	728.343	1454.67	0.020888	1.5214E-05	-0.31112	-0.0002266	-0.29023	-0.00021139	728.3428898517244	55.531	1.4134	55.531	55.292	56.706	0					353	122	7	0	0	0	8.7032E-14	1	18458	18458
ACAGDAGLYTEISK	14	Unmodified	_ACAGDAGLYTEISK_					0	0	0	0	GST-Af1521_K35E_G42E_Y145R;GST-Af1521_K35E_Y145R	GST-Af1521_K35E_G42E_Y145R;GST-Af1521_K35E_Y145R	GST-Af1521_K35E_G42E_Y145R	MULTI-MSMS	AvrRpm1_G42E_exp2	G42E_exp2	728.8424072265625	2	728.343	1454.67	-0.09543	-6.9506e-05	-2.1244	-0.0015473	-2.2199	-0.0016168	728.3413697098983	57.198	0.52818	57.198	57.059	57.587	0					47	28	2	0	0	0	0.013946	1	18902	18902
ACAGDAGLYTEISK	14	Unmodified	_ACAGDAGLYTEISK_					0	0	0	0	GST-Af1521_K35E_G42E_Y145R;GST-Af1521_K35E_Y145R	GST-Af1521_K35E_G42E_Y145R;GST-Af1521_K35E_Y145R	GST-Af1521_K35E_G42E_Y145R	MULTI-SECPEP	AvrRpm1_G42E_exp2	G42E_exp2	728.8441162109375	2	728.343	1454.67	-0.013299	-9.6865e-06	-0.11577	-8.432e-05	-0.12907	-9.4007e-05	728.3429883425543	56.799	0.43832	56.799	56.656	57.095	0					60	25	3	0	0	0	0.00090934	1	18687	18687
ACAGDAGLYTEISK	14	Unmodified	_ACAGDAGLYTEISK_					0	0	0	0	GST-Af1521_K35E_G42E_Y145R;GST-Af1521_K35E_Y145R	GST-Af1521_K35E_G42E_Y145R;GST-Af1521_K35E_Y145R	GST-Af1521_K35E_G42E_Y145R	MULTI-MSMS	AvrRpm1_Af1521_exp1	Af1521_exp1	727.8378295898438	2	728.343	1454.67	0.057909	4.2177E-05	-0.24591	-0.0001791	-0.188	-0.00013693	728.343	52.394	2.2374	52.394	51.991	54.228	0					425	119	7	0	0	0	4.6742000000000004E-45	7	15107	14962;15107;15155;15350;15450;15545;15728
ACAGDAGLYTEISK	14	Unmodified	_ACAGDAGLYTEISK_					0	0	0	0	GST-Af1521_K35E_G42E_Y145R;GST-Af1521_K35E_Y145R	GST-Af1521_K35E_G42E_Y145R;GST-Af1521_K35E_Y145R	GST-Af1521_K35E_G42E_Y145R	MULTI-MSMS	AvrRpm1_Af1521_exp1	Af1521_exp1	486.23199462890625	3	485.898	1454.67	-0.091532	-4.4475e-05	0.046783	2.2732E-05	-0.04475	-2.1744e-05	485.8977833451627	52.413	0.91799	52.413	52.066	52.984	0					176	48	5	0	0	0	1.833E-14	2	14994	14994;15190
ACAGDAGLYTEISK	14	Unmodified	_ACAGDAGLYTEISK_					0	0	0	0	GST-Af1521_K35E_G42E_Y145R;GST-Af1521_K35E_Y145R	GST-Af1521_K35E_G42E_Y145R;GST-Af1521_K35E_Y145R	GST-Af1521_K35E_G42E_Y145R	MULTI-MSMS	AvrRpm1_Af1521_exp1	Af1521_exp1	728.3432006835938	2	728.343	1454.67	0.20324	0.00014803	-0.029949	-2.1813e-05	0.17329	0.00012622	728.3428396378416	54.537	0.5767	54.537	54.228	54.805	0					97	30	4	0	0	0	7.6434E-05	1	15917	15917
ACAGDAGLYTEISK	14	Unmodified	_ACAGDAGLYTEISK_					0	0	0	0	GST-Af1521_K35E_G42E_Y145R;GST-Af1521_K35E_Y145R	GST-Af1521_K35E_G42E_Y145R;GST-Af1521_K35E_Y145R	GST-Af1521_K35E_G42E_Y145R	MULTI-MSMS	AvrRpm1_Af1521_exp1	Af1521_exp1	728.3428955078125	2	728.343	1454.67	0.36046	0.00026254	-0.034437	-2.5082e-05	0.32603	0.00023746	728.3425412069411	55.119	0.24358	55.119	55.004	55.248	0					24	12	2	0	0	0	0.00019348	1	16122	16122
ACAGDAGLYTEISK	14	Unmodified	_ACAGDAGLYTEISK_					0	0	0	0	GST-Af1521_K35E_G42E_Y145R;GST-Af1521_K35E_Y145R	GST-Af1521_K35E_G42E_Y145R;GST-Af1521_K35E_Y145R	GST-Af1521_K35E_G42E_Y145R	MSMS	AvrRpm1_Af1521_exp1	Af1521_exp1	728.3435668945312	2	728.343	1454.67	NaN	NaN	NaN	NaN	NaN	NaN	NaN	55.86	1	55.86	55.36	56.36	0								0	0	0	0.0011935	1	16344	16344
ACAGDAGLYTEISK	14	Unmodified	_ACAGDAGLYTEISK_					0	0	0	0	GST-Af1521_K35E_G42E_Y145R;GST-Af1521_K35E_Y145R	GST-Af1521_K35E_G42E_Y145R;GST-Af1521_K35E_Y145R	GST-Af1521_K35E_G42E_Y145R	MULTI-MSMS	AvrRpm1_G42E_exp1	G42E_exp1	727.837	2	728.343	1454.67	0.11687	8.5124E-05	-0.3245	-0.00023635	-0.20763	-0.00015122	728.3429499023814	52.335	2.3157	52.335	51.817	54.133	0					557	122	7	0	0	0	1.8276000000000002E-68	6	15191	14995;15190;15191;15386;15583;15773
ACAGDAGLYTEISK	14	Unmodified	_ACAGDAGLYTEISK_					0	0	0	0	GST-Af1521_K35E_G42E_Y145R;GST-Af1521_K35E_Y145R	GST-Af1521_K35E_G42E_Y145R;GST-Af1521_K35E_Y145R	GST-Af1521_K35E_G42E_Y145R	MULTI-MSMS	AvrRpm1_G42E_exp1	G42E_exp1	485.8978271484375	3	485.898	1454.67	0.02147	1.0432E-05	-0.13557	-6.5872e-05	-0.1141	-5.544e-05	485.8976847188911	52.307	1.2792	52.307	51.987	53.266	0					238	67	5	0	0	0	2.5063E-36	3	15211	15019;15211;15419
ACAGDAGLYTEISK	14	Unmodified	_ACAGDAGLYTEISK_					0	0	0	0	GST-Af1521_K35E_G42E_Y145R;GST-Af1521_K35E_Y145R	GST-Af1521_K35E_G42E_Y145R;GST-Af1521_K35E_Y145R	GST-Af1521_K35E_G42E_Y145R	MULTI-MSMS	AvrRpm1_G42E_exp1	G42E_exp1	728.3430786132812	2	728.343	1454.67	0.16679	0.00012148	-0.24854	-0.00018102	-0.081748	-5.954e-05	728.3427157416044	54.384	0.679	54.384	54.116	54.795	0					130	36	5	0	0	0	1.9214E-09	1	15958	15958
ACAGDAGLYTEISK	14	Unmodified	_ACAGDAGLYTEISK_					0	0	0	0	GST-Af1521_K35E_G42E_Y145R;GST-Af1521_K35E_Y145R	GST-Af1521_K35E_G42E_Y145R;GST-Af1521_K35E_Y145R	GST-Af1521_K35E_G42E_Y145R	MULTI-MSMS	AvrRpm1_G42E_exp1	G42E_exp1	728.3429565429688	2	728.343	1454.67	0.43834	0.00031926	-0.08859	-6.4524e-05	0.34975	0.00025474	728.3427615473706	55.091	0.43202	55.091	54.933	55.365	0					43	24	3	0	0	0	9.9435E-07	1	16148	16148
ACAGDAGLYTEISK	14	Unmodified	_ACAGDAGLYTEISK_					0	0	0	0	GST-Af1521_K35E_G42E_Y145R;GST-Af1521_K35E_Y145R	GST-Af1521_K35E_G42E_Y145R;GST-Af1521_K35E_Y145R	GST-Af1521_K35E_G42E_Y145R	MULTI-MSMS	AvrRpm1_G42E_exp1	G42E_exp1	728.3430786132812	2	728.343	1454.67	0.39548	0.00028805	0.21176	0.00015423	0.60724	0.00044228	728.343	55.822	0.9384	55.822	55.713	56.651	0					105	49	3	0	0	0	6.9214E-05	2	16379	16379;16577
ACAGDAGLYTEISK	14	Unmodified	_ACAGDAGLYTEISK_					0	0	0	0	GST-Af1521_K35E_G42E_Y145R;GST-Af1521_K35E_Y145R	GST-Af1521_K35E_G42E_Y145R;GST-Af1521_K35E_Y145R	GST-Af1521_K35E_G42E_Y145R	MULTI-MSMS	AvrRpm1_Af1521_exp3	Af1521_exp3	728.844	2	728.343	1454.67	-0.15776	-0.00011491	-0.29335	-0.00021366	-0.45111	-0.00032856	728.3432159605078	50.059	0.59574	50.059	49.847	50.443	0					78	31	4	0	0	0	3.8052E-14	1	16409	16409
ACAGDAGLYTEISK	14	Unmodified	_ACAGDAGLYTEISK_					0	0	0	0	GST-Af1521_K35E_G42E_Y145R;GST-Af1521_K35E_Y145R	GST-Af1521_K35E_G42E_Y145R;GST-Af1521_K35E_Y145R	GST-Af1521_K35E_G42E_Y145R	MULTI-MSMS	AvrRpm1_Af1521_exp3	Af1521_exp3	728.8442993164062	2	728.343	1454.67	0.19462	0.00014175	-0.51645	-0.00037616	-0.32184	-0.00023441	728.3427533442236	54.382	2.2983	54.382	54.24	56.538	0					552	131	7	0	0	0	6.437E-14	1	18568	18568
ACAGDAGLYTEISK	14	Unmodified	_ACAGDAGLYTEISK_					0	0	0	0	GST-Af1521_K35E_G42E_Y145R;GST-Af1521_K35E_Y145R	GST-Af1521_K35E_G42E_Y145R;GST-Af1521_K35E_Y145R	GST-Af1521_K35E_G42E_Y145R	MULTI-MSMS	AvrRpm1_Af1521_exp3	Af1521_exp3	728.845	2	728.343	1454.67	0.12204	8.8887E-05	0.44105	0.00032123	0.56309	0.00041012	728.3431658379639	57.133	0.80971	57.133	56.805	57.615	0					77	42	3	0	0	0	2.0672E-06	1	18977	18977
ACAGDAGLYTEISK	14	Unmodified	_ACAGDAGLYTEISK_					0	0	0	0	GST-Af1521_K35E_G42E_Y145R;GST-Af1521_K35E_Y145R	GST-Af1521_K35E_G42E_Y145R;GST-Af1521_K35E_Y145R	GST-Af1521_K35E_G42E_Y145R	MSMS	AvrRpm1_Af1521_exp3	Af1521_exp3	486.2324523925781	3	485.898	1454.67	NaN	NaN	NaN	NaN	NaN	NaN	NaN	54.768	1	54.768	54.268	55.268	0								0	0	0	5.5151E-07	1	18141	18141
ACAGDAGLYTEISK	14	Unmodified	_ACAGDAGLYTEISK_					0	0	0	0	GST-Af1521_K35E_G42E_Y145R;GST-Af1521_K35E_Y145R	GST-Af1521_K35E_G42E_Y145R;GST-Af1521_K35E_Y145R	GST-Af1521_K35E_G42E_Y145R	MULTI-MSMS	AvrRpm1_G42E_exp3	G42E_exp3	728.8439331054688	2	728.343	1454.67	-0.13354	-9.7265e-05	-0.051232	-3.7314e-05	-0.18477	-0.00013458	728.3430846746423	54.611	1.2188	54.611	54.374	55.592	0					297	119	7	0	0	0	9.9435E-07	2	17980	17796;17980
ACAGDAGLYTEISK	14	Unmodified	_ACAGDAGLYTEISK_					0	0	0	0	GST-Af1521_K35E_G42E_Y145R;GST-Af1521_K35E_Y145R	GST-Af1521_K35E_G42E_Y145R;GST-Af1521_K35E_Y145R	GST-Af1521_K35E_G42E_Y145R	MULTI-MSMS	AvrRpm1_G42E_exp3	G42E_exp3	486.2325439453125	3	485.898	1454.67	0.21049	0.00010228	-0.10882	-5.2876e-05	0.10167	4.9399E-05	485.8974811563838	54.605	0.3822	54.605	54.44	54.822	0					53	23	3	0	0	0	7.0735E-06	1	17837	17837
ACAGDAGLYTEISK	14	Unmodified	_ACAGDAGLYTEISK_					0	0	0	0	GST-Af1521_K35E_G42E_Y145R;GST-Af1521_K35E_Y145R	GST-Af1521_K35E_G42E_Y145R;GST-Af1521_K35E_Y145R	GST-Af1521_K35E_G42E_Y145R	MULTI-SECPEP	AvrRpm1_G42E_exp3	G42E_exp3	728.844	2	728.343	1454.67	-0.13012	-9.4773e-05	-0.090315	-6.578e-05	-0.22044	-0.00016055	728.3429421211816	55.715	0.4217	55.715	55.568	55.989	0					82	34	3	0	0	0	0.00022364	1	18168	18168
ACAGDAGLYTEISK	14	Unmodified	_ACAGDAGLYTEISK_					0	0	0	0	GST-Af1521_K35E_G42E_Y145R;GST-Af1521_K35E_Y145R	GST-Af1521_K35E_G42E_Y145R;GST-Af1521_K35E_Y145R	GST-Af1521_K35E_G42E_Y145R	MULTI-MSMS	AvrRpm1_Af1521_exp2	Af1521_exp2	728.8421630859375	2	728.343	1454.67	-0.10492	-7.6419e-05	0.2408	0.00017538	0.13588	9.8966E-05	728.3430396327345	51.387	0.31605	51.387	51.256	51.572	0					31	16	2	0	0	0	6.9214E-05	1	16212	16212
ACAGDAGLYTEISK	14	Unmodified	_ACAGDAGLYTEISK_					0	0	0	0	GST-Af1521_K35E_G42E_Y145R;GST-Af1521_K35E_Y145R	GST-Af1521_K35E_G42E_Y145R;GST-Af1521_K35E_Y145R	GST-Af1521_K35E_G42E_Y145R	MULTI-MSMS	AvrRpm1_Af1521_exp2	Af1521_exp2	728.8438720703125	2	728.343	1454.67	-0.058104	-4.2319e-05	0.023025	1.677E-05	-0.035079	-2.555e-05	728.844	55.016	0.36198	55.016	54.844	55.206	0					26	18	2	0	0	0	0.00081711	1	17572	17572
ACAGDAGLYTEISK	14	Unmodified	_ACAGDAGLYTEISK_					0	0	0	0	GST-Af1521_K35E_G42E_Y145R;GST-Af1521_K35E_Y145R	GST-Af1521_K35E_G42E_Y145R;GST-Af1521_K35E_Y145R	GST-Af1521_K35E_G42E_Y145R	MULTI-MSMS	AvrRpm1_Af1521_exp2	Af1521_exp2	486.232	3	485.898	1454.67	0.15183	7.3775E-05	-0.18741	-9.1061e-05	-0.035577	-1.7287e-05	485.8975934574398	55.716	0.56462	55.716	55.473	56.037	0					87	29	4	0	0	0	4.7272E-36	1	17832	17832
ACAGDAGLYTEISK	14	Unmodified	_ACAGDAGLYTEISK_					0	0	0	0	GST-Af1521_K35E_G42E_Y145R;GST-Af1521_K35E_Y145R	GST-Af1521_K35E_G42E_Y145R;GST-Af1521_K35E_Y145R	GST-Af1521_K35E_G42E_Y145R	MULTI-MSMS	AvrRpm1_Af1521_exp2	Af1521_exp2	728.8443603515625	2	728.343	1454.67	-0.10449	-7.6106e-05	-0.40825	-0.00029734	-0.51274	-0.00037345	728.3428472973297	55.746	1.2911	55.746	55.511	56.802	0					367	86	7	0	0	0	1.4498E-05	1	18101	18101
ACAGDAGLYTEISK	14	Unmodified	_ACAGDAGLYTEISK_					0	0	0	0	GST-Af1521_K35E_G42E_Y145R;GST-Af1521_K35E_Y145R	GST-Af1521_K35E_G42E_Y145R;GST-Af1521_K35E_Y145R	GST-Af1521_K35E_G42E_Y145R	MULTI-MSMS	AvrRpm1_Af1521_exp2	Af1521_exp2	728.8434448242188	2	728.343	1454.67	-0.27699	-0.00020174	-0.077345	-5.6334e-05	-0.35434	-0.00025808	728.3428906721409	57	1.0696	57	56.731	57.801	0					181	57	4	0	0	0	7.6784E-06	1	18450	18450
ACAGDAGLYTEISKK	15	Unmodified	_ACAGDAGLYTEISKK_					0	0	0	1	GST-Af1521_K35E_G42E_Y145R;GST-Af1521_K35E_Y145R	GST-Af1521_K35E_G42E_Y145R;GST-Af1521_K35E_Y145R	GST-Af1521_K35E_G42E_Y145R	MULTI-MSMS	AvrRpm1_G42E_exp2	G42E_exp2	528.5960693359375	3	528.596	1582.77	0.12681	6.703E-05	-0.057918	-3.0615e-05	0.068889	3.6415E-05	528.5959603058219	48.757	0.28539	48.757	48.637	48.923	0					35	14	3	0	0	0	5.7192E-06	1	15813	15813
ACAGDAGLYTEISKK	15	Unmodified	_ACAGDAGLYTEISKK_					0	0	0	1	GST-Af1521_K35E_G42E_Y145R;GST-Af1521_K35E_Y145R	GST-Af1521_K35E_G42E_Y145R;GST-Af1521_K35E_Y145R	GST-Af1521_K35E_G42E_Y145R	MULTI-MSMS	AvrRpm1_G42E_exp2	G42E_exp2	528.9307861328125	3	528.596	1582.77	0.17937	9.4817E-05	-0.29059	-0.00015361	-0.11122	-5.8789e-05	528.5959100488425	50.452	0.8584	50.452	50.261	51.119	0					154	47	5	0	0	0	2.1241E-24	2	16396	16396;16626
ACAGDAGLYTEISKK	15	Unmodified	_ACAGDAGLYTEISKK_					0	0	0	1	GST-Af1521_K35E_G42E_Y145R;GST-Af1521_K35E_Y145R	GST-Af1521_K35E_G42E_Y145R;GST-Af1521_K35E_Y145R	GST-Af1521_K35E_G42E_Y145R	MULTI-MSMS	AvrRpm1_G42E_exp2	G42E_exp2	792.39	2	792.39	1582.77	0.069977	5.5449E-05	-0.47527	-0.0003766	-0.4053	-0.00032115	792.3900236446125	50.448	0.57738	50.448	50.298	50.876	0					97	32	5	0	0	0	3.1808E-17	1	16403	16403
ACAGDAGLYTEISKK	15	Unmodified	_ACAGDAGLYTEISKK_					0	0	0	1	GST-Af1521_K35E_G42E_Y145R;GST-Af1521_K35E_Y145R	GST-Af1521_K35E_G42E_Y145R;GST-Af1521_K35E_Y145R	GST-Af1521_K35E_G42E_Y145R	MSMS	AvrRpm1_G42E_exp2	G42E_exp2	528.5958862304688	3	528.596	1582.77	NaN	NaN	NaN	NaN	NaN	NaN	NaN	51.497	1	51.497	50.997	51.997	0								0	0	0	0.0070562	1	16824	16824
ACAGDAGLYTEISKK	15	Unmodified	_ACAGDAGLYTEISKK_					0	0	0	1	GST-Af1521_K35E_G42E_Y145R;GST-Af1521_K35E_Y145R	GST-Af1521_K35E_G42E_Y145R;GST-Af1521_K35E_Y145R	GST-Af1521_K35E_G42E_Y145R	MULTI-MSMS	AvrRpm1_Af1521_exp1	Af1521_exp1	528.5960693359375	3	528.596	1582.77	-0.011146	-5.8918e-06	-0.33384	-0.00017647	-0.34499	-0.00018236	528.5959196351856	43.542	0.6623	43.542	43.196	43.858	0					135	35	5	0	0	0	3.8353E-05	1	11739	11739
ACAGDAGLYTEISKK	15	Unmodified	_ACAGDAGLYTEISKK_					0	0	0	1	GST-Af1521_K35E_G42E_Y145R;GST-Af1521_K35E_Y145R	GST-Af1521_K35E_G42E_Y145R;GST-Af1521_K35E_Y145R	GST-Af1521_K35E_G42E_Y145R	MULTI-MSMS	AvrRpm1_Af1521_exp1	Af1521_exp1	528.5958862304688	3	528.596	1582.77	-0.21768	-0.00011506	-0.18984	-0.00010035	-0.40751	-0.00021541	528.5960519825218	44.774	1.4932	44.774	44.372	45.865	0					349	91	6	0	0	0	2.4269E-07	2	12361	12174;12361
ACAGDAGLYTEISKK	15	Unmodified	_ACAGDAGLYTEISKK_					0	0	0	1	GST-Af1521_K35E_G42E_Y145R;GST-Af1521_K35E_Y145R	GST-Af1521_K35E_G42E_Y145R;GST-Af1521_K35E_Y145R	GST-Af1521_K35E_G42E_Y145R	MULTI-MSMS	AvrRpm1_Af1521_exp1	Af1521_exp1	792.3900756835938	2	792.39	1582.77	-0.24694	-0.00019567	-0.10384	-8.2286e-05	-0.35078	-0.00027796	792.39	44.833	0.81795	44.833	44.446	45.264	0					175	52	4	0	0	0	3.8638E-53	3	12400	12211;12261;12400
ACAGDAGLYTEISKK	15	Unmodified	_ACAGDAGLYTEISKK_					0	0	0	1	GST-Af1521_K35E_G42E_Y145R;GST-Af1521_K35E_Y145R	GST-Af1521_K35E_G42E_Y145R;GST-Af1521_K35E_Y145R	GST-Af1521_K35E_G42E_Y145R	MULTI-MSMS	AvrRpm1_Af1521_exp1	Af1521_exp1	528.5961303710938	3	528.596	1582.77	-0.12221	-6.46e-05	0.16748	8.8527E-05	0.045265	2.3927E-05	528.5960661606136	46.021	0.32024	46.021	45.808	46.129	0					37	16	3	0	0	0	2.2424E-08	1	12758	12758
ACAGDAGLYTEISKK	15	Unmodified	_ACAGDAGLYTEISKK_					0	0	0	1	GST-Af1521_K35E_G42E_Y145R;GST-Af1521_K35E_Y145R	GST-Af1521_K35E_G42E_Y145R;GST-Af1521_K35E_Y145R	GST-Af1521_K35E_G42E_Y145R	MULTI-MSMS	AvrRpm1_Af1521_exp1	Af1521_exp1	528.596	3	528.596	1582.77	-0.22214	-0.00011742	-0.17851	-9.4362e-05	-0.40066	-0.00021178	528.9303412418207	46.252	0.7952	46.252	46.091	46.886	0					123	41	4	0	0	0	3.8353E-05	2	12950	12950;12955
ACAGDAGLYTEISKK	15	Unmodified	_ACAGDAGLYTEISKK_					0	0	0	1	GST-Af1521_K35E_G42E_Y145R;GST-Af1521_K35E_Y145R	GST-Af1521_K35E_G42E_Y145R;GST-Af1521_K35E_Y145R	GST-Af1521_K35E_G42E_Y145R	MULTI-MSMS	AvrRpm1_Af1521_exp1	Af1521_exp1	528.5955810546875	3	528.596	1582.77	0.0088293	4.6671E-06	-0.64362	-0.00034022	-0.63479	-0.00033555	528.5956561824037	47.172	1.1878	47.172	46.886	48.074	0					96	64	2	0	0	0	4.7116E-05	2	13151	13151;13348
ACAGDAGLYTEISKK	15	Unmodified	_ACAGDAGLYTEISKK_					0	0	0	1	GST-Af1521_K35E_G42E_Y145R;GST-Af1521_K35E_Y145R	GST-Af1521_K35E_G42E_Y145R;GST-Af1521_K35E_Y145R	GST-Af1521_K35E_G42E_Y145R	MSMS	AvrRpm1_Af1521_exp1	Af1521_exp1	528.5963134765625	3	528.596	1582.77	NaN	NaN	NaN	NaN	NaN	NaN	NaN	48.665	1	48.665	48.165	49.165	0								0	0	0	0.026546	1	13729	13729
ACAGDAGLYTEISKK	15	Unmodified	_ACAGDAGLYTEISKK_					0	0	0	1	GST-Af1521_K35E_G42E_Y145R;GST-Af1521_K35E_Y145R	GST-Af1521_K35E_G42E_Y145R;GST-Af1521_K35E_Y145R	GST-Af1521_K35E_G42E_Y145R	MULTI-SECPEP	AvrRpm1_Af1521_exp1	Af1521_exp1	528.2796020507812	3	528.596	1582.77	-0.14752	-7.7978e-05	0.11202	5.9215E-05	-0.035495	-1.8763e-05	528.5960610121673	48.177	0.6049	48.177	48.074	48.679	0					55	31	2	0	0	0	0.002507	1	13550	13550
ACAGDAGLYTEISKK	15	Unmodified	_ACAGDAGLYTEISKK_					0	0	0	1	GST-Af1521_K35E_G42E_Y145R;GST-Af1521_K35E_Y145R	GST-Af1521_K35E_G42E_Y145R;GST-Af1521_K35E_Y145R	GST-Af1521_K35E_G42E_Y145R	MULTI-MSMS	AvrRpm1_G42E_exp1	G42E_exp1	528.9305419921875	3	528.596	1582.77	-0.24217	-0.00012801	0.27232	0.00014395	0.030145	1.5934E-05	528.5961456566276	39.922	0.41693	39.922	39.671	40.088	0					40	21	3	0	0	0	0.031853	1	10592	10592
ACAGDAGLYTEISKK	15	Unmodified	_ACAGDAGLYTEISKK_					0	0	0	1	GST-Af1521_K35E_G42E_Y145R;GST-Af1521_K35E_Y145R	GST-Af1521_K35E_G42E_Y145R;GST-Af1521_K35E_Y145R	GST-Af1521_K35E_G42E_Y145R	MULTI-MSMS	AvrRpm1_G42E_exp1	G42E_exp1	792.3906860351562	2	792.39	1582.77	-0.15399	-0.00012202	-0.12664	-0.00010035	-0.28063	-0.00022237	792.3903945552981	43.496	0.51254	43.496	43.312	43.824	0					95	27	5	0	0	0	0.019237	1	11824	11824
ACAGDAGLYTEISKK	15	Unmodified	_ACAGDAGLYTEISKK_					0	0	0	1	GST-Af1521_K35E_G42E_Y145R;GST-Af1521_K35E_Y145R	GST-Af1521_K35E_G42E_Y145R;GST-Af1521_K35E_Y145R	GST-Af1521_K35E_G42E_Y145R	MULTI-MSMS	AvrRpm1_G42E_exp1	G42E_exp1	792.3901977539062	2	792.39	1582.77	0.058271	4.6173E-05	-0.31654	-0.00025082	-0.25826	-0.00020465	792.39	44.781	0.98106	44.781	44.44	45.421	0					230	60	5	0	0	0	1.4624999999999998E-52	2	12444	12251;12444
ACAGDAGLYTEISKK	15	Unmodified	_ACAGDAGLYTEISKK_					0	0	0	1	GST-Af1521_K35E_G42E_Y145R;GST-Af1521_K35E_Y145R	GST-Af1521_K35E_G42E_Y145R;GST-Af1521_K35E_Y145R	GST-Af1521_K35E_G42E_Y145R	MULTI-MSMS	AvrRpm1_G42E_exp1	G42E_exp1	528.596	3	528.596	1582.77	-0.10207	-5.3952e-05	-0.27155	-0.00014354	-0.37362	-0.00019749	528.5960347841543	44.777	2.4358	44.777	44.33	46.766	0					477	138	6	0	0	0	3.8435E-25	4	12724	12341;12534;12724;12921
ACAGDAGLYTEISKK	15	Unmodified	_ACAGDAGLYTEISKK_					0	0	0	1	GST-Af1521_K35E_G42E_Y145R;GST-Af1521_K35E_Y145R	GST-Af1521_K35E_G42E_Y145R;GST-Af1521_K35E_Y145R	GST-Af1521_K35E_G42E_Y145R	MULTI-MSMS	AvrRpm1_G42E_exp1	G42E_exp1	792.3905639648438	2	792.39	1582.77	-0.076772	-6.0833e-05	-0.17646	-0.00013982	-0.25323	-0.00020066	792.3900793986104	45.47	0.43668	45.47	45.421	45.858	0					37	23	2	0	0	0	5.6525E-12	1	12673	12673
ACAGDAGLYTEISKK	15	Unmodified	_ACAGDAGLYTEISKK_					0	0	0	1	GST-Af1521_K35E_G42E_Y145R;GST-Af1521_K35E_Y145R	GST-Af1521_K35E_G42E_Y145R;GST-Af1521_K35E_Y145R	GST-Af1521_K35E_G42E_Y145R	MULTI-MSMS	AvrRpm1_G42E_exp1	G42E_exp1	528.9303588867188	3	528.596	1582.77	-0.18208	-9.6249e-05	-0.40604	-0.00021463	-0.58812	-0.00031088	528.5957827178597	47.098	0.79396	47.098	46.766	47.56	0					94	41	3	0	0	0	2.4269E-07	2	13116	13116;13314
ACAGDAGLYTEISKK	15	Unmodified	_ACAGDAGLYTEISKK_					0	0	0	1	GST-Af1521_K35E_G42E_Y145R;GST-Af1521_K35E_Y145R	GST-Af1521_K35E_G42E_Y145R;GST-Af1521_K35E_Y145R	GST-Af1521_K35E_G42E_Y145R	MULTI-MSMS	AvrRpm1_G42E_exp1	G42E_exp1	528.596	3	528.596	1582.77	-0.23785	-0.00012573	-0.018621	-9.8427e-06	-0.25647	-0.00013557	528.596	50.322	0.58661	50.322	50.071	50.658	0					79	32	3	0	0	0	3.5294E-05	1	14391	14391
ACAGDAGLYTEISKK	15	Unmodified	_ACAGDAGLYTEISKK_					0	0	0	1	GST-Af1521_K35E_G42E_Y145R;GST-Af1521_K35E_Y145R	GST-Af1521_K35E_G42E_Y145R;GST-Af1521_K35E_Y145R	GST-Af1521_K35E_G42E_Y145R	MSMS	AvrRpm1_G42E_exp1	G42E_exp1	528.5969848632812	3	528.596	1582.77	NaN	NaN	NaN	NaN	NaN	NaN	NaN	43.181	1	43.181	42.681	43.681	0								0	0	0	9.5358E-10	1	11751	11751
ACAGDAGLYTEISKK	15	Unmodified	_ACAGDAGLYTEISKK_					0	0	0	1	GST-Af1521_K35E_G42E_Y145R;GST-Af1521_K35E_Y145R	GST-Af1521_K35E_G42E_Y145R;GST-Af1521_K35E_Y145R	GST-Af1521_K35E_G42E_Y145R	MSMS	AvrRpm1_G42E_exp1	G42E_exp1	528.5957641601562	3	528.596	1582.77	NaN	NaN	NaN	NaN	NaN	NaN	NaN	47.936	1	47.936	47.436	48.436	0								0	0	0	3.4226E-05	1	13506	13506
ACAGDAGLYTEISKK	15	Unmodified	_ACAGDAGLYTEISKK_					0	0	0	1	GST-Af1521_K35E_G42E_Y145R;GST-Af1521_K35E_Y145R	GST-Af1521_K35E_G42E_Y145R;GST-Af1521_K35E_Y145R	GST-Af1521_K35E_G42E_Y145R	MSMS	AvrRpm1_G42E_exp1	G42E_exp1	528.5960083007812	3	528.596	1582.77	NaN	NaN	NaN	NaN	NaN	NaN	NaN	48.47	1	48.47	47.97	48.97	0								0	0	0	8.6425E-05	1	13703	13703
ACAGDAGLYTEISKK	15	Unmodified	_ACAGDAGLYTEISKK_					0	0	0	1	GST-Af1521_K35E_G42E_Y145R;GST-Af1521_K35E_Y145R	GST-Af1521_K35E_G42E_Y145R;GST-Af1521_K35E_Y145R	GST-Af1521_K35E_G42E_Y145R	MULTI-MSMS	AvrRpm1_Af1521_exp3	Af1521_exp3	528.596	3	528.596	1582.77	0.33756	0.00017843	-0.56741	-0.00029993	-0.22985	-0.0001215	528.5958114164017	47.792	0.30338	47.792	47.648	47.952	0					58	15	5	0	0	0	1.1816E-09	1	15544	15544
ACAGDAGLYTEISKK	15	Unmodified	_ACAGDAGLYTEISKK_					0	0	0	1	GST-Af1521_K35E_G42E_Y145R;GST-Af1521_K35E_Y145R	GST-Af1521_K35E_G42E_Y145R;GST-Af1521_K35E_Y145R	GST-Af1521_K35E_G42E_Y145R	MULTI-MSMS	AvrRpm1_Af1521_exp3	Af1521_exp3	792.3903198242188	2	792.39	1582.77	0.092479	7.3279E-05	-0.19155	-0.00015178	-0.099073	-7.8504e-05	792.3903479767386	47.783	0.26567	47.783	47.667	47.933	0					36	13	4	0	0	0	2.322E-23	1	15546	15546
ACAGDAGLYTEISKK	15	Unmodified	_ACAGDAGLYTEISKK_					0	0	0	1	GST-Af1521_K35E_G42E_Y145R;GST-Af1521_K35E_Y145R	GST-Af1521_K35E_G42E_Y145R;GST-Af1521_K35E_Y145R	GST-Af1521_K35E_G42E_Y145R	MULTI-MSMS	AvrRpm1_Af1521_exp3	Af1521_exp3	528.5958862304688	3	528.596	1582.77	-0.07939	-4.1965e-05	-0.20033	-0.00010589	-0.27972	-0.00014786	528.5961113206055	49.295	2.1214	49.295	49.173	51.294	0					519	112	7	0	0	0	1.0767E-30	4	16087	16087;16310;16514;16718
ACAGDAGLYTEISKK	15	Unmodified	_ACAGDAGLYTEISKK_					0	0	0	1	GST-Af1521_K35E_G42E_Y145R;GST-Af1521_K35E_Y145R	GST-Af1521_K35E_G42E_Y145R;GST-Af1521_K35E_Y145R	GST-Af1521_K35E_G42E_Y145R	MULTI-MSMS	AvrRpm1_Af1521_exp3	Af1521_exp3	792.3898315429688	2	792.39	1582.77	-0.31617	-0.00025053	0.074787	5.9261E-05	-0.24138	-0.00019127	792.3905140198312	49.299	1.8209	49.299	49.192	51.013	0					308	96	6	0	0	0	2.5338E-35	3	16093	16093;16289;16491
ACAGDAGLYTEISKK	15	Unmodified	_ACAGDAGLYTEISKK_					0	0	0	1	GST-Af1521_K35E_G42E_Y145R;GST-Af1521_K35E_Y145R	GST-Af1521_K35E_G42E_Y145R;GST-Af1521_K35E_Y145R	GST-Af1521_K35E_G42E_Y145R	MULTI-MSMS	AvrRpm1_Af1521_exp3	Af1521_exp3	528.596	3	528.596	1582.77	0.30634	0.00016193	-0.34647	-0.00018314	-0.040125	-2.121e-05	528.5958142596937	51.506	1.069	51.506	51.294	52.363	0					111	56	3	0	0	0	6.2875E-06	1	16932	16932
ACAGDAGLYTEISKK	15	Unmodified	_ACAGDAGLYTEISKK_					0	0	0	1	GST-Af1521_K35E_G42E_Y145R;GST-Af1521_K35E_Y145R	GST-Af1521_K35E_G42E_Y145R;GST-Af1521_K35E_Y145R	GST-Af1521_K35E_G42E_Y145R	MULTI-MSMS	AvrRpm1_G42E_exp3	G42E_exp3	528.5956420898438	3	528.596	1582.77	-0.0092037	-4.865e-06	0.034389	1.8178E-05	0.025186	1.3313E-05	528.5960927985757	49.65	0.59543	49.65	49.425	50.021	0					123	34	5	0	0	0	7.5826E-05	1	16021	16021
ACAGDAGLYTEISKK	15	Unmodified	_ACAGDAGLYTEISKK_					0	0	0	1	GST-Af1521_K35E_G42E_Y145R;GST-Af1521_K35E_Y145R	GST-Af1521_K35E_G42E_Y145R;GST-Af1521_K35E_Y145R	GST-Af1521_K35E_G42E_Y145R	MULTI-MSMS	AvrRpm1_G42E_exp3	G42E_exp3	792.892	2	792.39	1582.77	-0.1041	-8.2492e-05	0.17208	0.00013635	0.067973	5.3861E-05	792.3905098915758	49.646	0.44091	49.646	49.443	49.884	0					56	24	3	0	0	0	2.1752E-18	2	16046	16046;16144
ACAGDAGLYTEISKK	15	Unmodified	_ACAGDAGLYTEISKK_					0	0	0	1	GST-Af1521_K35E_G42E_Y145R;GST-Af1521_K35E_Y145R	GST-Af1521_K35E_G42E_Y145R;GST-Af1521_K35E_Y145R	GST-Af1521_K35E_G42E_Y145R	MULTI-MSMS	AvrRpm1_Af1521_exp2	Af1521_exp2	528.5963134765625	3	528.596	1582.77	0.022885	1.2097E-05	-0.025818	-1.3648e-05	-0.0029338	-1.5508e-06	528.5960847363112	45.225	0.24585	45.225	45.081	45.327	0					29	12	3	0	0	0	4.141E-05	1	13942	13942
ACAGDAGLYTEISKK	15	Unmodified	_ACAGDAGLYTEISKK_					0	0	0	1	GST-Af1521_K35E_G42E_Y145R;GST-Af1521_K35E_Y145R	GST-Af1521_K35E_G42E_Y145R;GST-Af1521_K35E_Y145R	GST-Af1521_K35E_G42E_Y145R	MULTI-MSMS	AvrRpm1_Af1521_exp2	Af1521_exp2	528.5963134765625	3	528.596	1582.77	0.14909	7.881E-05	-0.21017	-0.0001111	-0.06108	-3.2287e-05	528.5959676785583	48.921	0.33965	48.921	48.793	49.132	0					49	17	4	0	0	0	5.3515E-09	1	15308	15308
ACAGDAGLYTEISKK	15	Unmodified	_ACAGDAGLYTEISKK_					0	0	0	1	GST-Af1521_K35E_G42E_Y145R;GST-Af1521_K35E_Y145R	GST-Af1521_K35E_G42E_Y145R;GST-Af1521_K35E_Y145R	GST-Af1521_K35E_G42E_Y145R	MULTI-MSMS	AvrRpm1_Af1521_exp2	Af1521_exp2	792.8914184570312	2	792.39	1582.77	-0.072077	-5.7113e-05	-0.1269	-0.00010056	-0.19898	-0.00015767	792.8917039356144	48.934	0.24499	48.934	48.811	49.056	0					21	12	2	0	0	0	1.0324E-08	1	15335	15335
ACAGDAGLYTEISKK	15	Unmodified	_ACAGDAGLYTEISKK_					0	0	0	1	GST-Af1521_K35E_G42E_Y145R;GST-Af1521_K35E_Y145R	GST-Af1521_K35E_G42E_Y145R;GST-Af1521_K35E_Y145R	GST-Af1521_K35E_G42E_Y145R	MULTI-MSMS	AvrRpm1_Af1521_exp2	Af1521_exp2	528.596	3	528.596	1582.77	0.20072	0.0001061	-0.2989	-0.000158	-0.098175	-5.1895e-05	528.5959342290529	50.584	1.9598	50.584	50.382	52.341	0					315	105	6	0	0	0	4.0443E-30	3	16076	15884;16076;16272
ACAGDAGLYTEISKK	15	Unmodified	_ACAGDAGLYTEISKK_					0	0	0	1	GST-Af1521_K35E_G42E_Y145R;GST-Af1521_K35E_Y145R	GST-Af1521_K35E_G42E_Y145R;GST-Af1521_K35E_Y145R	GST-Af1521_K35E_G42E_Y145R	MULTI-MSMS	AvrRpm1_Af1521_exp2	Af1521_exp2	792.3900146484375	2	792.39	1582.77	-0.010694	-8.4738e-06	-0.31796	-0.00025195	-0.32866	-0.00026043	792.3901760050214	50.576	0.8743	50.576	50.4	51.275	0					175	47	5	0	0	0	1.5465E-17	2	15892	15892;16089
ACAGDAGLYTEISKK	15	Unmodified	_ACAGDAGLYTEISKK_					0	0	0	1	GST-Af1521_K35E_G42E_Y145R;GST-Af1521_K35E_Y145R	GST-Af1521_K35E_G42E_Y145R;GST-Af1521_K35E_Y145R	GST-Af1521_K35E_G42E_Y145R	MULTI-MSMS	AvrRpm1_Af1521_exp2	Af1521_exp2	792.8917846679688	2	792.39	1582.77	-0.043022	-3.4091e-05	-0.082379	-6.5276e-05	-0.1254	-9.9367e-05	792.8919055143366	51.545	0.42976	51.545	51.44	51.87	0					33	22	2	0	0	0	0.00018282	1	16287	16287
ACAGDAGLYTEISKK	15	Unmodified	_ACAGDAGLYTEISKK_					0	0	0	1	GST-Af1521_K35E_G42E_Y145R;GST-Af1521_K35E_Y145R	GST-Af1521_K35E_G42E_Y145R;GST-Af1521_K35E_Y145R	GST-Af1521_K35E_G42E_Y145R	MSMS	AvrRpm1_Af1521_exp2	Af1521_exp2	528.5961303710938	3	528.596	1582.77	NaN	NaN	NaN	NaN	NaN	NaN	NaN	52	1	52	51.5	52.5	0								0	0	0	0.012404	1	16470	16470
ACGVNIPYK	9	Unmodified	_ACGVNIPYK_					0	0	0	0	AT2G38540.1	AT2G38540.1	AT2G38540.1	MULTI-MSMS	AvrRpm1_G42E_exp2	G42E_exp2	511.26031494140625	2	511.26	1020.51	0.23207	0.00011865	-0.29743	-0.00015207	-0.065367	-3.3419e-05	511.2602558448718	50.532	0.23003	50.532	50.44	50.67	0					28	13	3	0	0	0	0.0018359	1	16455	16455
ACGVNIPYK	9	Unmodified	_ACGVNIPYK_					0	0	0	0	AT2G38540.1	AT2G38540.1	AT2G38540.1	MULTI-MSMS	AvrRpm1_Af1521_exp3	Af1521_exp3	511.26	2	511.26	1020.51	-0.13754	-7.032e-05	-0.38718	-0.00019795	-0.52473	-0.00026827	511.2602928973988	49.355	0.14754	49.355	49.304	49.451	0					11	7	2	0	0	0	0.0055662	1	16144	16144
ACGVNIPYK	9	Unmodified	_ACGVNIPYK_					0	0	0	0	AT2G38540.1	AT2G38540.1	AT2G38540.1	MULTI-MSMS	AvrRpm1_Af1521_exp2	Af1521_exp2	511.2601623535156	2	511.26	1020.51	0.24118	0.00012331	-0.1415	-7.2344e-05	0.099681	5.0963E-05	511.2603282594965	50.655	0.27821	50.655	50.542	50.821	0					24	15	2	0	0	0	0.0024247	1	15957	15957
ACIKGVGR	8	Acetyl (Protein N-term)	_(Acetyl (Protein N-term))ACIKGVGR_					1	0	0	1	AT3G63460.3;AT3G63460.2;AT3G63460.1	AT3G63460.3	AT3G63460.3	MULTI-MSMS	AvrRpm1_G42E_exp2	G42E_exp2	451.748	2	451.747	901.48	0.25239	0.00011402	-0.3768	-0.00017022	-0.12442	-5.6204e-05	451.74739373611527	40.04	0.16521	40.04	39.927	40.092	0					16	8	3	0	0	0	0.04575	1	12552	12552
ACIKGVGR	8	Acetyl (Protein N-term)	_(Acetyl (Protein N-term))ACIKGVGR_					1	0	0	1	AT3G63460.3;AT3G63460.2;AT3G63460.1	AT3G63460.3	AT3G63460.3	MULTI-MSMS	AvrRpm1_Af1521_exp2	Af1521_exp2	451.74749755859375	2	451.747	901.48	0.30132	0.00013612	-0.28909	-0.00013059	0.012233	5.5261E-06	451.74737475556424	40.384	0.20009	40.384	40.244	40.444	0					23	10	3	0	0	0	0.035193	1	12145	12145
ADEAERGITIK	11	Unmodified	_ADEAERGITIK_					0	0	0	1	AT1G56070.3;AT1G56070.2;AT1G56070.1;AT3G12915.2	AT1G56070.3	AT1G56070.3	MULTI-MSMS	AvrRpm1_G42E_exp2	G42E_exp2	401.551	3	401.551	1201.63	0.17699	7.1072E-05	0.13048	5.2396E-05	0.30748	0.00012347	401.5507231661472	38.362	0.18707	38.362	38.269	38.456	0					22	9	3	0	0	0	0.031545	1	11910	11910
ADEISNIIR	9	Unmodified	_ADEISNIIR_					0	0	0	0	ATCG00120.1	ATCG00120.1	ATCG00120.1	MULTI-MSMS	AvrRpm1_G42E_exp2	G42E_exp2	516.2807006835938	2	515.78	1029.55	-0.059182	-3.0525e-05	0.06619	3.4139E-05	0.0070075	3.6143E-06	515.7800733470506	59.64	0.62008	59.64	59.44	60.06	0					81	32	4	0	0	0	0.003655	1	19740	19740
ADEISNIIR	9	Unmodified	_ADEISNIIR_					0	0	0	0	ATCG00120.1	ATCG00120.1	ATCG00120.1	MULTI-MSMS	AvrRpm1_Af1521_exp1	Af1521_exp1	515.7799682617188	2	515.78	1029.55	-0.17012	-8.7743e-05	0.27182	0.0001402	0.1017	5.2456E-05	515.7801081269836	53.961	0.62156	53.961	53.697	54.319	0					86	33	3	0	0	0	0.0060857	1	15615	15615
ADEISNIIR	9	Unmodified	_ADEISNIIR_					0	0	0	0	ATCG00120.1	ATCG00120.1	ATCG00120.1	MULTI-MSMS	AvrRpm1_G42E_exp1	G42E_exp1	515.7799072265625	2	515.78	1029.55	-0.20998	-0.00010831	0.15824	8.1615E-05	-0.051749	-2.6691e-05	515.7800840285354	53.899	0.52531	53.899	53.677	54.202	0					73	27	3	0	0	0	0.0022857	1	15655	15655
ADEISNIIR	9	Unmodified	_ADEISNIIR_					0	0	0	0	ATCG00120.1	ATCG00120.1	ATCG00120.1	MULTI-SECPEP	AvrRpm1_Af1521_exp3	Af1521_exp3	516.2818603515625	2	515.78	1029.55	-0.35305	-0.00018209	0.4861	0.00025072	0.13306	6.8629E-05	515.7802552888294	58.345	0.52892	58.345	58.147	58.676	0					84	27	5	0	0	0	0.0073587	1	19539	19539
ADEISNIIR	9	Unmodified	_ADEISNIIR_					0	0	0	0	ATCG00120.1	ATCG00120.1	ATCG00120.1	MULTI-MSMS	AvrRpm1_G42E_exp3	G42E_exp3	516.2813720703125	2	515.78	1029.55	0.021811	1.125E-05	0.024374	1.2572E-05	0.046185	2.3821E-05	515.7801054893981	58.433	0.4516	58.433	58.32	58.771	0					76	42	2	0	0	0	0.0047998	1	19106	19106
ADEISNIIR	9	Unmodified	_ADEISNIIR_					0	0	0	0	ATCG00120.1	ATCG00120.1	ATCG00120.1	MULTI-MSMS	AvrRpm1_Af1521_exp2	Af1521_exp2	516.281	2	515.78	1029.55	0.13722	7.0776E-05	-0.012213	-6.2992e-06	0.12501	6.4477E-05	515.7799977076785	59.84	0.66743	59.84	59.477	60.145	0					94	34	5	0	0	0	0.0016125	1	19408	19408
ADEKGREVLAEQVR	14	Unmodified	_ADEKGREVLAEQVR_					0	0	0	2	AT2G29450.1	AT2G29450.1	AT2G29450.1	MULTI-MSMS	AvrRpm1_G42E_exp1	G42E_exp1	400.717	4	400.717	1598.84	-0.091772	-3.6775e-05	0.12943	5.1864E-05	0.037656	1.5089E-05	400.7166550132475	33.621	0.56374	33.621	33.401	33.965	0					73	31	3	0	0	0	0.00082927	1	8252	8252
ADEKGREVLAEQVR	14	Unmodified	_ADEKGREVLAEQVR_					0	0	0	2	AT2G29450.1	AT2G29450.1	AT2G29450.1	MULTI-MSMS	AvrRpm1_Af1521_exp3	Af1521_exp3	533.9533081054688	3	533.953	1598.84	0.054498	2.9099E-05	-0.1292	-6.8986e-05	-0.074701	-3.9887e-05	533.9530476169242	37.183	0.27892	37.183	37.088	37.367	0					30	14	4	0	0	0	2.185E-18	1	11554	11554
ADEKGREVLAEQVR	14	Unmodified	_ADEKGREVLAEQVR_					0	0	0	2	AT2G29450.1	AT2G29450.1	AT2G29450.1	MULTI-MSMS	AvrRpm1_Af1521_exp3	Af1521_exp3	400.71673583984375	4	400.717	1598.84	0.24749	9.9172E-05	0.070148	2.811E-05	0.31764	0.00012728	400.7165904689294	37.186	0.31673	37.186	37.069	37.385	0					30	16	3	0	0	0	2.8677E-05	1	11555	11555
ADESPEKVTVVPK	13	Unmodified	_ADESPEKVTVVPK_					0	0	0	1	AT3G25070.1;AT3G25070.2	AT3G25070.1	AT3G25070.1	MULTI-MSMS	AvrRpm1_Af1521_exp3	Af1521_exp3	466.921	3	466.921	1397.74	-0.023687	-1.106e-05	-0.08448	-3.9445e-05	-0.10817	-5.0505e-05	466.92056666869917	41.171	0.37221	41.171	41.011	41.383	0					58	19	4	0	0	0	0.0030352	1	13040	13040
ADESPEKVTVVPK	13	Unmodified	_ADESPEKVTVVPK_					0	0	0	1	AT3G25070.1;AT3G25070.2	AT3G25070.1	AT3G25070.1	MULTI-MSMS	AvrRpm1_Af1521_exp3	Af1521_exp3	699.8773193359375	2	699.877	1397.74	-0.046073	-3.2245e-05	0.098683	6.9066E-05	0.05261	3.6821E-05	699.8773079842586	41.158	0.22481	41.158	41.067	41.292	0					22	11	3	0	0	0	4.9436E-13	1	13071	13071
ADEVILLDFWPSMFGMR	17	Acetyl (Protein N-term),2 Oxidation (M)	_(Acetyl (Protein N-term))ADEVILLDFWPSM(Oxidation (M))FGM(Oxidation (M))R_		ADEVILLDFWPSM(1)FGM(1)R		ADEVILLDFWPSM(67)FGM(67)R	1	0	2	0	AT1G17180.1	AT1G17180.1	AT1G17180.1	MULTI-MSMS	AvrRpm1_Af1521_exp1	Af1521_exp1	1050.992919921875	2	1050.99	2099.97	-0.024323	-2.5563e-05	0.14601	0.00015346	0.12169	0.0001279	1051.4940947276625	122.92	0.69787	122.92	122.54	123.24	0					347	100	6	0	0	0	0.00012778	1	37337	37337
ADEYFAK	7	Unmodified	_ADEYFAK_					0	0	0	0	AT3G25920.1	AT3G25920.1	AT3G25920.1	MULTI-MSMS	AvrRpm1_G42E_exp2	G42E_exp2	422.1979064941406	2	422.198	842.381	0.31679	0.00013375	0.066068	2.7894E-05	0.38286	0.00016164	422.19774096022206	36.588	0.38813	36.588	36.429	36.817	0					46	20	4	0	0	0	0.047631	1	11242	11242
ADEYFAK	7	Unmodified	_ADEYFAK_					0	0	0	0	AT3G25920.1	AT3G25920.1	AT3G25920.1	MULTI-MSMS	AvrRpm1_Af1521_exp2	Af1521_exp2	422.19781494140625	2	422.198	842.381	0.13929	5.8806E-05	0.25116	0.00010604	0.39045	0.00016485	422.1978241047145	36.801	0.44822	36.801	36.662	37.11	0					48	23	3	0	0	0	0.047631	1	10801	10801
ADGLGVSSCIER	12	Unmodified	_ADGLGVSSCIER_					0	0	0	0	AT5G46290.2;AT5G46290.1;AT5G46290.3	AT5G46290.2	AT5G46290.2	MULTI-MSMS	AvrRpm1_Af1521_exp1	Af1521_exp1	632.3026123046875	2	632.304	1262.59	0.087558	5.5363E-05	-0.18145	-0.00011473	-0.093896	-5.9371e-05	632.8052020576898	47.019	0.26522	47.019	46.81	47.075	0					15	13	2	0	0	0	0.018588	1	13132	13132
ADGLGVSSCIER	12	Unmodified	_ADGLGVSSCIER_					0	0	0	0	AT5G46290.2;AT5G46290.1;AT5G46290.3	AT5G46290.2	AT5G46290.2	MSMS	AvrRpm1_Af1521_exp2	Af1521_exp2	632.304	2	632.304	1262.59	NaN	NaN	NaN	NaN	NaN	NaN	NaN	50.579	1	50.579	50.079	51.079	0								0	0	0	9.4704E-06	1	15939	15939
ADGYILEGK	9	Unmodified	_ADGYILEGK_					0	0	0	0	AT5G20290.1;AT5G59240.1	AT5G20290.1	AT5G20290.1	MULTI-MSMS	AvrRpm1_Af1521_exp3	Af1521_exp3	483.2507629394531	2	483.251	964.487	0.22934	0.00011083	0.079097	3.8224E-05	0.30844	0.00014905	483.2505890832769	46.123	0.26299	46.123	46.025	46.288	0					23	13	2	0	0	0	0.014132	1	14944	14944
ADKGRPLPK	9	Acetyl (Protein N-term)	_(Acetyl (Protein N-term))ADKGRPLPK_					1	0	0	2	AT2G04410.1	AT2G04410.1	AT2G04410.1	MULTI-MSMS	AvrRpm1_G42E_exp2	G42E_exp2	341.87	3	341.87	1022.59	0.24952	8.5305E-05	-0.26517	-9.0653e-05	-0.015644	-5.3481e-06	341.8695697995687	28.722	0.35138	28.722	28.518	28.869	0					46	18	3	0	0	0	0.0073137	1	8289	8289
ADKGRPLPK	9	Acetyl (Protein N-term)	_(Acetyl (Protein N-term))ADKGRPLPK_					1	0	0	2	AT2G04410.1	AT2G04410.1	AT2G04410.1	MULTI-MSMS	AvrRpm1_Af1521_exp3	Af1521_exp3	341.8603820800781	3	341.87	1022.59	-0.60158	-0.00020566	0.72975	0.00024948	0.12817	4.3817E-05	341.87000804558903	27.327	1.026	27.327	27.09	28.116	0					173	53	5	0	0	0	0.0015788	3	7911	7867;7911;8057
ADKGRPLPK	9	Acetyl (Protein N-term)	_(Acetyl (Protein N-term))ADKGRPLPK_					1	0	0	2	AT2G04410.1	AT2G04410.1	AT2G04410.1	MULTI-MSMS	AvrRpm1_Af1521_exp3	Af1521_exp3	341.8697509765625	3	341.87	1022.59	0.73421	0.000251	-0.38171	-0.0001305	0.35249	0.00012051	341.8695536333332	28.242	0.24599	28.242	28.097	28.343	0					23	12	3	0	0	0	0.020574	1	8249	8249
ADKGRPLPK	9	Acetyl (Protein N-term)	_(Acetyl (Protein N-term))ADKGRPLPK_					1	0	0	2	AT2G04410.1	AT2G04410.1	AT2G04410.1	MULTI-MSMS	AvrRpm1_Af1521_exp2	Af1521_exp2	341.87	3	341.87	1022.59	0.061956	2.1181E-05	-0.20167	-6.8944e-05	-0.13971	-4.7763e-05	341.86968653154355	28.643	0.9756	28.643	28.448	29.423	0					154	51	5	0	0	0	0.0047127	2	7743	7743;7941
ADKGRPLPK	9	Acetyl (Protein N-term)	_(Acetyl (Protein N-term))ADKGRPLPK_					1	0	0	2	AT2G04410.1	AT2G04410.1	AT2G04410.1	MULTI-MSMS	AvrRpm1_Af1521_exp2	Af1521_exp2	512.301	2	512.301	1022.59	0.17161	8.7914E-05	-0.063421	-3.2491e-05	0.10819	5.5424E-05	512.3008424068353	28.643	0.46811	28.643	28.486	28.954	0					67	24	4	0	0	0	0.0025823	1	7759	7759
ADLEMQIESLTEELAYLK	18	Oxidation (M)	_ADLEM(Oxidation (M))QIESLTEELAYLK_		ADLEM(1)QIESLTEELAYLK		ADLEM(60)QIESLTEELAYLK	0	0	1	0	CON__P13645	CON__P13645	CON__P13645	MULTI-SECPEP	AvrRpm1_Af1521_exp1	Af1521_exp1	704.6690673828125	3	704.685	2111.03	0.2696	0.00018998	-0.01665	-1.1733e-05	0.25295	0.00017825	705.0197452991614	111.81	0.29665	111.81	111.76	112.06	0					121	37	5	0	0	0	0.0042073	1	34799	34799
ADLEMQIESLTEELAYLKK	19	Oxidation (M)	_ADLEM(Oxidation (M))QIESLTEELAYLKK_		ADLEM(1)QIESLTEELAYLKK		ADLEM(51)QIESLTEELAYLKK	0	0	1	1	CON__P13645	CON__P13645	CON__P13645	MULTI-MSMS	AvrRpm1_G42E_exp1	G42E_exp1	747.7183837890625	3	747.384	2239.13	0.13477	0.00010072	0.23794	0.00017783	0.37271	0.00027856	747.7182087839506	99.618	0.4748	99.618	99.162	99.636	0					118	50	4	0	0	0	0.00054464	1	31955	31955
ADLNVPLDDNQTITDDTR	18	Unmodified	_ADLNVPLDDNQTITDDTR_					0	0	0	0	AT3G12780.1	AT3G12780.1	AT3G12780.1	MULTI-MSMS	AvrRpm1_G42E_exp2	G42E_exp2	1008.98	2	1008.48	2014.94	-0.61013	-0.0006153	-0.14237	-0.00014358	-0.75249	-0.00075888	1008.4795906162756	66.608	0.23092	66.608	66.492	66.723	0					46	23	3	0	0	0	0.0001009	2	22218	22188;22218
ADLNVPLDDNQTITDDTR	18	Unmodified	_ADLNVPLDDNQTITDDTR_					0	0	0	0	AT3G12780.1	AT3G12780.1	AT3G12780.1	MULTI-MSMS	AvrRpm1_Af1521_exp1	Af1521_exp1	1008.98	2	1008.48	2014.94	0.010465	1.0553E-05	0.088576	8.9328E-05	0.099041	9.9881E-05	1008.9810387311957	63.809	0.44123	63.809	63.615	64.056	0					56	23	3	0	0	0	0.00016549	1	19247	19247
ADLNVPLDDNQTITDDTR	18	Unmodified	_ADLNVPLDDNQTITDDTR_					0	0	0	0	AT3G12780.1	AT3G12780.1	AT3G12780.1	MULTI-MSMS	AvrRpm1_Af1521_exp1	Af1521_exp1	672.99	3	672.655	2014.94	0.18776	0.0001263	-0.071997	-4.8429e-05	0.11576	7.7869E-05	672.9896939903944	63.862	0.35321	63.862	63.67	64.023	0					56	18	4	0	0	0	0.00069765	1	19258	19258
ADLNVPLDDNQTITDDTR	18	Unmodified	_ADLNVPLDDNQTITDDTR_					0	0	0	0	AT3G12780.1	AT3G12780.1	AT3G12780.1	MULTI-MSMS	AvrRpm1_G42E_exp1	G42E_exp1	672.9898681640625	3	672.655	2014.94	-0.033211	-2.234e-05	0.13874	9.3325E-05	0.10553	7.0985E-05	672.9898666243289	63.716	0.68055	63.716	63.423	64.103	0					95	24	5	0	0	0	2.9354E-05	2	19266	19255;19266
ADLNVPLDDNQTITDDTR	18	Unmodified	_ADLNVPLDDNQTITDDTR_					0	0	0	0	AT3G12780.1	AT3G12780.1	AT3G12780.1	MULTI-MSMS	AvrRpm1_G42E_exp1	G42E_exp1	1008.4796752929688	2	1008.48	2014.94	-0.21206	-0.00021385	0.34381	0.00034672	0.13175	0.00013287	1008.9812034843169	63.662	0.54913	63.662	63.423	63.972	0					105	28	5	0	0	0	5.1872E-12	1	19256	19256
ADLNVPLDDNQTITDDTR	18	Unmodified	_ADLNVPLDDNQTITDDTR_					0	0	0	0	AT3G12780.1	AT3G12780.1	AT3G12780.1	MULTI-MSMS	AvrRpm1_Af1521_exp3	Af1521_exp3	1008.981201171875	2	1008.48	2014.94	1.9414E-05	1.9578E-08	0.00055099	5.5567E-07	0.00057041	5.7524E-07	1008.4795497386173	65.273	0.2683	65.273	65.143	65.411	0					42	13	4	0	0	0	4.3537E-08	1	21980	21980
ADLNVPLDDNQTITDDTR	18	Unmodified	_ADLNVPLDDNQTITDDTR_					0	0	0	0	AT3G12780.1	AT3G12780.1	AT3G12780.1	MULTI-MSMS	AvrRpm1_Af1521_exp3	Af1521_exp3	672.9893798828125	3	672.655	2014.94	0.2072	0.00013938	-0.51835	-0.00034867	-0.31115	-0.0002093	672.989	65.276	0.21092	65.276	65.181	65.392	0					12	10	2	0	0	0	0.0027215	1	22000	22000
ADLNVPLDDNQTITDDTR	18	Unmodified	_ADLNVPLDDNQTITDDTR_					0	0	0	0	AT3G12780.1	AT3G12780.1	AT3G12780.1	MULTI-MSMS	AvrRpm1_Af1521_exp2	Af1521_exp2	1008.4785766601562	2	1008.48	2014.94	-0.35346	-0.00035646	-0.052588	-5.3034e-05	-0.40605	-0.0004095	1008.4792337812779	66.766	0.31406	66.766	66.632	66.946	0					51	18	4	0	0	0	1.3881E-07	1	21825	21825
ADLNVPLDDNQTITDDTR	18	Unmodified	_ADLNVPLDDNQTITDDTR_					0	0	0	0	AT3G12780.1	AT3G12780.1	AT3G12780.1	MSMS	AvrRpm1_Af1521_exp2	Af1521_exp2	672.6554565429688	3	672.655	2014.94	NaN	NaN	NaN	NaN	NaN	NaN	NaN	66.741	1	66.741	66.241	67.241	0								0	0	0	0.012676	1	21837	21837
ADLNVPLDDNQTITDDTRIR	20	Unmodified	_ADLNVPLDDNQTITDDTRIR_					0	0	0	1	AT3G12780.1	AT3G12780.1	AT3G12780.1	MULTI-MSMS	AvrRpm1_G42E_exp2	G42E_exp2	762.719	3	762.384	2284.13	0.12396	9.4509E-05	-0.15152	-0.00011552	-0.02756	-2.1012e-05	762.7177711039358	69.007	0.12747	69.007	68.925	69.053	0					34	15	3	0	0	0	0.0011541	1	22946	22946
ADLVNNLGTIAR	12	Unmodified	_ADLVNNLGTIAR_					0	0	0	0	AT5G56030.1;AT5G56010.1;AT5G56000.1;AT5G56030.2;AT5G52640.1	AT5G56030.1	AT5G56030.1	MULTI-MSMS	AvrRpm1_G42E_exp2	G42E_exp2	629.3528442382812	2	628.852	1255.69	-0.40699	-0.00025593	0.23115	0.00014536	-0.17584	-0.00011058	628.8517138319696	66.681	0.24966	66.681	66.592	66.842	0					40	24	2	0	0	0	0.0020118	1	22224	22224
ADLVNNLGTIAR	12	Unmodified	_ADLVNNLGTIAR_					0	0	0	0	AT5G56030.1;AT5G56010.1;AT5G56000.1;AT5G56030.2;AT5G52640.1	AT5G56030.1	AT5G56030.1	MSMS	AvrRpm1_Af1521_exp1	Af1521_exp1	628.8516235351562	2	628.852	1255.69	NaN	NaN	NaN	NaN	NaN	NaN	NaN	60.716	1	60.716	60.216	61.216	0								0	0	0	0.047767	1	18141	18141
ADLVNNLGTIAR	12	Unmodified	_ADLVNNLGTIAR_					0	0	0	0	AT5G56030.1;AT5G56010.1;AT5G56000.1;AT5G56030.2;AT5G52640.1	AT5G56030.1	AT5G56030.1	MULTI-MSMS	AvrRpm1_Af1521_exp3	Af1521_exp3	628.8510131835938	2	628.852	1255.69	-0.037293	-2.3452e-05	-0.50945	-0.00032037	-0.54674	-0.00034382	628.8513384364933	65.382	0.26661	65.382	65.239	65.505	0					19	13	2	0	0	0	0.024992	1	22028	22028
ADLVNNLGTIAR	12	Unmodified	_ADLVNNLGTIAR_					0	0	0	0	AT5G56030.1;AT5G56010.1;AT5G56000.1;AT5G56030.2;AT5G52640.1	AT5G56030.1	AT5G56030.1	MULTI-MSMS	AvrRpm1_Af1521_exp2	Af1521_exp2	629.353	2	628.852	1255.69	0.060905	3.83E-05	-0.13581	-8.5406e-05	-0.074908	-4.7106e-05	628.8514135605784	66.875	0.36545	66.875	66.707	67.073	0					41	21	3	0	0	0	0.0039267	1	21866	21866
ADPSEQKEKVVK	12	Acetyl (Protein N-term)	_(Acetyl (Protein N-term))ADPSEQKEKVVK_					1	0	0	2	AT3G62120.3;AT3G62120.2;AT3G62120.1	AT3G62120.3	AT3G62120.3	MSMS	AvrRpm1_Af1521_exp2	Af1521_exp2	467.5864562988281	3	467.252	1398.74	NaN	NaN	NaN	NaN	NaN	NaN	NaN	31.224	1	31.224	30.724	31.724	0								0	0	0	0.0059393	1	8739	8739
ADQQAGTIVGGVR	13	Acetyl (Protein N-term)	_(Acetyl (Protein N-term))ADQQAGTIVGGVR_					1	0	0	0	AT5G12140.1	AT5G12140.1	AT5G12140.1	MULTI-MSMS	AvrRpm1_G42E_exp2	G42E_exp2	657.3450317382812	2	657.344	1312.67	0.26921	0.00017696	-0.13442	-8.8362e-05	0.13479	8.8602E-05	657.3438828101455	56.996	0.27322	56.996	56.821	57.095	0					18	14	2	0	0	0	0.00019786	1	18797	18797
ADRDESSPYAAMLAAQDVAQR	21	Oxidation (M)	_ADRDESSPYAAM(Oxidation (M))LAAQDVAQR_		ADRDESSPYAAM(1)LAAQDVAQR		ADRDESSPYAAM(54)LAAQDVAQR	0	0	1	1	AT2G36160.1;AT3G52580.1;AT3G11510.1	AT2G36160.1;AT3G11510.1	AT3G11510.1	MSMS	AvrRpm1_G42E_exp1	G42E_exp1	761.023	3	761.022	2280.04	NaN	NaN	NaN	NaN	NaN	NaN	NaN	53.569	1	53.569	53.069	54.069	0								0	0	0	0.0025073	1	15580	15580
ADTLTDEINFLR	12	Unmodified	_ADTLTDEINFLR_					0	0	0	0	CON__P02538;CON__P04259	CON__P02538;CON__P04259	CON__P02538	MULTI-MSMS	AvrRpm1_Af1521_exp1	Af1521_exp1	704.8604125976562	2	704.359	1406.7	-0.02399	-1.6898e-05	0.11257	7.9289E-05	0.088579	6.2392E-05	704.3594236167314	79.614	0.81798	79.614	79.227	80.045	0					148	44	5	0	0	0	1.1303999999999999E-21	3	24910	24889;24910;25083
ADTLTDEINFLR	12	Unmodified	_ADTLTDEINFLR_					0	0	0	0	CON__P02538;CON__P04259	CON__P02538;CON__P04259	CON__P02538	MULTI-MSMS	AvrRpm1_Af1521_exp1	Af1521_exp1	470.2429504394531	3	469.909	1406.7	-0.13437	-6.314e-05	0.20552	9.6577E-05	0.071156	3.3437E-05	469.90869865894365	79.555	0.26978	79.555	79.334	79.604	0					23	14	2	0	0	0	0.011189	1	24966	24966
ADTLTDEINFLR	12	Unmodified	_ADTLTDEINFLR_					0	0	0	0	CON__P02538;CON__P04259	CON__P02538;CON__P04259	CON__P02538	MULTI-MSMS	AvrRpm1_G42E_exp1	G42E_exp1	704.8610229492188	2	704.359	1406.7	0.057415	4.0441E-05	0.10437	7.3516E-05	0.16179	0.00011396	704.3593153117422	79.508	1.1584	79.508	79.26	80.418	0					144	61	3	0	0	0	3.6951E-16	3	25050	25050;25211;25259
ADVEPEVAAAGVPK	14	Acetyl (Protein N-term)	_(Acetyl (Protein N-term))ADVEPEVAAAGVPK_					1	0	0	0	AT5G09510.1;AT1G04270.2;AT1G04270.1	AT5G09510.1;AT1G04270.2	AT5G09510.1	MULTI-MSMS	AvrRpm1_Af1521_exp1	Af1521_exp1	697.8613891601562	2	697.862	1393.71	-0.37013	-0.0002583	0.12543	8.7536E-05	-0.2447	-0.00017076	697.8617704813549	66.881	0.35744	66.881	66.791	67.148	0					44	18	3	0	0	0	0.0013741	1	20379	20379
ADVEPEVAAAGVPK	14	Acetyl (Protein N-term)	_(Acetyl (Protein N-term))ADVEPEVAAAGVPK_					1	0	0	0	AT5G09510.1;AT1G04270.2;AT1G04270.1	AT5G09510.1;AT1G04270.2	AT5G09510.1	MULTI-MSMS	AvrRpm1_Af1521_exp3	Af1521_exp3	697.8613891601562	2	697.862	1393.71	0.065802	4.592E-05	0.16175	0.00011288	0.22755	0.0001588	697.8617558464708	65.648	0.55344	65.648	65.411	65.965	0					77	28	4	0	0	0	0.0060483	1	22085	22085
ADVEPEVAAAGVPKKR	16	Acetyl (Protein N-term)	_(Acetyl (Protein N-term))ADVEPEVAAAGVPKKR_					1	0	0	2	AT5G09510.1;AT1G04270.2;AT1G04270.1	AT5G09510.1;AT1G04270.2	AT5G09510.1	MULTI-MSMS	AvrRpm1_Af1521_exp2	Af1521_exp2	560.3084716796875	3	560.309	1677.9	-0.035054	-1.9641e-05	-0.60513	-0.00033906	-0.64019	-0.0003587	560.3082876895571	53.85	0.45439	53.85	53.614	54.068	0					37	23	2	0	0	0	4.0259E-06	1	17165	17165
AEACGVRR	8	Acetyl (Protein N-term)	_(Acetyl (Protein N-term))AEACGVRR_					1	0	0	1	AT1G60710.1;AT1G60730.2;AT1G60730.1;AT1G60730.3	AT1G60710.1	AT1G60710.1	MULTI-SECPEP	AvrRpm1_Af1521_exp3	Af1521_exp3	481.264	2	480.738	959.461	-0.38754	-0.0001863	0.081273	3.9071E-05	-0.30626	-0.00014723	480.7376368278864	26.273	0.30342	26.273	26.048	26.352	0					21	15	2	0	0	0	0.021664	1	7514	7514
AEACGVRR	8	Acetyl (Protein N-term)	_(Acetyl (Protein N-term))AEACGVRR_					1	0	0	1	AT1G60710.1;AT1G60730.2;AT1G60730.1;AT1G60730.3	AT1G60710.1	AT1G60710.1	MULTI-SECPEP	AvrRpm1_Af1521_exp2	Af1521_exp2	481.2636413574219	2	480.738	959.461	-0.14205	-6.8288e-05	0.21859	0.00010508	0.076539	3.6795E-05	480.7377140897101	27.616	0.33657	27.616	27.429	27.765	0					31	17	2	0	0	0	0.011319	1	7442	7442
AEAEALYQTK	10	Unmodified	_AEAEALYQTK_					0	0	0	0	CON__ENSEMBL:ENSBTAP00000038253;CON__P19013;CON__Q32MB2;CON__Q7RTS7;CON__Q3SY84;CON__Q8N1N4-2;CON__Q7RTT2	CON__ENSEMBL:ENSBTAP00000038253;CON__P19013;CON__Q32MB2;CON__Q8N1N4-2	CON__ENSEMBL:ENSBTAP00000038253	MULTI-MSMS	AvrRpm1_Af1521_exp1	Af1521_exp1	562.2852172851562	2	562.285	1122.56	0.24231	0.00013625	-0.41428	-0.00023295	-0.17197	-9.6697e-05	562.2849755374575	36.629	0.37592	36.629	36.532	36.908	0					28	19	2	0	0	0	0.0031055	1	9314	9314
AEAESLYQSK	10	Unmodified	_AEAESLYQSK_					0	0	0	0	CON__P04264	CON__P04264	CON__P04264	MULTI-MSMS	AvrRpm1_Af1521_exp1	Af1521_exp1	563.2748413085938	2	563.275	1124.53	-0.15845	-8.9253e-05	0.045085	2.5395E-05	-0.11337	-6.3858e-05	563.2748197556841	34.135	1.0931	34.135	33.688	34.781	0					207	58	5	0	0	0	7.9988E-06	2	8316	8316;8511
AEAESLYQSK	10	Unmodified	_AEAESLYQSK_					0	0	0	0	CON__P04264	CON__P04264	CON__P04264	MULTI-MSMS	AvrRpm1_G42E_exp1	G42E_exp1	563.275	2	563.275	1124.53	-0.22769	-0.00012825	0.20328	0.0001145	-0.024407	-1.3748e-05	563.2749114407006	34.009	1.1183	34.009	33.564	34.683	0					198	61	5	0	0	0	0.00015601	2	8315	8315;8502
AEAESLYQSK	10	Unmodified	_AEAESLYQSK_					0	0	0	0	CON__P04264	CON__P04264	CON__P04264	MULTI-MSMS	AvrRpm1_Af1521_exp3	Af1521_exp3	563.2747192382812	2	563.275	1124.53	-0.23374	-0.00013166	-0.014573	-8.2084e-06	-0.24831	-0.00013987	563.2747323154822	35.243	0.99863	35.243	34.977	35.976	0					152	52	5	0	0	0	1.4106E-05	2	10802	10802;11021
AEAESLYQSK	10	Unmodified	_AEAESLYQSK_					0	0	0	0	CON__P04264	CON__P04264	CON__P04264	MULTI-MSMS	AvrRpm1_G42E_exp3	G42E_exp3	563.2748413085938	2	563.275	1124.53	0.1349	7.5985E-05	-0.42483	-0.00023929	-0.28993	-0.00016331	563.2744733469124	32.208	0.20818	32.208	32.117	32.325	0					17	10	2	0	0	0	0.0080054	1	9720	9720
AEAESLYQSK	10	Unmodified	_AEAESLYQSK_					0	0	0	0	CON__P04264	CON__P04264	CON__P04264	MULTI-MSMS	AvrRpm1_G42E_exp3	G42E_exp3	563.2745971679688	2	563.275	1124.53	0.038807	2.1859E-05	-0.14701	-8.2807e-05	-0.1082	-6.0949e-05	563.2746627620166	35.304	1.1173	35.304	35.084	36.202	0					178	58	5	0	0	0	6.4642E-06	2	10976	10780;10976
AEAESLYQSK	10	Unmodified	_AEAESLYQSK_					0	0	0	0	CON__P04264	CON__P04264	CON__P04264	MULTI-MSMS	AvrRpm1_Af1521_exp2	Af1521_exp2	563.2747802734375	2	563.275	1124.53	-0.11583	-6.5243e-05	0.15778	8.8871E-05	0.041947	2.3628E-05	563.2748238668402	36.501	0.51883	36.501	36.273	36.792	0					100	27	5	0	0	0	7.5085E-06	1	10657	10657
AEAESLYQSKYEELQITAGR	20	Unmodified	_AEAESLYQSKYEELQITAGR_					0	0	0	1	CON__P04264	CON__P04264	CON__P04264	MULTI-MSMS	AvrRpm1_Af1521_exp1	Af1521_exp1	763.0473022460938	3	762.713	2285.12	0.069838	5.3266E-05	0.21916	0.00016716	0.289	0.00022043	763.0475259934757	62.378	0.47135	62.378	62.153	62.625	0					55	24	3	0	0	0	1.7275000000000002E-30	2	18725	18697;18725
AEAESWYQTK	10	Unmodified	_AEAESWYQTK_					0	0	0	0	CON__P02538;CON__Q8VED5;CON__P04259	CON__P02538;CON__P04259	CON__P02538	MULTI-MSMS	AvrRpm1_Af1521_exp1	Af1521_exp1	606.7801513671875	2	606.78	1211.55	-0.12184	-7.3931e-05	0.2582	0.00015667	0.13636	8.2739E-05	606.7802613983505	42.869	0.53481	42.869	42.605	43.139	0					67	29	3	0	0	0	0.0023065	1	11535	11535
AEAESWYQTK	10	Unmodified	_AEAESWYQTK_					0	0	0	0	CON__P02538;CON__Q8VED5;CON__P04259	CON__P02538;CON__P04259	CON__P02538	MULTI-MSMS	AvrRpm1_Af1521_exp3	Af1521_exp3	606.7799072265625	2	606.78	1211.55	0.13689	8.306E-05	-0.12481	-7.5733e-05	0.012075	7.3267E-06	606.78	43.847	0.26473	43.847	43.625	43.889	0					31	13	3	0	0	0	0.00032648	1	14078	14078
AEDLTVSKPR	10	Unmodified	_AEDLTVSKPR_					0	0	0	1	AT1G42550.1	AT1G42550.1	AT1G42550.1	MULTI-MSMS	AvrRpm1_Af1521_exp3	Af1521_exp3	372.5401306152344	3	372.54	1114.6	0.18588	6.9249E-05	0.21435	7.9853E-05	0.40023	0.0001491	372.5400351468417	32.928	0.26252	32.928	32.818	33.081	0					20	13	2	0	0	0	0.0055438	1	9998	9998
AEEEAKVAADKAR	13	Unmodified	_AEEEAKVAADKAR_					0	0	0	2	AT3G46780.1	AT3G46780.1	AT3G46780.1	MULTI-MSMS	AvrRpm1_Af1521_exp2	Af1521_exp2	347.68475341796875	4	347.685	1386.71	-0.075004	-2.6078e-05	0.041725	1.4507E-05	-0.033279	-1.1571e-05	347.6848052906629	24.845	0.24535	24.845	24.745	24.99	0					29	13	3	0	0	0	7.67E-05	1	6429	6429
AEEEAKVAADKAR	13	Unmodified	_AEEEAKVAADKAR_					0	0	0	2	AT3G46780.1	AT3G46780.1	AT3G46780.1	MULTI-MSMS	AvrRpm1_Af1521_exp2	Af1521_exp2	463.2440185546875	3	463.244	1386.71	0.10672	4.9436E-05	0.10312	4.7768E-05	0.20983	9.7205E-05	463.244	24.848	0.28249	24.848	24.745	25.027	0					35	15	3	0	0	0	9.2649E-08	1	6430	6430
AEEGNTEAESEEFVAEIADTEGNVEEVVEAKPTR	34	Unmodified	_AEEGNTEAESEEFVAEIADTEGNVEEVVEAKPTR_					0	0	0	1	AT4G17560.1	AT4G17560.1	AT4G17560.1	MULTI-MSMS	AvrRpm1_G42E_exp1	G42E_exp1	920.6759033203125	4	920.425	3677.67	0.37811	0.00034803	-0.014498	-1.3345e-05	0.36362	0.00033468	920.6755310444693	94.363	0.35606	94.363	94.083	94.439	0					58	26	3	0	0	0	0.046782	1	30418	30418
AEEGNTEAESEEFVAEIADTEGNVEEVVEAKPTR	34	Unmodified	_AEEGNTEAESEEFVAEIADTEGNVEEVVEAKPTR_					0	0	0	1	AT4G17560.1	AT4G17560.1	AT4G17560.1	MULTI-MSMS	AvrRpm1_G42E_exp1	G42E_exp1	920.9260864257812	4	920.425	3677.67	0.30692	0.0002825	0.27804	0.00025592	0.58496	0.00053841	920.9264375143649	94.608	0.50325	94.608	94.342	94.845	0					77	36	4	0	0	0	3.631E-05	1	30477	30477
AEEHFDVLTK	10	Acetyl (Protein N-term)	_(Acetyl (Protein N-term))AEEHFDVLTK_					1	0	0	0	AT1G79690.2;AT1G79690.1	AT1G79690.2	AT1G79690.2	MULTI-MSMS	AvrRpm1_G42E_exp2	G42E_exp2	615.8035888671875	2	615.804	1229.59	0.056474	3.4777E-05	-0.13511	-8.32e-05	-0.078634	-4.8423e-05	615.8035935874876	63.032	0.30088	63.032	62.868	63.169	0					32	17	3	0	0	0	0.00091626	1	20988	20988
AEEHFDVLTK	10	Acetyl (Protein N-term)	_(Acetyl (Protein N-term))AEEHFDVLTK_					1	0	0	0	AT1G79690.2;AT1G79690.1	AT1G79690.2	AT1G79690.2	MULTI-MSMS	AvrRpm1_Af1521_exp3	Af1521_exp3	615.8037719726562	2	615.804	1229.59	0.18643	0.00011481	1.0462	0.00064426	1.2326	0.00075906	615.804	61.766	0.28427	61.766	61.661	61.945	0					19	14	2	0	0	0	0.00012848	1	20725	20725
AEEHFDVLTK	10	Acetyl (Protein N-term)	_(Acetyl (Protein N-term))AEEHFDVLTK_					1	0	0	0	AT1G79690.2;AT1G79690.1	AT1G79690.2	AT1G79690.2	MULTI-MSMS	AvrRpm1_Af1521_exp2	Af1521_exp2	616.306	2	615.804	1229.59	0.32355	0.00019924	-0.079744	-4.9107e-05	0.2438	0.00015014	615.804	63.245	0.35933	63.245	63.111	63.47	0					43	18	3	0	0	0	3.4556E-06	1	20554	20554
AEEMGVESIAFPAVSAGIR	19	Oxidation (M)	_AEEM(Oxidation (M))GVESIAFPAVSAGIR_		AEEM(1)GVESIAFPAVSAGIR		AEEM(79)GVESIAFPAVSAGIR	0	0	1	0	GST-Af1521_K35E_G42E_Y145R;GST-Af1521_K35E_Y145R	GST-Af1521_K35E_G42E_Y145R;GST-Af1521_K35E_Y145R	GST-Af1521_K35E_G42E_Y145R	MULTI-MSMS	AvrRpm1_G42E_exp2	G42E_exp2	975.4850463867188	2	975.485	1948.96	-0.72477	-0.000707	-0.18303	-0.00017854	-0.9078	-0.00088555	975.4853389432396	82.566	0.25461	82.566	82.426	82.681	0					84	31	3	0	0	0	8.4834E-05	1	26274	26274
AEEMGVESIAFPAVSAGIR	19	Oxidation (M)	_AEEM(Oxidation (M))GVESIAFPAVSAGIR_		AEEM(1)GVESIAFPAVSAGIR		AEEM(48)GVESIAFPAVSAGIR	0	0	1	0	GST-Af1521_K35E_G42E_Y145R;GST-Af1521_K35E_Y145R	GST-Af1521_K35E_G42E_Y145R;GST-Af1521_K35E_Y145R	GST-Af1521_K35E_G42E_Y145R	MULTI-MSMS	AvrRpm1_Af1521_exp1	Af1521_exp1	650.9933471679688	3	650.659	1948.96	0.32268	0.00020996	-0.029494	-1.919e-05	0.29319	0.00019077	650.994	74.759	0.79305	74.759	74.432	75.225	0					147	43	5	0	0	0	0.0012351	1	23215	23215
AEEMGVESIAFPAVSAGIR	19	Oxidation (M)	_AEEM(Oxidation (M))GVESIAFPAVSAGIR_		AEEM(1)GVESIAFPAVSAGIR		AEEM(110)GVESIAFPAVSAGIR	0	0	1	0	GST-Af1521_K35E_G42E_Y145R;GST-Af1521_K35E_Y145R	GST-Af1521_K35E_G42E_Y145R;GST-Af1521_K35E_Y145R	GST-Af1521_K35E_G42E_Y145R	MULTI-MSMS	AvrRpm1_Af1521_exp1	Af1521_exp1	975.486	2	975.485	1948.96	0.32623	0.00031824	-0.17895	-0.00017456	0.14728	0.00014367	975.987	74.784	0.82547	74.784	74.382	75.207	0					165	45	5	0	0	0	6.6825E-09	1	23221	23221
AEEMGVESIAFPAVSAGIR	19	Oxidation (M)	_AEEM(Oxidation (M))GVESIAFPAVSAGIR_		AEEM(1)GVESIAFPAVSAGIR		AEEM(270)GVESIAFPAVSAGIR	0	0	1	0	GST-Af1521_K35E_G42E_Y145R;GST-Af1521_K35E_Y145R	GST-Af1521_K35E_G42E_Y145R;GST-Af1521_K35E_Y145R	GST-Af1521_K35E_G42E_Y145R	MULTI-MSMS	AvrRpm1_Af1521_exp1	Af1521_exp1	975.9868774414062	2	975.485	1948.96	0.31953	0.0003117	-0.5305	-0.00051749	-0.21097	-0.0002058	975.9865867314355	76.286	2.7411	76.286	75.706	78.447	0					744	151	7	0	0	0	3.0040999999999996E-102	6	23823	23626;23814;23823;24017;24205;24395
AEEMGVESIAFPAVSAGIR	19	Oxidation (M)	_AEEM(Oxidation (M))GVESIAFPAVSAGIR_		AEEM(1)GVESIAFPAVSAGIR		AEEM(120)GVESIAFPAVSAGIR	0	0	1	0	GST-Af1521_K35E_G42E_Y145R;GST-Af1521_K35E_Y145R	GST-Af1521_K35E_G42E_Y145R;GST-Af1521_K35E_Y145R	GST-Af1521_K35E_G42E_Y145R	MULTI-MSMS	AvrRpm1_Af1521_exp1	Af1521_exp1	650.994	3	650.659	1948.96	0.31665	0.00020603	-0.32152	-0.0002092	-0.0048734	-3.171e-06	650.994	76.286	3.4856	76.286	75.668	79.154	0					735	193	7	0	0	0	2.1094E-13	5	24018	23627;23824;24018;24204;24388
AEEMGVESIAFPAVSAGIR	19	Oxidation (M)	_AEEM(Oxidation (M))GVESIAFPAVSAGIR_		AEEM(1)GVESIAFPAVSAGIR		AEEM(82)GVESIAFPAVSAGIR	0	0	1	0	GST-Af1521_K35E_G42E_Y145R;GST-Af1521_K35E_Y145R	GST-Af1521_K35E_G42E_Y145R;GST-Af1521_K35E_Y145R	GST-Af1521_K35E_G42E_Y145R	MULTI-MSMS	AvrRpm1_Af1521_exp1	Af1521_exp1	650.6593627929688	3	650.659	1948.96	0.11736	7.6364E-05	0.12126	7.8902E-05	0.23863	0.00015527	650.6594602150718	78.184	0.51994	78.184	77.927	78.447	0					53	28	2	0	0	0	2.3811E-05	1	24574	24574
AEEMGVESIAFPAVSAGIR	19	Oxidation (M)	_AEEM(Oxidation (M))GVESIAFPAVSAGIR_		AEEM(1)GVESIAFPAVSAGIR		AEEM(150)GVESIAFPAVSAGIR	0	0	1	0	GST-Af1521_K35E_G42E_Y145R;GST-Af1521_K35E_Y145R	GST-Af1521_K35E_G42E_Y145R;GST-Af1521_K35E_Y145R	GST-Af1521_K35E_G42E_Y145R	MULTI-MSMS	AvrRpm1_Af1521_exp1	Af1521_exp1	975.9871826171875	2	975.485	1948.96	0.085851	8.3746E-05	-0.15046	-0.00014677	-0.064609	-6.3025e-05	975.4854991484121	79.108	1.2276	79.108	78.234	79.461	0					183	68	4	0	0	0	4.6676E-20	2	24765	24580;24765
AEEMGVESIAFPAVSAGIR	19	Oxidation (M)	_AEEM(Oxidation (M))GVESIAFPAVSAGIR_		AEEM(1)GVESIAFPAVSAGIR		AEEM(77)GVESIAFPAVSAGIR	0	0	1	0	GST-Af1521_K35E_G42E_Y145R;GST-Af1521_K35E_Y145R	GST-Af1521_K35E_G42E_Y145R;GST-Af1521_K35E_Y145R	GST-Af1521_K35E_G42E_Y145R	MULTI-MSMS	AvrRpm1_Af1521_exp1	Af1521_exp1	650.9940795898438	3	650.659	1948.96	0.077897	5.0685E-05	0.15765	0.00010258	0.23555	0.00015326	650.6595220453465	78.871	0.74312	78.871	78.447	79.19	0					80	41	2	0	0	0	0.00010779	1	24759	24759
AEEMGVESIAFPAVSAGIR	19	Oxidation (M)	_AEEM(Oxidation (M))GVESIAFPAVSAGIR_		AEEM(1)GVESIAFPAVSAGIR		AEEM(150)GVESIAFPAVSAGIR	0	0	1	0	GST-Af1521_K35E_G42E_Y145R;GST-Af1521_K35E_Y145R	GST-Af1521_K35E_G42E_Y145R;GST-Af1521_K35E_Y145R	GST-Af1521_K35E_G42E_Y145R	MULTI-MSMS	AvrRpm1_Af1521_exp1	Af1521_exp1	975.987	2	975.485	1948.96	0.24521	0.00023919	-0.3291	-0.00032103	-0.08389	-8.1834e-05	975.987	79.669	1.6765	79.669	79.154	80.83	0					228	93	5	0	0	0	4.6676E-20	2	25143	24956;25143
AEEMGVESIAFPAVSAGIR	19	Oxidation (M)	_AEEM(Oxidation (M))GVESIAFPAVSAGIR_		AEEM(1)GVESIAFPAVSAGIR		AEEM(67)GVESIAFPAVSAGIR	0	0	1	0	GST-Af1521_K35E_G42E_Y145R;GST-Af1521_K35E_Y145R	GST-Af1521_K35E_G42E_Y145R;GST-Af1521_K35E_Y145R	GST-Af1521_K35E_G42E_Y145R	MULTI-MSMS	AvrRpm1_Af1521_exp1	Af1521_exp1	650.9939575195312	3	650.659	1948.96	0.31419	0.00020443	-0.11509	-7.4884e-05	0.1991	0.00012955	650.9936651358656	80.355	1.1148	80.355	79.734	80.849	0					180	62	4	0	0	0	0.000486	2	25343	25144;25343
AEEMGVESIAFPAVSAGIR	19	Oxidation (M)	_AEEM(Oxidation (M))GVESIAFPAVSAGIR_		AEEM(1)GVESIAFPAVSAGIR		AEEM(130)GVESIAFPAVSAGIR	0	0	1	0	GST-Af1521_K35E_G42E_Y145R;GST-Af1521_K35E_Y145R	GST-Af1521_K35E_G42E_Y145R;GST-Af1521_K35E_Y145R	GST-Af1521_K35E_G42E_Y145R	MULTI-MSMS	AvrRpm1_Af1521_exp1	Af1521_exp1	975.4854125976562	2	975.485	1948.96	0.14753	0.00014391	-0.32949	-0.00032141	-0.18196	-0.0001775	975.9868541090982	81.204	1.1907	81.204	80.483	81.674	0					211	67	5	0	0	0	3.5502E-15	3	25330	25330;25514;25698
AEEMGVESIAFPAVSAGIR	19	Oxidation (M)	_AEEM(Oxidation (M))GVESIAFPAVSAGIR_		AEEM(1)GVESIAFPAVSAGIR		AEEM(61)GVESIAFPAVSAGIR	0	0	1	0	GST-Af1521_K35E_G42E_Y145R;GST-Af1521_K35E_Y145R	GST-Af1521_K35E_G42E_Y145R;GST-Af1521_K35E_Y145R	GST-Af1521_K35E_G42E_Y145R	MULTI-MSMS	AvrRpm1_Af1521_exp1	Af1521_exp1	650.9938354492188	3	650.659	1948.96	0.13478	8.7697E-05	0.14996	9.7576E-05	0.28475	0.00018527	650.9937918464901	81.425	0.98773	81.425	80.724	81.711	0					96	55	2	0	0	0	0.00062471	1	25534	25534
AEEMGVESIAFPAVSAGIR	19	Oxidation (M)	_AEEM(Oxidation (M))GVESIAFPAVSAGIR_		AEEM(1)GVESIAFPAVSAGIR		AEEM(41)GVESIAFPAVSAGIR	0	0	1	0	GST-Af1521_K35E_G42E_Y145R;GST-Af1521_K35E_Y145R	GST-Af1521_K35E_G42E_Y145R;GST-Af1521_K35E_Y145R	GST-Af1521_K35E_G42E_Y145R	MSMS	AvrRpm1_Af1521_exp1	Af1521_exp1	650.6597900390625	3	650.659	1948.96	NaN	NaN	NaN	NaN	NaN	NaN	NaN	81.688	1	81.688	81.188	82.188	0								0	0	0	0.016789	1	25751	25751
AEEMGVESIAFPAVSAGIR	19	Oxidation (M)	_AEEM(Oxidation (M))GVESIAFPAVSAGIR_		AEEM(1)GVESIAFPAVSAGIR		AEEM(80)GVESIAFPAVSAGIR	0	0	1	0	GST-Af1521_K35E_G42E_Y145R;GST-Af1521_K35E_Y145R	GST-Af1521_K35E_G42E_Y145R;GST-Af1521_K35E_Y145R	GST-Af1521_K35E_G42E_Y145R	MSMS	AvrRpm1_Af1521_exp1	Af1521_exp1	975.4849853515625	2	975.485	1948.96	NaN	NaN	NaN	NaN	NaN	NaN	NaN	82.302	1	82.302	81.802	82.802	0								0	0	0	1.7203E-06	1	25964	25964
AEEMGVESIAFPAVSAGIR	19	Oxidation (M)	_AEEM(Oxidation (M))GVESIAFPAVSAGIR_		AEEM(1)GVESIAFPAVSAGIR		AEEM(45)GVESIAFPAVSAGIR	0	0	1	0	GST-Af1521_K35E_G42E_Y145R;GST-Af1521_K35E_Y145R	GST-Af1521_K35E_G42E_Y145R;GST-Af1521_K35E_Y145R	GST-Af1521_K35E_G42E_Y145R	MULTI-SECPEP	AvrRpm1_Af1521_exp1	Af1521_exp1	650.853	3	650.659	1948.96	0.041076	2.6727E-05	-0.12558	-8.1707e-05	-0.0845	-5.4981e-05	650.9936734159093	79.669	0.27328	79.669	79.556	79.829	0					32	14	3	0	0	0	0.0072792	1	25005	25005
AEEMGVESIAFPAVSAGIR	19	Oxidation (M)	_AEEM(Oxidation (M))GVESIAFPAVSAGIR_		AEEM(1)GVESIAFPAVSAGIR		AEEM(67)GVESIAFPAVSAGIR	0	0	1	0	GST-Af1521_K35E_G42E_Y145R;GST-Af1521_K35E_Y145R	GST-Af1521_K35E_G42E_Y145R;GST-Af1521_K35E_Y145R	GST-Af1521_K35E_G42E_Y145R	MULTI-MSMS	AvrRpm1_G42E_exp1	G42E_exp1	650.9944458007812	3	650.659	1948.96	0.023024	1.4981E-05	0.077303	5.0298E-05	0.10033	6.5279E-05	650.9939088009379	74.772	0.97759	74.772	74.472	75.45	0					195	54	5	0	0	0	0.00052111	2	23320	23320;23505
AEEMGVESIAFPAVSAGIR	19	Oxidation (M)	_AEEM(Oxidation (M))GVESIAFPAVSAGIR_		AEEM(1)GVESIAFPAVSAGIR		AEEM(110)GVESIAFPAVSAGIR	0	0	1	0	GST-Af1521_K35E_G42E_Y145R;GST-Af1521_K35E_Y145R	GST-Af1521_K35E_G42E_Y145R;GST-Af1521_K35E_Y145R	GST-Af1521_K35E_G42E_Y145R	MULTI-MSMS	AvrRpm1_G42E_exp1	G42E_exp1	975.4869384765625	2	975.485	1948.96	0.052146	5.0868E-05	0.058648	5.721E-05	0.11079	0.00010808	975.987	74.853	1.0534	74.853	74.34	75.393	0					203	58	5	0	0	0	1.7515E-12	2	23327	23327;23516
AEEMGVESIAFPAVSAGIR	19	Oxidation (M)	_AEEM(Oxidation (M))GVESIAFPAVSAGIR_		AEEM(1)GVESIAFPAVSAGIR		AEEM(150)GVESIAFPAVSAGIR	0	0	1	0	GST-Af1521_K35E_G42E_Y145R;GST-Af1521_K35E_Y145R	GST-Af1521_K35E_G42E_Y145R;GST-Af1521_K35E_Y145R	GST-Af1521_K35E_G42E_Y145R	MULTI-MSMS	AvrRpm1_G42E_exp1	G42E_exp1	650.66	3	650.659	1948.96	-0.019902	-1.295e-05	-0.015683	-1.0204e-05	-0.035585	-2.3154e-05	650.9938002671403	76.138	4.1096	76.138	75.564	79.674	0					1224	223	7	0	0	0	8.1029E-24	8	24095	23708;23899;24095;24284;24470;24656;24841;25030
AEEMGVESIAFPAVSAGIR	19	Oxidation (M)	_AEEM(Oxidation (M))GVESIAFPAVSAGIR_		AEEM(1)GVESIAFPAVSAGIR		AEEM(280)GVESIAFPAVSAGIR	0	0	1	0	GST-Af1521_K35E_G42E_Y145R;GST-Af1521_K35E_Y145R	GST-Af1521_K35E_G42E_Y145R;GST-Af1521_K35E_Y145R	GST-Af1521_K35E_G42E_Y145R	MULTI-MSMS	AvrRpm1_G42E_exp1	G42E_exp1	975.9869384765625	2	975.485	1948.96	0.013929	1.3588E-05	-0.23417	-0.00022843	-0.22024	-0.00021484	975.9869275241956	76.138	4.3711	76.138	75.507	79.878	0					1318	237	8	0	0	0	9.7091E-117	8	24102	23712;23906;24102;24290;24476;24662;24847;25038
AEEMGVESIAFPAVSAGIR	19	Oxidation (M)	_AEEM(Oxidation (M))GVESIAFPAVSAGIR_		AEEM(1)GVESIAFPAVSAGIR		AEEM(83)GVESIAFPAVSAGIR	0	0	1	0	GST-Af1521_K35E_G42E_Y145R;GST-Af1521_K35E_Y145R	GST-Af1521_K35E_G42E_Y145R;GST-Af1521_K35E_Y145R	GST-Af1521_K35E_G42E_Y145R	MULTI-MSMS	AvrRpm1_G42E_exp1	G42E_exp1	650.66	3	650.659	1948.96	-0.08834	-5.7479e-05	0.20698	0.00013468	0.11864	7.7197E-05	650.6596101256577	80.054	1.0773	80.054	79.674	80.751	0					114	57	3	0	0	0	1.9689E-05	2	25231	25231;25246
AEEMGVESIAFPAVSAGIR	19	Oxidation (M)	_AEEM(Oxidation (M))GVESIAFPAVSAGIR_		AEEM(1)GVESIAFPAVSAGIR		AEEM(120)GVESIAFPAVSAGIR	0	0	1	0	GST-Af1521_K35E_G42E_Y145R;GST-Af1521_K35E_Y145R	GST-Af1521_K35E_G42E_Y145R;GST-Af1521_K35E_Y145R	GST-Af1521_K35E_G42E_Y145R	MULTI-MSMS	AvrRpm1_G42E_exp1	G42E_exp1	975.4857177734375	2	975.485	1948.96	-0.11749	-0.00011461	0.096403	9.404E-05	-0.021084	-2.0567e-05	975.4856780888346	80.274	1.0619	80.274	79.878	80.94	0					127	56	4	0	0	0	4.56E-15	3	25429	25232;25429;25607
AEEMGVESIAFPAVSAGIR	19	Oxidation (M)	_AEEM(Oxidation (M))GVESIAFPAVSAGIR_		AEEM(1)GVESIAFPAVSAGIR		AEEM(67)GVESIAFPAVSAGIR	0	0	1	0	GST-Af1521_K35E_G42E_Y145R;GST-Af1521_K35E_Y145R	GST-Af1521_K35E_G42E_Y145R;GST-Af1521_K35E_Y145R	GST-Af1521_K35E_G42E_Y145R	MULTI-MSMS	AvrRpm1_G42E_exp1	G42E_exp1	650.6594848632812	3	650.659	1948.96	-0.16415	-0.00010681	0.49145	0.00031977	0.3273	0.00021296	650.6596204302944	81.046	1.0663	81.046	80.661	81.728	0					163	57	4	0	0	0	0.00050918	2	25793	25603;25793
AEEMGVESIAFPAVSAGIR	19	Oxidation (M)	_AEEM(Oxidation (M))GVESIAFPAVSAGIR_		AEEM(1)GVESIAFPAVSAGIR		AEEM(120)GVESIAFPAVSAGIR	0	0	1	0	GST-Af1521_K35E_G42E_Y145R;GST-Af1521_K35E_Y145R	GST-Af1521_K35E_G42E_Y145R;GST-Af1521_K35E_Y145R	GST-Af1521_K35E_G42E_Y145R	MULTI-MSMS	AvrRpm1_G42E_exp1	G42E_exp1	975.4854736328125	2	975.485	1948.96	-0.11404	-0.00011124	0.031869	3.1088E-05	-0.08217	-8.0156e-05	975.4856443955241	81.165	0.93412	81.165	80.94	81.874	0					149	50	4	0	0	0	5.1421E-15	1	25794	25794
AEEMGVESIAFPAVSAGIR	19	Oxidation (M)	_AEEM(Oxidation (M))GVESIAFPAVSAGIR_		AEEM(1)GVESIAFPAVSAGIR		AEEM(53)GVESIAFPAVSAGIR	0	0	1	0	GST-Af1521_K35E_G42E_Y145R;GST-Af1521_K35E_Y145R	GST-Af1521_K35E_G42E_Y145R;GST-Af1521_K35E_Y145R	GST-Af1521_K35E_G42E_Y145R	MULTI-MSMS	AvrRpm1_G42E_exp1	G42E_exp1	650.9934692382812	3	650.659	1948.96	-0.1098	-7.1443e-05	0.38047	0.00024755	0.27066	0.00017611	650.9938969955555	82.207	1.399	82.207	82.039	83.438	0					110	73	2	0	0	0	0.00060651	2	26279	26252;26279
AEEMGVESIAFPAVSAGIR	19	Oxidation (M)	_AEEM(Oxidation (M))GVESIAFPAVSAGIR_		AEEM(1)GVESIAFPAVSAGIR		AEEM(56)GVESIAFPAVSAGIR	0	0	1	0	GST-Af1521_K35E_G42E_Y145R;GST-Af1521_K35E_Y145R	GST-Af1521_K35E_G42E_Y145R;GST-Af1521_K35E_Y145R	GST-Af1521_K35E_G42E_Y145R	MULTI-MSMS	AvrRpm1_G42E_exp1	G42E_exp1	651.3272094726562	3	650.659	1948.96	0.09944	6.4702E-05	-0.088943	-5.7872e-05	0.010497	6.8301E-06	650.994	87.241	1.0552	87.241	86.874	87.929	0					134	56	4	0	0	0	0.00061359	2	27849	27849;27877
AEEMGVESIAFPAVSAGIR	19	Oxidation (M)	_AEEM(Oxidation (M))GVESIAFPAVSAGIR_		AEEM(1)GVESIAFPAVSAGIR		AEEM(56)GVESIAFPAVSAGIR	0	0	1	0	GST-Af1521_K35E_G42E_Y145R;GST-Af1521_K35E_Y145R	GST-Af1521_K35E_G42E_Y145R;GST-Af1521_K35E_Y145R	GST-Af1521_K35E_G42E_Y145R	MSMS	AvrRpm1_G42E_exp1	G42E_exp1	650.6598510742188	3	650.659	1948.96	NaN	NaN	NaN	NaN	NaN	NaN	NaN	82.14	1	82.14	81.64	82.64	0								0	0	0	0.0010564	1	26048	26048
AEEMGVESIAFPAVSAGIR	19	Oxidation (M)	_AEEM(Oxidation (M))GVESIAFPAVSAGIR_		AEEM(1)GVESIAFPAVSAGIR		AEEM(120)GVESIAFPAVSAGIR	0	0	1	0	GST-Af1521_K35E_G42E_Y145R;GST-Af1521_K35E_Y145R	GST-Af1521_K35E_G42E_Y145R;GST-Af1521_K35E_Y145R	GST-Af1521_K35E_G42E_Y145R	MSMS	AvrRpm1_G42E_exp1	G42E_exp1	975.4856567382812	2	975.485	1948.96	NaN	NaN	NaN	NaN	NaN	NaN	NaN	82.175	1	82.175	81.675	82.675	0								0	0	0	1.0255E-18	1	26061	26061
AEEMGVESIAFPAVSAGIR	19	Unmodified	_AEEMGVESIAFPAVSAGIR_					0	0	0	0	GST-Af1521_K35E_G42E_Y145R;GST-Af1521_K35E_Y145R	GST-Af1521_K35E_G42E_Y145R;GST-Af1521_K35E_Y145R	GST-Af1521_K35E_G42E_Y145R	MULTI-MSMS	AvrRpm1_Af1521_exp1	Af1521_exp1	967.4882202148438	2	967.488	1932.96	0.14153	0.00013693	-0.34887	-0.00033753	-0.20734	-0.0002006	967.9892655644188	82.003	1.3041	82.003	81.749	83.053	0					254	78	5	0	0	0	3.6226E-38	2	25969	25789;25969
AEEMGVESIAFPAVSAGIR	19	Unmodified	_AEEMGVESIAFPAVSAGIR_					0	0	0	0	GST-Af1521_K35E_G42E_Y145R;GST-Af1521_K35E_Y145R	GST-Af1521_K35E_G42E_Y145R;GST-Af1521_K35E_Y145R	GST-Af1521_K35E_G42E_Y145R	MULTI-MSMS	AvrRpm1_Af1521_exp1	Af1521_exp1	645.6622924804688	3	645.328	1932.96	-0.018644	-1.2032e-05	0.18059	0.00011654	0.16195	0.00010451	645.6623148765016	82.036	0.99873	82.036	81.749	82.748	0					206	60	5	0	0	0	3.0107E-16	2	25980	25800;25980
AEEMGVESIAFPAVSAGIR	19	Unmodified	_AEEMGVESIAFPAVSAGIR_					0	0	0	0	GST-Af1521_K35E_G42E_Y145R;GST-Af1521_K35E_Y145R	GST-Af1521_K35E_G42E_Y145R;GST-Af1521_K35E_Y145R	GST-Af1521_K35E_G42E_Y145R	MULTI-MSMS	AvrRpm1_G42E_exp1	G42E_exp1	967.4882202148438	2	967.488	1932.96	-0.086238	-8.3434e-05	-0.17218	-0.00016658	-0.25842	-0.00025002	967.4880754856341	82.055	0.6971	82.055	81.691	82.388	0					153	37	5	0	0	0	2.4868E-53	2	26109	25914;26109
AEEMGVESIAFPAVSAGIR	19	Unmodified	_AEEMGVESIAFPAVSAGIR_					0	0	0	0	GST-Af1521_K35E_G42E_Y145R;GST-Af1521_K35E_Y145R	GST-Af1521_K35E_G42E_Y145R;GST-Af1521_K35E_Y145R	GST-Af1521_K35E_G42E_Y145R	MULTI-MSMS	AvrRpm1_G42E_exp1	G42E_exp1	645.6622924804688	3	645.328	1932.96	-0.15099	-9.7436e-05	0.30169	0.00019469	0.15071	9.7256E-05	645.6624215041927	82.009	0.65755	82.009	81.674	82.331	0					144	35	5	0	0	0	3.5634E-13	1	25921	25921
AEEMGVESIAFPAVSAGIR	19	Unmodified	_AEEMGVESIAFPAVSAGIR_					0	0	0	0	GST-Af1521_K35E_G42E_Y145R;GST-Af1521_K35E_Y145R	GST-Af1521_K35E_G42E_Y145R;GST-Af1521_K35E_Y145R	GST-Af1521_K35E_G42E_Y145R	MULTI-MSMS	AvrRpm1_G42E_exp1	G42E_exp1	645.3279418945312	3	645.328	1932.96	-0.1698	-0.00010958	0.23512	0.00015173	0.065317	4.2151E-05	645.3280361590764	82.607	1.2785	82.607	82.313	83.592	0					251	66	5	0	0	0	1.0496E-30	3	26306	26117;26306;26504
AEEMGVESIAFPAVSAGIR	19	Unmodified	_AEEMGVESIAFPAVSAGIR_					0	0	0	0	GST-Af1521_K35E_G42E_Y145R;GST-Af1521_K35E_Y145R	GST-Af1521_K35E_G42E_Y145R;GST-Af1521_K35E_Y145R	GST-Af1521_K35E_G42E_Y145R	MULTI-MSMS	AvrRpm1_G42E_exp1	G42E_exp1	967.9896850585938	2	967.488	1932.96	-0.10635	-0.00010289	-0.17463	-0.00016895	-0.28098	-0.00027184	967.4880876517195	82.608	1.1832	82.608	82.313	83.496	0					246	61	5	0	0	0	6.8976999999999994E-46	2	26298	26298;26496
AEEMGVESIAFPAVSAGIR	19	Unmodified	_AEEMGVESIAFPAVSAGIR_					0	0	0	0	GST-Af1521_K35E_G42E_Y145R;GST-Af1521_K35E_Y145R	GST-Af1521_K35E_G42E_Y145R;GST-Af1521_K35E_Y145R	GST-Af1521_K35E_G42E_Y145R	MSMS	AvrRpm1_G42E_exp1	G42E_exp1	645.3280029296875	3	645.328	1932.96	NaN	NaN	NaN	NaN	NaN	NaN	NaN	83.367	1	83.367	82.867	83.867	0								0	0	0	4.2402E-10	1	26498	26498
AEEQKIALESESPAK	15	Acetyl (Protein N-term)	_(Acetyl (Protein N-term))AEEQKIALESESPAK_					1	0	0	1	AT3G61260.1	AT3G61260.1	AT3G61260.1	MULTI-MSMS	AvrRpm1_G42E_exp2	G42E_exp2	836.4249877929688	2	836.425	1670.84	-0.36202	-0.0003028	0.083584	6.9911E-05	-0.27843	-0.00023289	836.4255431376622	53.33	0.26595	53.33	53.21	53.476	0					20	13	2	0	0	0	4.0255E-06	1	17510	17510
AEEQKIALESESPAK	15	Acetyl (Protein N-term)	_(Acetyl (Protein N-term))AEEQKIALESESPAK_					1	0	0	1	AT3G61260.1	AT3G61260.1	AT3G61260.1	MULTI-MSMS	AvrRpm1_Af1521_exp3	Af1521_exp3	836.4252319335938	2	836.425	1670.84	0.032559	2.7233E-05	-0.21465	-0.00017954	-0.18209	-0.0001523	836.4252471099983	52.196	0.27954	52.196	52.046	52.326	0					24	14	2	0	0	0	1.1037E-09	1	17202	17202
AEEQKIALESESPAK	15	Acetyl (Protein N-term)	_(Acetyl (Protein N-term))AEEQKIALESESPAK_					1	0	0	1	AT3G61260.1	AT3G61260.1	AT3G61260.1	MSMS	AvrRpm1_G42E_exp3	G42E_exp3	836.4249267578125	2	836.425	1670.84	NaN	NaN	NaN	NaN	NaN	NaN	NaN	52.283	1	52.283	51.783	52.783	0								0	0	0	0.0081411	1	17038	17038
AEEQKIALESESPAK	15	Acetyl (Protein N-term)	_(Acetyl (Protein N-term))AEEQKIALESESPAK_					1	0	0	1	AT3G61260.1	AT3G61260.1	AT3G61260.1	MULTI-MSMS	AvrRpm1_Af1521_exp2	Af1521_exp2	836.4247436523438	2	836.425	1670.84	-0.15927	-0.00013322	-0.037717	-3.1547e-05	-0.19698	-0.00016476	836.426	53.551	0.49065	53.551	53.369	53.86	0					44	25	3	0	0	0	6.7707E-37	1	17038	17038
AEESTEGETEAVVENAVETEAEGEGEATVAAEEAKPPWK	39	Unmodified	_AEESTEGETEAVVENAVETEAEGEGEATVAAEEAKPPWK_					0	0	0	1	AT5G47190.1	AT5G47190.1	AT5G47190.1	MULTI-MSMS	AvrRpm1_Af1521_exp1	Af1521_exp1	1019.47	4	1019.22	4072.84	0.28733	0.00029285	-0.099496	-0.00010141	0.18783	0.00019144	1019.718395722849	89.045	0.7619	89.045	88.711	89.472	0					140	44	4	0	0	0	0.034354	2	28395	28328;28395
AEFPEPSEEAK	11	Unmodified	_AEFPEPSEEAK_					0	0	0	0	AT4G24770.2;AT4G24770.1	AT4G24770.2	AT4G24770.2	MULTI-SECPEP	AvrRpm1_Af1521_exp2	Af1521_exp2	617.333	2	617.285	1232.56	0.33569	0.00020721	-0.079981	-4.9371e-05	0.2557	0.00015784	617.2852421804452	45.705	0.42953	45.705	45.478	45.907	0					42	22	2	0	0	0	0.047848	1	14163	14163
AEFTAAVPLTR	11	Unmodified	_AEFTAAVPLTR_					0	0	0	0	AT5G26570.2;AT5G26570.1	AT5G26570.2	AT5G26570.2	MULTI-MSMS	AvrRpm1_Af1521_exp2	Af1521_exp2	588.3250122070312	2	588.325	1174.63	0.14921	8.7785E-05	0.17261	0.00010155	0.32183	0.00018934	588.3247522296797	64.928	0.22022	64.928	64.839	65.059	0					22	11	2	0	0	0	0.040492	1	21185	21185
AEFVEVTK	8	Unmodified	_AEFVEVTK_					0	0	0	0	CON__P02769	CON__P02769	CON__P02769	MULTI-MSMS	AvrRpm1_Af1521_exp3	Af1521_exp3	461.7473449707031	2	461.748	921.481	0.056488	2.6083E-05	0.13353	6.1655E-05	0.19001	8.7739E-05	461.74765952048796	44.749	2.2761	44.749	44.522	46.798	0					327	124	3	0	0	0	0.010754	3	14557	14468;14474;14557
AEGGGGINPEIR	12	Unmodified	_AEGGGGINPEIR_					0	0	0	0	AT5G51720.1	AT5G51720.1	AT5G51720.1	MULTI-SECPEP	AvrRpm1_G42E_exp2	G42E_exp2	585.323	2	585.299	1168.58	0.35928	0.00021029	0.25093	0.00014687	0.61021	0.00035716	585.2992835989096	43.424	0.37751	43.424	43.266	43.644	0					43	20	3	0	0	0	0.03032	1	13840	13840
AEGGGGINPEIR	12	Unmodified	_AEGGGGINPEIR_					0	0	0	0	AT5G51720.1	AT5G51720.1	AT5G51720.1	MULTI-SECPEP	AvrRpm1_Af1521_exp2	Af1521_exp2	585.324	2	585.299	1168.58	-0.14982	-8.7689e-05	0.70417	0.00041215	0.55435	0.00032446	585.2996725955352	43.625	0.40217	43.625	43.418	43.82	0					44	20	3	0	0	0	0.0091654	1	13354	13354
AEGLVLKGTMR	11	Acetyl (Protein N-term),Oxidation (M)	_(Acetyl (Protein N-term))AEGLVLKGTM(Oxidation (M))R_		AEGLVLKGTM(1)R		AEGLVLKGTM(93)R	1	0	1	1	AT1G18080.1	AT1G18080.1	AT1G18080.1	MULTI-MSMS	AvrRpm1_G42E_exp2	G42E_exp2	616.8372802734375	2	616.837	1231.66	-0.042159	-2.6005e-05	-0.14947	-9.2199e-05	-0.19163	-0.0001182	616.8370045677599	59.829	0.31768	59.829	59.666	59.984	0					42	16	3	0	0	0	0.0005754	1	19809	19809
AEGLVLKGTMR	11	Acetyl (Protein N-term),Oxidation (M)	_(Acetyl (Protein N-term))AEGLVLKGTM(Oxidation (M))R_		AEGLVLKGTM(1)R		AEGLVLKGTM(43)R	1	0	1	1	AT1G18080.1	AT1G18080.1	AT1G18080.1	MSMS	AvrRpm1_G42E_exp2	G42E_exp2	616.8356323242188	2	616.837	1231.66	NaN	NaN	NaN	NaN	NaN	NaN	NaN	59.989	1	59.989	59.489	60.489	0								0	0	0	0.035558	1	19901	19901
AEGLVLKGTMR	11	Acetyl (Protein N-term),Oxidation (M)	_(Acetyl (Protein N-term))AEGLVLKGTM(Oxidation (M))R_		AEGLVLKGTM(1)R		AEGLVLKGTM(63)R	1	0	1	1	AT1G18080.1	AT1G18080.1	AT1G18080.1	MULTI-MSMS	AvrRpm1_G42E_exp3	G42E_exp3	616.8363647460938	2	616.837	1231.66	0.0062191	3.8362E-06	-0.41162	-0.0002539	-0.4054	-0.00025006	616.8365892229865	58.77	0.15376	58.77	58.657	58.811	0					19	11	2	0	0	0	0.0048649	1	19210	19210
AEGLVLKGTMR	11	Acetyl (Protein N-term),Oxidation (M)	_(Acetyl (Protein N-term))AEGLVLKGTM(Oxidation (M))R_		AEGLVLKGTM(1)R		AEGLVLKGTM(95)R	1	0	1	1	AT1G18080.1	AT1G18080.1	AT1G18080.1	MULTI-MSMS	AvrRpm1_Af1521_exp2	Af1521_exp2	616.8368530273438	2	616.837	1231.66	0.090894	5.6067E-05	-0.29783	-0.00018372	-0.20694	-0.00012765	616.8368256520616	60.013	0.45735	60.013	59.82	60.277	0					43	23	2	0	0	0	0.00054325	1	19355	19355
AEIAAALNK	9	Unmodified	_AEIAAALNK_					0	0	0	0	AT4G32260.1	AT4G32260.1	AT4G32260.1	MULTI-MSMS	AvrRpm1_G42E_exp2	G42E_exp2	450.7611389160156	2	450.761	899.508	0.26811	0.00012085	-0.0068171	-3.0729e-06	0.26129	0.00011778	450.7610500488473	43.776	0.68252	43.776	43.571	44.254	0					78	36	4	0	0	0	0.015125	1	13911	13911
AEIAAALNK	9	Unmodified	_AEIAAALNK_					0	0	0	0	AT4G32260.1	AT4G32260.1	AT4G32260.1	MULTI-MSMS	AvrRpm1_Af1521_exp3	Af1521_exp3	450.7610778808594	2	450.761	899.508	0.12609	5.6837E-05	-0.26292	-0.00011851	-0.13683	-6.1677e-05	450.76092517117047	42.524	0.25035	42.524	42.378	42.628	0					30	13	3	0	0	0	0.023354	1	13540	13540
AEIAAALNK	9	Unmodified	_AEIAAALNK_					0	0	0	0	AT4G32260.1	AT4G32260.1	AT4G32260.1	MULTI-MSMS	AvrRpm1_G42E_exp3	G42E_exp3	450.7610168457031	2	450.761	899.508	-0.057673	-2.5997e-05	0.38993	0.00017576	0.33225	0.00014977	450.76117561374053	42.536	0.66769	42.536	42.332	42.999	0					88	34	4	0	0	0	0.0022149	1	13469	13469
AEIAAALNK	9	Unmodified	_AEIAAALNK_					0	0	0	0	AT4G32260.1	AT4G32260.1	AT4G32260.1	MULTI-MSMS	AvrRpm1_Af1521_exp2	Af1521_exp2	450.76104736328125	2	450.761	899.508	0.048712	2.1958E-05	0.10845	4.8883E-05	0.15716	7.0841E-05	450.76110957976044	43.991	0.64525	43.991	43.802	44.448	0					81	34	4	0	0	0	0.0086174	1	13455	13455
AEIKDEGSAK	10	Acetyl (Protein N-term)	_(Acetyl (Protein N-term))AEIKDEGSAK_					1	0	0	1	AT2G18230.1	AT2G18230.1	AT2G18230.1	MULTI-MSMS	AvrRpm1_Af1521_exp2	Af1521_exp2	545.275	2	545.275	1088.53	0.17882	9.7507E-05	-0.17452	-9.5164e-05	0.0042974	2.3433E-06	545.2746226431301	31.442	0.20719	31.442	31.382	31.59	0					15	10	2	0	0	0	0.002574	1	8835	8835
AEIKNAKVEQR	11	Acetyl (Protein N-term)	_(Acetyl (Protein N-term))AEIKNAKVEQR_					1	0	0	2	AT3G50780.2;AT3G50780.1	AT3G50780.2	AT3G50780.2	MULTI-MSMS	AvrRpm1_Af1521_exp2	Af1521_exp2	443.2490539550781	3	443.249	1326.73	-0.044553	-1.9748e-05	0.066304	2.9389E-05	0.021751	9.6411E-06	443.2490783517732	35.833	0.26231	35.833	35.678	35.941	0					29	13	3	0	0	0	0.0013277	1	10445	10445
AEIQYITR	8	Unmodified	_AEIQYITR_					0	0	0	0	AT5G55220.1	AT5G55220.1	AT5G55220.1	MULTI-MSMS	AvrRpm1_G42E_exp2	G42E_exp2	497.2721862792969	2	497.272	992.529	-0.088352	-4.3935e-05	0.3084	0.00015336	0.22004	0.00010942	497.2719608627809	47.893	0.35889	47.893	47.734	48.093	0					30	18	2	0	0	0	0.015121	1	15487	15487
AEIQYITR	8	Unmodified	_AEIQYITR_					0	0	0	0	AT5G55220.1	AT5G55220.1	AT5G55220.1	MULTI-MSMS	AvrRpm1_Af1521_exp2	Af1521_exp2	497.2718811035156	2	497.272	992.529	0.18238	9.0694E-05	-0.029921	-1.4879e-05	0.15246	7.5815E-05	497.2717410585864	48.08	0.37596	48.08	47.892	48.268	0					39	19	3	0	0	0	0.022178	1	14990	14990
AEISMLEGAVLDIR	14	Oxidation (M)	_AEISM(Oxidation (M))LEGAVLDIR_		AEISM(1)LEGAVLDIR		AEISM(120)LEGAVLDIR	0	0	1	0	GST-Af1521_K35E_G42E_Y145R;GST-Af1521_K35E_Y145R	GST-Af1521_K35E_G42E_Y145R;GST-Af1521_K35E_Y145R	GST-Af1521_K35E_G42E_Y145R	MULTI-MSMS	AvrRpm1_Af1521_exp1	Af1521_exp1	767.405	2	766.903	1531.79	-0.13855	-0.00010625	-0.076057	-5.8328e-05	-0.21461	-0.00016458	767.4041785309219	70.969	0.46732	70.969	70.529	70.996	0					44	25	2	0	0	0	1.2685E-06	1	21790	21790
AEISMLEGAVLDIR	14	Oxidation (M)	_AEISM(Oxidation (M))LEGAVLDIR_		AEISM(1)LEGAVLDIR		AEISM(220)LEGAVLDIR	0	0	1	0	GST-Af1521_K35E_G42E_Y145R;GST-Af1521_K35E_Y145R	GST-Af1521_K35E_G42E_Y145R;GST-Af1521_K35E_Y145R	GST-Af1521_K35E_G42E_Y145R	MULTI-MSMS	AvrRpm1_Af1521_exp1	Af1521_exp1	766.9034423828125	2	766.903	1531.79	-0.024439	-1.8742e-05	-0.22766	-0.0001746	-0.2521	-0.00019334	766.9033285277056	79.199	0.65581	79.199	78.787	79.443	0					208	35	7	0	0	0	4.6155E-45	3	24936	24742;24747;24936
AEISMLEGAVLDIR	14	Oxidation (M)	_AEISM(Oxidation (M))LEGAVLDIR_		AEISM(1)LEGAVLDIR		AEISM(210)LEGAVLDIR	0	0	1	0	GST-Af1521_K35E_G42E_Y145R;GST-Af1521_K35E_Y145R	GST-Af1521_K35E_G42E_Y145R;GST-Af1521_K35E_Y145R	GST-Af1521_K35E_G42E_Y145R	MULTI-MSMS	AvrRpm1_Af1521_exp1	Af1521_exp1	511.6045837402344	3	511.604	1531.79	-0.062533	-3.1992e-05	-0.32555	-0.00016656	-0.38809	-0.00019855	511.6045426506437	79.199	0.67384	79.199	78.787	79.461	0					198	36	7	0	0	0	2.5904E-36	2	24949	24760;24949
AEISMLEGAVLDIR	14	Oxidation (M)	_AEISM(Oxidation (M))LEGAVLDIR_		AEISM(1)LEGAVLDIR		AEISM(240)LEGAVLDIR	0	0	1	0	GST-Af1521_K35E_G42E_Y145R;GST-Af1521_K35E_Y145R	GST-Af1521_K35E_G42E_Y145R;GST-Af1521_K35E_Y145R	GST-Af1521_K35E_G42E_Y145R	MULTI-MSMS	AvrRpm1_Af1521_exp1	Af1521_exp1	766.9032592773438	2	766.903	1531.79	-0.012763	-9.7881e-06	-0.18575	-0.00014245	-0.19852	-0.00015224	766.9033535504335	79.613	1.2463	79.613	79.426	80.673	0					362	69	7	0	0	0	2.063E-56	2	25124	25124;25311
AEISMLEGAVLDIR	14	Oxidation (M)	_AEISM(Oxidation (M))LEGAVLDIR_		AEISM(1)LEGAVLDIR		AEISM(180)LEGAVLDIR	0	0	1	0	GST-Af1521_K35E_G42E_Y145R;GST-Af1521_K35E_Y145R	GST-Af1521_K35E_G42E_Y145R;GST-Af1521_K35E_Y145R	GST-Af1521_K35E_G42E_Y145R	MULTI-MSMS	AvrRpm1_Af1521_exp1	Af1521_exp1	511.6044616699219	3	511.604	1531.79	-0.050676	-2.5926e-05	-0.25081	-0.00012832	-0.30149	-0.00015424	511.6045724465928	79.613	1.2972	79.613	79.426	80.724	0					316	72	6	0	0	0	3.8702E-23	2	25137	25137;25324
AEISMLEGAVLDIR	14	Oxidation (M)	_AEISM(Oxidation (M))LEGAVLDIR_		AEISM(1)LEGAVLDIR		AEISM(180)LEGAVLDIR	0	0	1	0	GST-Af1521_K35E_G42E_Y145R;GST-Af1521_K35E_Y145R	GST-Af1521_K35E_G42E_Y145R;GST-Af1521_K35E_Y145R	GST-Af1521_K35E_G42E_Y145R	MULTI-MSMS	AvrRpm1_Af1521_exp1	Af1521_exp1	766.9032592773438	2	766.903	1531.79	0.08274	6.3454E-05	-0.040174	-3.081e-05	0.042566	3.2644E-05	766.9031242816883	81.013	0.12228	81.013	80.936	81.058	0					18	6	3	0	0	0	6.5646E-20	1	25496	25496
AEISMLEGAVLDIR	14	Oxidation (M)	_AEISM(Oxidation (M))LEGAVLDIR_		AEISM(1)LEGAVLDIR		AEISM(110)LEGAVLDIR	0	0	1	0	GST-Af1521_K35E_G42E_Y145R;GST-Af1521_K35E_Y145R	GST-Af1521_K35E_G42E_Y145R;GST-Af1521_K35E_Y145R	GST-Af1521_K35E_G42E_Y145R	MULTI-MSMS	AvrRpm1_Af1521_exp1	Af1521_exp1	511.6045227050781	3	511.604	1531.79	0.14443	7.3892E-05	-0.47213	-0.00024154	-0.32769	-0.00016765	511.60434508998117	80.748	0.57487	80.748	80.483	81.058	0					81	32	4	0	0	0	4.4703E-06	1	25509	25509
AEISMLEGAVLDIR	14	Oxidation (M)	_AEISM(Oxidation (M))LEGAVLDIR_		AEISM(1)LEGAVLDIR		AEISM(110)LEGAVLDIR	0	0	1	0	GST-Af1521_K35E_G42E_Y145R;GST-Af1521_K35E_Y145R	GST-Af1521_K35E_G42E_Y145R;GST-Af1521_K35E_Y145R	GST-Af1521_K35E_G42E_Y145R	MULTI-MSMS	AvrRpm1_Af1521_exp1	Af1521_exp1	767.4048461914062	2	766.903	1531.79	0.050762	3.893E-05	0.056879	4.3621E-05	0.10764	8.2551E-05	766.9031956053451	81.236	0.4529	81.236	81.058	81.511	0					74	25	3	0	0	0	1.3667E-05	1	25679	25679
AEISMLEGAVLDIR	14	Oxidation (M)	_AEISM(Oxidation (M))LEGAVLDIR_		AEISM(1)LEGAVLDIR		AEISM(130)LEGAVLDIR	0	0	1	0	GST-Af1521_K35E_G42E_Y145R;GST-Af1521_K35E_Y145R	GST-Af1521_K35E_G42E_Y145R;GST-Af1521_K35E_Y145R	GST-Af1521_K35E_G42E_Y145R	MULTI-MSMS	AvrRpm1_Af1521_exp1	Af1521_exp1	766.9030151367188	2	766.903	1531.79	0.066623	5.1093E-05	-0.15872	-0.00012172	-0.092092	-7.0626e-05	766.9030055832243	82.198	0.47316	82.198	82.025	82.498	0					61	27	3	0	0	0	1.8101E-07	1	25872	25872
AEISMLEGAVLDIR	14	Oxidation (M)	_AEISM(Oxidation (M))LEGAVLDIR_		AEISM(1)LEGAVLDIR		AEISM(120)LEGAVLDIR	0	0	1	0	GST-Af1521_K35E_G42E_Y145R;GST-Af1521_K35E_Y145R	GST-Af1521_K35E_G42E_Y145R;GST-Af1521_K35E_Y145R	GST-Af1521_K35E_G42E_Y145R	MULTI-MSMS	AvrRpm1_Af1521_exp1	Af1521_exp1	766.9031372070312	2	766.903	1531.79	0.068755	5.2728E-05	-0.098114	-7.5244e-05	-0.02936	-2.2516e-05	766.903	82.601	0.24924	82.601	82.498	82.748	0					45	13	4	0	0	0	2.3351E-06	1	26054	26054
AEISMLEGAVLDIR	14	Oxidation (M)	_AEISM(Oxidation (M))LEGAVLDIR_		AEISM(1)LEGAVLDIR		AEISM(150)LEGAVLDIR	0	0	1	0	GST-Af1521_K35E_G42E_Y145R;GST-Af1521_K35E_Y145R	GST-Af1521_K35E_G42E_Y145R;GST-Af1521_K35E_Y145R	GST-Af1521_K35E_G42E_Y145R	MULTI-MSMS	AvrRpm1_Af1521_exp1	Af1521_exp1	766.9034423828125	2	766.903	1531.79	0.075783	5.8118E-05	0.051314	3.9353E-05	0.1271	9.7471E-05	766.9031070829157	83.44	0.5304	83.44	83.018	83.548	0					52	30	3	0	0	0	2.6078E-14	1	26240	26240
AEISMLEGAVLDIR	14	Oxidation (M)	_AEISM(Oxidation (M))LEGAVLDIR_		AEISM(1)LEGAVLDIR		AEISM(93)LEGAVLDIR	0	0	1	0	GST-Af1521_K35E_G42E_Y145R;GST-Af1521_K35E_Y145R	GST-Af1521_K35E_G42E_Y145R;GST-Af1521_K35E_Y145R	GST-Af1521_K35E_G42E_Y145R	MULTI-MSMS	AvrRpm1_Af1521_exp1	Af1521_exp1	511.93853759765625	3	511.604	1531.79	0.036803	1.8829E-05	-0.078115	-3.9964e-05	-0.041312	-2.1135e-05	511.60445706091616	83.266	0.50204	83.266	83	83.502	0					53	28	3	0	0	0	2.3755E-05	1	26264	26264
AEISMLEGAVLDIR	14	Oxidation (M)	_AEISM(Oxidation (M))LEGAVLDIR_		AEISM(1)LEGAVLDIR		AEISM(81)LEGAVLDIR	0	0	1	0	GST-Af1521_K35E_G42E_Y145R;GST-Af1521_K35E_Y145R	GST-Af1521_K35E_G42E_Y145R;GST-Af1521_K35E_Y145R	GST-Af1521_K35E_G42E_Y145R	MULTI-MSMS	AvrRpm1_Af1521_exp1	Af1521_exp1	767.4049072265625	2	766.903	1531.79	0.17003	0.0001304	-0.059723	-4.5802e-05	0.11031	8.4594E-05	766.9029685487536	84.883	0.48241	84.883	84.714	85.197	0					50	26	2	0	0	0	0.00048118	2	26869	26869;26882
AEISMLEGAVLDIR	14	Oxidation (M)	_AEISM(Oxidation (M))LEGAVLDIR_		AEISM(1)LEGAVLDIR		AEISM(100)LEGAVLDIR	0	0	1	0	GST-Af1521_K35E_G42E_Y145R;GST-Af1521_K35E_Y145R	GST-Af1521_K35E_G42E_Y145R;GST-Af1521_K35E_Y145R	GST-Af1521_K35E_G42E_Y145R	MULTI-MSMS	AvrRpm1_Af1521_exp1	Af1521_exp1	766.9036865234375	2	766.903	1531.79	0.20572	0.00015777	-0.084628	-6.4901e-05	0.1211	9.2869E-05	767.9056716795194	85.446	0.53765	85.446	85.197	85.734	0					76	31	3	0	0	0	3.0814E-05	1	27068	27068
AEISMLEGAVLDIR	14	Oxidation (M)	_AEISM(Oxidation (M))LEGAVLDIR_		AEISM(1)LEGAVLDIR		AEISM(53)LEGAVLDIR	0	0	1	0	GST-Af1521_K35E_G42E_Y145R;GST-Af1521_K35E_Y145R	GST-Af1521_K35E_G42E_Y145R;GST-Af1521_K35E_Y145R	GST-Af1521_K35E_G42E_Y145R	MSMS	AvrRpm1_Af1521_exp1	Af1521_exp1	766.903	2	766.903	1531.79	NaN	NaN	NaN	NaN	NaN	NaN	NaN	74.981	1	74.981	74.481	75.481	0								0	0	0	0.03056	1	23345	23345
AEISMLEGAVLDIR	14	Oxidation (M)	_AEISM(Oxidation (M))LEGAVLDIR_		AEISM(1)LEGAVLDIR		AEISM(56)LEGAVLDIR	0	0	1	0	GST-Af1521_K35E_G42E_Y145R;GST-Af1521_K35E_Y145R	GST-Af1521_K35E_G42E_Y145R;GST-Af1521_K35E_Y145R	GST-Af1521_K35E_G42E_Y145R	MSMS	AvrRpm1_Af1521_exp1	Af1521_exp1	511.6043395996094	3	511.604	1531.79	NaN	NaN	NaN	NaN	NaN	NaN	NaN	81.52	1	81.52	81.02	82.02	0								0	0	0	0.002442	1	25691	25691
AEISMLEGAVLDIR	14	Oxidation (M)	_AEISM(Oxidation (M))LEGAVLDIR_		AEISM(1)LEGAVLDIR		AEISM(100)LEGAVLDIR	0	0	1	0	GST-Af1521_K35E_G42E_Y145R;GST-Af1521_K35E_Y145R	GST-Af1521_K35E_G42E_Y145R;GST-Af1521_K35E_Y145R	GST-Af1521_K35E_G42E_Y145R	MSMS	AvrRpm1_Af1521_exp1	Af1521_exp1	766.9028930664062	2	766.903	1531.79	NaN	NaN	NaN	NaN	NaN	NaN	NaN	83.804	1	83.804	83.304	84.304	0								0	0	0	6.3515E-06	1	26498	26498
AEISMLEGAVLDIR	14	Oxidation (M)	_AEISM(Oxidation (M))LEGAVLDIR_		AEISM(1)LEGAVLDIR		AEISM(91)LEGAVLDIR	0	0	1	0	GST-Af1521_K35E_G42E_Y145R;GST-Af1521_K35E_Y145R	GST-Af1521_K35E_G42E_Y145R;GST-Af1521_K35E_Y145R	GST-Af1521_K35E_G42E_Y145R	MSMS	AvrRpm1_Af1521_exp1	Af1521_exp1	766.9031372070312	2	766.903	1531.79	NaN	NaN	NaN	NaN	NaN	NaN	NaN	84.349	1	84.349	83.849	84.849	0								0	0	0	0.000112	1	26695	26695
AEISMLEGAVLDIR	14	Oxidation (M)	_AEISM(Oxidation (M))LEGAVLDIR_		AEISM(1)LEGAVLDIR		AEISM(62)LEGAVLDIR	0	0	1	0	GST-Af1521_K35E_G42E_Y145R;GST-Af1521_K35E_Y145R	GST-Af1521_K35E_G42E_Y145R;GST-Af1521_K35E_Y145R	GST-Af1521_K35E_G42E_Y145R	MSMS	AvrRpm1_Af1521_exp1	Af1521_exp1	766.903	2	766.903	1531.79	NaN	NaN	NaN	NaN	NaN	NaN	NaN	87.209	1	87.209	86.709	87.709	0								0	0	0	0.0076511	1	27704	27704
AEISMLEGAVLDIR	14	Oxidation (M)	_AEISM(Oxidation (M))LEGAVLDIR_		AEISM(1)LEGAVLDIR		AEISM(63)LEGAVLDIR	0	0	1	0	GST-Af1521_K35E_G42E_Y145R;GST-Af1521_K35E_Y145R	GST-Af1521_K35E_G42E_Y145R;GST-Af1521_K35E_Y145R	GST-Af1521_K35E_G42E_Y145R	MULTI-SECPEP	AvrRpm1_Af1521_exp1	Af1521_exp1	511.9253845214844	3	511.604	1531.79	0.012776	6.5363E-06	-0.23305	-0.00011923	-0.22028	-0.00011269	511.6043912903707	81.353	0.65176	81.353	81.022	81.674	0					99	34	4	0	0	0	0.0013868	1	25734	25734
AEISMLEGAVLDIR	14	Oxidation (M)	_AEISM(Oxidation (M))LEGAVLDIR_		AEISM(1)LEGAVLDIR		AEISM(76)LEGAVLDIR	0	0	1	0	GST-Af1521_K35E_G42E_Y145R;GST-Af1521_K35E_Y145R	GST-Af1521_K35E_G42E_Y145R;GST-Af1521_K35E_Y145R	GST-Af1521_K35E_G42E_Y145R	MULTI-SECPEP	AvrRpm1_Af1521_exp1	Af1521_exp1	511.9387512207031	3	511.604	1531.79	0.026711	1.3666E-05	-0.19383	-9.9163e-05	-0.16712	-8.5497e-05	511.6043694317687	82.173	0.43387	82.173	82.081	82.515	0					36	25	2	0	0	0	0.00029694	1	25897	25897
AEISMLEGAVLDIR	14	Oxidation (M)	_AEISM(Oxidation (M))LEGAVLDIR_		AEISM(1)LEGAVLDIR		AEISM(150)LEGAVLDIR	0	0	1	0	GST-Af1521_K35E_G42E_Y145R;GST-Af1521_K35E_Y145R	GST-Af1521_K35E_G42E_Y145R;GST-Af1521_K35E_Y145R	GST-Af1521_K35E_G42E_Y145R	MULTI-SECPEP	AvrRpm1_Af1521_exp1	Af1521_exp1	767.4483642578125	2	766.903	1531.79	0.055244	4.2367E-05	0.039684	3.0433E-05	0.094927	7.28E-05	767.4046542796362	81.561	0.18005	81.561	81.494	81.674	0					24	9	3	0	0	0	1.0378E-10	1	25712	25712
AEISMLEGAVLDIR	14	Oxidation (M)	_AEISM(Oxidation (M))LEGAVLDIR_		AEISM(1)LEGAVLDIR		AEISM(140)LEGAVLDIR	0	0	1	0	GST-Af1521_K35E_G42E_Y145R;GST-Af1521_K35E_Y145R	GST-Af1521_K35E_G42E_Y145R;GST-Af1521_K35E_Y145R	GST-Af1521_K35E_G42E_Y145R	MULTI-MSMS	AvrRpm1_G42E_exp1	G42E_exp1	767.404	2	766.903	1531.79	-0.061877	-4.7454e-05	-0.92578	-0.00070998	-0.98766	-0.00075744	766.9031693570105	70.889	0.66234	70.889	70.448	71.11	0					115	35	4	0	0	0	9.2441E-10	2	21836	21836;21841
AEISMLEGAVLDIR	14	Oxidation (M)	_AEISM(Oxidation (M))LEGAVLDIR_		AEISM(1)LEGAVLDIR		AEISM(130)LEGAVLDIR	0	0	1	0	GST-Af1521_K35E_G42E_Y145R;GST-Af1521_K35E_Y145R	GST-Af1521_K35E_G42E_Y145R;GST-Af1521_K35E_Y145R	GST-Af1521_K35E_G42E_Y145R	MULTI-MSMS	AvrRpm1_G42E_exp1	G42E_exp1	766.9032592773438	2	766.903	1531.79	0.12879	9.8772E-05	-0.41205	-0.000316	-0.28326	-0.00021723	766.9031965899181	79.327	0.60074	79.327	78.883	79.484	0					180	32	7	0	0	0	2.8212E-07	1	24903	24903
AEISMLEGAVLDIR	14	Oxidation (M)	_AEISM(Oxidation (M))LEGAVLDIR_		AEISM(1)LEGAVLDIR		AEISM(130)LEGAVLDIR	0	0	1	0	GST-Af1521_K35E_G42E_Y145R;GST-Af1521_K35E_Y145R	GST-Af1521_K35E_G42E_Y145R;GST-Af1521_K35E_Y145R	GST-Af1521_K35E_G42E_Y145R	MULTI-MSMS	AvrRpm1_G42E_exp1	G42E_exp1	511.6043395996094	3	511.604	1531.79	0.16915	8.6537E-05	-0.52166	-0.00026688	-0.35251	-0.00018035	511.6044535732047	79.308	0.61787	79.308	78.866	79.484	0					189	33	7	0	0	0	9.0124E-08	1	24905	24905
AEISMLEGAVLDIR	14	Oxidation (M)	_AEISM(Oxidation (M))LEGAVLDIR_		AEISM(1)LEGAVLDIR		AEISM(250)LEGAVLDIR	0	0	1	0	GST-Af1521_K35E_G42E_Y145R;GST-Af1521_K35E_Y145R	GST-Af1521_K35E_G42E_Y145R;GST-Af1521_K35E_Y145R	GST-Af1521_K35E_G42E_Y145R	MULTI-MSMS	AvrRpm1_G42E_exp1	G42E_exp1	766.9035034179688	2	766.903	1531.79	0.052224	4.0051E-05	-0.28642	-0.00021966	-0.23419	-0.0001796	766.9032939401801	79.831	1.0456	79.831	79.354	80.399	0					215	32	7	0	0	0	2.1724000000000002E-57	2	25091	25091;25283
AEISMLEGAVLDIR	14	Oxidation (M)	_AEISM(Oxidation (M))LEGAVLDIR_		AEISM(1)LEGAVLDIR		AEISM(200)LEGAVLDIR	0	0	1	0	GST-Af1521_K35E_G42E_Y145R;GST-Af1521_K35E_Y145R	GST-Af1521_K35E_G42E_Y145R;GST-Af1521_K35E_Y145R	GST-Af1521_K35E_G42E_Y145R	MULTI-MSMS	AvrRpm1_G42E_exp1	G42E_exp1	511.60455322265625	3	511.604	1531.79	0.090377	4.6237E-05	-0.37867	-0.00019373	-0.2883	-0.00014749	511.605	79.887	0.6335	79.887	79.466	80.1	0					213	33	7	0	0	0	6.0947E-29	2	25098	25098;25290
AEISMLEGAVLDIR	14	Oxidation (M)	_AEISM(Oxidation (M))LEGAVLDIR_		AEISM(1)LEGAVLDIR		AEISM(210)LEGAVLDIR	0	0	1	0	GST-Af1521_K35E_G42E_Y145R;GST-Af1521_K35E_Y145R	GST-Af1521_K35E_G42E_Y145R;GST-Af1521_K35E_Y145R	GST-Af1521_K35E_G42E_Y145R	MULTI-MSMS	AvrRpm1_G42E_exp1	G42E_exp1	766.9031372070312	2	766.903	1531.79	-0.15643	-0.00011996	-0.052133	-3.9981e-05	-0.20856	-0.00015995	766.9034543335393	80.76	0.87711	80.76	80.1	80.977	0					265	46	7	0	0	0	8.1878E-36	1	25476	25476
AEISMLEGAVLDIR	14	Oxidation (M)	_AEISM(Oxidation (M))LEGAVLDIR_		AEISM(1)LEGAVLDIR		AEISM(180)LEGAVLDIR	0	0	1	0	GST-Af1521_K35E_G42E_Y145R;GST-Af1521_K35E_Y145R	GST-Af1521_K35E_G42E_Y145R;GST-Af1521_K35E_Y145R	GST-Af1521_K35E_G42E_Y145R	MULTI-MSMS	AvrRpm1_G42E_exp1	G42E_exp1	511.60455322265625	3	511.604	1531.79	-0.11653	-5.9615e-05	-0.1897	-9.7051e-05	-0.30622	-0.00015667	511.6046218350037	80.761	0.87859	80.761	80.08	80.959	0					268	46	6	0	0	0	3.8702E-23	1	25479	25479
AEISMLEGAVLDIR	14	Oxidation (M)	_AEISM(Oxidation (M))LEGAVLDIR_		AEISM(1)LEGAVLDIR		AEISM(240)LEGAVLDIR	0	0	1	0	GST-Af1521_K35E_G42E_Y145R;GST-Af1521_K35E_Y145R	GST-Af1521_K35E_G42E_Y145R;GST-Af1521_K35E_Y145R	GST-Af1521_K35E_G42E_Y145R	MULTI-MSMS	AvrRpm1_G42E_exp1	G42E_exp1	766.9031982421875	2	766.903	1531.79	-0.11459	-8.7878e-05	-0.070537	-5.4095e-05	-0.18513	-0.00014197	766.9034041207987	81.072	0.82224	81.072	80.959	81.781	0					255	44	7	0	0	0	4.4443000000000005E-56	2	25652	25652;25841
AEISMLEGAVLDIR	14	Oxidation (M)	_AEISM(Oxidation (M))LEGAVLDIR_		AEISM(1)LEGAVLDIR		AEISM(190)LEGAVLDIR	0	0	1	0	GST-Af1521_K35E_G42E_Y145R;GST-Af1521_K35E_Y145R	GST-Af1521_K35E_G42E_Y145R;GST-Af1521_K35E_Y145R	GST-Af1521_K35E_G42E_Y145R	MULTI-MSMS	AvrRpm1_G42E_exp1	G42E_exp1	511.9264221191406	3	511.604	1531.79	-0.073861	-3.7788e-05	-0.1864	-9.5362e-05	-0.26026	-0.00013315	511.60461037743937	81.084	0.71737	81.084	80.94	81.657	0					208	38	6	0	0	0	2.3377E-23	3	25868	25665;25854;25868
AEISMLEGAVLDIR	14	Oxidation (M)	_AEISM(Oxidation (M))LEGAVLDIR_		AEISM(1)LEGAVLDIR		AEISM(240)LEGAVLDIR	0	0	1	0	GST-Af1521_K35E_G42E_Y145R;GST-Af1521_K35E_Y145R	GST-Af1521_K35E_G42E_Y145R;GST-Af1521_K35E_Y145R	GST-Af1521_K35E_G42E_Y145R	MULTI-MSMS	AvrRpm1_G42E_exp1	G42E_exp1	766.9031372070312	2	766.903	1531.79	-0.056847	-4.3596e-05	-0.004619	-3.5424e-06	-0.061466	-4.7139e-05	766.9031806443871	81.958	2.0485	81.958	81.657	83.706	0					321	108	3	0	0	0	2.8655000000000003E-56	4	26032	26032;26221;26410;26599
AEISMLEGAVLDIR	14	Oxidation (M)	_AEISM(Oxidation (M))LEGAVLDIR_		AEISM(1)LEGAVLDIR		AEISM(200)LEGAVLDIR	0	0	1	0	GST-Af1521_K35E_G42E_Y145R;GST-Af1521_K35E_Y145R	GST-Af1521_K35E_G42E_Y145R;GST-Af1521_K35E_Y145R	GST-Af1521_K35E_G42E_Y145R	MULTI-MSMS	AvrRpm1_G42E_exp1	G42E_exp1	511.6044006347656	3	511.604	1531.79	-0.015358	-7.857e-06	-0.12437	-6.3627e-05	-0.13973	-7.1484e-05	511.6044511661186	81.94	2.0668	81.94	81.639	83.706	0					280	109	3	0	0	0	4.1494000000000003E-29	3	26046	26046;26235;26424
AEISMLEGAVLDIR	14	Oxidation (M)	_AEISM(Oxidation (M))LEGAVLDIR_		AEISM(1)LEGAVLDIR		AEISM(150)LEGAVLDIR	0	0	1	0	GST-Af1521_K35E_G42E_Y145R;GST-Af1521_K35E_Y145R	GST-Af1521_K35E_G42E_Y145R;GST-Af1521_K35E_Y145R	GST-Af1521_K35E_G42E_Y145R	MULTI-MSMS	AvrRpm1_G42E_exp1	G42E_exp1	766.903	2	766.903	1531.79	-0.078486	-6.0191e-05	0.11906	9.131E-05	0.040578	3.112E-05	767.4045963886659	84.04	1.2041	84.04	83.706	84.91	0					121	65	2	0	0	0	3.0677E-14	2	26790	26790;26981
AEISMLEGAVLDIR	14	Oxidation (M)	_AEISM(Oxidation (M))LEGAVLDIR_		AEISM(1)LEGAVLDIR		AEISM(88)LEGAVLDIR	0	0	1	0	GST-Af1521_K35E_G42E_Y145R;GST-Af1521_K35E_Y145R	GST-Af1521_K35E_G42E_Y145R;GST-Af1521_K35E_Y145R	GST-Af1521_K35E_G42E_Y145R	MULTI-MSMS	AvrRpm1_G42E_exp1	G42E_exp1	511.6045227050781	3	511.604	1531.79	0.040412	2.0675E-05	-0.22007	-0.00011259	-0.17965	-9.1912e-05	511.60442657627726	84.4	0.84444	84.4	84.238	85.082	0					97	45	3	0	0	0	7.5255E-05	1	27004	27004
AEISMLEGAVLDIR	14	Oxidation (M)	_AEISM(Oxidation (M))LEGAVLDIR_		AEISM(1)LEGAVLDIR		AEISM(76)LEGAVLDIR	0	0	1	0	GST-Af1521_K35E_G42E_Y145R;GST-Af1521_K35E_Y145R	GST-Af1521_K35E_G42E_Y145R;GST-Af1521_K35E_Y145R	GST-Af1521_K35E_G42E_Y145R	MULTI-MSMS	AvrRpm1_G42E_exp1	G42E_exp1	511.6044616699219	3	511.604	1531.79	0.025789	1.3194E-05	-0.26389	-0.00013501	-0.2381	-0.00012182	511.604	85.397	0.91255	85.397	84.91	85.822	0					85	48	3	0	0	0	0.00028088	1	27193	27193
AEISMLEGAVLDIR	14	Oxidation (M)	_AEISM(Oxidation (M))LEGAVLDIR_		AEISM(1)LEGAVLDIR		AEISM(76)LEGAVLDIR	0	0	1	0	GST-Af1521_K35E_G42E_Y145R;GST-Af1521_K35E_Y145R	GST-Af1521_K35E_G42E_Y145R;GST-Af1521_K35E_Y145R	GST-Af1521_K35E_G42E_Y145R	MULTI-MSMS	AvrRpm1_G42E_exp1	G42E_exp1	511.93865966796875	3	511.604	1531.79	-0.066065	-3.3799e-05	0.092456	4.7301E-05	0.026391	1.3502E-05	511.60445594052464	86.084	0.45531	86.084	85.748	86.203	0					50	23	3	0	0	0	0.00028426	1	27443	27443
AEISMLEGAVLDIR	14	Oxidation (M)	_AEISM(Oxidation (M))LEGAVLDIR_		AEISM(1)LEGAVLDIR		AEISM(92)LEGAVLDIR	0	0	1	0	GST-Af1521_K35E_G42E_Y145R;GST-Af1521_K35E_Y145R	GST-Af1521_K35E_G42E_Y145R;GST-Af1521_K35E_Y145R	GST-Af1521_K35E_G42E_Y145R	MULTI-MSMS	AvrRpm1_G42E_exp1	G42E_exp1	766.9031982421875	2	766.903	1531.79	-0.045836	-3.5152e-05	-0.27014	-0.00020717	-0.31597	-0.00024232	767.4044490520605	86.403	0.2534	86.403	86.222	86.476	0					26	13	2	0	0	0	9.1129E-05	1	27556	27556
AEISMLEGAVLDIR	14	Oxidation (M)	_AEISM(Oxidation (M))LEGAVLDIR_		AEISM(1)LEGAVLDIR		AEISM(100)LEGAVLDIR	0	0	1	0	GST-Af1521_K35E_G42E_Y145R;GST-Af1521_K35E_Y145R	GST-Af1521_K35E_G42E_Y145R;GST-Af1521_K35E_Y145R	GST-Af1521_K35E_G42E_Y145R	MULTI-MSMS	AvrRpm1_G42E_exp1	G42E_exp1	766.903	2	766.903	1531.79	0.093962	7.206E-05	-0.10708	-8.212e-05	-0.013118	-1.006e-05	767.4043609258589	86.758	0.88564	86.758	86.476	87.361	0					64	47	2	0	0	0	3.9068E-05	1	27764	27764
AEISMLEGAVLDIR	14	Oxidation (M)	_AEISM(Oxidation (M))LEGAVLDIR_		AEISM(1)LEGAVLDIR		AEISM(70)LEGAVLDIR	0	0	1	0	GST-Af1521_K35E_G42E_Y145R;GST-Af1521_K35E_Y145R	GST-Af1521_K35E_G42E_Y145R;GST-Af1521_K35E_Y145R	GST-Af1521_K35E_G42E_Y145R	MULTI-MSMS	AvrRpm1_G42E_exp1	G42E_exp1	766.9034423828125	2	766.903	1531.79	0.48213	0.00036975	-0.087318	-6.6964e-05	0.39481	0.00030278	766.9029426718288	89.052	0.44243	89.052	88.943	89.386	0					34	24	2	0	0	0	0.0014681	1	28510	28510
AEISMLEGAVLDIR	14	Oxidation (M)	_AEISM(Oxidation (M))LEGAVLDIR_		AEISM(1)LEGAVLDIR		AEISM(83)LEGAVLDIR	0	0	1	0	GST-Af1521_K35E_G42E_Y145R;GST-Af1521_K35E_Y145R	GST-Af1521_K35E_G42E_Y145R;GST-Af1521_K35E_Y145R	GST-Af1521_K35E_G42E_Y145R	MULTI-MSMS	AvrRpm1_G42E_exp1	G42E_exp1	766.9032592773438	2	766.903	1531.79	0.30471	0.00023368	0.071453	5.4798E-05	0.37616	0.00028848	766.9031811549776	89.584	0.73198	89.584	89.216	89.948	0					73	43	2	0	0	0	0.00039457	1	28699	28699
AEISMLEGAVLDIR	14	Oxidation (M)	_AEISM(Oxidation (M))LEGAVLDIR_		AEISM(1)LEGAVLDIR		AEISM(69)LEGAVLDIR	0	0	1	0	GST-Af1521_K35E_G42E_Y145R;GST-Af1521_K35E_Y145R	GST-Af1521_K35E_G42E_Y145R;GST-Af1521_K35E_Y145R	GST-Af1521_K35E_G42E_Y145R	MULTI-MSMS	AvrRpm1_G42E_exp1	G42E_exp1	766.9039916992188	2	766.903	1531.79	0.082214	6.305E-05	0.72883	0.00055895	0.81105	0.000622	766.9035688753012	90.193	0.57229	90.193	89.914	90.486	0					44	31	3	0	0	0	0.0016213	1	28903	28903
AEISMLEGAVLDIR	14	Oxidation (M)	_AEISM(Oxidation (M))LEGAVLDIR_		AEISM(1)LEGAVLDIR		AEISM(58)LEGAVLDIR	0	0	1	0	GST-Af1521_K35E_G42E_Y145R;GST-Af1521_K35E_Y145R	GST-Af1521_K35E_G42E_Y145R;GST-Af1521_K35E_Y145R	GST-Af1521_K35E_G42E_Y145R	MULTI-MSMS	AvrRpm1_G42E_exp1	G42E_exp1	766.9034423828125	2	766.903	1531.79	-0.13027	-9.9902e-05	1.214	0.000931	1.0837	0.0008311	766.9041025195679	92.454	0.7635	92.454	91.877	92.641	0					71	50	2	0	0	0	0.0063119	2	29598	29598;29785
AEISMLEGAVLDIR	14	Oxidation (M)	_AEISM(Oxidation (M))LEGAVLDIR_		AEISM(1)LEGAVLDIR		AEISM(86)LEGAVLDIR	0	0	1	0	GST-Af1521_K35E_G42E_Y145R;GST-Af1521_K35E_Y145R	GST-Af1521_K35E_G42E_Y145R;GST-Af1521_K35E_Y145R	GST-Af1521_K35E_G42E_Y145R	MULTI-MSMS	AvrRpm1_G42E_exp1	G42E_exp1	766.9028930664062	2	766.903	1531.79	0.10226	7.8426E-05	-0.062534	-4.7957e-05	0.039729	3.0469E-05	767.4044222544723	97.41	0.27422	97.41	97.264	97.538	0					45	29	2	0	0	0	0.00031173	1	31343	31343
AEISMLEGAVLDIR	14	Oxidation (M)	_AEISM(Oxidation (M))LEGAVLDIR_		AEISM(1)LEGAVLDIR		AEISM(87)LEGAVLDIR	0	0	1	0	GST-Af1521_K35E_G42E_Y145R;GST-Af1521_K35E_Y145R	GST-Af1521_K35E_G42E_Y145R;GST-Af1521_K35E_Y145R	GST-Af1521_K35E_G42E_Y145R	MULTI-MSMS	AvrRpm1_G42E_exp1	G42E_exp1	766.9026489257812	2	766.903	1531.79	0.099683	7.6447E-05	-0.44595	-0.000342	-0.34627	-0.00026555	767.4041797186866	98.035	0.88686	98.035	97.653	98.54	0					140	85	3	0	0	0	0.0002647	1	31526	31526
AEISMLEGAVLDIR	14	Oxidation (M)	_AEISM(Oxidation (M))LEGAVLDIR_		AEISM(1)LEGAVLDIR		AEISM(62)LEGAVLDIR	0	0	1	0	GST-Af1521_K35E_G42E_Y145R;GST-Af1521_K35E_Y145R	GST-Af1521_K35E_G42E_Y145R;GST-Af1521_K35E_Y145R	GST-Af1521_K35E_G42E_Y145R	MSMS	AvrRpm1_G42E_exp1	G42E_exp1	766.903	2	766.903	1531.79	NaN	NaN	NaN	NaN	NaN	NaN	NaN	75.029	1	75.029	74.529	75.529	0								0	0	0	0.0078164	1	23462	23462
AEISMLEGAVLDIR	14	Oxidation (M)	_AEISM(Oxidation (M))LEGAVLDIR_		AEISM(1)LEGAVLDIR		AEISM(75)LEGAVLDIR	0	0	1	0	GST-Af1521_K35E_G42E_Y145R;GST-Af1521_K35E_Y145R	GST-Af1521_K35E_G42E_Y145R;GST-Af1521_K35E_Y145R	GST-Af1521_K35E_G42E_Y145R	MSMS	AvrRpm1_G42E_exp1	G42E_exp1	511.6044616699219	3	511.604	1531.79	NaN	NaN	NaN	NaN	NaN	NaN	NaN	83.708	1	83.708	83.208	84.208	0								0	0	0	0.00034779	1	26623	26623
AEISMLEGAVLDIR	14	Oxidation (M)	_AEISM(Oxidation (M))LEGAVLDIR_		AEISM(1)LEGAVLDIR		AEISM(93)LEGAVLDIR	0	0	1	0	GST-Af1521_K35E_G42E_Y145R;GST-Af1521_K35E_Y145R	GST-Af1521_K35E_G42E_Y145R;GST-Af1521_K35E_Y145R	GST-Af1521_K35E_G42E_Y145R	MSMS	AvrRpm1_G42E_exp1	G42E_exp1	511.6044006347656	3	511.604	1531.79	NaN	NaN	NaN	NaN	NaN	NaN	NaN	84.233	1	84.233	83.733	84.733	0								0	0	0	1.2758E-05	1	26817	26817
AEISMLEGAVLDIR	14	Oxidation (M)	_AEISM(Oxidation (M))LEGAVLDIR_		AEISM(1)LEGAVLDIR		AEISM(140)LEGAVLDIR	0	0	1	0	GST-Af1521_K35E_G42E_Y145R;GST-Af1521_K35E_Y145R	GST-Af1521_K35E_G42E_Y145R;GST-Af1521_K35E_Y145R	GST-Af1521_K35E_G42E_Y145R	MSMS	AvrRpm1_G42E_exp1	G42E_exp1	766.9031982421875	2	766.903	1531.79	NaN	NaN	NaN	NaN	NaN	NaN	NaN	85.211	1	85.211	84.711	85.711	0								0	0	0	4.2117E-16	1	27167	27167
AEISMLEGAVLDIR	14	Oxidation (M)	_AEISM(Oxidation (M))LEGAVLDIR_		AEISM(1)LEGAVLDIR		AEISM(91)LEGAVLDIR	0	0	1	0	GST-Af1521_K35E_G42E_Y145R;GST-Af1521_K35E_Y145R	GST-Af1521_K35E_G42E_Y145R;GST-Af1521_K35E_Y145R	GST-Af1521_K35E_G42E_Y145R	MSMS	AvrRpm1_G42E_exp1	G42E_exp1	766.9036254882812	2	766.903	1531.79	NaN	NaN	NaN	NaN	NaN	NaN	NaN	85.748	1	85.748	85.248	86.248	0								0	0	0	0.00011246	1	27360	27360
AEISMLEGAVLDIR	14	Oxidation (M)	_AEISM(Oxidation (M))LEGAVLDIR_		AEISM(1)LEGAVLDIR		AEISM(68)LEGAVLDIR	0	0	1	0	GST-Af1521_K35E_G42E_Y145R;GST-Af1521_K35E_Y145R	GST-Af1521_K35E_G42E_Y145R;GST-Af1521_K35E_Y145R	GST-Af1521_K35E_G42E_Y145R	MSMS	AvrRpm1_G42E_exp1	G42E_exp1	511.6042785644531	3	511.604	1531.79	NaN	NaN	NaN	NaN	NaN	NaN	NaN	87.238	1	87.238	86.738	87.738	0								0	0	0	0.00071407	1	27903	27903
AEISMLEGAVLDIR	14	Oxidation (M)	_AEISM(Oxidation (M))LEGAVLDIR_		AEISM(1)LEGAVLDIR		AEISM(100)LEGAVLDIR	0	0	1	0	GST-Af1521_K35E_G42E_Y145R;GST-Af1521_K35E_Y145R	GST-Af1521_K35E_G42E_Y145R;GST-Af1521_K35E_Y145R	GST-Af1521_K35E_G42E_Y145R	MSMS	AvrRpm1_G42E_exp1	G42E_exp1	766.9031372070312	2	766.903	1531.79	NaN	NaN	NaN	NaN	NaN	NaN	NaN	87.382	1	87.382	86.882	87.882	0								0	0	0	1.6182E-06	1	27954	27954
AEISMLEGAVLDIR	14	Oxidation (M)	_AEISM(Oxidation (M))LEGAVLDIR_		AEISM(1)LEGAVLDIR		AEISM(96)LEGAVLDIR	0	0	1	0	GST-Af1521_K35E_G42E_Y145R;GST-Af1521_K35E_Y145R	GST-Af1521_K35E_G42E_Y145R;GST-Af1521_K35E_Y145R	GST-Af1521_K35E_G42E_Y145R	MSMS	AvrRpm1_G42E_exp1	G42E_exp1	766.9031372070312	2	766.903	1531.79	NaN	NaN	NaN	NaN	NaN	NaN	NaN	87.909	1	87.909	87.409	88.409	0								0	0	0	4.8724E-05	1	28133	28133
AEISMLEGAVLDIR	14	Oxidation (M)	_AEISM(Oxidation (M))LEGAVLDIR_		AEISM(1)LEGAVLDIR		AEISM(56)LEGAVLDIR	0	0	1	0	GST-Af1521_K35E_G42E_Y145R;GST-Af1521_K35E_Y145R	GST-Af1521_K35E_G42E_Y145R;GST-Af1521_K35E_Y145R	GST-Af1521_K35E_G42E_Y145R	MSMS	AvrRpm1_G42E_exp1	G42E_exp1	766.903	2	766.903	1531.79	NaN	NaN	NaN	NaN	NaN	NaN	NaN	93.675	1	93.675	93.175	94.175	0								0	0	0	0.014254	1	30171	30171
AEISMLEGAVLDIR	14	Oxidation (M)	_AEISM(Oxidation (M))LEGAVLDIR_		AEISM(1)LEGAVLDIR		AEISM(42)LEGAVLDIR	0	0	1	0	GST-Af1521_K35E_G42E_Y145R;GST-Af1521_K35E_Y145R	GST-Af1521_K35E_G42E_Y145R;GST-Af1521_K35E_Y145R	GST-Af1521_K35E_G42E_Y145R	MULTI-SECPEP	AvrRpm1_G42E_exp1	G42E_exp1	511.9386291503906	3	511.604	1531.79	-9.6364e-05	-4.93e-08	-0.11599	-5.9341e-05	-0.11609	-5.939e-05	511.60448425650605	86.381	0.44676	86.381	86.184	86.631	0					34	24	3	0	0	0	0.018068	1	27643	27643
AEISMLEGAVLDIR	14	Oxidation (M)	_AEISM(Oxidation (M))LEGAVLDIR_		AEISM(1)LEGAVLDIR		AEISM(80)LEGAVLDIR	0	0	1	0	GST-Af1521_K35E_G42E_Y145R;GST-Af1521_K35E_Y145R	GST-Af1521_K35E_G42E_Y145R;GST-Af1521_K35E_Y145R	GST-Af1521_K35E_G42E_Y145R	MULTI-SECPEP	AvrRpm1_G42E_exp1	G42E_exp1	766.3735961914062	2	766.903	1531.79	-0.10406	-7.98e-05	0.085775	6.5781E-05	-0.01828	-1.4019e-05	766.9031745606785	86.101	0.50581	86.101	85.717	86.222	0					43	26	2	0	0	0	0.00030182	1	27367	27367
AEISMLEGAVLDIR	14	Unmodified	_AEISMLEGAVLDIR_					0	0	0	0	GST-Af1521_K35E_G42E_Y145R;GST-Af1521_K35E_Y145R	GST-Af1521_K35E_G42E_Y145R;GST-Af1521_K35E_Y145R	GST-Af1521_K35E_G42E_Y145R	MULTI-MSMS	AvrRpm1_Af1521_exp1	Af1521_exp1	758.906	2	758.906	1515.8	0.22383	0.00016986	-0.46564	-0.00035337	-0.24181	-0.00018351	758.9054481724281	86.399	1.0016	86.399	86.005	87.007	0					209	55	6	0	0	0	4.0549E-09	2	27489	27309;27489
AEISMLEGAVLDIR	14	Unmodified	_AEISMLEGAVLDIR_					0	0	0	0	GST-Af1521_K35E_G42E_Y145R;GST-Af1521_K35E_Y145R	GST-Af1521_K35E_G42E_Y145R;GST-Af1521_K35E_Y145R	GST-Af1521_K35E_G42E_Y145R	MULTI-MSMS	AvrRpm1_Af1521_exp1	Af1521_exp1	506.6070861816406	3	506.273	1515.8	0.10962	5.5498E-05	-0.4295	-0.00021745	-0.31988	-0.00016195	506.27273029388357	86.346	0.80334	86.346	86.005	86.809	0					171	44	5	0	0	0	0.0025808	1	27327	27327
AEISMLEGAVLDIR	14	Unmodified	_AEISMLEGAVLDIR_					0	0	0	0	GST-Af1521_K35E_G42E_Y145R;GST-Af1521_K35E_Y145R	GST-Af1521_K35E_G42E_Y145R;GST-Af1521_K35E_Y145R	GST-Af1521_K35E_G42E_Y145R	MULTI-MSMS	AvrRpm1_Af1521_exp1	Af1521_exp1	758.9056396484375	2	758.906	1515.8	0.12975	9.847E-05	0.058672	4.4526E-05	0.18842	0.000143	758.906	87.165	0.36884	87.165	86.974	87.343	0					54	22	3	0	0	0	0.0013593	1	27674	27674
AEISMLEGAVLDIR	14	Unmodified	_AEISMLEGAVLDIR_					0	0	0	0	GST-Af1521_K35E_G42E_Y145R;GST-Af1521_K35E_Y145R	GST-Af1521_K35E_G42E_Y145R;GST-Af1521_K35E_Y145R	GST-Af1521_K35E_G42E_Y145R	MULTI-MSMS	AvrRpm1_G42E_exp1	G42E_exp1	758.9054565429688	2	758.906	1515.8	0.035543	2.6974E-05	-0.044362	-3.3667e-05	-0.0088194	-6.6931e-06	758.906	86.471	0.59318	86.471	86.184	86.777	0					96	32	4	0	0	0	4.0549E-09	1	27559	27559
AEISMLEGAVLDIR	14	Unmodified	_AEISMLEGAVLDIR_					0	0	0	0	GST-Af1521_K35E_G42E_Y145R;GST-Af1521_K35E_Y145R	GST-Af1521_K35E_G42E_Y145R;GST-Af1521_K35E_Y145R	GST-Af1521_K35E_G42E_Y145R	MULTI-MSMS	AvrRpm1_G42E_exp1	G42E_exp1	506.27264404296875	3	506.273	1515.8	0.091352	4.6249E-05	-0.37594	-0.00019033	-0.28459	-0.00014408	506.6069701663023	86.455	0.57394	86.455	86.203	86.777	0					80	31	4	0	0	0	3.6685E-05	1	27572	27572
AEISMLEGAVLDIR	14	Unmodified	_AEISMLEGAVLDIR_					0	0	0	0	GST-Af1521_K35E_G42E_Y145R;GST-Af1521_K35E_Y145R	GST-Af1521_K35E_G42E_Y145R;GST-Af1521_K35E_Y145R	GST-Af1521_K35E_G42E_Y145R	MULTI-MSMS	AvrRpm1_G42E_exp1	G42E_exp1	758.906	2	758.906	1515.8	0.12483	9.4732E-05	0.49012	0.00037196	0.61495	0.00046669	758.9055345216193	86.787	0.24323	86.787	86.669	86.912	0					20	12	2	0	0	0	2.3003E-05	1	27748	27748
AEISMLEGAVLDIR	14	Unmodified	_AEISMLEGAVLDIR_					0	0	0	0	GST-Af1521_K35E_G42E_Y145R;GST-Af1521_K35E_Y145R	GST-Af1521_K35E_G42E_Y145R;GST-Af1521_K35E_Y145R	GST-Af1521_K35E_G42E_Y145R	MULTI-MSMS	AvrRpm1_G42E_exp1	G42E_exp1	506.2727355957031	3	506.273	1515.8	0.23641	0.00011969	-0.52399	-0.00026528	-0.28758	-0.0001456	506.2726398105734	87.478	1.187	87.478	86.951	88.138	0					198	64	5	0	0	0	2.1238E-06	2	28063	27876;28063
AEISMLEGAVLDIR	14	Unmodified	_AEISMLEGAVLDIR_					0	0	0	0	GST-Af1521_K35E_G42E_Y145R;GST-Af1521_K35E_Y145R	GST-Af1521_K35E_G42E_Y145R;GST-Af1521_K35E_Y145R	GST-Af1521_K35E_G42E_Y145R	MULTI-MSMS	AvrRpm1_G42E_exp1	G42E_exp1	758.9057006835938	2	758.906	1515.8	0.19408	0.00014729	-0.13586	-0.0001031	0.058225	4.4188E-05	758.9054957534106	87.445	0.67476	87.445	86.835	87.509	0					103	35	4	0	0	0	7.6078E-10	1	27937	27937
AEISMLEGAVLDIR	14	Unmodified	_AEISMLEGAVLDIR_					0	0	0	0	GST-Af1521_K35E_G42E_Y145R;GST-Af1521_K35E_Y145R	GST-Af1521_K35E_G42E_Y145R;GST-Af1521_K35E_Y145R	GST-Af1521_K35E_G42E_Y145R	MULTI-MSMS	AvrRpm1_G42E_exp1	G42E_exp1	758.906	2	758.906	1515.8	0.17438	0.00013234	0.30009	0.00022774	0.47447	0.00036008	758.9055900909706	87.556	0.62848	87.556	87.509	88.138	0					139	34	5	0	0	0	4.0549E-09	1	28113	28113
AEISMLEGAVLDIR	14	Unmodified	_AEISMLEGAVLDIR_					0	0	0	0	GST-Af1521_K35E_G42E_Y145R;GST-Af1521_K35E_Y145R	GST-Af1521_K35E_G42E_Y145R;GST-Af1521_K35E_Y145R	GST-Af1521_K35E_G42E_Y145R	MULTI-MSMS	AvrRpm1_G42E_exp1	G42E_exp1	506.60723876953125	3	506.273	1515.8	0.21276	0.00010771	-0.2393	-0.00012115	-0.026539	-1.3436e-05	506.27269997145345	88.26	0.23663	88.26	88.103	88.339	0					30	12	3	0	0	0	0.000681	1	28237	28237
AEISMLEGAVLDIR	14	Unmodified	_AEISMLEGAVLDIR_					0	0	0	0	GST-Af1521_K35E_G42E_Y145R;GST-Af1521_K35E_Y145R	GST-Af1521_K35E_G42E_Y145R;GST-Af1521_K35E_Y145R	GST-Af1521_K35E_G42E_Y145R	MULTI-MSMS	AvrRpm1_G42E_exp1	G42E_exp1	758.906	2	758.906	1515.8	0.15698	0.00011913	2.6515	0.0020122	2.8085	0.0021314	759.409	88.265	0.29147	88.265	88.085	88.377	0					44	15	4	0	0	0	0.00018086	1	28296	28296
AELIEDIDMSLRK	13	Oxidation (M)	_AELIEDIDM(Oxidation (M))SLRK_		AELIEDIDM(1)SLRK		AELIEDIDM(46)SLRK	0	0	1	1		REV__AT2G13370.3	REV__AT2G13370.3	MULTI-SECPEP	AvrRpm1_G42E_exp1	G42E_exp1	774.75	2	774.901	1547.79	-0.074778	-5.7945e-05	-0.21126	-0.0001637	-0.28604	-0.00022165	774.9006120642379	82.7	1.4255	82.7	82.071	83.496	0					238	74	4	0	0	0	0.048225	1	26245	26245
AEMYTGDEICR	11	Oxidation (M)	_AEM(Oxidation (M))YTGDEICR_		AEM(1)YTGDEICR		AEM(120)YTGDEICR	0	0	1	0	AT1G09310.1	AT1G09310.1	AT1G09310.1	MULTI-MSMS	AvrRpm1_G42E_exp2	G42E_exp2	680.7789916992188	2	680.779	1359.54	0.32661	0.00022235	-0.4654	-0.00031684	-0.13879	-9.4487e-05	680.7788423145739	39.009	0.50175	39.009	38.697	39.199	0					56	26	3	0	0	0	8.7577E-05	1	12102	12102
AEMYTGDEICR	11	Oxidation (M)	_AEM(Oxidation (M))YTGDEICR_		AEM(1)YTGDEICR		AEM(91)YTGDEICR	0	0	1	0	AT1G09310.1	AT1G09310.1	AT1G09310.1	MULTI-MSMS	AvrRpm1_Af1521_exp2	Af1521_exp2	680.7791137695312	2	680.779	1359.54	-0.096292	-6.5554e-05	0.17874	0.00012168	0.08245	5.613E-05	680.779	39.116	0.48497	39.116	38.913	39.398	0					56	25	3	0	0	0	0.0026213	1	11626	11626
AEMYTGDEICREK	13	Oxidation (M)	_AEM(Oxidation (M))YTGDEICREK_		AEM(1)YTGDEICREK		AEM(52)YTGDEICREK	0	0	1	1	AT1G09310.1	AT1G09310.1	AT1G09310.1	MULTI-MSMS	AvrRpm1_G42E_exp2	G42E_exp2	539.901	3	539.901	1616.68	0.13558	7.3199E-05	-0.11084	-5.9842e-05	0.024738	1.3356E-05	539.9010830042404	35.535	0.69622	35.535	35.112	35.808	0					104	36	4	0	0	0	0.0057892	1	10774	10774
AEMYTGDEICREK	13	Oxidation (M)	_AEM(Oxidation (M))YTGDEICREK_		AEM(1)YTGDEICREK		AEM(66)YTGDEICREK	0	0	1	1	AT1G09310.1	AT1G09310.1	AT1G09310.1	MULTI-MSMS	AvrRpm1_Af1521_exp2	Af1521_exp2	539.9010620117188	3	539.901	1616.68	-0.075609	-4.0822e-05	0.22055	0.00011907	0.14494	7.8252E-05	540.2353760858985	35.833	0.46932	35.833	35.583	36.052	0					63	24	3	0	0	0	0.0012441	1	10407	10407
AENYDRASELK	11	Acetyl (Protein N-term)	_(Acetyl (Protein N-term))AENYDRASELK_					1	0	0	1	AT2G25450.1	AT2G25450.1	AT2G25450.1	MULTI-MSMS	AvrRpm1_G42E_exp2	G42E_exp2	669.3204345703125	2	669.32	1336.63	0.10448	6.9933E-05	0.25988	0.00017395	0.36437	0.00024388	669.3204745032126	44.438	0.45156	44.438	44.309	44.761	0					40	23	2	0	0	0	9.803E-10	1	14204	14204
AENYDRASELK	11	Acetyl (Protein N-term)	_(Acetyl (Protein N-term))AENYDRASELK_					1	0	0	1	AT2G25450.1	AT2G25450.1	AT2G25450.1	MULTI-MSMS	AvrRpm1_Af1521_exp2	Af1521_exp2	669.3204956054688	2	669.32	1336.63	-0.07285	-4.876e-05	0.4547	0.00030434	0.38185	0.00025558	669.3205844272148	44.691	0.35696	44.691	44.522	44.879	0					39	18	3	0	0	0	2.1947E-13	1	13739	13739
AENYHQQYLAK	11	Unmodified	_AENYHQQYLAK_					0	0	0	0	AT4G25130.1	AT4G25130.1	AT4G25130.1	MULTI-MSMS	AvrRpm1_G42E_exp2	G42E_exp2	455.5580139160156	3	455.558	1363.65	0.053305	2.4284E-05	0.22749	0.00010364	0.2808	0.00012792	455.5579602293845	33.777	0.23783	33.777	33.642	33.88	0					25	12	4	0	0	0	5.4426E-06	1	10197	10197
AENYHQQYLAK	11	Unmodified	_AENYHQQYLAK_					0	0	0	0	AT4G25130.1	AT4G25130.1	AT4G25130.1	MULTI-MSMS	AvrRpm1_Af1521_exp2	Af1521_exp2	455.558	3	455.558	1363.65	0.00048681	2.2177E-07	0.025078	1.1425E-05	0.025565	1.1646E-05	455.55792411681637	34.524	0.24601	34.524	34.402	34.648	0					24	12	3	0	0	0	5.3611E-07	1	9957	9957
AEQTEKAFLKQPK	13	Acetyl (Protein N-term)	_(Acetyl (Protein N-term))AEQTEKAFLKQPK_					1	0	0	2	AT5G23740.1;AT4G30800.1;AT3G48930.1	AT5G23740.1	AT5G23740.1	MULTI-MSMS	AvrRpm1_G42E_exp2	G42E_exp2	520.619	3	520.619	1558.84	-0.060042	-3.1259e-05	-0.14614	-7.6083e-05	-0.20618	-0.00010734	520.953	52.859	0.37772	52.859	52.698	53.076	0					42	19	3	0	0	0	2.7759E-05	1	17314	17314
AEQTEKAFLKQPK	13	Acetyl (Protein N-term)	_(Acetyl (Protein N-term))AEQTEKAFLKQPK_					1	0	0	2	AT5G23740.1;AT4G30800.1;AT3G48930.1	AT5G23740.1	AT5G23740.1	MULTI-MSMS	AvrRpm1_Af1521_exp2	Af1521_exp2	520.6192016601562	3	520.619	1558.84	0.21057	0.00010963	-0.46821	-0.00024376	-0.25764	-0.00013413	520.9531326984553	53.12	0.54804	53.12	52.896	53.444	0					79	28	4	0	0	0	5.8562E-07	1	16853	16853
AESKVVVPESVLK	13	Acetyl (Protein N-term)	_(Acetyl (Protein N-term))AESKVVVPESVLK_					1	0	0	1	AT2G44120.1	AT2G44120.1	AT2G44120.1	MULTI-MSMS	AvrRpm1_Af1521_exp2	Af1521_exp2	713.912	2	713.911	1425.81	0.10696	7.636E-05	-0.089919	-6.4194e-05	0.017041	1.2166E-05	713.9112220885077	68.565	0.14735	68.565	68.481	68.629	0					15	9	2	0	0	0	0.00010374	1	22471	22471
AESSKVVHVR	10	Acetyl (Protein N-term)	_(Acetyl (Protein N-term))AESSKVVHVR_					1	0	0	1	AT1G43190.3;AT1G43190.2;AT1G43190.1	AT1G43190.3	AT1G43190.3	MULTI-MSMS	AvrRpm1_G42E_exp2	G42E_exp2	385.21563720703125	3	385.216	1152.63	0.11652	4.4884E-05	-0.076096	-2.9313e-05	0.040422	1.5571E-05	385.21560521516875	34.913	0.35751	34.913	34.735	35.092	0					39	18	3	0	0	0	0.00062221	1	10619	10619
AESSKVVHVR	10	Acetyl (Protein N-term)	_(Acetyl (Protein N-term))AESSKVVHVR_					1	0	0	1	AT1G43190.3;AT1G43190.2;AT1G43190.1	AT1G43190.3	AT1G43190.3	MULTI-MSMS	AvrRpm1_Af1521_exp2	Af1521_exp2	385.21563720703125	3	385.216	1152.63	-0.26949	-0.00010381	0.33358	0.0001285	0.064087	2.4687E-05	385.21572501108705	35.427	0.26456	35.427	35.299	35.564	0					39	13	4	0	0	0	0.0010401	1	10283	10283
AETECQNTEYQQLLDIK	17	Unmodified	_AETECQNTEYQQLLDIK_					0	0	0	0	CON__P13645	CON__P13645	CON__P13645	MULTI-MSMS	AvrRpm1_Af1521_exp1	Af1521_exp1	695.3300170898438	3	694.993	2081.96	-0.15885	-0.0001104	0.17958	0.0001248	0.020723	1.4402E-05	695.3277697993389	69.253	0.90675	69.253	68.851	69.758	0					242	48	8	0	0	0	6.1616E-15	2	21183	21183;21371
AETECQNTEYQQLLDIK	17	Unmodified	_AETECQNTEYQQLLDIK_					0	0	0	0	CON__P13645	CON__P13645	CON__P13645	MULTI-MSMS	AvrRpm1_Af1521_exp1	Af1521_exp1	1042.49	2	1041.99	2081.96	-0.089367	-9.3119e-05	-0.075861	-7.9047e-05	-0.16523	-0.00017217	1042.4876044791704	69.251	0.7422	69.251	68.979	69.722	0					222	39	8	0	0	0	1.3584999999999998E-52	2	21185	21185;21377
AETECQNTEYQQLLDIK	17	Unmodified	_AETECQNTEYQQLLDIK_					0	0	0	0	CON__P13645	CON__P13645	CON__P13645	MULTI-MSMS	AvrRpm1_G42E_exp1	G42E_exp1	694.9932861328125	3	694.993	2081.96	0.20796	0.00014453	-0.11939	-8.2976e-05	0.08857	6.1556E-05	695.3275733261432	69.265	1.9707	69.265	68.854	70.825	0					358	105	7	0	0	0	1.8784E-74	2	21430	21240;21430
AETECQNTEYQQLLDIK	17	Unmodified	_AETECQNTEYQQLLDIK_					0	0	0	0	CON__P13645	CON__P13645	CON__P13645	MULTI-MSMS	AvrRpm1_G42E_exp1	G42E_exp1	1041.99	2	1041.99	2081.96	-0.03306	-3.4448e-05	0.020479	2.1339E-05	-0.012581	-1.311e-05	1042.4877402538034	69.302	1.8779	69.302	68.892	70.77	0					299	100	7	0	0	0	7.354600000000001E-116	3	21443	21254;21443;21650
AETPAGYPCIRPIHVK	16	Unmodified	_AETPAGYPCIRPIHVK_					0	0	0	1	AT1G72610.1	AT1G72610.1	AT1G72610.1	MULTI-MSMS	AvrRpm1_Af1521_exp1	Af1521_exp1	453.2433166503906	4	452.992	1807.94	0.21654	9.8089E-05	-0.41065	-0.00018602	-0.19411	-8.7932e-05	453.24304677887153	47.553	0.81157	47.553	47.205	48.017	0					133	44	5	0	0	0	0.00059805	2	13304	13304;13400
AEVADVSEAVR	11	Unmodified	_AEVADVSEAVR_					0	0	0	0	AT3G22960.1	AT3G22960.1	AT3G22960.1	MULTI-MSMS	AvrRpm1_G42E_exp3	G42E_exp3	573.2932739257812	2	573.293	1144.57	-0.046207	-2.649e-05	-0.069557	-3.9876e-05	-0.11576	-6.6366e-05	573.2934452837075	45.109	0.18803	45.109	45.006	45.194	0					14	9	2	0	0	0	0.018466	1	14456	14456
AEVADVSEAVR	11	Unmodified	_AEVADVSEAVR_					0	0	0	0	AT3G22960.1	AT3G22960.1	AT3G22960.1	MULTI-MSMS	AvrRpm1_Af1521_exp2	Af1521_exp2	573.2933349609375	2	573.293	1144.57	-0.1417	-8.1238e-05	-0.037795	-2.1668e-05	-0.1795	-0.00010291	573.2935581907193	46.505	0.26423	46.505	46.32	46.584	0					33	13	4	0	0	0	6.2088E-07	1	14401	14401
AEVSAIQAK	9	Unmodified	_AEVSAIQAK_					0	0	0	0	AT5G50920.1	AT5G50920.1	AT5G50920.1	MULTI-MSMS	AvrRpm1_G42E_exp2	G42E_exp2	458.7585754394531	2	458.759	915.503	0.13184	6.0484E-05	0.0084938	3.8966E-06	0.14034	6.4381E-05	458.7585403650481	33.167	0.37332	33.167	33.027	33.4	0					51	19	4	0	0	0	0.021852	1	9952	9952
AEVSAIQAK	9	Unmodified	_AEVSAIQAK_					0	0	0	0	AT5G50920.1	AT5G50920.1	AT5G50920.1	MULTI-SECPEP	AvrRpm1_Af1521_exp3	Af1521_exp3	458.7315673828125	2	458.759	915.503	0.32267	0.00014803	-0.11824	-5.4243e-05	0.20443	9.3783E-05	458.7584679582682	32.353	0.60636	32.353	32.1	32.706	0					69	31	3	0	0	0	0.04042	1	9767	9767
AEVSAIQAK	9	Unmodified	_AEVSAIQAK_					0	0	0	0	AT5G50920.1	AT5G50920.1	AT5G50920.1	MULTI-MSMS	AvrRpm1_Af1521_exp2	Af1521_exp2	458.7585144042969	2	458.759	915.503	0.15524	7.1216E-05	0.045642	2.0939E-05	0.20088	9.2154E-05	458.7585171696687	33.703	0.39802	33.703	33.535	33.933	0					63	20	5	0	0	0	0.01471	1	9628	9628
AEVSAIQAKGK	11	Unmodified	_AEVSAIQAKGK_					0	0	0	1	AT5G50920.1	AT5G50920.1	AT5G50920.1	MULTI-MSMS	AvrRpm1_G42E_exp2	G42E_exp2	551.3169555664062	2	551.317	1100.62	0.59625	0.00032872	-0.13092	-7.218e-05	0.46533	0.00025654	551.3166773079294	39.667	0.37482	39.667	39.534	39.909	0					52	19	4	0	0	0	0.045277	1	12414	12414
AEYDEAGPGIVHR	13	Unmodified	_AEYDEAGPGIVHR_					0	0	0	0	AT3G18780.3;AT3G18780.2;AT1G49240.1	AT3G18780.3	AT3G18780.3	MULTI-MSMS	AvrRpm1_Af1521_exp1	Af1521_exp1	472.2313232421875	3	471.897	1412.67	-0.20411	-9.6318e-05	0.16926	7.9875E-05	-0.034845	-1.6443e-05	471.8968082800179	40.386	0.4387	40.386	40.192	40.631	0					52	23	3	0	0	0	0.00067635	1	10654	10654
AFADASMNTAYEK	13	Oxidation (M)	_AFADASM(Oxidation (M))NTAYEK_		AFADASM(1)NTAYEK		AFADASM(120)NTAYEK	0	0	1	0	AT1G65930.1	AT1G65930.1	AT1G65930.1	MULTI-MSMS	AvrRpm1_G42E_exp1	G42E_exp1	717.8140258789062	2	717.814	1433.61	0.11423	8.1999E-05	-0.11136	-7.9935e-05	0.0028753	2.0639E-06	717.8138584065484	38.895	0.29876	38.895	38.654	38.953	0					27	15	2	0	0	0	2.6891E-05	1	10166	10166
AFASGSPIIGETR	13	Unmodified	_AFASGSPIIGETR_					0	0	0	0	AT3G22200.1;AT3G22200.2	AT3G22200.1	AT3G22200.1	MULTI-MSMS	AvrRpm1_G42E_exp2	G42E_exp2	653.3433837890625	2	653.344	1304.67	0.35531	0.00023214	0.063197	4.1289E-05	0.4185	0.00027343	653.3435156311263	58.619	0.28567	58.619	58.494	58.78	0					35	14	3	0	0	0	8.2962E-09	1	19394	19394
AFASGSPIIGETR	13	Unmodified	_AFASGSPIIGETR_					0	0	0	0	AT3G22200.1;AT3G22200.2	AT3G22200.1	AT3G22200.1	MULTI-MSMS	AvrRpm1_Af1521_exp3	Af1521_exp3	653.3433837890625	2	653.344	1304.67	-0.051215	-3.3461e-05	0.48707	0.00031823	0.43586	0.00028477	653.3437678416598	57.372	0.26346	57.372	57.295	57.559	0					22	13	2	0	0	0	0.012491	1	19089	19089
AFASGSPIIGETR	13	Unmodified	_AFASGSPIIGETR_					0	0	0	0	AT3G22200.1;AT3G22200.2	AT3G22200.1	AT3G22200.1	MSMS	AvrRpm1_G42E_exp3	G42E_exp3	653.3438110351562	2	653.344	1304.67	NaN	NaN	NaN	NaN	NaN	NaN	NaN	57.467	1	57.467	56.967	57.967	0								0	0	0	0.0049947	1	18795	18795
AFASGSPIIGETR	13	Unmodified	_AFASGSPIIGETR_					0	0	0	0	AT3G22200.1;AT3G22200.2	AT3G22200.1	AT3G22200.1	MULTI-MSMS	AvrRpm1_Af1521_exp2	Af1521_exp2	653.344	2	653.344	1304.67	0.19952	0.00013035	0.13918	9.0933E-05	0.3387	0.00022129	653.3435992621058	58.807	0.364	58.807	58.652	59.016	0					53	18	4	0	0	0	4.2478E-09	1	18934	18934
AFATGGYAAMQR	12	Oxidation (M)	_AFATGGYAAM(Oxidation (M))QR_		AFATGGYAAM(1)QR		AFATGGYAAM(66)QR	0	0	1	0	AT4G33510.2;AT4G33510.1;AT1G22410.1	AT4G33510.2	AT4G33510.2	MULTI-MSMS	AvrRpm1_Af1521_exp2	Af1521_exp2	630.296	2	630.296	1258.58	0.015717	9.9061E-06	0.96499	0.00060823	0.98071	0.00061813	630.2956394941008	41.287	0.28191	41.287	41.159	41.441	0					33	14	3	0	0	0	0.0099368	1	12483	12483
AFDEVNTQLQTK	12	Unmodified	_AFDEVNTQLQTK_					0	0	0	0	AT3G52300.2;AT3G52300.1	AT3G52300.2	AT3G52300.2	MULTI-MSMS	AvrRpm1_G42E_exp2	G42E_exp2	697.3513793945312	2	697.352	1392.69	0.11079	7.7257E-05	-0.022801	-1.59e-05	0.087986	6.1357E-05	697.3514612427115	51.972	0.28314	51.972	51.833	52.116	0					22	14	2	0	0	0	7.700999999999999E-22	1	16987	16987
AFDEVNTQLQTK	12	Unmodified	_AFDEVNTQLQTK_					0	0	0	0	AT3G52300.2;AT3G52300.1	AT3G52300.2	AT3G52300.2	MULTI-MSMS	AvrRpm1_Af1521_exp2	Af1521_exp2	697.3517456054688	2	697.352	1392.69	0.14664	0.00010226	0.042047	2.9321E-05	0.18869	0.00013158	697.352	52.037	0.34084	52.037	51.944	52.285	0					35	17	3	0	0	0	3.2011E-38	1	16485	16485
AFDPVETIK	9	Unmodified	_AFDPVETIK_					0	0	0	0	AT3G01500.4;AT3G01500.1;AT3G01500.3;AT3G01500.2	AT3G01500.4	AT3G01500.4	MULTI-MSMS	AvrRpm1_G42E_exp2	G42E_exp2	510.273	2	510.274	1018.53	0.12187	6.2186E-05	-0.17229	-8.7917e-05	-0.050426	-2.5731e-05	510.27388426885045	60.77	0.97388	60.77	60.515	61.489	0					140	53	4	0	0	0	0.02015	1	20144	20144
AFDPVETIK	9	Unmodified	_AFDPVETIK_					0	0	0	0	AT3G01500.4;AT3G01500.1;AT3G01500.3;AT3G01500.2	AT3G01500.4	AT3G01500.4	MULTI-MSMS	AvrRpm1_Af1521_exp1	Af1521_exp1	510.2740173339844	2	510.274	1018.53	0.01206	6.1537E-06	-0.046421	-2.3688e-05	-0.034362	-1.7534e-05	510.2739042389928	54.331	0.53079	54.331	54.054	54.584	0					67	28	3	0	0	0	0.011987	1	15730	15730
AFDPVETIK	9	Unmodified	_AFDPVETIK_					0	0	0	0	AT3G01500.4;AT3G01500.1;AT3G01500.3;AT3G01500.2	AT3G01500.4	AT3G01500.4	MULTI-MSMS	AvrRpm1_G42E_exp1	G42E_exp1	510.2738952636719	2	510.274	1018.53	0.00052364	2.672E-07	-0.0094333	-4.8135e-06	-0.0089096	-4.5463e-06	510.2739389547526	54.229	0.55602	54.229	53.979	54.535	0					90	29	4	0	0	0	0.02015	1	15765	15765
AFDPVETIK	9	Unmodified	_AFDPVETIK_					0	0	0	0	AT3G01500.4;AT3G01500.1;AT3G01500.3;AT3G01500.2	AT3G01500.4	AT3G01500.4	MULTI-MSMS	AvrRpm1_Af1521_exp3	Af1521_exp3	510.2737731933594	2	510.274	1018.53	-0.070608	-3.6029e-05	-0.024942	-1.2727e-05	-0.09555	-4.8757e-05	510.27396746889616	59.448	0.87623	59.448	59.254	60.13	0					133	45	5	0	0	0	0.02015	1	19820	19820
AFDPVETIK	9	Unmodified	_AFDPVETIK_					0	0	0	0	AT3G01500.4;AT3G01500.1;AT3G01500.3;AT3G01500.2	AT3G01500.4	AT3G01500.4	MULTI-MSMS	AvrRpm1_Af1521_exp2	Af1521_exp2	510.274	2	510.274	1018.53	0.14485	7.3912E-05	-0.075205	-3.8375e-05	0.069643	3.5537E-05	510.2739486224709	60.955	1.1411	60.955	60.733	61.874	0					160	59	5	0	0	0	0.019375	2	19892	19695;19892
AFDSSRPER	9	Unmodified	_AFDSSRPER_					0	0	0	1	AT3G22960.1	AT3G22960.1	AT3G22960.1	MULTI-MSMS	AvrRpm1_G42E_exp2	G42E_exp2	355.5089416503906	3	355.509	1063.5	-0.14726	-5.2354e-05	0.48265	0.00017159	0.33539	0.00011923	355.5089994648672	25.654	0.33084	25.654	25.462	25.793	0					30	17	2	0	0	0	0.010739	1	7177	7177
AFDSSRPER	9	Unmodified	_AFDSSRPER_					0	0	0	1	AT3G22960.1	AT3G22960.1	AT3G22960.1	MULTI-MSMS	AvrRpm1_Af1521_exp3	Af1521_exp3	355.5088806152344	3	355.509	1063.5	0.24221	8.6109E-05	-0.026843	-9.5429e-06	0.21537	7.6567E-05	355.5088216759459	24.41	0.34075	24.41	24.224	24.565	0					36	17	3	0	0	0	0.0052095	1	6834	6834
AFDSSRPER	9	Unmodified	_AFDSSRPER_					0	0	0	1	AT3G22960.1	AT3G22960.1	AT3G22960.1	MULTI-MSMS	AvrRpm1_Af1521_exp2	Af1521_exp2	355.5089111328125	3	355.509	1063.5	0.030802	1.095E-05	0.22944	8.1567E-05	0.26024	9.2517E-05	355.50888862192386	25.699	0.42601	25.699	25.414	25.84	0					57	22	3	0	0	0	0.017454	1	6690	6690
AFDVPKKGCR	10	Unmodified	_AFDVPKKGCR_					0	0	0	2	AT3G62030.3;AT3G62030.1;AT3G62030.2	AT3G62030.3	AT3G62030.3	MULTI-MSMS	AvrRpm1_G42E_exp2	G42E_exp2	393.2097473144531	3	393.21	1176.61	-0.045966	-1.8074e-05	-0.0068428	-2.6906e-06	-0.052809	-2.0765e-05	393.2097782928862	30.776	0.2591	30.776	30.655	30.914	0					39	13	4	0	0	0	0.00017985	1	9054	9054
AFDVPKKGCR	10	Unmodified	_AFDVPKKGCR_					0	0	0	2	AT3G62030.3;AT3G62030.1;AT3G62030.2	AT3G62030.3	AT3G62030.3	MULTI-MSMS	AvrRpm1_Af1521_exp2	Af1521_exp2	393.20977783203125	3	393.21	1176.61	0.17179	6.7549E-05	-0.14887	-5.8538e-05	0.022914	9.0101E-06	393.20971169390333	31.057	0.29946	31.057	30.885	31.184	0					44	15	4	0	0	0	5.2726E-06	1	8661	8661
AFGDFQK	7	Unmodified	_AFGDFQK_					0	0	0	0	AT3G60750.2;AT3G60750.1	AT3G60750.2	AT3G60750.2	MULTI-MSMS	AvrRpm1_G42E_exp2	G42E_exp2	406.7	2	406.701	811.386	-0.0031238	-1.2704e-06	0.024198	9.8415E-06	0.021075	8.5711E-06	406.7004854510163	44.413	1.8753	44.413	43.863	45.738	0					227	99	4	0	0	0	0.035517	2	14329	14133;14329
AFGDFQK	7	Unmodified	_AFGDFQK_					0	0	0	0	AT3G60750.2;AT3G60750.1	AT3G60750.2	AT3G60750.2	MULTI-MSMS	AvrRpm1_Af1521_exp3	Af1521_exp3	406.70050048828125	2	406.701	811.386	-0.16611	-6.7559e-05	0.48617	0.00019773	0.32006	0.00013017	406.70063752799564	43.355	0.72671	43.355	43.163	43.889	0					91	38	4	0	0	0	0.015816	1	13845	13845
AFGDFQK	7	Unmodified	_AFGDFQK_					0	0	0	0	AT3G60750.2;AT3G60750.1	AT3G60750.2	AT3G60750.2	MULTI-MSMS	AvrRpm1_Af1521_exp2	Af1521_exp2	406.7004089355469	2	406.701	811.386	-0.01644	-6.6863e-06	0.05363	2.1811E-05	0.037189	1.5125E-05	406.70051755875164	44.638	1.9479	44.638	44.129	46.077	0					249	103	4	0	0	0	0.016765	2	13681	13681;13876
AFGDFQKATPEER	13	Unmodified	_AFGDFQKATPEER_					0	0	0	1	AT3G60750.2;AT3G60750.1	AT3G60750.2	AT3G60750.2	MULTI-MSMS	AvrRpm1_G42E_exp2	G42E_exp2	499.2439270019531	3	499.244	1494.71	-0.042667	-2.1301e-05	0.37276	0.0001861	0.33009	0.00016479	499.24409250027594	48.248	0.49024	48.248	47.941	48.432	0					73	25	4	0	0	0	1.246E-09	1	15590	15590
AFGDFQKATPEER	13	Unmodified	_AFGDFQKATPEER_					0	0	0	1	AT3G60750.2;AT3G60750.1	AT3G60750.2	AT3G60750.2	MULTI-MSMS	AvrRpm1_G42E_exp2	G42E_exp2	748.362	2	748.362	1494.71	-0.3133	-0.00023446	0.0013137	9.8315E-07	-0.31199	-0.00023348	748.362	48.258	0.28306	48.258	48.093	48.376	0					34	14	3	0	0	0	1.0272E-27	1	15637	15637
AFGDFQKATPEER	13	Unmodified	_AFGDFQKATPEER_					0	0	0	1	AT3G60750.2;AT3G60750.1	AT3G60750.2	AT3G60750.2	MULTI-MSMS	AvrRpm1_Af1521_exp2	Af1521_exp2	499.244	3	499.244	1494.71	0.015937	7.9565E-06	0.2256	0.00011263	0.24154	0.00012059	499.244	48.416	0.71435	48.416	48.135	48.849	0					107	37	4	0	0	0	1.0112E-15	1	15097	15097
AFGDFQKATPEER	13	Unmodified	_AFGDFQKATPEER_					0	0	0	1	AT3G60750.2;AT3G60750.1	AT3G60750.2	AT3G60750.2	MULTI-MSMS	AvrRpm1_Af1521_exp2	Af1521_exp2	748.362	2	748.362	1494.71	-0.27167	-0.0002033	-0.037512	-2.8073e-05	-0.30918	-0.00023138	748.3624548422277	48.407	0.32001	48.407	48.249	48.569	0					52	16	4	0	0	0	1.6098E-81	1	15114	15114
AFHEQLSVAEITNSAFEPASMMAK	24	2 Oxidation (M)	_AFHEQLSVAEITNSAFEPASM(Oxidation (M))M(Oxidation (M))AK_		AFHEQLSVAEITNSAFEPASM(1)M(1)AK		AFHEQLSVAEITNSAFEPASM(52)M(52)AK	0	0	2	0	AT1G04820.1;AT1G50010.1;AT4G14960.1;AT4G14960.2	AT1G04820.1;AT4G14960.1	AT1G04820.1	MULTI-MSMS	AvrRpm1_Af1521_exp1	Af1521_exp1	881.4142456054688	3	881.081	2640.22	-0.23268	-0.00020501	0.11212	9.8788E-05	-0.12056	-0.00010622	881.0809670939376	70.638	0.6236	70.638	70.276	70.9	0					125	34	5	0	0	0	0.00010864	1	21697	21697
AFIDCSK	7	Unmodified	_AFIDCSK_					0	0	0	0	AT1G10370.1	AT1G10370.1	AT1G10370.1	MULTI-SECPEP	AvrRpm1_G42E_exp1	G42E_exp1	420.2283630371094	2	420.7	839.385	0.20066	8.4416E-05	0.055092	2.3177E-05	0.25575	0.00010759	420.69964250081375	33.558	1.209	33.558	33.174	34.383	0					175	66	4	0	0	0	0.005359	1	8160	8160
AFKSVGGQPVVMDSAK	16	Oxidation (M)	_AFKSVGGQPVVM(Oxidation (M))DSAK_		AFKSVGGQPVVM(1)DSAK		AFKSVGGQPVVM(45)DSAK	0	0	1	1	AT3G48730.1	AT3G48730.1	AT3G48730.1	MULTI-MSMS	AvrRpm1_G42E_exp2	G42E_exp2	546.2836303710938	3	546.284	1635.83	0.20216	0.00011044	-0.14251	-7.7849e-05	0.059656	3.2589E-05	546.2835763456463	42.494	0.26067	42.494	42.4	42.66	0					33	13	3	0	0	0	0.0049868	1	13487	13487
AFLETLDGSCR	11	Unmodified	_AFLETLDGSCR_					0	0	0	0	AT5G08280.1	AT5G08280.1	AT5G08280.1	MULTI-MSMS	AvrRpm1_G42E_exp2	G42E_exp2	635.303	2	634.801	1267.59	-0.40496	-0.00025707	0.4575	0.00029042	0.052545	3.3356E-05	634.8007438783919	63.675	0.38287	63.675	63.419	63.802	0					56	31	2	0	0	0	0.0019777	2	21193	21172;21193
AFLETLDGSCR	11	Unmodified	_AFLETLDGSCR_					0	0	0	0	AT5G08280.1	AT5G08280.1	AT5G08280.1	MULTI-MSMS	AvrRpm1_Af1521_exp3	Af1521_exp3	634.8004760742188	2	634.801	1267.59	-0.10858	-6.8924e-05	0.0048179	3.0584E-06	-0.10376	-6.5865e-05	634.8006461640032	62.32	0.38778	62.32	62.186	62.574	0					39	20	3	0	0	0	0.0055182	1	20900	20900
AFLETLDGSCR	11	Unmodified	_AFLETLDGSCR_					0	0	0	0	AT5G08280.1	AT5G08280.1	AT5G08280.1	MULTI-MSMS	AvrRpm1_Af1521_exp2	Af1521_exp2	634.8007202148438	2	634.801	1267.59	-0.1061	-6.7351e-05	-0.21001	-0.00013331	-0.31611	-0.00020067	634.8005103597428	63.781	0.38158	63.781	63.623	64.005	0					45	20	3	0	0	0	0.0056221	1	20754	20754
AFLGPLEK	8	Unmodified	_AFLGPLEK_					0	0	0	0	GST-Af1521_K35E_G42E_Y145R;GST-Af1521_K35E_Y145R	GST-Af1521_K35E_G42E_Y145R;GST-Af1521_K35E_Y145R	GST-Af1521_K35E_G42E_Y145R	MULTI-MSMS	AvrRpm1_G42E_exp1	G42E_exp1	437.7558288574219	2	437.755	873.496	0.23155	0.00010136	-0.029136	-1.2755e-05	0.20242	8.8609E-05	437.7553089108658	54.822	2.5878	54.822	54.308	56.896	0					480	154	6	0	0	0	0.029851	2	16267	16080;16267
AFLGPLEK	8	Unmodified	_AFLGPLEK_					0	0	0	0	GST-Af1521_K35E_G42E_Y145R;GST-Af1521_K35E_Y145R	GST-Af1521_K35E_G42E_Y145R;GST-Af1521_K35E_Y145R	GST-Af1521_K35E_G42E_Y145R	MULTI-SECPEP	AvrRpm1_G42E_exp1	G42E_exp1	874.8923950195312	1	874.503	873.496	0.15541	0.00013591	0.21996	0.00019236	0.37537	0.00032827	874.5033469179377	54.827	0.87113	54.827	54.478	55.349	0					141	51	3	0	0	0	0.024958	1	16160	16160
AFLGPLEKAEEMGVESIAFPAVSAGIR	27	Oxidation (M)	_AFLGPLEKAEEM(Oxidation (M))GVESIAFPAVSAGIR_		AFLGPLEKAEEM(1)GVESIAFPAVSAGIR		AFLGPLEKAEEM(57)GVESIAFPAVSAGIR	0	0	1	1	GST-Af1521_K35E_G42E_Y145R;GST-Af1521_K35E_Y145R	GST-Af1521_K35E_G42E_Y145R;GST-Af1521_K35E_Y145R	GST-Af1521_K35E_G42E_Y145R	MULTI-MSMS	AvrRpm1_Af1521_exp1	Af1521_exp1	702.3676147460938	4	702.118	2804.44	0.16809	0.00011802	-0.038109	-2.6757e-05	0.12998	9.1262E-05	702.3685113620188	92.454	0.46207	92.454	92.038	92.5	0					67	33	3	0	0	0	3.0775E-06	1	29515	29515
AFLGPLEKAEEMGVESIAFPAVSAGIR	27	Oxidation (M)	_AFLGPLEKAEEM(Oxidation (M))GVESIAFPAVSAGIR_		AFLGPLEKAEEM(1)GVESIAFPAVSAGIR		AFLGPLEKAEEM(160)GVESIAFPAVSAGIR	0	0	1	1	GST-Af1521_K35E_G42E_Y145R;GST-Af1521_K35E_Y145R	GST-Af1521_K35E_G42E_Y145R;GST-Af1521_K35E_Y145R	GST-Af1521_K35E_G42E_Y145R	MULTI-MSMS	AvrRpm1_Af1521_exp1	Af1521_exp1	936.1547241210938	3	935.821	2804.44	-0.0096586	-9.0387e-06	0.032683	3.0585E-05	0.023024	2.1546E-05	936.1556159431465	92.638	0.95269	92.638	91.905	92.857	0					137	62	3	0	0	0	1.3515E-42	2	29526	29526;29565
AFLGPLEKAEEMGVESIAFPAVSAGIR	27	Oxidation (M)	_AFLGPLEKAEEM(Oxidation (M))GVESIAFPAVSAGIR_		AFLGPLEKAEEM(1)GVESIAFPAVSAGIR		AFLGPLEKAEEM(77)GVESIAFPAVSAGIR	0	0	1	1	GST-Af1521_K35E_G42E_Y145R;GST-Af1521_K35E_Y145R	GST-Af1521_K35E_G42E_Y145R;GST-Af1521_K35E_Y145R	GST-Af1521_K35E_G42E_Y145R	MULTI-MSMS	AvrRpm1_Af1521_exp1	Af1521_exp1	702.3685913085938	4	702.118	2804.44	0.18571	0.00013039	0.071456	5.017E-05	0.25716	0.00018056	702.1177243393229	92.777	0.3587	92.777	92.517	92.876	0					47	20	4	0	0	0	2.7581E-07	1	29633	29633
AFLGPLEKAEEMGVESIAFPAVSAGIR	27	Oxidation (M)	_AFLGPLEKAEEM(Oxidation (M))GVESIAFPAVSAGIR_		AFLGPLEKAEEM(1)GVESIAFPAVSAGIR		AFLGPLEKAEEM(88)GVESIAFPAVSAGIR	0	0	1	1	GST-Af1521_K35E_G42E_Y145R;GST-Af1521_K35E_Y145R	GST-Af1521_K35E_G42E_Y145R;GST-Af1521_K35E_Y145R	GST-Af1521_K35E_G42E_Y145R	MULTI-MSMS	AvrRpm1_Af1521_exp1	Af1521_exp1	936.4896240234375	3	935.821	2804.44	0.0045207	4.2306E-06	0.073579	6.8857E-05	0.0781	7.3088E-05	936.1557455783603	93.155	0.69632	93.155	93.007	93.704	0					248	53	5	0	0	0	1.4822E-08	1	29741	29741
AFLGPLEKAEEMGVESIAFPAVSAGIR	27	Oxidation (M)	_AFLGPLEKAEEM(Oxidation (M))GVESIAFPAVSAGIR_		AFLGPLEKAEEM(1)GVESIAFPAVSAGIR		AFLGPLEKAEEM(110)GVESIAFPAVSAGIR	0	0	1	1	GST-Af1521_K35E_G42E_Y145R;GST-Af1521_K35E_Y145R	GST-Af1521_K35E_G42E_Y145R;GST-Af1521_K35E_Y145R	GST-Af1521_K35E_G42E_Y145R	MULTI-MSMS	AvrRpm1_G42E_exp1	G42E_exp1	936.156	3	935.821	2804.44	-0.049591	-4.6408e-05	0.020456	1.9143E-05	-0.029135	-2.7265e-05	936.1556789638882	92.941	1.4665	92.941	92.076	93.542	0					382	93	7	0	0	0	1.6981E-16	1	29820	29820
AFLGPLEKAEEMGVESIAFPAVSAGIR	27	Oxidation (M)	_AFLGPLEKAEEM(Oxidation (M))GVESIAFPAVSAGIR_		AFLGPLEKAEEM(1)GVESIAFPAVSAGIR		AFLGPLEKAEEM(87)GVESIAFPAVSAGIR	0	0	1	1	GST-Af1521_K35E_G42E_Y145R;GST-Af1521_K35E_Y145R	GST-Af1521_K35E_G42E_Y145R;GST-Af1521_K35E_Y145R	GST-Af1521_K35E_G42E_Y145R	MULTI-MSMS	AvrRpm1_G42E_exp1	G42E_exp1	702.3684692382812	4	702.118	2804.44	0.14027	9.8485E-05	-0.10954	-7.6909e-05	0.030731	2.1577E-05	702.3684445792964	92.894	1.1287	92.894	92.338	93.467	0					250	69	6	0	0	0	1.6994E-08	1	29955	29955
AFLGPLEKAEEMGVESIAFPAVSAGIR	27	Oxidation (M)	_AFLGPLEKAEEM(Oxidation (M))GVESIAFPAVSAGIR_		AFLGPLEKAEEM(1)GVESIAFPAVSAGIR		AFLGPLEKAEEM(120)GVESIAFPAVSAGIR	0	0	1	1	GST-Af1521_K35E_G42E_Y145R;GST-Af1521_K35E_Y145R	GST-Af1521_K35E_G42E_Y145R;GST-Af1521_K35E_Y145R	GST-Af1521_K35E_G42E_Y145R	MULTI-MSMS	AvrRpm1_G42E_exp1	G42E_exp1	702.3687133789062	4	702.118	2804.44	0.42232	0.00029652	-0.3101	-0.00021773	0.11222	7.8794E-05	702.3682973507101	94.753	2.2136	94.753	93.608	95.822	0					440	168	7	0	0	0	6.7722E-17	3	30483	30314;30483;30655
AFLGPLEKAEEMGVESIAFPAVSAGIR	27	Oxidation (M)	_AFLGPLEKAEEM(Oxidation (M))GVESIAFPAVSAGIR_		AFLGPLEKAEEM(1)GVESIAFPAVSAGIR		AFLGPLEKAEEM(130)GVESIAFPAVSAGIR	0	0	1	1	GST-Af1521_K35E_G42E_Y145R;GST-Af1521_K35E_Y145R	GST-Af1521_K35E_G42E_Y145R;GST-Af1521_K35E_Y145R	GST-Af1521_K35E_G42E_Y145R	MULTI-MSMS	AvrRpm1_G42E_exp1	G42E_exp1	936.156	3	935.821	2804.44	0.26957	0.00025227	-0.10974	-0.00010269	0.15983	0.00014957	936.1556309059024	94.77	1.1925	94.77	93.619	94.812	0					457	89	8	0	0	0	1.8947E-24	1	30519	30519
AFLGPLEKAEEMGVESIAFPAVSAGIR	27	Oxidation (M)	_AFLGPLEKAEEM(Oxidation (M))GVESIAFPAVSAGIR_		AFLGPLEKAEEM(1)GVESIAFPAVSAGIR		AFLGPLEKAEEM(160)GVESIAFPAVSAGIR	0	0	1	1	GST-Af1521_K35E_G42E_Y145R;GST-Af1521_K35E_Y145R	GST-Af1521_K35E_G42E_Y145R;GST-Af1521_K35E_Y145R	GST-Af1521_K35E_G42E_Y145R	MULTI-MSMS	AvrRpm1_G42E_exp1	G42E_exp1	936.1560668945312	3	935.821	2804.44	0.14628	0.0001369	0.037406	3.5005E-05	0.18369	0.0001719	936.1557979298943	94.929	1.0199	94.929	94.802	95.822	0					500	78	8	0	0	0	1.0064E-42	2	30688	30688;30842
AFLVEEQK	8	Unmodified	_AFLVEEQK_					0	0	0	0	AT1G69620.1;AT1G26880.1;AT3G28900.1	AT1G69620.1	AT1G69620.1	MSMS	AvrRpm1_G42E_exp2	G42E_exp2	482.2607116699219	2	482.261	962.507	NaN	NaN	NaN	NaN	NaN	NaN	NaN	48.883	1	48.883	48.383	49.383	0								0	0	0	0.047381	1	15853	15853
AFYGTNPADTK	11	Unmodified	_AFYGTNPADTK_					0	0	0	0	AT5G42650.1	AT5G42650.1	AT5G42650.1	MULTI-MSMS	AvrRpm1_Af1521_exp2	Af1521_exp2	592.7830810546875	2	592.783	1183.55	0.022391	1.3273E-05	0.29766	0.00017645	0.32005	0.00018972	592.783	42.992	0.334	42.992	42.875	43.209	0					35	17	3	0	0	0	0.036679	1	13133	13133
AGADVVSPSDMMDGR	15	2 Oxidation (M)	_AGADVVSPSDM(Oxidation (M))M(Oxidation (M))DGR_		AGADVVSPSDM(1)M(1)DGR		AGADVVSPSDM(84)M(84)DGR	0	0	2	0	AT1G69740.3;AT1G69740.2;AT1G69740.1	AT1G69740.3	AT1G69740.3	MULTI-MSMS	AvrRpm1_G42E_exp2	G42E_exp2	770.8250732421875	2	770.324	1538.63	-0.067456	-5.1963e-05	-0.23222	-0.00017889	-0.29968	-0.00023085	770.3243062842668	36.718	0.53532	36.718	36.429	36.964	0					70	28	3	0	0	0	7.4139E-06	1	11259	11259
AGADVVSPSDMMDGR	15	2 Oxidation (M)	_AGADVVSPSDM(Oxidation (M))M(Oxidation (M))DGR_		AGADVVSPSDM(1)M(1)DGR		AGADVVSPSDM(92)M(92)DGR	0	0	2	0	AT1G69740.3;AT1G69740.2;AT1G69740.1	AT1G69740.3	AT1G69740.3	MULTI-MSMS	AvrRpm1_Af1521_exp3	Af1521_exp3	770.3247680664062	2	770.324	1538.63	0.045376	3.4954E-05	-0.19359	-0.00014912	-0.14821	-0.00011417	770.3244329351223	35.448	0.414	35.448	35.26	35.674	0					55	21	3	0	0	0	1.2742E-06	1	10932	10932
AGADVVSPSDMMDGR	15	2 Oxidation (M)	_AGADVVSPSDM(Oxidation (M))M(Oxidation (M))DGR_		AGADVVSPSDM(1)M(1)DGR		AGADVVSPSDM(52)M(52)DGR	0	0	2	0	AT1G69740.3;AT1G69740.2;AT1G69740.1	AT1G69740.3	AT1G69740.3	MULTI-MSMS	AvrRpm1_G42E_exp3	G42E_exp3	770.3246459960938	2	770.324	1538.63	-0.080024	-6.1644e-05	-0.83212	-0.000641	-0.91215	-0.00070265	770.3243405323753	35.588	0.37621	35.588	35.427	35.803	0					43	19	3	0	0	0	0.002164	1	10923	10923
AGADVVSPSDMMDGR	15	2 Oxidation (M)	_AGADVVSPSDM(Oxidation (M))M(Oxidation (M))DGR_		AGADVVSPSDM(1)M(1)DGR		AGADVVSPSDM(82)M(82)DGR	0	0	2	0	AT1G69740.3;AT1G69740.2;AT1G69740.1	AT1G69740.3	AT1G69740.3	MULTI-MSMS	AvrRpm1_Af1521_exp2	Af1521_exp2	770.324	2	770.324	1538.63	-0.27705	-0.00021342	-0.47318	-0.0003645	-0.75023	-0.00057792	770.3243783807299	36.814	0.59631	36.814	36.532	37.128	0					95	31	4	0	0	0	8.6972E-06	1	10768	10768
AGADVVSPSDMMDGRVGAIR	20	2 Oxidation (M)	_AGADVVSPSDM(Oxidation (M))M(Oxidation (M))DGRVGAIR_		AGADVVSPSDM(1)M(1)DGRVGAIR		AGADVVSPSDM(66)M(66)DGRVGAIR	0	0	2	1	AT1G69740.3;AT1G69740.2;AT1G69740.1	AT1G69740.3	AT1G69740.3	MULTI-MSMS	AvrRpm1_Af1521_exp2	Af1521_exp2	679.3225708007812	3	679.323	2034.95	-0.15557	-0.00010569	-0.45433	-0.00030863	-0.6099	-0.00041432	679.3226085012161	48.607	0.37473	48.607	48.38	48.755	0					64	19	5	0	0	0	0.00059725	1	15177	15177
AGAEMLVMAYGR	12	2 Oxidation (M)	_AGAEM(Oxidation (M))LVM(Oxidation (M))AYGR_		AGAEM(1)LVM(1)AYGR		AGAEM(84)LVM(84)AYGR	0	0	2	0	AT1G53500.1;AT1G78570.1;AT3G14790.1;AT3G14790.2	AT1G53500.1	AT1G53500.1	MSMS	AvrRpm1_Af1521_exp2	Af1521_exp2	650.8048095703125	2	650.805	1299.6	NaN	NaN	NaN	NaN	NaN	NaN	NaN	53.931	1	53.931	53.431	54.431	0								0	0	0	0.0011808	1	17185	17185
AGAEVIGISGDDSASHK	17	Unmodified	_AGAEVIGISGDDSASHK_					0	0	0	0	AT3G26060.3;AT3G26060.1;AT3G26060.2	AT3G26060.3	AT3G26060.3	MULTI-MSMS	AvrRpm1_G42E_exp2	G42E_exp2	538.5971069335938	3	538.597	1612.77	0.18329	9.8721E-05	-0.16767	-9.0305e-05	0.015627	8.4164E-06	538.5969168707798	45.662	0.27865	45.662	45.551	45.83	0					45	14	4	0	0	0	1.0837E-17	1	14637	14637
AGAEVIGISGDDSASHK	17	Unmodified	_AGAEVIGISGDDSASHK_					0	0	0	0	AT3G26060.3;AT3G26060.1;AT3G26060.2	AT3G26060.3	AT3G26060.3	MULTI-MSMS	AvrRpm1_G42E_exp2	G42E_exp2	807.3917236328125	2	807.392	1612.77	-0.1496	-0.00012079	-0.054862	-4.4295e-05	-0.20446	-0.00016508	807.3919278082459	45.659	0.24169	45.659	45.551	45.793	0					33	12	4	0	0	0	7.1591E-17	1	14651	14651
AGAEVIGISGDDSASHK	17	Unmodified	_AGAEVIGISGDDSASHK_					0	0	0	0	AT3G26060.3;AT3G26060.1;AT3G26060.2	AT3G26060.3	AT3G26060.3	MULTI-MSMS	AvrRpm1_G42E_exp1	G42E_exp1	538.5971069335938	3	538.597	1612.77	-0.017192	-9.2594e-06	0.24782	0.00013347	0.23063	0.00012421	538.5970789259719	39.842	0.47484	39.842	39.575	40.05	0					56	24	3	0	0	0	0.0011646	1	10506	10506
AGAEVIGISGDDSASHK	17	Unmodified	_AGAEVIGISGDDSASHK_					0	0	0	0	AT3G26060.3;AT3G26060.1;AT3G26060.2	AT3G26060.3	AT3G26060.3	MULTI-MSMS	AvrRpm1_Af1521_exp2	Af1521_exp2	538.597	3	538.597	1612.77	0.18032	9.7117E-05	-0.091814	-4.9451e-05	0.088501	4.7667E-05	538.5969509620065	45.903	0.35405	45.903	45.758	46.112	0					55	18	5	0	0	0	8.2404E-23	1	14185	14185
AGAEVIGISGDDSASHK	17	Unmodified	_AGAEVIGISGDDSASHK_					0	0	0	0	AT3G26060.3;AT3G26060.1;AT3G26060.2	AT3G26060.3	AT3G26060.3	MULTI-MSMS	AvrRpm1_Af1521_exp2	Af1521_exp2	807.392	2	807.392	1612.77	0.057082	4.6087E-05	0.045381	3.664E-05	0.10246	8.2727E-05	807.3918044028956	45.912	0.24316	45.912	45.815	46.058	0					36	12	4	0	0	0	1.1364E-16	1	14189	14189
AGAGSATLSMAYAAAK	16	Oxidation (M)	_AGAGSATLSM(Oxidation (M))AYAAAK_		AGAGSATLSM(1)AYAAAK		AGAGSATLSM(79)AYAAAK	0	0	1	0	AT5G09660.2;AT5G09660.5;AT5G09660.1;AT5G09660.3;AT5G09660.4	AT5G09660.2	AT5G09660.2	MSMS	AvrRpm1_G42E_exp1	G42E_exp1	728.8580932617188	2	728.859	1455.7	NaN	NaN	NaN	NaN	NaN	NaN	NaN	47.315	1	47.315	46.815	47.815	0								0	0	0	0.00013721	1	13287	13287
AGAGSATLSMAYAAAK	16	Oxidation (M)	_AGAGSATLSM(Oxidation (M))AYAAAK_		AGAGSATLSM(1)AYAAAK		AGAGSATLSM(130)AYAAAK	0	0	1	0	AT5G09660.2;AT5G09660.5;AT5G09660.1;AT5G09660.3;AT5G09660.4	AT5G09660.2	AT5G09660.2	MSMS	AvrRpm1_Af1521_exp2	Af1521_exp2	728.8597412109375	2	728.859	1455.7	NaN	NaN	NaN	NaN	NaN	NaN	NaN	50.475	1	50.475	49.975	50.975	0								0	0	0	1.5356E-18	1	15900	15900
AGAGSATLSMAYAAAR	16	Oxidation (M)	_AGAGSATLSM(Oxidation (M))AYAAAR_		AGAGSATLSM(1)AYAAAR		AGAGSATLSM(48)AYAAAR	0	0	1	0	AT3G47520.1	AT3G47520.1	AT3G47520.1	MULTI-MSMS	AvrRpm1_Af1521_exp3	Af1521_exp3	742.862	2	742.862	1483.71	-0.19558	-0.00014529	-0.23958	-0.00017798	-0.43517	-0.00032327	742.8616900490679	50.683	0.30404	50.683	50.5	50.804	0					29	15	3	0	0	0	0.008428	1	16631	16631
AGAHKQEAHLALNPFGQIPALEDGDLTLFESR	32	Unmodified	_AGAHKQEAHLALNPFGQIPALEDGDLTLFESR_					0	0	0	1	AT2G47730.2;AT2G47730.1	AT2G47730.2	AT2G47730.2	MULTI-MSMS	AvrRpm1_G42E_exp1	G42E_exp1	862.444	4	862.193	3444.74	-0.37761	-0.00032557	0.4178	0.00036022	0.040188	3.465E-05	862.6947292256024	92.049	0.68755	92.049	91.651	92.338	0					114	40	4	0	0	0	0.0088858	1	29569	29569
AGAHKQEAHLALNPFGQIPALEDGDLTLFESR	32	Unmodified	_AGAHKQEAHLALNPFGQIPALEDGDLTLFESR_					0	0	0	1	AT2G47730.2;AT2G47730.1	AT2G47730.2	AT2G47730.2	MULTI-MSMS	AvrRpm1_G42E_exp1	G42E_exp1	862.4431762695312	4	862.193	3444.74	-0.22537	-0.00019431	0.1289	0.00011114	-0.096469	-8.3175e-05	862.6943858385803	92.348	0.42485	92.348	92.253	92.677	0					68	30	4	0	0	0	0.013909	1	29754	29754
AGAHKQEAHLALNPFGQIPALEDGDLTLFESR	32	Unmodified	_AGAHKQEAHLALNPFGQIPALEDGDLTLFESR_					0	0	0	1	AT2G47730.2;AT2G47730.1	AT2G47730.2	AT2G47730.2	MULTI-MSMS	AvrRpm1_G42E_exp1	G42E_exp1	690.3557739257812	5	689.956	3444.74	0.30432	0.00020996	-0.55294	-0.0003815	-0.24862	-0.00017154	690.3564926664849	93.063	0.44946	93.063	92.835	93.284	0					32	25	2	0	0	0	4.7832E-05	1	30000	30000
AGALGDSVSITR	12	Unmodified	_AGALGDSVSITR_					0	0	0	0	AT5G27770.1	AT5G27770.1	AT5G27770.1	MSMS	AvrRpm1_G42E_exp2	G42E_exp2	573.809	2	573.809	1145.6	NaN	NaN	NaN	NaN	NaN	NaN	NaN	51.535	1	51.535	51.035	52.035	0								0	0	0	0.022834	1	16839	16839
AGALGDSVSITR	12	Unmodified	_AGALGDSVSITR_					0	0	0	0	AT5G27770.1	AT5G27770.1	AT5G27770.1	MULTI-MSMS	AvrRpm1_Af1521_exp1	Af1521_exp1	573.8092651367188	2	573.809	1145.6	-0.086593	-4.9688e-05	0.046626	2.6754E-05	-0.039967	-2.2934e-05	573.8092655907919	46.976	0.36192	46.976	46.713	47.075	0					34	18	2	0	0	0	0.0046271	1	13076	13076
AGALGDSVSITR	12	Unmodified	_AGALGDSVSITR_					0	0	0	0	AT5G27770.1	AT5G27770.1	AT5G27770.1	MULTI-MSMS	AvrRpm1_G42E_exp1	G42E_exp1	573.8090209960938	2	573.809	1145.6	-0.14209	-8.1535e-05	-0.03082	-1.7685e-05	-0.17291	-9.9219e-05	573.8092763579504	46.893	0.3809	46.893	46.67	47.051	0					48	19	3	0	0	0	0.0032734	1	13097	13097
AGALGDSVSITR	12	Unmodified	_AGALGDSVSITR_					0	0	0	0	AT5G27770.1	AT5G27770.1	AT5G27770.1	MULTI-MSMS	AvrRpm1_Af1521_exp2	Af1521_exp2	573.8091430664062	2	573.809	1145.6	-0.0040996	-2.3524e-06	-0.19395	-0.00011129	-0.19805	-0.00011364	573.8091836748181	51.696	0.22608	51.696	51.516	51.742	0					19	11	2	0	0	0	0.01045	1	16334	16334
AGAVSAVDQPLK	12	Acetyl (Protein N-term)	_(Acetyl (Protein N-term))AGAVSAVDQPLK_					1	0	0	0	AT3G04880.1	AT3G04880.1	AT3G04880.1	MULTI-MSMS	AvrRpm1_G42E_exp2	G42E_exp2	599.3275756835938	2	599.327	1196.64	0.47821	0.0002866	-0.34231	-0.00020515	0.1359	8.1447E-05	599.3271387205282	64.214	0.25148	64.214	64.067	64.319	0					29	19	2	0	0	0	0.011666	1	21375	21375
AGAVSAVDQPLK	12	Acetyl (Protein N-term)	_(Acetyl (Protein N-term))AGAVSAVDQPLK_					1	0	0	0	AT3G04880.1	AT3G04880.1	AT3G04880.1	MULTI-MSMS	AvrRpm1_Af1521_exp2	Af1521_exp2	599.3277587890625	2	599.327	1196.64	0.34877	0.00020903	0.061497	3.6857E-05	0.41027	0.00024589	599.3272264115984	64.288	0.19822	64.288	64.181	64.379	0					20	10	2	0	0	0	0.01426	1	20950	20950
AGCYASNVVIQR	12	Unmodified	_AGCYASNVVIQR_					0	0	0	0	AT5G03300.3;AT5G03300.2;AT3G09820.2;AT3G09820.1;AT5G03300.1	AT5G03300.3	AT5G03300.3	MULTI-MSMS	AvrRpm1_G42E_exp2	G42E_exp2	669.3350219726562	2	669.335	1336.66	0.07484	5.0093E-05	0.085694	5.7358E-05	0.16053	0.00010745	669.3351778258011	48.337	0.41232	48.337	48.168	48.58	0					75	21	4	0	0	0	3.7148E-12	1	15622	15622
AGCYASNVVIQR	12	Unmodified	_AGCYASNVVIQR_					0	0	0	0	AT5G03300.3;AT5G03300.2;AT3G09820.2;AT3G09820.1;AT5G03300.1	AT5G03300.3	AT5G03300.3	MULTI-MSMS	AvrRpm1_Af1521_exp3	Af1521_exp3	669.3352661132812	2	669.335	1336.66	0.15423	0.00010323	-0.32262	-0.00021594	-0.16839	-0.00011271	669.3351212569012	47.258	0.2661	47.258	47.156	47.422	0					40	13	4	0	0	0	3.4366E-10	1	15344	15344
AGCYASNVVIQR	12	Unmodified	_AGCYASNVVIQR_					0	0	0	0	AT5G03300.3;AT5G03300.2;AT3G09820.2;AT3G09820.1;AT5G03300.1	AT5G03300.3	AT5G03300.3	MULTI-MSMS	AvrRpm1_Af1521_exp2	Af1521_exp2	669.8367919921875	2	669.335	1336.66	-0.11715	-7.8411e-05	0.026771	1.7919E-05	-0.090376	-6.0492e-05	669.3353187303524	48.484	0.4309	48.484	48.324	48.755	0					73	22	5	0	0	0	4.6354E-15	1	15124	15124
AGDSTPEELANATQVQGDYLPIVR	24	Unmodified	_AGDSTPEELANATQVQGDYLPIVR_					0	0	0	0	AT3G49010.4;AT3G49010.7;AT3G49010.6;AT3G49010.3;AT3G49010.2;AT3G49010.1;AT3G49010.5	AT3G49010.4	AT3G49010.4	MULTI-MSMS	AvrRpm1_Af1521_exp1	Af1521_exp1	849.0916748046875	3	848.757	2543.25	0.31838	0.00027023	-0.21123	-0.00017928	0.10715	9.0944E-05	849.0914753551148	80.394	0.43854	80.394	80.164	80.603	0					95	24	5	0	0	0	4.3882E-05	1	25250	25250
[truncated: 12,384 more rows]
[truncated: 15 more columns]
