# Supplementary material for: Untargeted Proteomics Identifies Plant Substrates of the Bacterial‐Derived ADP‐Ribosyltransferase AvrRpm1
Source: Plant Direct. 2025 Nov 16;9(11):e70115. doi: 10.1002/pld3.70115 (PMC12620056; doi:10.1002/pld3.70115)
Supplement: Supplementary file 6 — Dataset S5: AvrRpm1 ADP‐ribosylates MAMI when expressed in Nicotiana benthamiana. [file PLD3-9-e70115-s010.xlsx]

## Sheet: Supplementary Dataset S5
Supplementary Dataset S5. AvrRpm1 ADP-ribosylates MAMI when expressed in N. benthamiana. Leaf tissue expressing either AvrRpm1-Flag, StrepII-HA-MAMI, or co-expressing AvrRpm1-Flag and StrepII-HA-MAMI were subjected to ADPr-enrichment by the functional (Af1521) versus non-functional (G42E) Macro domains.
The data was analyzed with MaxQuant and the output files ‘evidence.txt’, ‘ADP-ribosylationSites.txt’ and the information on the corresponding MS2 spectra from file ‘msms.txt’ were combined into one .xlsx file.

## Sheet: evidence
Sequence	Length	Modifications	Modified sequence	ADP-ribosylation Probabilities	Oxidation (M) Probabilities	ADP-ribosylation Score Diffs	Oxidation (M) Score Diffs	Acetyl (Protein N-term)	ADP-ribosylation	Oxidation (M)	Missed cleavages	Proteins	Leading proteins	Leading razor protein	Type	Raw file	Experiment	MS/MS m/z	Charge	m/z	Mass	Uncalibrated - Calibrated m/z [ppm]	Uncalibrated - Calibrated m/z [Da]	Mass error [ppm]	Mass error [Da]	Uncalibrated mass error [ppm]	Uncalibrated mass error [Da]	Max intensity m/z 0	Retention time	Retention length	Calibrated retention time	Calibrated retention time start	Calibrated retention time finish	Retention time calibration	Match time difference	Match m/z difference	Match q-value	Match score	Number of data points	Number of scans	Number of isotopic peaks	PIF	Fraction of total spectrum	Base peak fraction	PEP	MS/MS count	MS/MS scan number	MS/MS scan numbers	MS3 scan numbers
VVGEGLVIDEWKER	14	ADP-ribosylation	_VVGEGLVIDEWKER(ADP-ribosylation)_	VVGE(0.003)GLVID(0.032)E(0.171)WK(0.211)E(0.264)R(0.319)		VVGE(-20)GLVID(-10)E(-2.7)WK(-1.8)E(-0.83)R(0.83)		0	1	0	1	StrepII-3xHA-MAMI;NbE03058204.1;NbD039851.1;NbD019515.1	StrepII-3xHA-MAMI;NbE03058204.1	StrepII-3xHA-MAMI	MULTI-MSMS	KSI010823_MAMI+A1_1521	MAMI+AvrRpm1 Af1521	724.314	3	723.98	2168.92	0.084944	6.1498e-05	0.45997	0.00033301	0.54492	0.00039451	723.98	66.773	0.5425	66.773	66.607	67.15	0					76	28	4	0	0	0	0.012229	1	20173	20173
ADRHGVK	7	ADP-ribosylation	_ADR(ADP-ribosylation)HGVK_	AD(0.062)R(0.469)H(0.469)GVK		AD(-8.8)R(0)H(0)GVK(-36)		0	1	0	1	NbE44073674.1;NbD007812.1	NbE44073674.1	NbE44073674.1	MSMS	KSI010823_A1_1521_4ul	AvrRpm1 Af1521	662.251	2	662.248	1322.48	NaN	NaN	NaN	NaN	NaN	NaN	NaN	38.898	1	38.898	38.398	39.398	0								0	0	0	0.035524	1	10266	10266
EEGIEDTKK	9	ADP-ribosylation	_EEGIEDTKK(ADP-ribosylation)_	EEGIE(0.073)D(0.073)TK(0.373)K(0.481)		E(-41)E(-35)GIE(-8.2)D(-8.2)TK(-1.1)K(1.1)		0	1	0	1	NbD003628.1;NbD045048.1;NbE05068251.1	NbD003628.1	NbD003628.1	MULTI-MSMS	KSI010823_MAMI+A1_G42E	MAMI+AvrRpm1 G42E	795.794	2	795.292	1588.57	-0.082651	-6.5732e-05	-0.1164	-9.2568e-05	-0.19905	-0.0001583	795.291	51.794	0.57579	51.794	51.486	52.062	0					85	32	4	0	0	0	0.033884	1	14661	14661
EEGIEDTKK	9	ADP-ribosylation	_EEGIEDTKK(ADP-ribosylation)_	EEGIE(0.007)D(0.007)TK(0.429)K(0.557)		E(-49)E(-41)GIE(-19)D(-19)TK(-1.1)K(1.1)		0	1	0	1	NbD003628.1;NbD045048.1;NbE05068251.1	NbD003628.1	NbD003628.1	MULTI-MSMS	KSI010823_A1_1521_4ul	AvrRpm1 Af1521	795.793	2	795.292	1588.57	-0.24797	-0.00019721	0.23121	0.00018388	-0.016756	-1.3326e-05	795.794	51.999	0.6524	51.999	51.599	52.252	0					123	37	4	0	0	0	0.022286	1	15121	15121
EEGIEDTKK	9	ADP-ribosylation	_EEGIEDTK(ADP-ribosylation)K_	EEGIE(0.015)D(0.015)TK(0.575)K(0.394)		E(-41)E(-33)GIE(-16)D(-16)TK(1.6)K(-1.6)		0	1	0	1	NbD003628.1;NbD045048.1;NbE05068251.1	NbD003628.1	NbD003628.1	MULTI-MSMS	KSI010823_A1_1521_4ul	AvrRpm1 Af1521	795.794	2	795.292	1588.57	0.078456	6.2395e-05	-0.13194	-0.00010493	-0.05348	-4.2532e-05	795.291	55.422	0.23909	55.422	55.349	55.589	0					27	14	3	0	0	0	0.031505	1	16571	16571
ELLLAIAK	8	ADP-ribosylation	_E(ADP-ribosylation)LLLAIAK_	E(1)LLLAIAK		E(67)LLLAIAK(-67)		0	1	0	0	NbD019082.1;NbE44070043.1;NbE03059567.1;NbD004489.1	NbD019082.1	NbD019082.1	MSMS	KSI010823_MAMI+A1_G42E	MAMI+AvrRpm1 G42E	706.317	2	706.317	1410.62	NaN	NaN	NaN	NaN	NaN	NaN	NaN	40.126	1	40.126	39.626	40.626	0								0	0	0	0.010875	1	10411	10411
FGYRKPK	7	ADP-ribosylation	_FGYR(ADP-ribosylation)KPK_	FGYR(0.496)K(0.496)PK(0.008)		FGYR(0)K(0)PK(-18)		0	1	0	2	NbE44073545.1;NbD029591.1;NbE05066075.1;NbD013679.1	NbE44073545.1	NbE44073545.1	MSMS	KSI010823_MAMI_G42E	MAMI G42E	479.532	3	479.53	1435.57	NaN	NaN	NaN	NaN	NaN	NaN	NaN	59.882	1	59.882	59.382	60.382	0								0	0	0	0.031892	1	17264	17264
IAPAATVPGTVPAQVGYWQEK	21	ADP-ribosylation	_IAPAATVPGTVPAQVGYWQEK(ADP-ribosylation)_	IAPAATVPGTVPAQVGYWQE(0.449)K(0.551)		IAPAATVPGTVPAQVGYWQE(-0.88)K(0.88)		0	1	0	0	NbD046047.1;NbD051495.1	NbD046047.1;NbD051495.1	NbD046047.1	MULTI-MSMS	KSI010823_MAMI+A1_1521	MAMI+AvrRpm1 Af1521	908.741	3	908.742	2723.2	-0.11003	-9.9989e-05	0.14286	0.00012982	0.032831	2.9835e-05	909.076	76.539	0.75684	76.539	76.274	77.031	0					170	40	6	0	0	0	9.3606e-11	1	23647	23647
IAPAATVPGTVPAQVGYWQEK	21	ADP-ribosylation	_IAPAATVPGTVPAQVGYWQEK(ADP-ribosylation)_	IAPAATVPGTVPAQVGYWQE(0.454)K(0.546)		IAPAATVPGTVPAQVGYWQE(-0.81)K(0.81)		0	1	0	0	NbD046047.1;NbD051495.1	NbD046047.1;NbD051495.1	NbD046047.1	MULTI-MSMS	KSI010823_A1_1521_4ul	AvrRpm1 Af1521	909.076	3	908.742	2723.2	-0.22443	-0.00020395	0.16192	0.00014715	-0.062506	-5.6802e-05	909.076	76.051	0.71075	76.051	75.765	76.476	0					140	34	5	0	0	0	4.3784e-07	1	24076	24076
IAPAATVPGTVPTQVAYWQEK	21	ADP-ribosylation	_IAPAATVPGTVPTQVAYWQE(ADP-ribosylation)K_	IAPAATVPGTVPTQVAYWQE(0.734)K(0.266)		IAPAATVPGTVPTQVAYWQE(4.4)K(-4.4)		0	1	0	0	NbE03057442.1	NbE03057442.1	NbE03057442.1	MULTI-MSMS	KSI010823_A1_1521_4ul	AvrRpm1 Af1521	923.417	3	923.417	2767.23	-0.14313	-0.00013217	0.28843	0.00026635	0.14531	0.00013418	924.086	78.069	0.90221	78.069	77.675	78.577	0					140	44	4	0	0	0	6.0647e-05	1	24939	24939
ITGSNRGK	8	ADP-ribosylation	_ITGSNRGK(ADP-ribosylation)_	ITGS(0.234)N(0.234)R(0.234)GK(0.298)		ITGS(-1)N(-1)R(-1)GK(1)		0	1	0	1	NbD018156.1	NbD018156.1	NbD018156.1	MULTI-SECPEP	KSI010823_A1_G42E_4ul	AvrRpm1 G42E	687.331	2	687.266	1372.52	-0.090321	-6.2074e-05	-0.63421	-0.00043587	-0.72453	-0.00049794	687.266	69.212	0.50135	69.212	68.998	69.499	0					67	26	3	0	0	0	0.036523	1	21683	21683
LEGLLLKKR	9	ADP-ribosylation	_LEGLLLK(ADP-ribosylation)KR_	LEGLLLK(0.333)K(0.333)R(0.333)		LE(-42)GLLLK(0)K(0)R(0)		0	1	0	2	NbD004604.1;NbE44070190.1	NbD004604.1	NbD004604.1	MULTI-SECPEP	KSI010823_A1_1521_4ul	AvrRpm1 Af1521	805.927	2	805.889	1609.76	0.098493	7.9375e-05	1.2577	0.0010136	1.3562	0.001093	805.89	77.2	0.25168	77.2	77.011	77.263	0					19	13	2	0	0	0	0.028118	1	24550	24550
MMIKGLDKK	9	Oxidation (M),ADP-ribosylation	_M(Oxidation (M))MIKGLD(ADP-ribosylation)KK_	MMIK(0.002)GLD(0.476)K(0.476)K(0.046)	M(0.5)M(0.5)IKGLDKK	MMIK(-25)GLD(0)K(0)K(-10)	M(0)M(0)IKGLDKK	0	1	1	2	NbD034505.1;NbD003098.1	NbD034505.1	NbD034505.1	MULTI-MSMS	KSI010823_A1_1521_4ul	AvrRpm1 Af1521	810.832	2	810.832	1619.65	0.032307	2.6195e-05	-0.53931	-0.00043729	-0.507	-0.00041109	810.832	57.401	0.38947	57.401	57.248	57.637	0					44	20	3	0	0	0	0.029073	1	17314	17314
QVEKGIRIAK	10	ADP-ribosylation	_QVE(ADP-ribosylation)KGIRIAK_	QVE(0.333)K(0.333)GIR(0.333)IAK		QVE(0)K(0)GIR(0)IAK(-38)		0	1	0	2	NbD006904.1	NbD006904.1	NbD006904.1	MULTI-MSMS	KSI010823_MAMI_1521	MAMI Af1521	841.886	2	841.887	1681.76	-0.24968	-0.0002102	-0.25393	-0.00021378	-0.50361	-0.00042398	841.887	60.889	0.64179	60.889	60.604	61.246	0					113	33	5	0	0	0	0.045992	1	17733	17733
QVEKGIRIAK	10	ADP-ribosylation	_QVE(ADP-ribosylation)KGIRIAK_	QVE(0.333)K(0.333)GIR(0.333)IAK		QVE(0)K(0)GIR(0)IAK(-40)		0	1	0	2	NbD006904.1	NbD006904.1	NbD006904.1	MULTI-MSMS	KSI010823_MAMI_G42E	MAMI G42E	842.387	2	841.887	1681.76	-0.33439	-0.00028152	-0.17637	-0.00014848	-0.51076	-0.00043	841.887	60.65	0.52787	60.65	60.419	60.947	0					86	27	4	0	0	0	0.039914	1	17508	17508
QVEKGIRIAK	10	ADP-ribosylation	_QVE(ADP-ribosylation)KGIRIAK_	QVE(0.333)K(0.333)GIR(0.333)IAK		QVE(0)K(0)GIR(0)IAK(-46)		0	1	0	2	NbD006904.1	NbD006904.1	NbD006904.1	MULTI-MSMS	KSI010823_MAMI+A1_G42E	MAMI+AvrRpm1 G42E	841.886	2	841.887	1681.76	-0.34509	-0.00029052	-0.1412	-0.00011887	-0.48628	-0.00040939	841.887	59.877	0.54752	59.877	59.654	60.202	0					96	28	5	0	0	0	0.021728	1	17689	17689
QVEKGIRIAK	10	ADP-ribosylation	_QVE(ADP-ribosylation)KGIRIAK_	QVE(0.333)K(0.333)GIR(0.333)IAK		QVE(0)K(0)GIR(0)IAK(-41)		0	1	0	2	NbD006904.1	NbD006904.1	NbD006904.1	MULTI-MSMS	KSI010823_A1_1521_4ul	AvrRpm1 Af1521	841.886	2	841.887	1681.76	-0.007771	-6.5423e-06	-0.51676	-0.00043505	-0.52453	-0.00044159	841.886	60.242	0.48092	60.242	59.992	60.473	0					103	27	5	0	0	0	0.024064	1	18296	18296
QVEKGIRIAK	10	ADP-ribosylation	_QVE(ADP-ribosylation)KGIRIAK_	QVE(0.333)K(0.333)GIR(0.333)IAK		QVE(0)K(0)GIR(0)IAK(-37)		0	1	0	2	NbD006904.1	NbD006904.1	NbD006904.1	MULTI-MSMS	KSI010823_A1_G42E_4ul	AvrRpm1 G42E	842.388	2	841.887	1681.76	0.037806	3.1828e-05	-0.46109	-0.00038819	-0.42329	-0.00035636	841.886	60.12	0.55167	60.12	59.924	60.476	0					99	30	5	0	0	0	0.033331	1	18299	18299
AAAAANELEPIR	12	Unmodified	_AAAAANELEPIR_					0	0	0	0	NbD018194.1	NbD018194.1	NbD018194.1	MSMS	KSI010823_MAMI+A1_G42E	MAMI+AvrRpm1 G42E	613.331	2	613.33	1224.65	NaN	NaN	NaN	NaN	NaN	NaN	NaN	46.146	1	46.146	45.646	46.646	0								0	0	0	0.0031248	1	12650	12650
AAAAANELEPIR	12	Unmodified	_AAAAANELEPIR_					0	0	0	0	NbD018194.1	NbD018194.1	NbD018194.1	MSMS	KSI010823_A1_G42E_4ul	AvrRpm1 G42E	613.33	2	613.33	1224.65	NaN	NaN	NaN	NaN	NaN	NaN	NaN	46.184	1	46.184	45.684	46.684	0								0	0	0	2.5526e-22	1	13091	13091
AAAASEAADPSSA	13	Unmodified	_AAAASEAADPSSA_					0	0	0	0	NbD050280.1;NbD022177.1	NbD050280.1	NbD050280.1	MULTI-SECPEP	KSI010823_A1_1521_4ul	AvrRpm1 Af1521	559.935	2	559.752	1117.49	0.31614	0.00017696	-0.59059	-0.00033058	-0.27445	-0.00015362	559.751	32.581	0.18544	32.581	32.492	32.677	0					15	9	2	0	0	0	1.343e-08	1	7886	7886
AAAASEAADPSSA	13	Unmodified	_AAAASEAADPSSA_					0	0	0	0	NbD050280.1;NbD022177.1	NbD050280.1	NbD050280.1	MULTI-MSMS	KSI010823_A1_G42E_4ul	AvrRpm1 G42E	559.751	2	559.752	1117.49	-0.060462	-3.3843e-05	-0.11659	-6.5264e-05	-0.17706	-9.9107e-05	559.752	32.495	0.28269	32.495	32.371	32.653	0					21	14	2	0	0	0	0.00093807	1	7910	7910
AAAASSSANIQPSK	14	Unmodified	_AAAASSSANIQPSK_					0	0	0	0	NbE44070734.1;NbD003503.1;NbD026918.1	NbE44070734.1	NbE44070734.1	MULTI-MSMS	KSI010823_A1_1521_4ul	AvrRpm1 Af1521	651.836	2	651.836	1301.66	-0.15064	-9.8191e-05	0.27749	0.00018088	0.12685	8.2684e-05	651.836	27.411	0.20717	27.411	27.296	27.503	0					21	10	3	0	0	0	0.00029878	1	5993	5993
AAAASSSANIQPSK	14	Unmodified	_AAAASSSANIQPSK_					0	0	0	0	NbE44070734.1;NbD003503.1;NbD026918.1	NbE44070734.1	NbE44070734.1	MULTI-MSMS	KSI010823_A1_G42E_4ul	AvrRpm1 G42E	651.836	2	651.836	1301.66	0.022946	1.4957e-05	0.20366	0.00013275	0.22661	0.00014771	651.836	27.328	0.22786	27.328	27.215	27.443	0					30	11	3	0	0	0	0.00018197	1	5987	5987
AAAATQFGSGWAWLAYKPEEK	21	Unmodified	_AAAATQFGSGWAWLAYKPEEK_					0	0	0	1	NbD007146.1;NbD025351.1	NbD007146.1;NbD025351.1	NbD025351.1	MULTI-MSMS	KSI010823_MAMI+A1_G42E	MAMI+AvrRpm1 G42E	761.714	3	761.38	2281.12	0.17699	0.00013476	0.36583	0.00027853	0.54281	0.00041329	761.38	75.365	0.90135	75.365	75.165	76.066	0					124	52	3	0	0	0	0.00021288	1	23344	23344
AAAELSSHDPPIVLAK	16	Unmodified	_AAAELSSHDPPIVLAK_					0	0	0	0	NbD046180.1;NbE05063564.1;NbE05063563.1;NbD029787.1	NbD046180.1	NbD046180.1	MULTI-MSMS	KSI010823_A1_1521_4ul	AvrRpm1 Af1521	540.631	3	540.298	1617.87	-0.01238	-6.6891e-06	-0.044821	-2.4217e-05	-0.057202	-3.0906e-05	540.633	51.676	0.18552	51.676	51.599	51.785	0					13	9	2	0	0	0	4.0565e-05	1	15087	15087
AAAIVSAGGGFGGGR	15	Unmodified	_AAAIVSAGGGFGGGR_					0	0	0	0	NbD008993.1;NbD014955.1	NbD008993.1	NbD008993.1	MULTI-MSMS	KSI010823_A1_G42E_4ul	AvrRpm1 G42E	624.328	2	624.328	1246.64	0.012874	8.0375e-06	-0.27654	-0.00017265	-0.26366	-0.00016461	624.328	47.777	0.31822	47.777	47.62	47.938	0					28	16	2	0	0	0	0.0006089	1	13711	13711
AAALNIVPTSTGAAK	15	Unmodified	_AAALNIVPTSTGAAK_					0	0	0	0	NbD032435.1;NbD022568.1;NbD032270.1;NbD032306.1;NbE03053768.1;NbE05068808.1;NbD017417.1;NbD006132.1	NbD032435.1;NbD032270.1;NbE05068808.1	NbD032270.1	MULTI-MSMS	KSI010823_MAMI_1521	MAMI Af1521	692.893	2	692.893	1383.77	0.072566	5.0281e-05	-0.033203	-2.3006e-05	0.039363	2.7274e-05	692.893	54.844	0.27477	54.844	54.648	54.923	0					49	14	5	0	0	0	2.7629e-05	1	15526	15526
AAALNIVPTSTGAAK	15	Unmodified	_AAALNIVPTSTGAAK_					0	0	0	0	NbD032435.1;NbD022568.1;NbD032270.1;NbD032306.1;NbE03053768.1;NbE05068808.1;NbD017417.1;NbD006132.1	NbD032435.1;NbD032270.1;NbE05068808.1	NbD032270.1	MULTI-MSMS	KSI010823_MAMI_G42E	MAMI G42E	692.893	2	692.893	1383.77	0.026876	1.8622e-05	0.10369	7.1849e-05	0.13057	9.0471e-05	692.893	54.434	0.33938	54.434	54.292	54.632	0					66	17	5	0	0	0	3.7433e-05	1	15259	15259
AAALNIVPTSTGAAK	15	Unmodified	_AAALNIVPTSTGAAK_					0	0	0	0	NbD032435.1;NbD022568.1;NbD032270.1;NbD032306.1;NbE03053768.1;NbE05068808.1;NbD017417.1;NbD006132.1	NbD032435.1;NbD032270.1;NbE05068808.1	NbD032270.1	MULTI-MSMS	KSI010823_MAMI+A1_1521	MAMI+AvrRpm1 Af1521	692.894	2	692.893	1383.77	-0.017705	-1.2268e-05	0.010701	7.4146e-06	-0.0070042	-4.8532e-06	692.893	54.627	0.35805	54.627	54.411	54.769	0					65	19	5	0	0	0	2.7272e-05	1	15688	15688
AAALNIVPTSTGAAK	15	Unmodified	_AAALNIVPTSTGAAK_					0	0	0	0	NbD032435.1;NbD022568.1;NbD032270.1;NbD032306.1;NbE03053768.1;NbE05068808.1;NbD017417.1;NbD006132.1	NbD032435.1;NbD032270.1;NbE05068808.1	NbD032270.1	MULTI-MSMS	KSI010823_MAMI+A1_G42E	MAMI+AvrRpm1 G42E	692.893	2	692.893	1383.77	0.032059	2.2213e-05	0.082357	5.7065e-05	0.11442	7.9278e-05	692.893	53.773	0.36292	53.773	53.538	53.901	0					70	19	5	0	0	0	3.4876e-05	1	15420	15420
AAALNIVPTSTGAAK	15	Unmodified	_AAALNIVPTSTGAAK_					0	0	0	0	NbD032435.1;NbD022568.1;NbD032270.1;NbD032306.1;NbE03053768.1;NbE05068808.1;NbD017417.1;NbD006132.1	NbD032435.1;NbD032270.1;NbE05068808.1	NbD032270.1	MULTI-MSMS	KSI010823_A1_1521_4ul	AvrRpm1 Af1521	692.893	2	692.893	1383.77	0.01976	1.3692e-05	0.11206	7.7645e-05	0.13182	9.1337e-05	692.893	53.963	0.3503	53.963	53.762	54.112	0					59	21	4	0	0	0	3.7497e-05	2	15943	15943;16044
AAALNIVPTSTGAAK	15	Unmodified	_AAALNIVPTSTGAAK_					0	0	0	0	NbD032435.1;NbD022568.1;NbD032270.1;NbD032306.1;NbE03053768.1;NbE05068808.1;NbD017417.1;NbD006132.1	NbD032435.1;NbD032270.1;NbE05068808.1	NbD032270.1	MULTI-MSMS	KSI010823_A1_G42E_4ul	AvrRpm1 G42E	692.893	2	692.893	1383.77	0.032107	2.2247e-05	0.027444	1.9016e-05	0.059551	4.1263e-05	692.893	53.897	0.42781	53.897	53.697	54.125	0					74	26	4	0	0	0	9.0064e-06	1	15973	15973
AAASEEGQVFGCHK	14	Acetyl (Protein N-term)	_(Acetyl (Protein N-term))AAASEEGQVFGCHK_					1	0	0	0	NbD013286.1	NbD013286.1	NbD013286.1	MSMS	KSI010823_MAMI+A1_1521	MAMI+AvrRpm1 Af1521	766.843	2	766.844	1531.67	NaN	NaN	NaN	NaN	NaN	NaN	NaN	50.419	1	50.419	49.919	50.919	0								0	0	0	0.00025263	1	14190	14190
AAASEEGQVFGCHK	14	Acetyl (Protein N-term)	_(Acetyl (Protein N-term))AAASEEGQVFGCHK_					1	0	0	0	NbD013286.1	NbD013286.1	NbD013286.1	MULTI-MSMS	KSI010823_A1_G42E_4ul	AvrRpm1 G42E	766.844	2	766.844	1531.67	-0.36984	-0.00028361	0.083708	6.4191e-05	-0.28613	-0.00021942	766.844	49.388	0.36739	49.388	49.256	49.623	0					30	19	2	0	0	0	6.8731e-18	1	14297	14297
AADDDDDDDIDLFGEETEEEK	21	Unmodified	_AADDDDDDDIDLFGEETEEEK_					0	0	0	0	NbD041733.1;NbD022240.1	NbD041733.1;NbD022240.1	NbD022240.1	MULTI-MSMS	KSI010823_MAMI_1521	MAMI Af1521	1193.96	2	1193.46	2384.91	-0.37927	-0.00045265	0.12948	0.00015453	-0.24979	-0.00029811	1193.97	73.367	0.58093	73.367	73.131	73.712	0					163	35	6	0	0	0	6.8515e-10	1	22232	22232
AADDDDDDDIDLFGEETEEEK	21	Unmodified	_AADDDDDDDIDLFGEETEEEK_					0	0	0	0	NbD041733.1;NbD022240.1	NbD041733.1;NbD022240.1	NbD022240.1	MULTI-MSMS	KSI010823_MAMI+A1_1521	MAMI+AvrRpm1 Af1521	1193.97	2	1193.46	2384.91	-0.43576	-0.00052007	0.29248	0.00034907	-0.14328	-0.000171	1193.97	73.241	0.62109	73.241	72.984	73.605	0					150	35	6	0	0	0	9.1597e-18	1	22457	22457
AADDDDDDDIDLFGEETEEEK	21	Unmodified	_AADDDDDDDIDLFGEETEEEK_					0	0	0	0	NbD041733.1;NbD022240.1	NbD041733.1;NbD022240.1	NbD022240.1	MULTI-MSMS	KSI010823_MAMI+A1_G42E	MAMI+AvrRpm1 G42E	1193.97	2	1193.46	2384.91	-0.40372	-0.00048183	0.1855	0.00022139	-0.21822	-0.00026043	1193.97	72.203	0.56795	72.203	71.965	72.533	0					135	32	5	0	0	0	1.3272e-14	1	22131	22131
AADDDDDDDIDLFGEETEEEK	21	Unmodified	_AADDDDDDDIDLFGEETEEEK_					0	0	0	0	NbD041733.1;NbD022240.1	NbD041733.1;NbD022240.1	NbD022240.1	MULTI-MSMS	KSI010823_A1_1521_4ul	AvrRpm1 Af1521	1193.97	2	1193.46	2384.91	-0.41538	-0.00049574	0.13425	0.00016022	-0.28113	-0.00033551	1193.97	72.613	0.65739	72.613	72.341	72.998	0					171	35	6	0	0	0	1.2838e-35	1	22837	22837
AADDDDDDDIDLFGEETEEEK	21	Unmodified	_AADDDDDDDIDLFGEETEEEK_					0	0	0	0	NbD041733.1;NbD022240.1	NbD041733.1;NbD022240.1	NbD022240.1	MULTI-MSMS	KSI010823_A1_1521_4ul	AvrRpm1 Af1521	796.313	3	795.979	2384.91	-0.093976	-7.4803e-05	0.35661	0.00028385	0.26263	0.00020905	796.313	72.651	0.48634	72.651	72.398	72.885	0					55	26	3	0	0	0	1.6191e-10	1	22892	22892
AADDDDDDDIDLFGEETEEEK	21	Unmodified	_AADDDDDDDIDLFGEETEEEK_					0	0	0	0	NbD041733.1;NbD022240.1	NbD041733.1;NbD022240.1	NbD022240.1	MULTI-MSMS	KSI010823_A1_G42E_4ul	AvrRpm1 G42E	1193.96	2	1193.46	2384.91	-0.44604	-0.00053233	0.16334	0.00019494	-0.2827	-0.00033739	1193.97	72.581	0.63182	72.581	72.267	72.899	0					162	33	6	0	0	0	8.2671e-36	1	22861	22861
AADDDDDDDIDLFGEETEEEKK	22	Unmodified	_AADDDDDDDIDLFGEETEEEKK_					0	0	0	1	NbD041733.1;NbD022240.1	NbD041733.1;NbD022240.1	NbD022240.1	MULTI-MSMS	KSI010823_MAMI_1521	MAMI Af1521	839.011	3	838.677	2513.01	0.0075008	6.2907e-06	-0.1473	-0.00012354	-0.1398	-0.00011725	839.011	63.241	0.59392	63.241	62.933	63.527	0					136	31	6	0	0	0	5.1147e-21	1	18581	18581
AADDDDDDDIDLFGEETEEEKK	22	Unmodified	_AADDDDDDDIDLFGEETEEEKK_					0	0	0	1	NbD041733.1;NbD022240.1	NbD041733.1;NbD022240.1	NbD022240.1	MULTI-MSMS	KSI010823_MAMI_G42E	MAMI G42E	839.011	3	838.677	2513.01	-0.017334	-1.4538e-05	-0.11062	-9.2773e-05	-0.12795	-0.00010731	839.011	62.776	0.6659	62.776	62.427	63.093	0					154	35	6	0	0	0	8.2941e-21	2	18383	18232;18383
AADDDDDDDIDLFGEETEEEKK	22	Unmodified	_AADDDDDDDIDLFGEETEEEKK_					0	0	0	1	NbD041733.1;NbD022240.1	NbD041733.1;NbD022240.1	NbD022240.1	MULTI-MSMS	KSI010823_MAMI+A1_1521	MAMI+AvrRpm1 Af1521	839.011	3	838.677	2513.01	-0.1615	-0.00013544	0.019632	1.6465e-05	-0.14186	-0.00011898	839.011	63.075	0.73985	63.075	62.607	63.347	0					156	39	6	0	0	0	7.3703e-21	1	18726	18726
AADDDDDDDIDLFGEETEEEKK	22	Unmodified	_AADDDDDDDIDLFGEETEEEKK_					0	0	0	1	NbD041733.1;NbD022240.1	NbD041733.1;NbD022240.1	NbD022240.1	MULTI-MSMS	KSI010823_MAMI+A1_G42E	MAMI+AvrRpm1 G42E	839.011	3	838.677	2513.01	-0.23154	-0.00019419	0.0055268	4.6352e-06	-0.22601	-0.00018955	839.346	62.032	0.47484	62.032	61.644	62.118	0					115	25	6	0	0	0	1.4582e-11	1	18432	18432
AADDDDDDDIDLFGEETEEEKK	22	Unmodified	_AADDDDDDDIDLFGEETEEEKK_					0	0	0	1	NbD041733.1;NbD022240.1	NbD041733.1;NbD022240.1	NbD022240.1	MULTI-MSMS	KSI010823_A1_1521_4ul	AvrRpm1 Af1521	839.011	3	838.677	2513.01	-0.029538	-2.4772e-05	-0.16531	-0.00013864	-0.19484	-0.00016341	838.677	62.351	0.6729	62.351	61.956	62.629	0					156	36	7	0	0	0	4.339e-33	1	19050	19050
AADDDDDDDIDLFGEETEEEKK	22	Unmodified	_AADDDDDDDIDLFGEETEEEKK_					0	0	0	1	NbD041733.1;NbD022240.1	NbD041733.1;NbD022240.1	NbD022240.1	MULTI-MSMS	KSI010823_A1_1521_4ul	AvrRpm1 Af1521	1258.01	2	1257.51	2513.01	-0.39926	-0.00050207	0.12271	0.00015431	-0.27655	-0.00034776	1258.51	62.324	0.263	62.324	62.108	62.371	0					44	13	4	0	0	0	4.9031e-41	1	19107	19107
AADDDDDDDIDLFGEETEEEKK	22	Unmodified	_AADDDDDDDIDLFGEETEEEKK_					0	0	0	1	NbD041733.1;NbD022240.1	NbD041733.1;NbD022240.1	NbD022240.1	MULTI-MSMS	KSI010823_A1_G42E_4ul	AvrRpm1 G42E	839.346	3	838.677	2513.01	-0.30717	-0.00025761	0.15668	0.0001314	-0.15049	-0.00012621	839.011	62.385	0.73453	62.385	62.039	62.773	0					145	40	6	0	0	0	9.0878e-22	1	19095	19095
AADDDDDDDIDLFGEETEEEKK	22	Unmodified	_AADDDDDDDIDLFGEETEEEKK_					0	0	0	1	NbD041733.1;NbD022240.1	NbD041733.1;NbD022240.1	NbD022240.1	MULTI-MSMS	KSI010823_A1_G42E_4ul	AvrRpm1 G42E	1257.51	2	1257.51	2513.01	-0.70494	-0.00088647	0.15755	0.00019812	-0.54739	-0.00068835	1258.01	62.36	0.29659	62.36	62.152	62.449	0					29	15	4	0	0	0	1.8289e-32	1	19184	19184
AADEGLVIIQSPR	13	Unmodified	_AADEGLVIIQSPR_					0	0	0	0	NbE44071680.1;NbD048275.1;NbD039467.1	NbE44071680.1	NbE44071680.1	MULTI-SECPEP	KSI010823_A1_G42E_4ul	AvrRpm1 G42E	685.027	2	684.878	1367.74	-0.14909	-0.00010211	-0.56482	-0.00038683	-0.71391	-0.00048894	684.877	62.033	0.26307	62.033	61.908	62.171	0					23	13	2	0	0	0	0.007387	1	19032	19032
AADLTYWESAAR	12	Unmodified	_AADLTYWESAAR_					0	0	0	0	NbD017293.1;NbD050041.1;NbD044573.1;NbD042820.1;NbD041126.1;NbD026061.1;NbD047851.1;NbD042962.1	NbD017293.1	NbD017293.1	MULTI-MSMS	KSI010823_A1_G42E_4ul	AvrRpm1 G42E	677.827	2	677.325	1352.64	0.071378	4.8346e-05	0.15296	0.00010361	0.22434	0.00015195	677.325	62.674	0.20244	62.674	62.608	62.811	0					21	10	3	0	0	0	0.001773	1	19303	19303
AADNIAANLYSVK	13	Unmodified	_AADNIAANLYSVK_					0	0	0	0	NbE44074169.1;NbD038978.1;NbD025005.1	NbE44074169.1	NbE44074169.1	MULTI-MSMS	KSI010823_MAMI+A1_G42E	MAMI+AvrRpm1 G42E	675.357	2	675.357	1348.7	-0.019049	-1.2865e-05	-0.059317	-4.006e-05	-0.078366	-5.2925e-05	675.357	58.167	0.34232	58.167	58.005	58.347	0					29	17	3	0	0	0	0.0036544	1	17112	17112
AADNIAANLYSVK	13	Unmodified	_AADNIAANLYSVK_					0	0	0	0	NbE44074169.1;NbD038978.1;NbD025005.1	NbE44074169.1	NbE44074169.1	MULTI-MSMS	KSI010823_A1_G42E_4ul	AvrRpm1 G42E	675.356	2	675.357	1348.7	0.10047	6.7855e-05	-0.52671	-0.00035572	-0.42624	-0.00028786	675.356	58.283	0.35598	58.283	58.106	58.462	0					23	18	2	0	0	0	0.0020293	1	17657	17657
AAEDPEFETFYTK	13	Unmodified	_AAEDPEFETFYTK_					0	0	0	0	NbE05063141.1;NbD002621.1;NbD040563.1;NbE05063873.1;NbE03061472.1;NbE03056501.1;NbE03061471.1;NbE05066995.1;NbE03061666.1	NbE05063141.1	NbE05063141.1	MULTI-MSMS	KSI010823_MAMI_1521	MAMI Af1521	774.349	2	774.349	1546.68	0.039041	3.0231e-05	0.42726	0.00033085	0.4663	0.00036108	774.85	63.386	0.29603	63.386	63.157	63.453	0					23	15	2	0	0	0	0.00078172	1	18686	18686
AAEDPEFETFYTK	13	Unmodified	_AAEDPEFETFYTK_					0	0	0	0	NbE05063141.1;NbD002621.1;NbD040563.1;NbE05063873.1;NbE03061472.1;NbE03056501.1;NbE03061471.1;NbE05066995.1;NbE03061666.1	NbE05063141.1	NbE05063141.1	MULTI-MSMS	KSI010823_MAMI_G42E	MAMI G42E	774.85	2	774.349	1546.68	0.15392	0.00011919	-0.13465	-0.00010427	0.019271	1.4923e-05	774.348	62.929	0.3842	62.929	62.652	63.036	0					47	20	3	0	0	0	0.00080225	1	18323	18323
AAEDPEFETFYTK	13	Unmodified	_AAEDPEFETFYTK_					0	0	0	0	NbE05063141.1;NbD002621.1;NbD040563.1;NbE05063873.1;NbE03061472.1;NbE03056501.1;NbE03061471.1;NbE05066995.1;NbE03061666.1	NbE05063141.1	NbE05063141.1	MULTI-MSMS	KSI010823_MAMI+A1_1521	MAMI+AvrRpm1 Af1521	774.85	2	774.349	1546.68	-0.010607	-8.2137e-06	0.15427	0.00011946	0.14366	0.00011124	774.85	63.134	0.39886	63.134	62.798	63.197	0					51	20	3	0	0	0	0.00079146	1	18808	18808
AAEDPEFETFYTK	13	Unmodified	_AAEDPEFETFYTK_					0	0	0	0	NbE05063141.1;NbD002621.1;NbD040563.1;NbE05063873.1;NbE03061472.1;NbE03056501.1;NbE03061471.1;NbE05066995.1;NbE03061666.1	NbE05063141.1	NbE05063141.1	MULTI-MSMS	KSI010823_MAMI+A1_G42E	MAMI+AvrRpm1 G42E	774.349	2	774.349	1546.68	-0.184	-0.00014248	0.34862	0.00026996	0.16462	0.00012748	774.85	62.087	0.23396	62.087	61.884	62.118	0					26	12	3	0	0	0	0.0008148	1	18517	18517
AAEDPEFETFYTK	13	Unmodified	_AAEDPEFETFYTK_					0	0	0	0	NbE05063141.1;NbD002621.1;NbD040563.1;NbE05063873.1;NbE03061472.1;NbE03056501.1;NbE03061471.1;NbE05066995.1;NbE03061666.1	NbE05063141.1	NbE05063141.1	MULTI-MSMS	KSI010823_MAMI+A1_G42E	MAMI+AvrRpm1 G42E	774.85	2	774.349	1546.68	-0.19077	-0.00014772	-0.25038	-0.00019388	-0.44114	-0.0003416	774.349	62.162	0.11245	62.162	62.132	62.245	0					10	7	2	0	0	0	0.00083787	1	18587	18587
AAEDPEFETFYTK	13	Unmodified	_AAEDPEFETFYTK_					0	0	0	0	NbE05063141.1;NbD002621.1;NbD040563.1;NbE05063873.1;NbE03061472.1;NbE03056501.1;NbE03061471.1;NbE05066995.1;NbE03061666.1	NbE05063141.1	NbE05063141.1	MULTI-MSMS	KSI010823_A1_1521_4ul	AvrRpm1 Af1521	774.85	2	774.349	1546.68	-0.025944	-2.009e-05	-0.050133	-3.882e-05	-0.076077	-5.891e-05	774.349	62.363	0.44665	62.363	62.182	62.629	0					53	24	3	0	0	0	0.00091517	1	19113	19113
AAEDPEFETFYTK	13	Unmodified	_AAEDPEFETFYTK_					0	0	0	0	NbE05063141.1;NbD002621.1;NbD040563.1;NbE05063873.1;NbE03061472.1;NbE03056501.1;NbE03061471.1;NbE05066995.1;NbE03061666.1	NbE05063141.1	NbE05063141.1	MULTI-MSMS	KSI010823_A1_G42E_4ul	AvrRpm1 G42E	774.349	2	774.349	1546.68	-0.48459	-0.00037524	0.36354	0.0002815	-0.12106	-9.374e-05	774.349	62.434	0.41837	62.434	62.19	62.608	0					45	23	3	0	0	0	0.001092	1	19163	19163
AAEILGHTR	9	Unmodified	_AAEILGHTR_					0	0	0	0	NbE03055570.1;NbD022654.1	NbE03055570.1	NbE03055570.1	MULTI-MSMS	KSI010823_A1_G42E_4ul	AvrRpm1 G42E	323.182	3	323.182	966.525	0.48891	0.00015801	-0.15228	-4.9214e-05	0.33663	0.00010879	323.182	27.553	0.26598	27.553	27.405	27.671	0					19	13	2	0	0	0	0.024688	1	6061	6061
AAELTSLLESR	11	Unmodified	_AAELTSLLESR_					0	0	0	0	NbD031353.1	NbD031353.1	NbD031353.1	MULTI-MSMS	KSI010823_MAMI+A1_1521	MAMI+AvrRpm1 Af1521	595.325	2	595.325	1188.64	0.26296	0.00015655	0.076302	4.5424e-05	0.33926	0.00020197	595.325	65.871	0.28433	65.871	65.634	65.918	0					26	14	2	0	0	0	0.0024654	1	19872	19872
AAELTSLLESR	11	Unmodified	_AAELTSLLESR_					0	0	0	0	NbD031353.1	NbD031353.1	NbD031353.1	MULTI-MSMS	KSI010823_MAMI+A1_G42E	MAMI+AvrRpm1 G42E	595.325	2	595.325	1188.64	0.30707	0.00018281	0.12343	7.3481e-05	0.4305	0.00025629	595.325	64.887	0.39379	64.887	64.587	64.981	0					39	20	2	0	0	0	0.0018586	1	19519	19519
AAELTSLLESR	11	Unmodified	_AAELTSLLESR_					0	0	0	0	NbD031353.1	NbD031353.1	NbD031353.1	MULTI-MSMS	KSI010823_A1_1521_4ul	AvrRpm1 Af1521	595.325	2	595.325	1188.64	0.13886	8.2667e-05	0.16777	9.9877e-05	0.30663	0.00018254	595.325	65.184	0.41301	65.184	64.856	65.269	0					38	21	2	0	0	0	0.00013656	1	20118	20118
AAELTSLLESR	11	Unmodified	_AAELTSLLESR_					0	0	0	0	NbD031353.1	NbD031353.1	NbD031353.1	MULTI-MSMS	KSI010823_A1_G42E_4ul	AvrRpm1 G42E	595.325	2	595.325	1188.64	0.21978	0.00013084	0.15405	9.1709e-05	0.37383	0.00022255	595.325	65.083	0.39488	65.083	64.764	65.159	0					38	20	2	0	0	0	3.416e-07	1	20131	20131
AAFNNPER	8	Unmodified	_AAFNNPER_					0	0	0	0	NbE05067293.1;NbD031515.1;NbD050945.1;NbE44070310.1;NbE44069800.1;NbD007439.1;NbE44073178.1;NbD016394.1	NbE05067293.1	NbE05067293.1	MSMS	KSI010823_A1_G42E_4ul	AvrRpm1 G42E	459.725	2	459.725	917.436	NaN	NaN	NaN	NaN	NaN	NaN	NaN	28.286	1	28.286	27.786	28.786	0								0	0	0	0.029211	1	6352	6352
AAGITSIGVR	10	Unmodified	_AAGITSIGVR_					0	0	0	0	NbD048481.1;NbD031080.1	NbD048481.1	NbD048481.1	MULTI-MSMS	KSI010823_MAMI+A1_G42E	MAMI+AvrRpm1 G42E	472.78	2	472.78	943.545	-0.12421	-5.8725e-05	0.21641	0.00010232	0.092199	4.359e-05	472.78	45.704	0.28335	45.704	45.569	45.852	0					24	14	2	0	0	0	0.051839	1	12486	12486
AAGITSIGVR	10	Unmodified	_AAGITSIGVR_					0	0	0	0	NbD048481.1;NbD031080.1	NbD048481.1	NbD048481.1	MULTI-MSMS	KSI010823_A1_G42E_4ul	AvrRpm1 G42E	472.78	2	472.78	943.545	-0.019019	-8.992e-06	0.1078	5.0966e-05	0.088782	4.1974e-05	472.78	45.761	0.26165	45.761	45.628	45.889	0					21	13	2	0	0	0	0.011483	1	12936	12936
AAGLPAACGVNIPYK	15	Unmodified	_AAGLPAACGVNIPYK_					0	0	0	0	NbD048336.1	NbD048336.1	NbD048336.1	MULTI-MSMS	KSI010823_MAMI_1521	MAMI Af1521	751.395	2	751.395	1500.78	-0.10227	-7.6847e-05	0.071471	5.3703e-05	-0.030802	-2.3145e-05	751.395	63.074	0.29862	63.074	62.933	63.232	0					23	15	2	0	0	0	0.019743	1	18610	18610
AAGLPAACGVNIPYK	15	Unmodified	_AAGLPAACGVNIPYK_					0	0	0	0	NbD048336.1	NbD048336.1	NbD048336.1	MULTI-MSMS	KSI010823_MAMI_G42E	MAMI G42E	751.395	2	751.395	1500.78	-0.09959	-7.4831e-05	-0.16276	-0.0001223	-0.26235	-0.00019713	751.395	62.488	0.31771	62.488	62.37	62.688	0					36	16	3	0	0	0	0.010179	1	18211	18211
AAGLPAACGVNIPYK	15	Unmodified	_AAGLPAACGVNIPYK_					0	0	0	0	NbD048336.1	NbD048336.1	NbD048336.1	MULTI-MSMS	KSI010823_MAMI+A1_1521	MAMI+AvrRpm1 Af1521	751.395	2	751.395	1500.78	-0.05891	-4.4264e-05	-0.069076	-5.1904e-05	-0.12799	-9.6168e-05	751.395	62.728	0.24831	62.728	62.645	62.893	0					27	12	3	0	0	0	0.00056117	1	18738	18738
AAGLPAACGVNIPYK	15	Unmodified	_AAGLPAACGVNIPYK_					0	0	0	0	NbD048336.1	NbD048336.1	NbD048336.1	MULTI-MSMS	KSI010823_MAMI+A1_G42E	MAMI+AvrRpm1 G42E	751.395	2	751.395	1500.78	-0.10544	-7.9226e-05	-0.12242	-9.1987e-05	-0.22786	-0.00017121	751.395	61.848	0.28001	61.848	61.7	61.98	0					34	14	3	0	0	0	2.8167e-05	1	18459	18459
AAGLPAACGVNIPYK	15	Unmodified	_AAGLPAACGVNIPYK_					0	0	0	0	NbD048336.1	NbD048336.1	NbD048336.1	MULTI-MSMS	KSI010823_A1_1521_4ul	AvrRpm1 Af1521	751.395	2	751.395	1500.78	0.0013108	9.8495e-07	0.032349	2.4307e-05	0.03366	2.5292e-05	751.395	62.109	0.28349	62.109	61.975	62.258	0					32	14	3	0	0	0	2.8305e-05	1	19038	19038
AAGLPAACGVNIPYK	15	Unmodified	_AAGLPAACGVNIPYK_					0	0	0	0	NbD048336.1	NbD048336.1	NbD048336.1	MULTI-MSMS	KSI010823_A1_G42E_4ul	AvrRpm1 G42E	751.896	2	751.395	1500.78	-0.054064	-4.0624e-05	-0.012922	-9.7094e-06	-0.066986	-5.0333e-05	751.395	62.189	0.28439	62.189	62.02	62.304	0					36	14	3	0	0	0	2.8451e-05	1	19094	19094
AAGLPSTCGVNIPYAISPSTDCSK	24	Unmodified	_AAGLPSTCGVNIPYAISPSTDCSK_					0	0	0	0	NbE44070139.1	NbE44070139.1	NbE44070139.1	MULTI-MSMS	KSI010823_A1_1521_4ul	AvrRpm1 Af1521	822.727	3	822.726	2465.16	-0.0047504	-3.9082e-06	-0.69287	-0.00057005	-0.69762	-0.00057395	822.726	73.871	0.59275	73.871	73.54	74.133	0					60	20	6	0	0	0	0.0026981	1	23353	23353
AAGLPSTCGVNIPYAISPSTDCSK	24	Unmodified	_AAGLPSTCGVNIPYAISPSTDCSK_					0	0	0	0	NbE44070139.1	NbE44070139.1	NbE44070139.1	MULTI-MSMS	KSI010823_A1_G42E_4ul	AvrRpm1 G42E	823.061	3	822.726	2465.16	0.032193	2.6486e-05	-0.28016	-0.00023049	-0.24797	-0.00020401	823.061	73.791	0.32681	73.791	73.632	73.959	0					56	17	5	0	0	0	0.0004527	1	23355	23355
AAGLSVEIVHYDPK	14	Unmodified	_AAGLSVEIVHYDPK_					0	0	0	0	NbD028459.1;NbE03062017.1;NbE05066068.1;NbD015466.1	NbD028459.1	NbD028459.1	MULTI-MSMS	KSI010823_MAMI+A1_1521	MAMI+AvrRpm1 Af1521	500.268	3	500.268	1497.78	0.0043749	2.1886e-06	0.24319	0.00012166	0.24757	0.00012385	500.268	57.181	0.35938	57.181	57.025	57.385	0					28	18	2	0	0	0	0.036706	1	16691	16691
AAGLSVEIVHYDPK	14	Unmodified	_AAGLSVEIVHYDPK_					0	0	0	0	NbD028459.1;NbE03062017.1;NbE05066068.1;NbD015466.1	NbD028459.1	NbD028459.1	MULTI-MSMS	KSI010823_MAMI+A1_G42E	MAMI+AvrRpm1 G42E	500.268	3	500.268	1497.78	0.10499	5.2522e-05	-0.23815	-0.00011914	-0.13316	-6.6615e-05	500.268	56.192	0.30362	56.192	56.05	56.353	0					33	15	3	0	0	0	0.040433	1	16367	16367
AAGLSVEIVHYDPK	14	Unmodified	_AAGLSVEIVHYDPK_					0	0	0	0	NbD028459.1;NbE03062017.1;NbE05066068.1;NbD015466.1	NbD028459.1	NbD028459.1	MULTI-MSMS	KSI010823_A1_G42E_4ul	AvrRpm1 G42E	500.268	3	500.268	1497.78	0.18478	9.2441e-05	-0.043246	-2.1634e-05	0.14154	7.0807e-05	500.268	56.31	0.31641	56.31	56.146	56.462	0					38	16	3	0	0	0	0.00073402	1	16926	16926
AAIEEVQPEK	10	Unmodified	_AAIEEVQPEK_					0	0	0	0	NbD000885.1	NbD000885.1	NbD000885.1	MULTI-MSMS	KSI010823_MAMI+A1_G42E	MAMI+AvrRpm1 G42E	557.293	2	557.293	1112.57	-0.27552	-0.00015355	0.33839	0.00018858	0.062867	3.5036e-05	557.293	35.956	0.1694	35.956	35.894	36.063	0					12	8	2	0	0	0	0.006483	1	8873	8873
AAIKEESEGNLK	12	Unmodified	_AAIKEESEGNLK_					0	0	0	1	NbD021416.1	NbD021416.1	NbD021416.1	MULTI-MSMS	KSI010823_MAMI+A1_1521	MAMI+AvrRpm1 Af1521	430.23	3	430.23	1287.67	0.13959	6.0054e-05	-0.020272	-8.7217e-06	0.11931	5.1332e-05	430.23	27.164	0.22857	27.164	27.025	27.253	0					28	11	3	0	0	0	0.00042177	1	5601	5601
AAIKEESEGNLK	12	Unmodified	_AAIKEESEGNLK_					0	0	0	1	NbD021416.1	NbD021416.1	NbD021416.1	MULTI-MSMS	KSI010823_MAMI+A1_G42E	MAMI+AvrRpm1 G42E	430.23	3	430.23	1287.67	-0.044072	-1.8961e-05	0.023845	1.0259e-05	-0.020227	-8.7024e-06	430.23	26.083	0.22998	26.083	25.977	26.207	0					25	11	3	0	0	0	0.0004861	1	5265	5265
AAIKEESEGNLK	12	Unmodified	_AAIKEESEGNLK_					0	0	0	1	NbD021416.1	NbD021416.1	NbD021416.1	MULTI-MSMS	KSI010823_A1_1521_4ul	AvrRpm1 Af1521	430.23	3	430.23	1287.67	0.26361	0.00011341	-0.11786	-5.0705e-05	0.14575	6.2706e-05	430.23	26.156	0.32322	26.156	26.011	26.334	0					42	16	4	0	0	0	0.00045985	1	5516	5516
AAIKEESEGNLK	12	Unmodified	_AAIKEESEGNLK_					0	0	0	1	NbD021416.1	NbD021416.1	NbD021416.1	MULTI-MSMS	KSI010823_A1_G42E_4ul	AvrRpm1 G42E	430.23	3	430.23	1287.67	0.16888	7.2659e-05	-0.12806	-5.5093e-05	0.040828	1.7565e-05	430.23	26.036	0.33731	26.036	25.906	26.243	0					46	17	4	0	0	0	5.0075e-08	1	5505	5505
AAIKEESEGNLK	12	Unmodified	_AAIKEESEGNLK_					0	0	0	1	NbD021416.1	NbD021416.1	NbD021416.1	MULTI-MSMS	KSI010823_A1_G42E_4ul	AvrRpm1 G42E	644.841	2	644.841	1287.67	0.16762	0.00010809	0.075787	4.887e-05	0.24341	0.00015696	644.841	26.047	0.16732	26.047	25.964	26.131	0					20	8	3	0	0	0	0.00096927	1	5519	5519
AAKPPPIGPK	10	Unmodified	_AAKPPPIGPK_					0	0	0	1	NbD023250.1;NbE03056665.1;NbD009904.1;NbD005403.1	NbD023250.1	NbD023250.1	MULTI-MSMS	KSI010823_A1_G42E_4ul	AvrRpm1 G42E	325.871	3	325.871	974.591	0.19019	6.1978e-05	0.21166	6.8975e-05	0.40185	0.00013095	325.871	26.797	0.25098	26.797	26.579	26.83	0					16	13	2	0	0	0	0.033391	1	5772	5772
AALETGASLAPAESR	15	Unmodified	_AALETGASLAPAESR_					0	0	0	0	NbD037366.1;NbD011005.1	NbD037366.1	NbD037366.1	MSMS	KSI010823_A1_1521_4ul	AvrRpm1 Af1521	722.375	2	722.376	1442.74	NaN	NaN	NaN	NaN	NaN	NaN	NaN	48.585	1	48.585	48.085	49.085	0								0	0	0	3.6425e-15	1	13951	13951
AALPAPR	7	Unmodified	_AALPAPR_					0	0	0	0	NbD007457.1;NbD028046.1	NbD007457.1;NbD028046.1	NbD007457.1	MULTI-MSMS	KSI010823_MAMI_1521	MAMI Af1521	348.214	2	348.214	694.413	0.23121	8.0512e-05	0.14838	5.1668e-05	0.37959	0.00013218	348.214	33.524	0.59589	33.524	33.181	33.777	0					42	31	2	0	0	0	0.040876	1	7706	7706
AALPAPR	7	Unmodified	_AALPAPR_					0	0	0	0	NbD007457.1;NbD028046.1	NbD007457.1;NbD028046.1	NbD007457.1	MULTI-MSMS	KSI010823_MAMI+A1_1521	MAMI+AvrRpm1 Af1521	348.214	2	348.214	694.413	0.52034	0.00018119	-0.12514	-4.3574e-05	0.3952	0.00013761	348.213	33.611	0.5089	33.611	33.345	33.854	0					54	26	3	0	0	0	0.035354	1	7896	7896
AALPAPR	7	Unmodified	_AALPAPR_					0	0	0	0	NbD007457.1;NbD028046.1	NbD007457.1;NbD028046.1	NbD007457.1	MULTI-MSMS	KSI010823_MAMI+A1_G42E	MAMI+AvrRpm1 G42E	348.214	2	348.214	694.413	0.44796	0.00015598	-0.010561	-3.6775e-06	0.43739	0.00015231	348.213	32.512	0.66296	32.512	32.161	32.823	0					65	34	3	0	0	0	0.040876	1	7542	7542
AALPAPR	7	Unmodified	_AALPAPR_					0	0	0	0	NbD007457.1;NbD028046.1	NbD007457.1;NbD028046.1	NbD007457.1	MULTI-MSMS	KSI010823_A1_1521_4ul	AvrRpm1 Af1521	348.214	2	348.214	694.413	0.76755	0.00026727	-0.25459	-8.8651e-05	0.51296	0.00017862	348.213	32.668	0.5596	32.668	32.417	32.976	0					57	29	3	0	0	0	0.019815	1	7881	7881
AALPAPR	7	Unmodified	_AALPAPR_					0	0	0	0	NbD007457.1;NbD028046.1	NbD007457.1;NbD028046.1	NbD007457.1	MULTI-MSMS	KSI010823_A1_G42E_4ul	AvrRpm1 G42E	348.214	2	348.214	694.413	0.37201	0.00012954	0.064037	2.2299e-05	0.43605	0.00015184	348.214	32.589	0.56264	32.589	32.297	32.86	0					66	29	3	0	0	0	0.019815	1	7885	7885
AALSTTDVIELPTPDQLK	18	Unmodified	_AALSTTDVIELPTPDQLK_					0	0	0	0	NbD049163.1;NbD043166.1	NbD049163.1	NbD049163.1	MSMS	KSI010823_A1_G42E_4ul	AvrRpm1 G42E	956.518	2	956.517	1911.02	NaN	NaN	NaN	NaN	NaN	NaN	NaN	80.566	1	80.566	80.066	81.066	0								0	0	0	8.5103e-05	1	25808	25808
AALTAGADKDEEDSEGR	17	Unmodified	_AALTAGADKDEEDSEGR_					0	0	0	1	NbE03057427.1;NbD022316.1;NbD015455.1	NbE03057427.1;NbD015455.1	NbD015455.1	MULTI-MSMS	KSI010823_A1_G42E_4ul	AvrRpm1 G42E	578.931	3	578.931	1733.77	-0.063873	-3.6978e-05	-0.096239	-5.5716e-05	-0.16011	-9.2694e-05	579.265	28.826	0.2603	28.826	28.756	29.017	0					28	14	3	0	0	0	9.4325e-09	1	6543	6543
AANAQAALAYK	11	Unmodified	_AANAQAALAYK_					0	0	0	0	NbD014130.1;NbD008017.1	NbD014130.1	NbD014130.1	MULTI-MSMS	KSI010823_A1_G42E_4ul	AvrRpm1 G42E	546.801	2	546.296	1090.58	0.18497	0.00010105	1.4304	0.0007814	1.6153	0.00088244	546.296	37.607	0.30117	37.607	37.477	37.778	0					30	15	3	0	0	0	0.0030377	2	9797	9797;9802
AANIESGGEFTVSGADEILK	20	Unmodified	_AANIESGGEFTVSGADEILK_					0	0	0	0	NbD025509.1	NbD025509.1	NbD025509.1	MULTI-MSMS	KSI010823_MAMI+A1_1521	MAMI+AvrRpm1 Af1521	1005	2	1004.5	2006.98	-0.52815	-0.00053052	0.57479	0.00057737	0.046643	4.6853e-05	1004.5	73.039	0.38055	73.039	72.861	73.241	0					62	21	4	0	0	0	1.9897e-13	1	22431	22431
AANIESGGEFTVSGADEILK	20	Unmodified	_AANIESGGEFTVSGADEILK_					0	0	0	0	NbD025509.1	NbD025509.1	NbD025509.1	MULTI-MSMS	KSI010823_MAMI+A1_G42E	MAMI+AvrRpm1 G42E	1005	2	1004.5	2006.98	-0.24342	-0.00024451	0.14546	0.00014611	-0.097961	-9.8401e-05	1004.5	72.04	0.43189	72.04	71.844	72.276	0					74	24	4	0	0	0	2.1043e-13	1	22107	22107
AANIESGGEFTVSGADEILK	20	Unmodified	_AANIESGGEFTVSGADEILK_					0	0	0	0	NbD025509.1	NbD025509.1	NbD025509.1	MULTI-MSMS	KSI010823_A1_G42E_4ul	AvrRpm1 G42E	1005	2	1004.5	2006.98	-0.20568	-0.0002066	0.14546	0.00014611	-0.06022	-6.049e-05	1005	72.361	0.33986	72.361	72.192	72.532	0					47	17	3	0	0	0	5.7392e-10	1	22850	22850
AAPAAEGLAVTALR	14	Acetyl (Protein N-term)	_(Acetyl (Protein N-term))AAPAAEGLAVTALR_					1	0	0	0	NbD025035.1	NbD025035.1	NbD025035.1	MULTI-MSMS	KSI010823_A1_G42E_4ul	AvrRpm1 G42E	676.88	2	676.88	1351.75	0.092072	6.2322e-05	0.13691	9.2673e-05	0.22898	0.00015499	676.88	83.446	0.28047	83.446	83.307	83.587	0					27	16	2	0	0	0	0.0132	1	26813	26813
AAQDALLTR	9	Unmodified	_AAQDALLTR_					0	0	0	0	NbE03060872.1;NbD004396.1	NbE03060872.1	NbE03060872.1	MULTI-MSMS	KSI010823_MAMI_1521	MAMI Af1521	479.77	2	479.769	957.524	-0.49301	-0.00023653	0.6416	0.00030782	0.14859	7.1288e-05	479.77	41.793	0.32044	41.793	41.668	41.989	0					39	16	3	0	0	0	0.0064873	1	10754	10754
AAQDALLTR	9	Unmodified	_AAQDALLTR_					0	0	0	0	NbE03060872.1;NbD004396.1	NbE03060872.1	NbE03060872.1	MULTI-MSMS	KSI010823_MAMI_G42E	MAMI G42E	479.769	2	479.769	957.524	-0.43443	-0.00020842	0.5168	0.00024794	0.082368	3.9518e-05	479.77	41.58	0.51984	41.58	41.447	41.967	0					48	27	3	0	0	0	0.039313	1	10508	10508
AAQDALLTR	9	Unmodified	_AAQDALLTR_					0	0	0	0	NbE03060872.1;NbD004396.1	NbE03060872.1	NbE03060872.1	MULTI-MSMS	KSI010823_MAMI+A1_1521	MAMI+AvrRpm1 Af1521	479.769	2	479.769	957.524	-0.29398	-0.00014104	0.54199	0.00026003	0.24801	0.00011899	479.77	41.651	0.33395	41.651	41.52	41.853	0					43	17	3	0	0	0	0.0064873	1	10902	10902
AAQDALLTR	9	Unmodified	_AAQDALLTR_					0	0	0	0	NbE03060872.1;NbD004396.1	NbE03060872.1	NbE03060872.1	MULTI-MSMS	KSI010823_MAMI+A1_G42E	MAMI+AvrRpm1 G42E	479.769	2	479.769	957.524	-0.22624	-0.00010854	0.39599	0.00018998	0.16975	8.1439e-05	479.77	40.696	0.56805	40.696	40.556	41.124	0					70	29	4	0	0	0	0.0064378	1	10601	10601
AAQDALLTR	9	Unmodified	_AAQDALLTR_					0	0	0	0	NbE03060872.1;NbD004396.1	NbE03060872.1	NbE03060872.1	MULTI-MSMS	KSI010823_A1_1521_4ul	AvrRpm1 Af1521	479.769	2	479.769	957.524	0.099666	4.7817e-05	0.14724	7.064e-05	0.2469	0.00011846	479.769	40.77	0.40857	40.77	40.593	41.001	0					62	21	4	0	0	0	0.001842	1	10968	10968
AAQDALLTR	9	Unmodified	_AAQDALLTR_					0	0	0	0	NbE03060872.1;NbD004396.1	NbE03060872.1	NbE03060872.1	MULTI-MSMS	KSI010823_A1_G42E_4ul	AvrRpm1 G42E	479.77	2	479.769	957.524	-0.36446	-0.00017485	0.411	0.00019718	0.04654	2.2329e-05	479.77	40.742	0.54049	40.742	40.599	41.14	0					80	28	4	0	0	0	0.001842	1	11002	11002
AAQDIANAELAPTHPIR	17	Unmodified	_AAQDIANAELAPTHPIR_					0	0	0	0	NbD045776.1;NbD015146.1	NbD045776.1	NbD045776.1	MULTI-MSMS	KSI010823_MAMI+A1_1521	MAMI+AvrRpm1 Af1521	596.986	3	596.651	1786.93	-0.062676	-3.7396e-05	0.15348	9.1575e-05	0.090806	5.418e-05	596.651	50.572	0.21187	50.572	50.452	50.664	0					18	11	2	0	0	0	4.5664e-08	1	14243	14243
AAQDIANAELAPTHPIR	17	Unmodified	_AAQDIANAELAPTHPIR_					0	0	0	0	NbD045776.1;NbD015146.1	NbD045776.1	NbD045776.1	MULTI-MSMS	KSI010823_MAMI+A1_G42E	MAMI+AvrRpm1 G42E	596.986	3	596.651	1786.93	0.15653	9.3393e-05	-0.37356	-0.00022289	-0.21703	-0.00012949	596.651	49.707	0.1883	49.707	49.604	49.792	0					20	9	3	0	0	0	1.4198e-05	1	13984	13984
AAQDIANAELAPTHPIR	17	Unmodified	_AAQDIANAELAPTHPIR_					0	0	0	0	NbD045776.1;NbD015146.1	NbD045776.1	NbD045776.1	MULTI-MSMS	KSI010823_A1_1521_4ul	AvrRpm1 Af1521	596.651	3	596.651	1786.93	-0.0024268	-1.4479e-06	-0.37244	-0.00022222	-0.37486	-0.00022366	596.986	49.794	0.22324	49.794	49.67	49.893	0					27	11	3	0	0	0	1.0466e-08	1	14420	14420
AAQDIANAELAPTHPIR	17	Unmodified	_AAQDIANAELAPTHPIR_					0	0	0	0	NbD045776.1;NbD015146.1	NbD045776.1	NbD045776.1	MULTI-MSMS	KSI010823_A1_G42E_4ul	AvrRpm1 G42E	596.651	3	596.651	1786.93	0.19558	0.00011669	-0.067704	-4.0396e-05	0.12788	7.6297e-05	596.651	49.67	0.29819	49.67	49.587	49.885	0					26	15	2	0	0	0	1.2965e-08	2	14428	14414;14428
AAQDIATTELAPTHPIR	17	Unmodified	_AAQDIATTELAPTHPIR_					0	0	0	0	NbD019050.1;NbD017822.1	NbD019050.1	NbD019050.1	MSMS	KSI010823_MAMI_G42E	MAMI G42E	602.323	3	602.323	1803.95	NaN	NaN	NaN	NaN	NaN	NaN	NaN	51.392	1	51.392	50.892	51.892	0								0	0	0	0.0080091	1	14154	14154
AAQDIATTELAPTHPIR	17	Unmodified	_AAQDIATTELAPTHPIR_					0	0	0	0	NbD019050.1;NbD017822.1	NbD019050.1	NbD019050.1	MSMS	KSI010823_MAMI+A1_1521	MAMI+AvrRpm1 Af1521	602.323	3	602.323	1803.95	NaN	NaN	NaN	NaN	NaN	NaN	NaN	51.459	1	51.459	50.959	51.959	0								0	0	0	3.8054e-06	1	14563	14563
AAQDIATTELAPTHPIR	17	Unmodified	_AAQDIATTELAPTHPIR_					0	0	0	0	NbD019050.1;NbD017822.1	NbD019050.1	NbD019050.1	MULTI-MSMS	KSI010823_MAMI+A1_G42E	MAMI+AvrRpm1 G42E	602.323	3	602.323	1803.95	-0.17008	-0.00010244	0.54225	0.00032661	0.37217	0.00022416	602.324	50.657	0.23865	50.657	50.5	50.739	0					21	12	3	0	0	0	1.3854e-08	1	14305	14305
AAQIFSDSK	9	Unmodified	_AAQIFSDSK_					0	0	0	0	NbD017559.1;NbE03059012.1	NbD017559.1	NbD017559.1	MULTI-MSMS	KSI010823_MAMI+A1_1521	MAMI+AvrRpm1 Af1521	483.748	2	483.748	965.482	-0.05425	-2.6243e-05	-0.72096	-0.00034876	-0.77521	-0.00037501	483.748	36.847	0.32998	36.847	36.697	37.027	0					35	20	3	0	0	0	0.010234	1	9135	9135
AAQIFSDSK	9	Unmodified	_AAQIFSDSK_					0	0	0	0	NbD017559.1;NbE03059012.1	NbD017559.1	NbD017559.1	MULTI-MSMS	KSI010823_MAMI+A1_G42E	MAMI+AvrRpm1 G42E	483.748	2	483.748	965.482	-0.14345	-6.9396e-05	-0.46507	-0.00022497	-0.60852	-0.00029437	483.748	35.956	0.33459	35.956	35.817	36.152	0					40	18	3	0	0	0	0.039313	1	8834	8834
AAQIFSDSK	9	Unmodified	_AAQIFSDSK_					0	0	0	0	NbD017559.1;NbE03059012.1	NbD017559.1	NbD017559.1	MULTI-MSMS	KSI010823_A1_1521_4ul	AvrRpm1 Af1521	483.748	2	483.748	965.482	-0.015586	-7.5398e-06	-0.18909	-9.147e-05	-0.20467	-9.901e-05	483.748	35.967	0.22281	35.967	35.801	36.023	0					26	13	3	0	0	0	0.010367	1	9129	9129
AAQIFSDSK	9	Unmodified	_AAQIFSDSK_					0	0	0	0	NbD017559.1;NbE03059012.1	NbD017559.1	NbD017559.1	MULTI-MSMS	KSI010823_A1_G42E_4ul	AvrRpm1 G42E	484.188	2	483.748	965.482	-0.15177	-7.3419e-05	-0.49662	-0.00024024	-0.6484	-0.00031366	483.748	36.049	0.37624	36.049	35.893	36.269	0					39	22	3	0	0	0	0.0066696	2	9197	9197;9211
AASDDEPFAGLAFK	14	Unmodified	_AASDDEPFAGLAFK_					0	0	0	0	NbE03059857.1;NbD044251.1;NbD030619.1	NbE03059857.1	NbE03059857.1	MSMS	KSI010823_A1_1521_4ul	AvrRpm1 Af1521	719.845	2	719.846	1437.68	NaN	NaN	NaN	NaN	NaN	NaN	NaN	73.05	1	73.05	72.55	73.55	0								0	0	0	1.46e-05	1	23053	23053
AASEMAEAAASGGK	14	Oxidation (M)	_AASEM(Oxidation (M))AEAAASGGK_		AASEM(1)AEAAASGGK		AASEM(78)AEAAASGGK	0	0	1	0	NbE05068618.1;NbD052074.1;NbD048892.1	NbE05068618.1	NbE05068618.1	MULTI-MSMS	KSI010823_A1_G42E_4ul	AvrRpm1 G42E	633.785	2	633.785	1265.56	-0.35525	-0.00022515	0.51621	0.00032717	0.16097	0.00010202	633.785	24.854	0.2468	24.854	24.758	25.005	0					17	12	2	0	0	0	0.00039774	1	5114	5114
AASFNIIPSSTGAAK	15	Unmodified	_AASFNIIPSSTGAAK_					0	0	0	0	NbD008810.1;NbD031106.1;NbD021416.1;NbD034382.1;NbD033988.1;NbD042406.1	NbD008810.1;NbD021416.1;NbD033988.1;NbD042406.1	NbD008810.1	MULTI-MSMS	KSI010823_MAMI_1521	MAMI Af1521	717.883	2	717.883	1433.75	0.16314	0.00011712	-0.15437	-0.00011082	0.0087723	6.2975e-06	717.883	60.228	0.50591	60.228	60.002	60.508	0					71	26	4	0	0	0	3.7132e-05	1	17513	17513
AASFNIIPSSTGAAK	15	Unmodified	_AASFNIIPSSTGAAK_					0	0	0	0	NbD008810.1;NbD031106.1;NbD021416.1;NbD034382.1;NbD033988.1;NbD042406.1	NbD008810.1;NbD021416.1;NbD033988.1;NbD042406.1	NbD008810.1	MULTI-MSMS	KSI010823_MAMI_G42E	MAMI G42E	717.883	2	717.883	1433.75	0.23131	0.00016605	-0.32181	-0.00023102	-0.090494	-6.4964e-05	717.883	60.074	0.44366	60.074	59.898	60.342	0					72	23	4	0	0	0	3.6627e-05	1	17298	17298
AASFNIIPSSTGAAK	15	Unmodified	_AASFNIIPSSTGAAK_					0	0	0	0	NbD008810.1;NbD031106.1;NbD021416.1;NbD034382.1;NbD033988.1;NbD042406.1	NbD008810.1;NbD021416.1;NbD033988.1;NbD042406.1	NbD008810.1	MULTI-MSMS	KSI010823_MAMI+A1_1521	MAMI+AvrRpm1 Af1521	717.883	2	717.883	1433.75	0.055786	4.0048e-05	-0.17293	-0.00012414	-0.11714	-8.4096e-05	717.883	60.144	0.54493	60.144	59.943	60.488	0					84	28	4	0	0	0	3.5331e-05	1	17717	17717
AASFNIIPSSTGAAK	15	Unmodified	_AASFNIIPSSTGAAK_					0	0	0	0	NbD008810.1;NbD031106.1;NbD021416.1;NbD034382.1;NbD033988.1;NbD042406.1	NbD008810.1;NbD021416.1;NbD033988.1;NbD042406.1	NbD008810.1	MULTI-MSMS	KSI010823_MAMI+A1_G42E	MAMI+AvrRpm1 G42E	717.883	2	717.883	1433.75	0.3557	0.00025535	-0.47503	-0.00034102	-0.11933	-8.5665e-05	717.883	59.288	0.58176	59.288	59.035	59.617	0					101	30	5	0	0	0	3.6484e-05	1	17454	17454
AASFNIIPSSTGAAK	15	Unmodified	_AASFNIIPSSTGAAK_					0	0	0	0	NbD008810.1;NbD031106.1;NbD021416.1;NbD034382.1;NbD033988.1;NbD042406.1	NbD008810.1;NbD021416.1;NbD033988.1;NbD042406.1	NbD008810.1	MULTI-MSMS	KSI010823_A1_1521_4ul	AvrRpm1 Af1521	717.883	2	717.883	1433.75	0.11765	8.446e-05	-0.16866	-0.00012108	-0.051005	-3.6616e-05	717.883	59.514	0.57194	59.514	59.222	59.794	0					100	30	4	0	0	0	3.0218e-05	1	18001	18001
AASFNIIPSSTGAAK	15	Unmodified	_AASFNIIPSSTGAAK_					0	0	0	0	NbD008810.1;NbD031106.1;NbD021416.1;NbD034382.1;NbD033988.1;NbD042406.1	NbD008810.1;NbD021416.1;NbD033988.1;NbD042406.1	NbD008810.1	MULTI-MSMS	KSI010823_A1_G42E_4ul	AvrRpm1 G42E	717.883	2	717.883	1433.75	0.21221	0.00015234	-0.27027	-0.00019402	-0.058066	-4.1685e-05	717.883	59.441	0.61583	59.441	59.195	59.811	0					111	32	5	0	0	0	3.0218e-05	1	18022	18022
AASGLPIDLK	10	Unmodified	_AASGLPIDLK_					0	0	0	0	NbE05066384.1;NbD044310.1;NbD017623.1	NbE05066384.1	NbE05066384.1	MULTI-MSMS	KSI010823_A1_G42E_4ul	AvrRpm1 G42E	492.79	2	492.79	983.565	0.093822	4.6235e-05	-0.29598	-0.00014586	-0.20216	-9.9623e-05	492.79	58.88	0.24038	58.88	58.724	58.964	0					19	13	2	0	0	0	0.02392	1	17866	17866
AASMEEVLR	9	Oxidation (M)	_AASM(Oxidation (M))EEVLR_		AASM(1)EEVLR		AASM(52)EEVLR	0	0	1	0	NbD037785.1;NbD013350.1	NbD037785.1	NbD037785.1	MULTI-MSMS	KSI010823_MAMI_G42E	MAMI G42E	511.253	2	511.253	1020.49	0.17745	9.0724e-05	-0.19874	-0.00010161	-0.021289	-1.0884e-05	511.253	32.929	0.29512	32.929	32.773	33.068	0					28	15	2	0	0	0	0.029159	1	7378	7378
AASMEEVLR	9	Oxidation (M)	_AASM(Oxidation (M))EEVLR_		AASM(1)EEVLR		AASM(55)EEVLR	0	0	1	0	NbD037785.1;NbD013350.1	NbD037785.1	NbD037785.1	MULTI-MSMS	KSI010823_MAMI+A1_1521	MAMI+AvrRpm1 Af1521	511.253	2	511.253	1020.49	0.17541	8.9681e-05	-0.042338	-2.1646e-05	0.13308	6.8035e-05	511.253	33.069	0.35989	33.069	32.928	33.288	0					44	18	3	0	0	0	0.025706	1	7777	7777
AASMEEVLR	9	Oxidation (M)	_AASM(Oxidation (M))EEVLR_		AASM(1)EEVLR		AASM(70)EEVLR	0	0	1	0	NbD037785.1;NbD013350.1	NbD037785.1	NbD037785.1	MULTI-MSMS	KSI010823_MAMI+A1_G42E	MAMI+AvrRpm1 G42E	511.253	2	511.253	1020.49	0.010925	5.5853e-06	0.25277	0.00012923	0.2637	0.00013481	511.253	32.045	0.39507	32.045	31.898	32.293	0					40	20	3	0	0	0	0.013563	1	7411	7411
AASMEEVLR	9	Oxidation (M)	_AASM(Oxidation (M))EEVLR_		AASM(1)EEVLR		AASM(100)EEVLR	0	0	1	0	NbD037785.1;NbD013350.1	NbD037785.1	NbD037785.1	MULTI-MSMS	KSI010823_A1_1521_4ul	AvrRpm1 Af1521	511.253	2	511.253	1020.49	-0.0038071	-1.9464e-06	0.12484	6.3825e-05	0.12103	6.1879e-05	511.253	32.21	0.33782	32.21	32.023	32.361	0					36	17	3	0	0	0	0.0024748	1	7753	7753
AASMEEVLR	9	Oxidation (M)	_AASM(Oxidation (M))EEVLR_		AASM(1)EEVLR		AASM(92)EEVLR	0	0	1	0	NbD037785.1;NbD013350.1	NbD037785.1	NbD037785.1	MULTI-MSMS	KSI010823_A1_G42E_4ul	AvrRpm1 G42E	511.253	2	511.253	1020.49	0.19374	9.905e-05	0.015067	7.7032e-06	0.20881	0.00010675	511.253	32.046	0.39813	32.046	31.824	32.222	0					48	20	3	0	0	0	0.0034491	1	7692	7692
AASPLLSSQSLVSVYDK	17	Acetyl (Protein N-term)	_(Acetyl (Protein N-term))AASPLLSSQSLVSVYDK_					1	0	0	0	NbE44070734.1;NbD003503.1	NbE44070734.1	NbE44070734.1	MULTI-MSMS	KSI010823_A1_G42E_4ul	AvrRpm1 G42E	904.479	2	903.978	1805.94	0.0029489	2.6658e-06	-0.12794	-0.00011566	-0.12499	-0.00011299	903.978	92.89	0.30302	92.89	92.731	93.034	0					121	37	4	0	0	0	0.00043251	1	29502	29502
AASQLVSAGVK	11	Unmodified	_AASQLVSAGVK_					0	0	0	0	NbD042083.1;NbD005389.1	NbD042083.1	NbD042083.1	MSMS	KSI010823_A1_G42E_4ul	AvrRpm1 G42E	515.798	2	515.798	1029.58	NaN	NaN	NaN	NaN	NaN	NaN	NaN	37.514	1	37.514	37.014	38.014	0								0	0	0	0.01281	1	9796	9796
AASSPGIIR	9	Unmodified	_AASSPGIIR_					0	0	0	0	NbD014396.1	NbD014396.1	NbD014396.1	MULTI-MSMS	KSI010823_MAMI_1521	MAMI Af1521	435.908	2	436.253	870.492	-0.23073	-0.00010066	0.42507	0.00018544	0.19434	8.4779e-05	436.254	26.573	0.71764	26.573	26.457	27.175	0					156	58	4	0	0	0	0.0099137	2	5273	5244;5273
AASSPGIIR	9	Unmodified	_AASSPGIIR_					0	0	0	0	NbD014396.1	NbD014396.1	NbD014396.1	MULTI-MSMS	KSI010823_MAMI_G42E	MAMI G42E	435.907	2	436.253	870.492	-0.0014196	-6.193e-07	0.35691	0.0001557	0.35549	0.00015508	436.254	26.847	0.74797	26.847	26.615	27.363	0					115	43	3	0	0	0	0.003147	1	5199	5199
AASSPGIIR	9	Unmodified	_AASSPGIIR_					0	0	0	0	NbD014396.1	NbD014396.1	NbD014396.1	MULTI-MSMS	KSI010823_MAMI+A1_1521	MAMI+AvrRpm1 Af1521	436.253	2	436.253	870.492	-0.13837	-6.0363e-05	0.45589	0.00019888	0.31752	0.00013852	436.254	26.823	0.87233	26.823	26.635	27.507	0					117	48	3	0	0	0	0.036511	1	5641	5641
AASSPGIIR	9	Unmodified	_AASSPGIIR_					0	0	0	0	NbD014396.1	NbD014396.1	NbD014396.1	MULTI-SECPEP	KSI010823_MAMI+A1_G42E	MAMI+AvrRpm1 G42E	436.89	2	436.253	870.492	0.10368	4.5231e-05	0.19425	8.4742e-05	0.29793	0.00012997	436.253	25.81	0.81777	25.81	25.666	26.484	0					109	46	3	0	0	0	0.047569	1	5181	5181
AASSPGIIR	9	Unmodified	_AASSPGIIR_					0	0	0	0	NbD014396.1	NbD014396.1	NbD014396.1	MULTI-MSMS	KSI010823_A1_1521_4ul	AvrRpm1 Af1521	436.254	2	436.253	870.492	0.30346	0.00013239	0.27495	0.00011995	0.57841	0.00025233	436.253	25.888	0.41514	25.888	25.769	26.184	0					35	22	3	0	0	0	0.039949	1	5418	5418
AASSPGIIR	9	Unmodified	_AASSPGIIR_					0	0	0	0	NbD014396.1	NbD014396.1	NbD014396.1	MULTI-MSMS	KSI010823_A1_G42E_4ul	AvrRpm1 G42E	436.254	2	436.253	870.492	0.21301	9.2926e-05	0.11997	5.2339e-05	0.33298	0.00014527	436.253	25.785	0.57766	25.785	25.685	26.263	0					61	30	3	0	0	0	0.032595	1	5414	5414
AASWCIEK	8	Acetyl (Protein N-term)	_(Acetyl (Protein N-term))AASWCIEK_					1	0	0	0	NbD017355.1;NbD025064.1	NbD017355.1;NbD025064.1	NbD017355.1	MULTI-SECPEP	KSI010823_MAMI+A1_1521	MAMI+AvrRpm1 Af1521	504.292	2	503.737	1005.46	0.16753	8.4389e-05	0.15809	7.9638e-05	0.32562	0.00016403	503.737	65.424	0.43381	65.424	65.237	65.671	0					51	22	3	0	0	0	0.026771	1	19710	19710
AASWCIEK	8	Acetyl (Protein N-term)	_(Acetyl (Protein N-term))AASWCIEK_					1	0	0	0	NbD017355.1;NbD025064.1	NbD017355.1;NbD025064.1	NbD017355.1	MULTI-SECPEP	KSI010823_A1_1521_4ul	AvrRpm1 Af1521	503.864	2	503.737	1005.46	0.27551	0.00013878	0.079981	4.029e-05	0.35549	0.00017907	503.737	64.727	0.40944	64.727	64.52	64.93	0					50	21	3	0	0	0	0.029899	1	20004	20004
AATEPVVEGLVLLEDAFK	18	Unmodified	_AATEPVVEGLVLLEDAFK_					0	0	0	0	NbD038259.1	NbD038259.1	NbD038259.1	MULTI-MSMS	KSI010823_MAMI+A1_1521	MAMI+AvrRpm1 Af1521	951.518	2	951.017	1900.02	0.083335	7.9253e-05	-0.0038962	-3.7053e-06	0.079439	7.5548e-05	951.518	111.3	0.91755	111.3	110.85	111.77	0					483	133	5	0	0	0	4.1199e-05	2	32408	32408;32493
AATEPVVEGLVLLEDAFK	18	Unmodified	_AATEPVVEGLVLLEDAFK_					0	0	0	0	NbD038259.1	NbD038259.1	NbD038259.1	MULTI-MSMS	KSI010823_MAMI+A1_1521	MAMI+AvrRpm1 Af1521	634.681	3	634.347	1900.02	0.15226	9.6586e-05	0.14931	9.4713e-05	0.30157	0.0001913	634.681	111.3	0.93746	111.3	110.82	111.75	0					450	136	5	0	0	0	1.2515e-08	2	32492	32409;32492
AAVEEGIVPGGGVALLYAAK	20	Unmodified	_AAVEEGIVPGGGVALLYAAK_					0	0	0	0	NbD022859.1	NbD022859.1	NbD022859.1	MULTI-MSMS	KSI010823_MAMI+A1_G42E	MAMI+AvrRpm1 G42E	943.025	2	943.025	1884.04	-0.017576	-1.6574e-05	-0.11801	-0.00011129	-0.13559	-0.00012786	943.527	80.492	0.29826	80.492	80.319	80.617	0					63	20	4	0	0	0	0.002696	1	25089	25089
AAVEEGIVPGGGVALLYAAK	20	Unmodified	_AAVEEGIVPGGGVALLYAAK_					0	0	0	0	NbD022859.1	NbD022859.1	NbD022859.1	MULTI-MSMS	KSI010823_A1_1521_4ul	AvrRpm1 Af1521	943.025	2	943.025	1884.04	-0.074124	-6.9901e-05	0.093505	8.8177e-05	0.019381	1.8276e-05	943.527	80.907	0.30944	80.907	80.766	81.075	0					42	16	4	0	0	0	0.00024414	1	25819	25819
AAVEEGIVPGGGVALLYAAK	20	Unmodified	_AAVEEGIVPGGGVALLYAAK_					0	0	0	0	NbD022859.1	NbD022859.1	NbD022859.1	MULTI-MSMS	KSI010823_A1_G42E_4ul	AvrRpm1 G42E	943.526	2	943.025	1884.04	-0.097781	-9.221e-05	0.19263	0.00018166	0.094851	8.9447e-05	943.025	80.824	0.34446	80.824	80.686	81.03	0					54	18	4	0	0	0	1.9842e-13	1	25890	25890
AAVEEGIVPGGGVALLYASK	20	Unmodified	_AAVEEGIVPGGGVALLYASK_					0	0	0	0	NbD020970.1;NbD052760.1;NbE44072147.1	NbD020970.1	NbD020970.1	MULTI-MSMS	KSI010823_MAMI+A1_1521	MAMI+AvrRpm1 Af1521	951.525	2	951.023	1900.03	-0.16391	-0.00015589	-0.12531	-0.00011917	-0.28922	-0.00027506	951.022	79.869	0.26376	79.869	79.737	80.001	0					23	13	3	0	0	0	0.01044	1	24860	24860
AAVEEGIVPGGGVALLYASK	20	Unmodified	_AAVEEGIVPGGGVALLYASK_					0	0	0	0	NbD020970.1;NbD052760.1;NbE44072147.1	NbD020970.1	NbD020970.1	MULTI-MSMS	KSI010823_MAMI+A1_G42E	MAMI+AvrRpm1 G42E	951.524	2	951.023	1900.03	-0.1804	-0.00017157	-0.12069	-0.00011478	-0.3011	-0.00028635	951.524	78.944	0.33441	78.944	78.79	79.125	0					30	17	3	0	0	0	0.0015361	1	24566	24566
AAVEEGIVPGGGVALLYASK	20	Unmodified	_AAVEEGIVPGGGVALLYASK_					0	0	0	0	NbD020970.1;NbD052760.1;NbE44072147.1	NbD020970.1	NbD020970.1	MULTI-MSMS	KSI010823_A1_1521_4ul	AvrRpm1 Af1521	951.524	2	951.023	1900.03	-0.13501	-0.0001284	0.04375	4.1608e-05	-0.091261	-8.6792e-05	952.025	79.329	0.30539	79.329	79.194	79.499	0					39	15	3	0	0	0	7.5386e-06	1	25254	25254
AAVEEGIVPGGGVALLYASK	20	Unmodified	_AAVEEGIVPGGGVALLYASK_					0	0	0	0	NbD020970.1;NbD052760.1;NbE44072147.1	NbD020970.1	NbD020970.1	MULTI-MSMS	KSI010823_A1_G42E_4ul	AvrRpm1 G42E	951.022	2	951.023	1900.03	-0.063296	-6.0196e-05	0.082552	7.8508e-05	0.019256	1.8313e-05	951.023	79.21	0.38168	79.21	79.063	79.445	0					54	19	4	0	0	0	1.8944e-09	1	25303	25303
AAVEEGIVVGGGCTLLR	17	Unmodified	_AAVEEGIVVGGGCTLLR_					0	0	0	0	NbD043334.1;NbD023987.1;NbD010968.1;NbD044203.1	NbD043334.1;NbD010968.1;NbD044203.1	NbD043334.1	MULTI-MSMS	KSI010823_MAMI_1521	MAMI Af1521	850.953	2	850.954	1699.89	0.064607	5.4978e-05	-0.2155	-0.00018338	-0.1509	-0.00012841	850.953	69.562	0.28211	69.562	69.39	69.673	0					34	15	3	0	0	0	0.0024079	1	20941	20941
AAVEEGIVVGGGCTLLR	17	Unmodified	_AAVEEGIVVGGGCTLLR_					0	0	0	0	NbD043334.1;NbD023987.1;NbD010968.1;NbD044203.1	NbD043334.1;NbD010968.1;NbD044203.1	NbD043334.1	MULTI-MSMS	KSI010823_MAMI+A1_1521	MAMI+AvrRpm1 Af1521	850.953	2	850.954	1699.89	-0.10105	-8.5987e-05	-0.10031	-8.5356e-05	-0.20135	-0.00017134	851.455	69.301	0.36635	69.301	69.144	69.51	0					45	19	4	0	0	0	2.6804e-08	1	21104	21104
AAVEEGIVVGGGCTLLR	17	Unmodified	_AAVEEGIVVGGGCTLLR_					0	0	0	0	NbD043334.1;NbD023987.1;NbD010968.1;NbD044203.1	NbD043334.1;NbD010968.1;NbD044203.1	NbD043334.1	MULTI-MSMS	KSI010823_MAMI+A1_G42E	MAMI+AvrRpm1 G42E	851.455	2	850.954	1699.89	-0.016235	-1.3815e-05	-0.26978	-0.00022957	-0.28601	-0.00024338	851.455	68.348	0.33059	68.348	68.198	68.528	0					57	18	4	0	0	0	3.204e-08	1	20810	20810
AAVEEGIVVGGGCTLLR	17	Unmodified	_AAVEEGIVVGGGCTLLR_					0	0	0	0	NbD043334.1;NbD023987.1;NbD010968.1;NbD044203.1	NbD043334.1;NbD010968.1;NbD044203.1	NbD043334.1	MULTI-MSMS	KSI010823_A1_1521_4ul	AvrRpm1 Af1521	851.454	2	850.954	1699.89	-0.22259	-0.00018941	-0.06647	-5.6563e-05	-0.28906	-0.00024597	851.455	68.705	0.30357	68.705	68.545	68.849	0					37	15	3	0	0	0	2.8386e-08	1	21474	21474
AAVEEGIVVGGGCTLLR	17	Unmodified	_AAVEEGIVVGGGCTLLR_					0	0	0	0	NbD043334.1;NbD023987.1;NbD010968.1;NbD044203.1	NbD043334.1;NbD010968.1;NbD044203.1	NbD043334.1	MULTI-MSMS	KSI010823_A1_G42E_4ul	AvrRpm1 G42E	850.953	2	850.954	1699.89	-0.11563	-9.8395e-05	-0.15603	-0.00013277	-0.27166	-0.00023117	850.954	68.672	0.36137	68.672	68.484	68.846	0					53	18	4	0	0	0	2.282e-08	1	21485	21485
AAVPSGASTGIYEALELR	18	Unmodified	_AAVPSGASTGIYEALELR_					0	0	0	0	NbD033120.1;NbD037657.1	NbD033120.1	NbD033120.1	MULTI-MSMS	KSI010823_MAMI+A1_1521	MAMI+AvrRpm1 Af1521	903.477	2	902.976	1803.94	-0.089384	-8.0712e-05	-0.095722	-8.6435e-05	-0.18511	-0.00016715	902.976	76.308	0.43243	76.308	76.14	76.573	0					56	21	4	0	0	0	6.085e-08	1	23604	23604
AAVPSGASTGIYEALELR	18	Unmodified	_AAVPSGASTGIYEALELR_					0	0	0	0	NbD033120.1;NbD037657.1	NbD033120.1	NbD033120.1	MULTI-MSMS	KSI010823_MAMI+A1_1521	MAMI+AvrRpm1 Af1521	602.654	3	602.32	1803.94	0.22136	0.00013333	-0.23905	-0.00014398	-0.017688	-1.0654e-05	602.654	76.302	0.34579	76.302	76.14	76.486	0					35	16	3	0	0	0	0.0014359	1	23617	23617
AAVPSGASTGIYEALELR	18	Unmodified	_AAVPSGASTGIYEALELR_					0	0	0	0	NbD033120.1;NbD037657.1	NbD033120.1	NbD033120.1	MULTI-MSMS	KSI010823_MAMI+A1_G42E	MAMI+AvrRpm1 G42E	902.976	2	902.976	1803.94	0.06292	5.6815e-05	-0.28123	-0.00025395	-0.21831	-0.00019713	902.975	75.326	0.5108	75.326	75.184	75.695	0					73	27	4	0	0	0	2.9369e-08	1	23284	23284
AAVPSGASTGIYEALELR	18	Unmodified	_AAVPSGASTGIYEALELR_					0	0	0	0	NbD033120.1;NbD037657.1	NbD033120.1	NbD033120.1	MULTI-MSMS	KSI010823_MAMI+A1_G42E	MAMI+AvrRpm1 G42E	602.654	3	602.32	1803.94	0.22683	0.00013663	-0.16128	-9.7144e-05	0.06555	3.9482e-05	602.654	75.278	0.40668	75.278	75.223	75.63	0					46	21	3	0	0	0	0.0016624	1	23311	23311
AAVPSGASTGIYEALELR	18	Unmodified	_AAVPSGASTGIYEALELR_					0	0	0	0	NbD033120.1;NbD037657.1	NbD033120.1	NbD033120.1	MULTI-MSMS	KSI010823_A1_1521_4ul	AvrRpm1 Af1521	902.975	2	902.976	1803.94	-0.27678	-0.00024993	0.27669	0.00024984	-9.4518e-05	-8.5348e-08	902.976	75.861	0.40553	75.861	75.671	76.077	0					44	19	4	0	0	0	6.3488e-06	1	24068	24068
AAVPSGASTGIYEALELR	18	Unmodified	_AAVPSGASTGIYEALELR_					0	0	0	0	NbD033120.1;NbD037657.1	NbD033120.1	NbD033120.1	MULTI-MSMS	KSI010823_A1_G42E_4ul	AvrRpm1 G42E	903.477	2	902.976	1803.94	-0.11485	-0.00010371	-0.043753	-3.9508e-05	-0.1586	-0.00014321	903.477	75.757	0.42736	75.757	75.676	76.103	0					71	22	4	0	0	0	8.1811e-09	1	24078	24078
AAVPSGASTGIYEALELR	18	Unmodified	_AAVPSGASTGIYEALELR_					0	0	0	0	NbD033120.1;NbD037657.1	NbD033120.1	NbD033120.1	MULTI-MSMS	KSI010823_A1_G42E_4ul	AvrRpm1 G42E	602.319	3	602.32	1803.94	0.13795	8.3088e-05	-0.066292	-3.9929e-05	0.071654	4.3159e-05	602.654	75.789	0.33465	75.789	75.676	76.011	0					44	17	3	0	0	0	0.015043	1	24119	24119
AAWEIFTPLLHR	12	Unmodified	_AAWEIFTPLLHR_					0	0	0	0	NbD017355.1;NbD025064.1	NbD017355.1;NbD025064.1	NbD017355.1	MULTI-MSMS	KSI010823_MAMI+A1_1521	MAMI+AvrRpm1 Af1521	485.27	3	485.27	1452.79	0.18981	9.2108e-05	0.017539	8.511e-06	0.20735	0.00010062	485.27	81.728	0.71481	81.728	81.432	82.147	0					157	44	4	0	0	0	0.003509	2	25451	25451;25627
AAWEIFTPLLHR	12	Unmodified	_AAWEIFTPLLHR_					0	0	0	0	NbD017355.1;NbD025064.1	NbD017355.1;NbD025064.1	NbD017355.1	MULTI-MSMS	KSI010823_MAMI+A1_G42E	MAMI+AvrRpm1 G42E	485.27	3	485.27	1452.79	0.45546	0.00022102	-0.29776	-0.0001445	0.1577	7.6525e-05	485.27	80.809	0.42578	80.809	80.638	81.064	0					90	36	3	0	0	0	0.043902	1	25188	25188
AAWEIFTPLLHR	12	Unmodified	_AAWEIFTPLLHR_					0	0	0	0	NbD017355.1;NbD025064.1	NbD017355.1;NbD025064.1	NbD017355.1	MULTI-MSMS	KSI010823_A1_1521_4ul	AvrRpm1 Af1521	485.27	3	485.27	1452.79	0.18486	8.9706e-05	0.043343	2.1033e-05	0.2282	0.00011074	485.27	81.347	0.6488	81.347	81.04	81.689	0					130	37	4	0	0	0	0.0031538	1	25923	25923
AAYLENWLTNK	11	Unmodified	_AAYLENWLTNK_					0	0	0	0	NbD011471.1	NbD011471.1	NbD011471.1	MULTI-MSMS	KSI010823_A1_1521_4ul	AvrRpm1 Af1521	661.841	2	661.841	1321.67	0.23915	0.00015828	-0.054612	-3.6144e-05	0.18454	0.00012213	661.841	69.383	0.45229	69.383	69.15	69.602	0					37	23	2	0	0	0	0.0039582	1	21724	21724
AAYLENWLTNK	11	Unmodified	_AAYLENWLTNK_					0	0	0	0	NbD011471.1	NbD011471.1	NbD011471.1	MULTI-MSMS	KSI010823_A1_G42E_4ul	AvrRpm1 G42E	661.841	2	661.841	1321.67	0.27067	0.00017914	0.14417	9.542e-05	0.41484	0.00027456	661.841	69.304	0.55731	69.304	69.035	69.592	0					53	29	3	0	0	0	0.0026782	1	21738	21738
AAYPIEYIPNAK	12	Unmodified	_AAYPIEYIPNAK_					0	0	0	0	NbD049318.1;NbD050213.1	NbD049318.1	NbD049318.1	MULTI-MSMS	KSI010823_A1_G42E_4ul	AvrRpm1 G42E	675.359	2	675.359	1348.7	0.11629	7.8538e-05	-0.48593	-0.00032818	-0.36964	-0.00024964	675.358	61.734	0.30055	61.734	61.513	61.814	0					23	15	2	0	0	0	0.0067953	1	18936	18936
ACAGDAGLYTEISK	14	Unmodified	_ACAGDAGLYTEISK_					0	0	0	0	GST-Af1521_K35E_G42E_Y145R;GST-Af1521_K35E_Y145R	GST-Af1521_K35E_G42E_Y145R;GST-Af1521_K35E_Y145R	GST-Af1521_K35E_G42E_Y145R	MULTI-MSMS	KSI010823_MAMI_1521	MAMI Af1521	728.342	2	728.343	1454.67	-0.11544	-8.408e-05	0.71656	0.0005219	0.60112	0.00043782	728.343	49.178	0.30211	49.178	49.01	49.313	0					25	15	2	0	0	0	0.00027004	1	13478	13478
ACAGDAGLYTEISK	14	Unmodified	_ACAGDAGLYTEISK_					0	0	0	0	GST-Af1521_K35E_G42E_Y145R;GST-Af1521_K35E_Y145R	GST-Af1521_K35E_G42E_Y145R;GST-Af1521_K35E_Y145R	GST-Af1521_K35E_G42E_Y145R	MULTI-MSMS	KSI010823_MAMI_1521	MAMI Af1521	728.343	2	728.343	1454.67	-0.11306	-8.2348e-05	-0.10433	-7.5987e-05	-0.21739	-0.00015834	728.343	52.506	2.7833	52.506	52.109	54.893	0					604	156	7	0	0	0	2.2822e-35	6	14803	14611;14803;14995;15188;15377;15573
ACAGDAGLYTEISK	14	Unmodified	_ACAGDAGLYTEISK_					0	0	0	0	GST-Af1521_K35E_G42E_Y145R;GST-Af1521_K35E_Y145R	GST-Af1521_K35E_G42E_Y145R;GST-Af1521_K35E_Y145R	GST-Af1521_K35E_G42E_Y145R	MULTI-MSMS	KSI010823_MAMI_1521	MAMI Af1521	486.232	3	485.898	1454.67	-0.27739	-0.00013478	0.18965	9.2151e-05	-0.08774	-4.2633e-05	485.898	52.528	0.68035	52.528	52.258	52.939	0					116	37	4	0	0	0	2.6924e-08	2	14664	14664;14855
ACAGDAGLYTEISK	14	Unmodified	_ACAGDAGLYTEISK_					0	0	0	0	GST-Af1521_K35E_G42E_Y145R;GST-Af1521_K35E_Y145R	GST-Af1521_K35E_G42E_Y145R;GST-Af1521_K35E_Y145R	GST-Af1521_K35E_G42E_Y145R	MULTI-MSMS	KSI010823_MAMI_1521	MAMI Af1521	728.844	2	728.343	1454.67	0.14574	0.00010615	-0.10333	-7.5257e-05	0.042412	3.0891e-05	728.343	55.294	1.0989	55.294	55.047	56.146	0					130	59	3	0	0	0	1.5839e-12	3	15765	15765;15965;16049
ACAGDAGLYTEISK	14	Unmodified	_ACAGDAGLYTEISK_					0	0	0	0	GST-Af1521_K35E_G42E_Y145R;GST-Af1521_K35E_Y145R	GST-Af1521_K35E_G42E_Y145R;GST-Af1521_K35E_Y145R	GST-Af1521_K35E_G42E_Y145R	MULTI-MSMS	KSI010823_MAMI_1521	MAMI Af1521	728.844	2	728.343	1454.67	0.28757	0.00020945	-0.39286	-0.00028613	-0.10529	-7.6685e-05	728.343	56.94	0.42077	56.94	56.792	57.212	0					31	22	2	0	0	0	0.0015526	1	16438	16438
ACAGDAGLYTEISK	14	Unmodified	_ACAGDAGLYTEISK_					0	0	0	0	GST-Af1521_K35E_G42E_Y145R;GST-Af1521_K35E_Y145R	GST-Af1521_K35E_G42E_Y145R;GST-Af1521_K35E_Y145R	GST-Af1521_K35E_G42E_Y145R	MULTI-SECPEP	KSI010823_MAMI_1521	MAMI Af1521	728.835	2	728.343	1454.67	0.26872	0.00019572	-0.2859	-0.00020824	-0.017184	-1.2516e-05	728.343	57.274	0.64037	57.274	57.117	57.758	0					62	33	3	0	0	0	9.4564e-05	1	16617	16617
ACAGDAGLYTEISK	14	Unmodified	_ACAGDAGLYTEISK_					0	0	0	0	GST-Af1521_K35E_G42E_Y145R;GST-Af1521_K35E_Y145R	GST-Af1521_K35E_G42E_Y145R;GST-Af1521_K35E_Y145R	GST-Af1521_K35E_G42E_Y145R	MULTI-MSMS	KSI010823_MAMI_G42E	MAMI G42E	728.342	2	728.343	1454.67	-0.037782	-2.7518e-05	0.12452	9.0694e-05	0.086739	6.3176e-05	728.343	48.781	0.28596	48.781	48.644	48.93	0					25	14	2	0	0	0	0.00027055	1	13205	13205
ACAGDAGLYTEISK	14	Unmodified	_ACAGDAGLYTEISK_					0	0	0	0	GST-Af1521_K35E_G42E_Y145R;GST-Af1521_K35E_Y145R	GST-Af1521_K35E_G42E_Y145R;GST-Af1521_K35E_Y145R	GST-Af1521_K35E_G42E_Y145R	MULTI-MSMS	KSI010823_MAMI_G42E	MAMI G42E	728.343	2	728.343	1454.67	-0.099631	-7.2566e-05	-0.13582	-9.8924e-05	-0.23545	-0.00017149	728.343	52.279	2.6984	52.279	51.933	54.632	0					597	150	7	0	0	0	4.3224e-26	5	14586	14395;14586;14780;14976;15168
ACAGDAGLYTEISK	14	Unmodified	_ACAGDAGLYTEISK_					0	0	0	0	GST-Af1521_K35E_G42E_Y145R;GST-Af1521_K35E_Y145R	GST-Af1521_K35E_G42E_Y145R;GST-Af1521_K35E_Y145R	GST-Af1521_K35E_G42E_Y145R	MULTI-MSMS	KSI010823_MAMI_G42E	MAMI G42E	485.898	3	485.898	1454.67	-0.18343	-8.9128e-05	0.10705	5.2016e-05	-0.076379	-3.7112e-05	485.898	52.276	0.55437	52.276	52.059	52.613	0					78	29	3	0	0	0	0.00012099	1	14433	14433
ACAGDAGLYTEISK	14	Unmodified	_ACAGDAGLYTEISK_					0	0	0	0	GST-Af1521_K35E_G42E_Y145R;GST-Af1521_K35E_Y145R	GST-Af1521_K35E_G42E_Y145R;GST-Af1521_K35E_Y145R	GST-Af1521_K35E_G42E_Y145R	MULTI-MSMS	KSI010823_MAMI_G42E	MAMI G42E	728.343	2	728.343	1454.67	0.16493	0.00012013	-0.16437	-0.00011972	0.00055905	4.0718e-07	728.343	54.942	0.99357	54.942	54.823	55.817	0					92	54	2	0	0	0	2.7393e-12	2	15470	15470;15671
ACAGDAGLYTEISK	14	Unmodified	_ACAGDAGLYTEISK_					0	0	0	0	GST-Af1521_K35E_G42E_Y145R;GST-Af1521_K35E_Y145R	GST-Af1521_K35E_G42E_Y145R;GST-Af1521_K35E_Y145R	GST-Af1521_K35E_G42E_Y145R	MSMS	KSI010823_MAMI_G42E	MAMI G42E	728.343	2	728.343	1454.67	NaN	NaN	NaN	NaN	NaN	NaN	NaN	56.316	1	56.316	55.816	56.816	0								0	0	0	0.047433	1	15966	15966
ACAGDAGLYTEISK	14	Unmodified	_ACAGDAGLYTEISK_					0	0	0	0	GST-Af1521_K35E_G42E_Y145R;GST-Af1521_K35E_Y145R	GST-Af1521_K35E_G42E_Y145R;GST-Af1521_K35E_Y145R	GST-Af1521_K35E_G42E_Y145R	MSMS	KSI010823_MAMI_G42E	MAMI G42E	728.342	2	728.343	1454.67	NaN	NaN	NaN	NaN	NaN	NaN	NaN	56.868	1	56.868	56.368	57.368	0								0	0	0	0.038122	1	16169	16169
ACAGDAGLYTEISK	14	Unmodified	_ACAGDAGLYTEISK_					0	0	0	0	GST-Af1521_K35E_G42E_Y145R;GST-Af1521_K35E_Y145R	GST-Af1521_K35E_G42E_Y145R;GST-Af1521_K35E_Y145R	GST-Af1521_K35E_G42E_Y145R	MULTI-MSMS	KSI010823_MAMI+A1_1521	MAMI+AvrRpm1 Af1521	728.343	2	728.343	1454.67	-0.026542	-1.9332e-05	0.27268	0.00019861	0.24614	0.00017927	728.343	49.075	0.28449	49.075	48.954	49.238	0					31	14	3	0	0	0	0.00027055	1	13718	13718
ACAGDAGLYTEISK	14	Unmodified	_ACAGDAGLYTEISK_					0	0	0	0	GST-Af1521_K35E_G42E_Y145R;GST-Af1521_K35E_Y145R	GST-Af1521_K35E_G42E_Y145R;GST-Af1521_K35E_Y145R	GST-Af1521_K35E_G42E_Y145R	MULTI-MSMS	KSI010823_MAMI+A1_1521	MAMI+AvrRpm1 Af1521	728.343	2	728.343	1454.67	-0.064416	-4.6917e-05	-0.22559	-0.00016431	-0.29001	-0.00021123	728.343	52.362	2.3057	52.362	52.05	54.355	0					508	129	7	0	0	0	4.378e-35	5	14823	14823;15016;15210;15408;15604
ACAGDAGLYTEISK	14	Unmodified	_ACAGDAGLYTEISK_					0	0	0	0	GST-Af1521_K35E_G42E_Y145R;GST-Af1521_K35E_Y145R	GST-Af1521_K35E_G42E_Y145R;GST-Af1521_K35E_Y145R	GST-Af1521_K35E_G42E_Y145R	MULTI-MSMS	KSI010823_MAMI+A1_1521	MAMI+AvrRpm1 Af1521	485.897	3	485.898	1454.67	-0.045542	-2.2129e-05	-0.072762	-3.5355e-05	-0.1183	-5.7484e-05	485.898	52.371	0.52109	52.371	52.142	52.663	0					81	28	4	0	0	0	0.00012533	1	14854	14854
ACAGDAGLYTEISK	14	Unmodified	_ACAGDAGLYTEISK_					0	0	0	0	GST-Af1521_K35E_G42E_Y145R;GST-Af1521_K35E_Y145R	GST-Af1521_K35E_G42E_Y145R;GST-Af1521_K35E_Y145R	GST-Af1521_K35E_G42E_Y145R	MULTI-MSMS	KSI010823_MAMI+A1_1521	MAMI+AvrRpm1 Af1521	728.343	2	728.343	1454.67	-0.017388	-1.2665e-05	-0.10575	-7.7023e-05	-0.12314	-8.9688e-05	728.343	55.113	0.91531	55.113	54.899	55.814	0					142	49	4	0	0	0	1.9061e-12	2	15877	15877;16072
ACAGDAGLYTEISK	14	Unmodified	_ACAGDAGLYTEISK_					0	0	0	0	GST-Af1521_K35E_G42E_Y145R;GST-Af1521_K35E_Y145R	GST-Af1521_K35E_G42E_Y145R;GST-Af1521_K35E_Y145R	GST-Af1521_K35E_G42E_Y145R	MSMS	KSI010823_MAMI+A1_1521	MAMI+AvrRpm1 Af1521	728.343	2	728.343	1454.67	NaN	NaN	NaN	NaN	NaN	NaN	NaN	56.894	1	56.894	56.394	57.394	0								0	0	0	0.01283	1	16580	16580
ACAGDAGLYTEISK	14	Unmodified	_ACAGDAGLYTEISK_					0	0	0	0	GST-Af1521_K35E_G42E_Y145R;GST-Af1521_K35E_Y145R	GST-Af1521_K35E_G42E_Y145R;GST-Af1521_K35E_Y145R	GST-Af1521_K35E_G42E_Y145R	MSMS	KSI010823_MAMI+A1_1521	MAMI+AvrRpm1 Af1521	728.343	2	728.343	1454.67	NaN	NaN	NaN	NaN	NaN	NaN	NaN	57.42	1	57.42	56.92	57.92	0								0	0	0	0.00033704	1	16775	16775
ACAGDAGLYTEISK	14	Unmodified	_ACAGDAGLYTEISK_					0	0	0	0	GST-Af1521_K35E_G42E_Y145R;GST-Af1521_K35E_Y145R	GST-Af1521_K35E_G42E_Y145R;GST-Af1521_K35E_Y145R	GST-Af1521_K35E_G42E_Y145R	MULTI-MSMS	KSI010823_MAMI+A1_G42E	MAMI+AvrRpm1 G42E	728.343	2	728.343	1454.67	0.082712	6.0243e-05	-0.19365	-0.00014105	-0.11094	-8.0802e-05	728.343	51.528	2.7237	51.528	51.13	53.853	0					503	149	7	0	0	0	3.5175e-35	5	14737	14541;14737;14932;15123;15321
ACAGDAGLYTEISK	14	Unmodified	_ACAGDAGLYTEISK_					0	0	0	0	GST-Af1521_K35E_G42E_Y145R;GST-Af1521_K35E_Y145R	GST-Af1521_K35E_G42E_Y145R;GST-Af1521_K35E_Y145R	GST-Af1521_K35E_G42E_Y145R	MULTI-MSMS	KSI010823_MAMI+A1_G42E	MAMI+AvrRpm1 G42E	485.898	3	485.898	1454.67	0.25643	0.0001246	-0.25675	-0.00012475	-0.0003154	-1.5325e-07	485.898	51.499	0.4615	51.499	51.299	51.76	0					62	24	3	0	0	0	0.00012017	1	14588	14588
ACAGDAGLYTEISK	14	Unmodified	_ACAGDAGLYTEISK_					0	0	0	0	GST-Af1521_K35E_G42E_Y145R;GST-Af1521_K35E_Y145R	GST-Af1521_K35E_G42E_Y145R;GST-Af1521_K35E_Y145R	GST-Af1521_K35E_G42E_Y145R	MULTI-MSMS	KSI010823_MAMI+A1_G42E	MAMI+AvrRpm1 G42E	728.344	2	728.343	1454.67	0.11252	8.1953e-05	-0.081271	-5.9193e-05	0.03125	2.276e-05	728.343	54.24	1.0099	54.24	54.032	55.042	0					145	54	4	0	0	0	6.7754e-08	2	15617	15617;15812
ACAGDAGLYTEISK	14	Unmodified	_ACAGDAGLYTEISK_					0	0	0	0	GST-Af1521_K35E_G42E_Y145R;GST-Af1521_K35E_Y145R	GST-Af1521_K35E_G42E_Y145R;GST-Af1521_K35E_Y145R	GST-Af1521_K35E_G42E_Y145R	MULTI-MSMS	KSI010823_A1_1521_4ul	AvrRpm1 Af1521	728.344	2	728.343	1454.67	-0.015663	-1.1408e-05	-0.13942	-0.00010154	-0.15508	-0.00011295	728.343	51.573	2.6411	51.573	51.249	53.89	0					405	150	7	0	0	0	2.5359e-35	5	14994	14994;15188;15382;15582;15779
ACAGDAGLYTEISK	14	Unmodified	_ACAGDAGLYTEISK_					0	0	0	0	GST-Af1521_K35E_G42E_Y145R;GST-Af1521_K35E_Y145R	GST-Af1521_K35E_G42E_Y145R;GST-Af1521_K35E_Y145R	GST-Af1521_K35E_G42E_Y145R	MULTI-MSMS	KSI010823_A1_1521_4ul	AvrRpm1 Af1521	485.898	3	485.898	1454.67	-0.043842	-2.1303e-05	-0.11274	-5.4782e-05	-0.15659	-7.6085e-05	485.898	51.565	0.40936	51.565	51.375	51.785	0					58	21	3	0	0	0	9.1254e-06	1	15041	15041
ACAGDAGLYTEISK	14	Unmodified	_ACAGDAGLYTEISK_					0	0	0	0	GST-Af1521_K35E_G42E_Y145R;GST-Af1521_K35E_Y145R	GST-Af1521_K35E_G42E_Y145R;GST-Af1521_K35E_Y145R	GST-Af1521_K35E_G42E_Y145R	MULTI-MSMS	KSI010823_A1_1521_4ul	AvrRpm1 Af1521	728.342	2	728.343	1454.67	-0.024432	-1.7795e-05	0.28196	0.00020537	0.25753	0.00018757	728.343	54.553	0.41541	54.553	54.344	54.759	0					52	22	3	0	0	0	1.0235e-07	1	16175	16175
ACAGDAGLYTEISK	14	Unmodified	_ACAGDAGLYTEISK_					0	0	0	0	GST-Af1521_K35E_G42E_Y145R;GST-Af1521_K35E_Y145R	GST-Af1521_K35E_G42E_Y145R;GST-Af1521_K35E_Y145R	GST-Af1521_K35E_G42E_Y145R	MULTI-MSMS	KSI010823_A1_1521_4ul	AvrRpm1 Af1521	728.343	2	728.343	1454.67	0.1927	0.00014035	-0.35761	-0.00026046	-0.1649	-0.00012011	728.343	54.901	0.46138	54.901	54.759	55.221	0					34	24	2	0	0	0	3.1961e-05	1	16405	16405
ACAGDAGLYTEISK	14	Unmodified	_ACAGDAGLYTEISK_					0	0	0	0	GST-Af1521_K35E_G42E_Y145R;GST-Af1521_K35E_Y145R	GST-Af1521_K35E_G42E_Y145R;GST-Af1521_K35E_Y145R	GST-Af1521_K35E_G42E_Y145R	MULTI-SECPEP	KSI010823_A1_1521_4ul	AvrRpm1 Af1521	1456.18	1	1455.68	1454.67	-0.60744	-0.00088424	-0.13332	-0.00019408	-0.74076	-0.0010783	1455.68	51.577	0.42818	51.577	51.375	51.804	0					64	22	4	0	0	0	5.5759e-67	1	15085	15085
ACAGDAGLYTEISK	14	Unmodified	_ACAGDAGLYTEISK_					0	0	0	0	GST-Af1521_K35E_G42E_Y145R;GST-Af1521_K35E_Y145R	GST-Af1521_K35E_G42E_Y145R;GST-Af1521_K35E_Y145R	GST-Af1521_K35E_G42E_Y145R	MULTI-MSMS	KSI010823_A1_G42E_4ul	AvrRpm1 G42E	728.343	2	728.343	1454.67	0.068361	4.979e-05	-0.24576	-0.000179	-0.1774	-0.00012921	728.343	51.601	2.6493	51.601	51.231	53.88	0					481	146	7	0	0	0	1.6884e-46	5	15435	15043;15237;15435;15632;15830
ACAGDAGLYTEISK	14	Unmodified	_ACAGDAGLYTEISK_					0	0	0	0	GST-Af1521_K35E_G42E_Y145R;GST-Af1521_K35E_Y145R	GST-Af1521_K35E_G42E_Y145R;GST-Af1521_K35E_Y145R	GST-Af1521_K35E_G42E_Y145R	MULTI-MSMS	KSI010823_A1_G42E_4ul	AvrRpm1 G42E	485.898	3	485.898	1454.67	0.086995	4.2271e-05	-0.034001	-1.6521e-05	0.052994	2.575e-05	485.898	51.554	0.44961	51.554	51.38	51.83	0					44	24	2	0	0	0	9.2865e-05	1	15090	15090
ACAGDAGLYTEISK	14	Unmodified	_ACAGDAGLYTEISK_					0	0	0	0	GST-Af1521_K35E_G42E_Y145R;GST-Af1521_K35E_Y145R	GST-Af1521_K35E_G42E_Y145R;GST-Af1521_K35E_Y145R	GST-Af1521_K35E_G42E_Y145R	MULTI-MSMS	KSI010823_A1_G42E_4ul	AvrRpm1 G42E	1456.68	1	1455.68	1454.67	-0.60834	-0.00088555	-0.071095	-0.00010349	-0.67944	-0.00098904	1455.68	51.598	0.46749	51.598	51.38	51.848	0					64	25	3	0	0	0	2.1311e-26	1	15110	15110
ACAGDAGLYTEISK	14	Unmodified	_ACAGDAGLYTEISK_					0	0	0	0	GST-Af1521_K35E_G42E_Y145R;GST-Af1521_K35E_Y145R	GST-Af1521_K35E_G42E_Y145R;GST-Af1521_K35E_Y145R	GST-Af1521_K35E_G42E_Y145R	MULTI-MSMS	KSI010823_A1_G42E_4ul	AvrRpm1 G42E	728.343	2	728.343	1454.67	0.046074	3.3557e-05	-0.047053	-3.4271e-05	-0.00097954	-7.1344e-07	728.343	54.503	0.86982	54.503	54.289	55.158	0					101	46	4	0	0	0	5.1809e-08	2	16430	16217;16430
ACAGDAGLYTEISK	14	Unmodified	_ACAGDAGLYTEISK_					0	0	0	0	GST-Af1521_K35E_G42E_Y145R;GST-Af1521_K35E_Y145R	GST-Af1521_K35E_G42E_Y145R;GST-Af1521_K35E_Y145R	GST-Af1521_K35E_G42E_Y145R	MULTI-SECPEP	KSI010823_A1_G42E_4ul	AvrRpm1 G42E	728.835	2	728.343	1454.67	0.17824	0.00012982	-0.52368	-0.00038142	-0.34544	-0.0002516	728.342	56.368	0.5042	56.368	56.239	56.743	0					44	26	2	0	0	0	9.4564e-05	1	17088	17088
ACAGDAGLYTEISKK	15	Unmodified	_ACAGDAGLYTEISKK_					0	0	0	1	GST-Af1521_K35E_G42E_Y145R;GST-Af1521_K35E_Y145R	GST-Af1521_K35E_G42E_Y145R;GST-Af1521_K35E_Y145R	GST-Af1521_K35E_G42E_Y145R	MULTI-MSMS	KSI010823_MAMI_1521	MAMI Af1521	528.596	3	528.596	1582.77	-0.41361	-0.00021863	0.06293	3.3265e-05	-0.35068	-0.00018537	528.596	42.772	1.2756	42.772	42.289	43.565	0					233	67	5	0	0	0	4.1087e-06	3	11219	11219;11338;11420
ACAGDAGLYTEISKK	15	Unmodified	_ACAGDAGLYTEISKK_					0	0	0	1	GST-Af1521_K35E_G42E_Y145R;GST-Af1521_K35E_Y145R	GST-Af1521_K35E_G42E_Y145R;GST-Af1521_K35E_Y145R	GST-Af1521_K35E_G42E_Y145R	MULTI-MSMS	KSI010823_MAMI_1521	MAMI Af1521	792.39	2	792.39	1582.77	0.024993	1.9804e-05	-0.20211	-0.00016015	-0.17712	-0.00014035	792.39	44.099	0.64273	44.099	43.829	44.471	0					161	40	5	0	0	0	2.2999e-36	2	11556	11556;11743
ACAGDAGLYTEISKK	15	Unmodified	_ACAGDAGLYTEISKK_					0	0	0	1	GST-Af1521_K35E_G42E_Y145R;GST-Af1521_K35E_Y145R	GST-Af1521_K35E_G42E_Y145R;GST-Af1521_K35E_Y145R	GST-Af1521_K35E_G42E_Y145R	MULTI-MSMS	KSI010823_MAMI_1521	MAMI Af1521	528.93	3	528.596	1582.77	-0.36508	-0.00019298	0.11089	5.8615e-05	-0.25419	-0.00013436	528.596	44.118	1.8717	44.118	43.565	45.437	0					434	115	7	0	0	0	2.1831e-19	3	11797	11612;11797;11990
ACAGDAGLYTEISKK	15	Unmodified	_ACAGDAGLYTEISKK_					0	0	0	1	GST-Af1521_K35E_G42E_Y145R;GST-Af1521_K35E_Y145R	GST-Af1521_K35E_G42E_Y145R;GST-Af1521_K35E_Y145R	GST-Af1521_K35E_G42E_Y145R	MULTI-MSMS	KSI010823_MAMI_1521	MAMI Af1521	528.596	3	528.596	1582.77	-0.14508	-7.669e-05	-0.15712	-8.3054e-05	-0.3022	-0.00015974	528.596	45.589	0.78541	45.589	45.368	46.153	0					101	42	4	0	0	0	0.000115	1	12175	12175
ACAGDAGLYTEISKK	15	Unmodified	_ACAGDAGLYTEISKK_					0	0	0	1	GST-Af1521_K35E_G42E_Y145R;GST-Af1521_K35E_Y145R	GST-Af1521_K35E_G42E_Y145R;GST-Af1521_K35E_Y145R	GST-Af1521_K35E_G42E_Y145R	MULTI-MSMS	KSI010823_MAMI_1521	MAMI Af1521	528.76	3	528.596	1582.77	-0.31368	-0.00016581	0.18401	9.7269e-05	-0.12966	-6.8539e-05	528.596	47.017	0.92334	47.017	46.639	47.563	0					128	48	3	0	0	0	4.728e-07	3	12632	12560;12632;12770
ACAGDAGLYTEISKK	15	Unmodified	_ACAGDAGLYTEISKK_					0	0	0	1	GST-Af1521_K35E_G42E_Y145R;GST-Af1521_K35E_Y145R	GST-Af1521_K35E_G42E_Y145R;GST-Af1521_K35E_Y145R	GST-Af1521_K35E_G42E_Y145R	MSMS	KSI010823_MAMI_1521	MAMI Af1521	528.596	3	528.596	1582.77	NaN	NaN	NaN	NaN	NaN	NaN	NaN	47.79	1	47.79	47.29	48.29	0								0	0	0	1.1762e-05	1	12975	12975
ACAGDAGLYTEISKK	15	Unmodified	_ACAGDAGLYTEISKK_					0	0	0	1	GST-Af1521_K35E_G42E_Y145R;GST-Af1521_K35E_Y145R	GST-Af1521_K35E_G42E_Y145R;GST-Af1521_K35E_Y145R	GST-Af1521_K35E_G42E_Y145R	MSMS	KSI010823_MAMI_1521	MAMI Af1521	528.596	3	528.596	1582.77	NaN	NaN	NaN	NaN	NaN	NaN	NaN	48.633	1	48.633	48.133	49.133	0								0	0	0	9.9488e-06	1	13290	13290
ACAGDAGLYTEISKK	15	Unmodified	_ACAGDAGLYTEISKK_					0	0	0	1	GST-Af1521_K35E_G42E_Y145R;GST-Af1521_K35E_Y145R	GST-Af1521_K35E_G42E_Y145R;GST-Af1521_K35E_Y145R	GST-Af1521_K35E_G42E_Y145R	MULTI-MSMS	KSI010823_MAMI_G42E	MAMI G42E	528.596	3	528.596	1582.77	-0.33958	-0.0001795	-0.037941	-2.0055e-05	-0.37752	-0.00019955	528.596	42.427	1.3331	42.427	42.083	43.416	0					237	70	5	0	0	0	4.1706e-06	1	10977	10977
ACAGDAGLYTEISKK	15	Unmodified	_ACAGDAGLYTEISKK_					0	0	0	1	GST-Af1521_K35E_G42E_Y145R;GST-Af1521_K35E_Y145R	GST-Af1521_K35E_G42E_Y145R;GST-Af1521_K35E_Y145R	GST-Af1521_K35E_G42E_Y145R	MULTI-MSMS	KSI010823_MAMI_G42E	MAMI G42E	792.892	2	792.39	1582.77	-0.015684	-1.2428e-05	-0.15811	-0.00012528	-0.17379	-0.00013771	792.39	42.412	0.69308	42.412	42.179	42.872	0					118	36	4	0	0	0	0.0082423	1	11003	11003
ACAGDAGLYTEISKK	15	Unmodified	_ACAGDAGLYTEISKK_					0	0	0	1	GST-Af1521_K35E_G42E_Y145R;GST-Af1521_K35E_Y145R	GST-Af1521_K35E_G42E_Y145R;GST-Af1521_K35E_Y145R	GST-Af1521_K35E_G42E_Y145R	MULTI-MSMS	KSI010823_MAMI_G42E	MAMI G42E	792.892	2	792.39	1582.77	0.21039	0.00016671	-0.37084	-0.00029385	-0.16045	-0.00012714	792.39	43.751	0.79683	43.751	43.454	44.251	0					196	51	5	0	0	0	3.7855e-36	3	11460	11270;11460;11508
ACAGDAGLYTEISKK	15	Unmodified	_ACAGDAGLYTEISKK_					0	0	0	1	GST-Af1521_K35E_G42E_Y145R;GST-Af1521_K35E_Y145R	GST-Af1521_K35E_G42E_Y145R;GST-Af1521_K35E_Y145R	GST-Af1521_K35E_G42E_Y145R	MULTI-MSMS	KSI010823_MAMI_G42E	MAMI G42E	528.26	3	528.596	1582.77	-0.11813	-6.2443e-05	-0.11847	-6.2621e-05	-0.2366	-0.00012506	528.596	43.772	2.0219	43.772	43.265	45.287	0					445	121	6	0	0	0	8.9518e-14	5	11363	11277;11363;11375;11563;11755
ACAGDAGLYTEISKK	15	Unmodified	_ACAGDAGLYTEISKK_					0	0	0	1	GST-Af1521_K35E_G42E_Y145R;GST-Af1521_K35E_Y145R	GST-Af1521_K35E_G42E_Y145R;GST-Af1521_K35E_Y145R	GST-Af1521_K35E_G42E_Y145R	MULTI-MSMS	KSI010823_MAMI_G42E	MAMI G42E	792.892	2	792.39	1582.77	0.29806	0.00023618	-0.39778	-0.0003152	-0.099723	-7.902e-05	792.39	44.47	0.26302	44.47	44.393	44.656	0					30	13	3	0	0	0	0.0051561	1	11647	11647
ACAGDAGLYTEISKK	15	Unmodified	_ACAGDAGLYTEISKK_					0	0	0	1	GST-Af1521_K35E_G42E_Y145R;GST-Af1521_K35E_Y145R	GST-Af1521_K35E_G42E_Y145R;GST-Af1521_K35E_Y145R	GST-Af1521_K35E_G42E_Y145R	MULTI-MSMS	KSI010823_MAMI_G42E	MAMI G42E	528.596	3	528.596	1582.77	-0.20952	-0.00011075	-0.088355	-4.6704e-05	-0.29787	-0.00015745	528.596	45.409	0.83779	45.409	45.117	45.955	0					85	45	3	0	0	0	0.0023241	1	11966	11966
ACAGDAGLYTEISKK	15	Unmodified	_ACAGDAGLYTEISKK_					0	0	0	1	GST-Af1521_K35E_G42E_Y145R;GST-Af1521_K35E_Y145R	GST-Af1521_K35E_G42E_Y145R;GST-Af1521_K35E_Y145R	GST-Af1521_K35E_G42E_Y145R	MULTI-MSMS	KSI010823_MAMI_G42E	MAMI G42E	528.596	3	528.596	1582.77	-0.0078147	-4.1308e-06	-0.048864	-2.583e-05	-0.056679	-2.996e-05	528.596	46.535	0.74469	46.535	46.101	46.845	0					90	39	3	0	0	0	2.6619e-06	3	12409	12409;12420;12441
ACAGDAGLYTEISKK	15	Unmodified	_ACAGDAGLYTEISKK_					0	0	0	1	GST-Af1521_K35E_G42E_Y145R;GST-Af1521_K35E_Y145R	GST-Af1521_K35E_G42E_Y145R;GST-Af1521_K35E_Y145R	GST-Af1521_K35E_G42E_Y145R	MSMS	KSI010823_MAMI_G42E	MAMI G42E	528.596	3	528.596	1582.77	NaN	NaN	NaN	NaN	NaN	NaN	NaN	46.146	1	46.146	45.646	46.646	0								0	0	0	7.4018e-05	1	12222	12222
ACAGDAGLYTEISKK	15	Unmodified	_ACAGDAGLYTEISKK_					0	0	0	1	GST-Af1521_K35E_G42E_Y145R;GST-Af1521_K35E_Y145R	GST-Af1521_K35E_G42E_Y145R;GST-Af1521_K35E_Y145R	GST-Af1521_K35E_G42E_Y145R	MSMS	KSI010823_MAMI_G42E	MAMI G42E	528.596	3	528.596	1582.77	NaN	NaN	NaN	NaN	NaN	NaN	NaN	47.462	1	47.462	46.962	47.962	0								0	0	0	1.6788e-05	1	12711	12711
ACAGDAGLYTEISKK	15	Unmodified	_ACAGDAGLYTEISKK_					0	0	0	1	GST-Af1521_K35E_G42E_Y145R;GST-Af1521_K35E_Y145R	GST-Af1521_K35E_G42E_Y145R;GST-Af1521_K35E_Y145R	GST-Af1521_K35E_G42E_Y145R	MSMS	KSI010823_MAMI_G42E	MAMI G42E	528.596	3	528.596	1582.77	NaN	NaN	NaN	NaN	NaN	NaN	NaN	48.127	1	48.127	47.627	48.627	0								0	0	0	2.7384e-05	1	12961	12961
ACAGDAGLYTEISKK	15	Unmodified	_ACAGDAGLYTEISKK_					0	0	0	1	GST-Af1521_K35E_G42E_Y145R;GST-Af1521_K35E_Y145R	GST-Af1521_K35E_G42E_Y145R;GST-Af1521_K35E_Y145R	GST-Af1521_K35E_G42E_Y145R	MULTI-MSMS	KSI010823_MAMI+A1_1521	MAMI+AvrRpm1 Af1521	528.596	3	528.596	1582.77	-0.2105	-0.00011127	-0.19779	-0.00010455	-0.40828	-0.00021582	528.596	42.809	0.97824	42.809	42.536	43.514	0					176	52	6	0	0	0	0.00019451	1	11483	11483
ACAGDAGLYTEISKK	15	Unmodified	_ACAGDAGLYTEISKK_					0	0	0	1	GST-Af1521_K35E_G42E_Y145R;GST-Af1521_K35E_Y145R	GST-Af1521_K35E_G42E_Y145R;GST-Af1521_K35E_Y145R	GST-Af1521_K35E_G42E_Y145R	MULTI-MSMS	KSI010823_MAMI+A1_1521	MAMI+AvrRpm1 Af1521	528.596	3	528.596	1582.77	-0.042218	-2.2316e-05	-0.23512	-0.00012428	-0.27734	-0.0001466	528.596	43.919	2.2045	43.919	43.366	45.57	0					494	132	7	0	0	0	1.2408e-13	4	11689	11689;11877;12067;12264
ACAGDAGLYTEISKK	15	Unmodified	_ACAGDAGLYTEISKK_					0	0	0	1	GST-Af1521_K35E_G42E_Y145R;GST-Af1521_K35E_Y145R	GST-Af1521_K35E_G42E_Y145R;GST-Af1521_K35E_Y145R	GST-Af1521_K35E_G42E_Y145R	MULTI-MSMS	KSI010823_MAMI+A1_1521	MAMI+AvrRpm1 Af1521	792.891	2	792.39	1582.77	-0.090128	-7.1417e-05	-0.11087	-8.7856e-05	-0.201	-0.00015927	792.39	43.92	0.67486	43.92	43.646	44.32	0					173	42	5	0	0	0	5.0519e-47	3	11889	11697;11889;11892
ACAGDAGLYTEISKK	15	Unmodified	_ACAGDAGLYTEISKK_					0	0	0	1	GST-Af1521_K35E_G42E_Y145R;GST-Af1521_K35E_Y145R	GST-Af1521_K35E_G42E_Y145R;GST-Af1521_K35E_Y145R	GST-Af1521_K35E_G42E_Y145R	MULTI-MSMS	KSI010823_MAMI+A1_1521	MAMI+AvrRpm1 Af1521	528.596	3	528.596	1582.77	-0.16715	-8.8353e-05	-0.1578	-8.3414e-05	-0.32495	-0.00017177	528.596	45.774	0.59566	45.774	45.515	46.11	0					67	33	3	0	0	0	4.0515e-06	1	12458	12458
ACAGDAGLYTEISKK	15	Unmodified	_ACAGDAGLYTEISKK_					0	0	0	1	GST-Af1521_K35E_G42E_Y145R;GST-Af1521_K35E_Y145R	GST-Af1521_K35E_G42E_Y145R;GST-Af1521_K35E_Y145R	GST-Af1521_K35E_G42E_Y145R	MULTI-MSMS	KSI010823_MAMI+A1_1521	MAMI+AvrRpm1 Af1521	528.596	3	528.596	1582.77	-0.0865	-4.5723e-05	-0.53011	-0.00028022	-0.61661	-0.00032594	528.596	46.454	0.50208	46.454	46.182	46.684	0					71	26	4	0	0	0	3.8207e-06	1	12665	12665
ACAGDAGLYTEISKK	15	Unmodified	_ACAGDAGLYTEISKK_					0	0	0	1	GST-Af1521_K35E_G42E_Y145R;GST-Af1521_K35E_Y145R	GST-Af1521_K35E_G42E_Y145R;GST-Af1521_K35E_Y145R	GST-Af1521_K35E_G42E_Y145R	MSMS	KSI010823_MAMI+A1_1521	MAMI+AvrRpm1 Af1521	528.596	3	528.596	1582.77	NaN	NaN	NaN	NaN	NaN	NaN	NaN	47.069	1	47.069	46.569	47.569	0								0	0	0	1.0564e-05	1	12941	12941
ACAGDAGLYTEISKK	15	Unmodified	_ACAGDAGLYTEISKK_					0	0	0	1	GST-Af1521_K35E_G42E_Y145R;GST-Af1521_K35E_Y145R	GST-Af1521_K35E_G42E_Y145R;GST-Af1521_K35E_Y145R	GST-Af1521_K35E_G42E_Y145R	MSMS	KSI010823_MAMI+A1_1521	MAMI+AvrRpm1 Af1521	528.596	3	528.596	1582.77	NaN	NaN	NaN	NaN	NaN	NaN	NaN	47.625	1	47.625	47.125	48.125	0								0	0	0	9.6349e-06	1	13146	13146
ACAGDAGLYTEISKK	15	Unmodified	_ACAGDAGLYTEISKK_					0	0	0	1	GST-Af1521_K35E_G42E_Y145R;GST-Af1521_K35E_Y145R	GST-Af1521_K35E_G42E_Y145R;GST-Af1521_K35E_Y145R	GST-Af1521_K35E_G42E_Y145R	MULTI-MSMS	KSI010823_MAMI+A1_G42E	MAMI+AvrRpm1 G42E	528.93	3	528.596	1582.77	-0.11602	-6.133e-05	-0.21289	-0.00011253	-0.32891	-0.00017386	528.596	41.629	0.98775	41.629	41.333	42.321	0					190	52	5	0	0	0	3.452e-05	1	11096	11096
ACAGDAGLYTEISKK	15	Unmodified	_ACAGDAGLYTEISKK_					0	0	0	1	GST-Af1521_K35E_G42E_Y145R;GST-Af1521_K35E_Y145R	GST-Af1521_K35E_G42E_Y145R;GST-Af1521_K35E_Y145R	GST-Af1521_K35E_G42E_Y145R	MULTI-MSMS	KSI010823_MAMI+A1_G42E	MAMI+AvrRpm1 G42E	528.596	3	528.596	1582.77	-0.30884	-0.00016325	0.093414	4.9378e-05	-0.21543	-0.00011387	528.596	43.027	1.992	43.027	42.452	44.444	0					425	113	7	0	0	0	1.1993e-11	3	11573	11379;11573;11765
ACAGDAGLYTEISKK	15	Unmodified	_ACAGDAGLYTEISKK_					0	0	0	1	GST-Af1521_K35E_G42E_Y145R;GST-Af1521_K35E_Y145R	GST-Af1521_K35E_G42E_Y145R;GST-Af1521_K35E_Y145R	GST-Af1521_K35E_G42E_Y145R	MULTI-MSMS	KSI010823_MAMI+A1_G42E	MAMI+AvrRpm1 G42E	792.39	2	792.39	1582.77	-0.3792	-0.00030048	0.27158	0.0002152	-0.10762	-8.5276e-05	792.391	43.001	0.83261	43.001	42.677	43.51	0					180	47	5	0	0	0	1.413e-26	2	11599	11407;11599
ACAGDAGLYTEISKK	15	Unmodified	_ACAGDAGLYTEISKK_					0	0	0	1	GST-Af1521_K35E_G42E_Y145R;GST-Af1521_K35E_Y145R	GST-Af1521_K35E_G42E_Y145R;GST-Af1521_K35E_Y145R	GST-Af1521_K35E_G42E_Y145R	MULTI-MSMS	KSI010823_MAMI+A1_G42E	MAMI+AvrRpm1 G42E	528.596	3	528.596	1582.77	-0.23118	-0.0001222	0.20737	0.00010962	-0.023808	-1.2585e-05	528.93	44.247	0.70528	44.247	44.168	44.874	0					70	37	2	0	0	0	5.6867e-06	1	11955	11955
ACAGDAGLYTEISKK	15	Unmodified	_ACAGDAGLYTEISKK_					0	0	0	1	GST-Af1521_K35E_G42E_Y145R;GST-Af1521_K35E_Y145R	GST-Af1521_K35E_G42E_Y145R;GST-Af1521_K35E_Y145R	GST-Af1521_K35E_G42E_Y145R	MULTI-MSMS	KSI010823_MAMI+A1_G42E	MAMI+AvrRpm1 G42E	528.596	3	528.596	1582.77	-0.10939	-5.7822e-05	0.058195	3.0762e-05	-0.051192	-2.706e-05	528.596	45.729	0.70448	45.729	45.317	46.021	0					91	37	3	0	0	0	3.5713e-06	1	12545	12545
ACAGDAGLYTEISKK	15	Unmodified	_ACAGDAGLYTEISKK_					0	0	0	1	GST-Af1521_K35E_G42E_Y145R;GST-Af1521_K35E_Y145R	GST-Af1521_K35E_G42E_Y145R;GST-Af1521_K35E_Y145R	GST-Af1521_K35E_G42E_Y145R	MSMS	KSI010823_MAMI+A1_G42E	MAMI+AvrRpm1 G42E	528.596	3	528.596	1582.77	NaN	NaN	NaN	NaN	NaN	NaN	NaN	44.82	1	44.82	44.32	45.32	0								0	0	0	0.002876	1	12155	12155
ACAGDAGLYTEISKK	15	Unmodified	_ACAGDAGLYTEISKK_					0	0	0	1	GST-Af1521_K35E_G42E_Y145R;GST-Af1521_K35E_Y145R	GST-Af1521_K35E_G42E_Y145R;GST-Af1521_K35E_Y145R	GST-Af1521_K35E_G42E_Y145R	MSMS	KSI010823_MAMI+A1_G42E	MAMI+AvrRpm1 G42E	528.596	3	528.596	1582.77	NaN	NaN	NaN	NaN	NaN	NaN	NaN	46.736	1	46.736	46.236	47.236	0								0	0	0	0.0033831	1	12872	12872
ACAGDAGLYTEISKK	15	Unmodified	_ACAGDAGLYTEISKK_					0	0	0	1	GST-Af1521_K35E_G42E_Y145R;GST-Af1521_K35E_Y145R	GST-Af1521_K35E_G42E_Y145R;GST-Af1521_K35E_Y145R	GST-Af1521_K35E_G42E_Y145R	MULTI-MSMS	KSI010823_A1_1521_4ul	AvrRpm1 Af1521	792.892	2	792.39	1582.77	-0.1527	-0.000121	0.091511	7.2512e-05	-0.061191	-4.8487e-05	792.39	42.997	0.90981	42.997	42.709	43.619	0					191	50	5	0	0	0	3.7855e-36	2	11969	11769;11969
ACAGDAGLYTEISKK	15	Unmodified	_ACAGDAGLYTEISKK_					0	0	0	1	GST-Af1521_K35E_G42E_Y145R;GST-Af1521_K35E_Y145R	GST-Af1521_K35E_G42E_Y145R;GST-Af1521_K35E_Y145R	GST-Af1521_K35E_G42E_Y145R	MULTI-MSMS	KSI010823_A1_1521_4ul	AvrRpm1 Af1521	528.596	3	528.596	1582.77	0.15425	8.1537e-05	-0.30888	-0.00016327	-0.15462	-8.1734e-05	528.596	43.012	1.487	43.012	42.542	44.029	0					314	83	6	0	0	0	6.772e-14	6	11976	11775;11789;11848;11976;12085;12181
ACAGDAGLYTEISKK	15	Unmodified	_ACAGDAGLYTEISKK_					0	0	0	1	GST-Af1521_K35E_G42E_Y145R;GST-Af1521_K35E_Y145R	GST-Af1521_K35E_G42E_Y145R;GST-Af1521_K35E_Y145R	GST-Af1521_K35E_G42E_Y145R	MULTI-MSMS	KSI010823_A1_1521_4ul	AvrRpm1 Af1521	528.596	3	528.596	1582.77	0.042552	2.2493e-05	0.03197	1.6899e-05	0.074522	3.9392e-05	528.596	45.688	0.50232	45.688	45.501	46.004	0					44	26	2	0	0	0	4.0436e-06	2	12882	12836;12882
ACAGDAGLYTEISKK	15	Unmodified	_ACAGDAGLYTEISKK_					0	0	0	1	GST-Af1521_K35E_G42E_Y145R;GST-Af1521_K35E_Y145R	GST-Af1521_K35E_G42E_Y145R;GST-Af1521_K35E_Y145R	GST-Af1521_K35E_G42E_Y145R	MSMS	KSI010823_A1_1521_4ul	AvrRpm1 Af1521	528.596	3	528.596	1582.77	NaN	NaN	NaN	NaN	NaN	NaN	NaN	46.255	1	46.255	45.755	46.755	0								0	0	0	0.021974	1	13066	13066
ACAGDAGLYTEISKK	15	Unmodified	_ACAGDAGLYTEISKK_					0	0	0	1	GST-Af1521_K35E_G42E_Y145R;GST-Af1521_K35E_Y145R	GST-Af1521_K35E_G42E_Y145R;GST-Af1521_K35E_Y145R	GST-Af1521_K35E_G42E_Y145R	MULTI-MSMS	KSI010823_A1_G42E_4ul	AvrRpm1 G42E	528.596	3	528.596	1582.77	-0.06051	-3.1985e-05	-0.15857	-8.3821e-05	-0.21908	-0.00011581	528.596	41.711	1.0414	41.711	41.414	42.456	0					178	56	5	0	0	0	0.0018409	1	11516	11516
ACAGDAGLYTEISKK	15	Unmodified	_ACAGDAGLYTEISKK_					0	0	0	1	GST-Af1521_K35E_G42E_Y145R;GST-Af1521_K35E_Y145R	GST-Af1521_K35E_G42E_Y145R;GST-Af1521_K35E_Y145R	GST-Af1521_K35E_G42E_Y145R	MULTI-MSMS	KSI010823_A1_G42E_4ul	AvrRpm1 G42E	528.596	3	528.596	1582.77	0.10883	5.7529e-05	-0.31881	-0.00016852	-0.20997	-0.00011099	528.596	43.059	1.9657	43.059	42.62	44.585	0					446	116	7	0	0	0	8.9518e-14	4	12005	11805;12005;12202;12389
ACAGDAGLYTEISKK	15	Unmodified	_ACAGDAGLYTEISKK_					0	0	0	1	GST-Af1521_K35E_G42E_Y145R;GST-Af1521_K35E_Y145R	GST-Af1521_K35E_G42E_Y145R;GST-Af1521_K35E_Y145R	GST-Af1521_K35E_G42E_Y145R	MULTI-MSMS	KSI010823_A1_G42E_4ul	AvrRpm1 G42E	792.39	2	792.39	1582.77	-0.0089834	-7.1184e-06	-0.16687	-0.00013222	-0.17585	-0.00013934	792.39	43.022	0.90947	43.022	42.695	43.604	0					202	52	5	0	0	0	2.4706e-47	2	12006	11808;12006
ACAGDAGLYTEISKK	15	Unmodified	_ACAGDAGLYTEISKK_					0	0	0	1	GST-Af1521_K35E_G42E_Y145R;GST-Af1521_K35E_Y145R	GST-Af1521_K35E_G42E_Y145R;GST-Af1521_K35E_Y145R	GST-Af1521_K35E_G42E_Y145R	MULTI-MSMS	KSI010823_A1_G42E_4ul	AvrRpm1 G42E	528.93	3	528.596	1582.77	0.078519	4.1505e-05	-0.37114	-0.00019619	-0.29263	-0.00015468	528.596	44.761	0.71434	44.761	44.602	45.317	0					55	38	3	0	0	0	0.025135	1	12491	12491
ACAGDAGLYTEISKK	15	Unmodified	_ACAGDAGLYTEISKK_					0	0	0	1	GST-Af1521_K35E_G42E_Y145R;GST-Af1521_K35E_Y145R	GST-Af1521_K35E_G42E_Y145R;GST-Af1521_K35E_Y145R	GST-Af1521_K35E_G42E_Y145R	MULTI-MSMS	KSI010823_A1_G42E_4ul	AvrRpm1 G42E	528.596	3	528.596	1582.77	-0.12376	-6.5419e-05	-0.057697	-3.0499e-05	-0.18146	-9.5918e-05	528.596	45.768	0.57653	45.768	45.406	45.983	0					75	30	3	0	0	0	4.2029e-06	3	12867	12854;12867;12973
ACENATQPLR	10	Unmodified	_ACENATQPLR_					0	0	0	0	NbD024401.1;NbE03055088.1;NbD038945.1	NbD024401.1	NbD024401.1	MULTI-MSMS	KSI010823_MAMI+A1_1521	MAMI+AvrRpm1 Af1521	580.28	2	580.28	1158.55	-0.14909	-8.6516e-05	0.1709	9.9171e-05	0.021809	1.2655e-05	580.28	30.046	0.28555	30.046	29.844	30.129	0					23	15	2	0	0	0	0.033708	1	6628	6628
ACENATQPLR	10	Unmodified	_ACENATQPLR_					0	0	0	0	NbD024401.1;NbE03055088.1;NbD038945.1	NbD024401.1	NbD024401.1	MULTI-MSMS	KSI010823_MAMI+A1_G42E	MAMI+AvrRpm1 G42E	580.28	2	580.28	1158.55	0.030603	1.7758e-05	-0.34192	-0.00019841	-0.31132	-0.00018065	580.28	29.223	0.22597	29.223	29.054	29.28	0					21	11	3	0	0	0	0.019699	1	6392	6392
ACENATQPLR	10	Unmodified	_ACENATQPLR_					0	0	0	0	NbD024401.1;NbE03055088.1;NbD038945.1	NbD024401.1	NbD024401.1	MULTI-MSMS	KSI010823_A1_1521_4ul	AvrRpm1 Af1521	580.28	2	580.28	1158.55	0.057346	3.3277e-05	-0.19325	-0.00011214	-0.13591	-7.8864e-05	580.28	29.052	0.14738	29.052	28.967	29.115	0					16	7	3	0	0	0	0.001572	1	6605	6605
ACENATQPLR	10	Unmodified	_ACENATQPLR_					0	0	0	0	NbD024401.1;NbE03055088.1;NbD038945.1	NbD024401.1	NbD024401.1	MULTI-MSMS	KSI010823_A1_G42E_4ul	AvrRpm1 G42E	580.279	2	580.28	1158.55	-0.1102	-6.3944e-05	-0.24099	-0.00013984	-0.35118	-0.00020378	580.28	29.306	0.26085	29.306	29.168	29.429	0					23	13	2	0	0	0	0.0036206	1	6711	6711
ACFPSTAEEVDDYLLYR	17	Unmodified	_ACFPSTAEEVDDYLLYR_					0	0	0	0	NbD039733.1	NbD039733.1	NbD039733.1	MULTI-MSMS	KSI010823_MAMI+A1_1521	MAMI+AvrRpm1 Af1521	1025.47	2	1024.97	2047.92	-0.32975	-0.00033799	0.25136	0.00025764	-0.078394	-8.0352e-05	1025.47	82.888	0.35251	82.888	82.769	83.121	0					43	19	3	0	0	0	0.0024079	1	25946	25946
ACIVGVALDSYYK	13	Unmodified	_ACIVGVALDSYYK_					0	0	0	0	NbD002826.1;NbD017570.1;NbE44074286.1	NbD002826.1	NbD002826.1	MULTI-MSMS	KSI010823_MAMI+A1_1521	MAMI+AvrRpm1 Af1521	729.869	2	729.869	1457.72	0.13237	9.661e-05	0.079841	5.8273e-05	0.21221	0.00015488	729.869	70.631	0.35198	70.631	70.521	70.873	0					25	19	2	0	0	0	0.033823	1	21617	21617
ACMMRIYNSTSK	12	Oxidation (M)	_ACMM(Oxidation (M))RIYNSTSK_		ACM(0.307)M(0.693)RIYNSTSK		ACM(-3.5)M(3.5)RIYNSTSK	0	0	1	1		REV__NbE03060670.1	REV__NbE03060670.1	MULTI-MSMS	KSI010823_MAMI_G42E	MAMI G42E	739.334	2	739.333	1476.65	-0.45278	-0.00033475	0.73187	0.0005411	0.27909	0.00020634	739.835	52.303	0.42262	52.303	52.078	52.5	0					40	22	2	0	0	0	0.042841	1	14451	14451
ACMMRIYNSTSK	12	Oxidation (M)	_ACM(Oxidation (M))MRIYNSTSK_		ACM(0.5)M(0.5)RIYNSTSK		ACM(0)M(0)RIYNSTSK	0	0	1	1		REV__NbE03060670.1	REV__NbE03060670.1	MULTI-MSMS	KSI010823_MAMI_G42E	MAMI G42E	493.559	3	493.225	1476.65	-0.19557	-9.6458e-05	0.34164	0.00016851	0.14607	7.2048e-05	493.559	52.259	0.51662	52.259	52.059	52.576	0					44	27	2	0	0	0	0.028565	1	14477	14477
ACMMRIYNSTSK	12	Oxidation (M)	_ACM(Oxidation (M))MRIYNSTSK_		ACM(0.5)M(0.5)RIYNSTSK		ACM(0)M(0)RIYNSTSK	0	0	1	1		REV__NbE03060670.1	REV__NbE03060670.1	MSMS	KSI010823_MAMI+A1_1521	MAMI+AvrRpm1 Af1521	739.333	2	739.333	1476.65	NaN	NaN	NaN	NaN	NaN	NaN	NaN	52.298	1	52.298	51.798	52.798	0								0	0	0	0.052542	1	14877	14877
ACMMRIYNSTSK	12	Oxidation (M)	_ACM(Oxidation (M))MRIYNSTSK_		ACM(0.5)M(0.5)RIYNSTSK		ACM(0)M(0)RIYNSTSK	0	0	1	1		REV__NbE03060670.1	REV__NbE03060670.1	MSMS	KSI010823_A1_G42E_4ul	AvrRpm1 G42E	493.225	3	493.225	1476.65	NaN	NaN	NaN	NaN	NaN	NaN	NaN	51.493	1	51.493	50.993	51.993	0								0	0	0	0.052542	1	15099	15099
ADAATFLVK	9	Unmodified	_ADAATFLVK_					0	0	0	0	NbE03061583.1;NbD013978.1	NbE03061583.1	NbE03061583.1	MSMS	KSI010823_A1_G42E_4ul	AvrRpm1 G42E	468.264	2	468.263	934.512	NaN	NaN	NaN	NaN	NaN	NaN	NaN	53.48	1	53.48	52.98	53.98	0								0	0	0	0.015947	1	15855	15855
ADEISNIIR	9	Unmodified	_ADEISNIIR_					0	0	0	0	NbD029578.1;NbD001885.1;NbD021566.1;NbE05067733.1	NbD029578.1	NbD029578.1	MSMS	KSI010823_MAMI_1521	MAMI Af1521	515.78	2	515.78	1029.55	NaN	NaN	NaN	NaN	NaN	NaN	NaN	55.237	1	55.237	54.737	55.737	0								0	0	0	0.01759	1	15725	15725
ADEISNIIR	9	Unmodified	_ADEISNIIR_					0	0	0	0	NbD029578.1;NbD001885.1;NbD021566.1;NbE05067733.1	NbD029578.1	NbD029578.1	MULTI-MSMS	KSI010823_MAMI_G42E	MAMI G42E	515.78	2	515.78	1029.55	0.16946	8.7403e-05	-0.4021	-0.00020739	-0.23264	-0.00011999	515.78	54.875	0.23053	54.875	54.746	54.977	0					21	15	2	0	0	0	0.0045513	1	15430	15430
ADEISNIIR	9	Unmodified	_ADEISNIIR_					0	0	0	0	NbD029578.1;NbD001885.1;NbD021566.1;NbE05067733.1	NbD029578.1	NbD029578.1	MULTI-MSMS	KSI010823_MAMI+A1_1521	MAMI+AvrRpm1 Af1521	515.78	2	515.78	1029.55	0.10275	5.2996e-05	-0.13997	-7.2196e-05	-0.037225	-1.92e-05	515.78	54.96	0.32425	54.96	54.89	55.214	0					32	18	2	0	0	0	0.0015343	1	15861	15861
ADEISNIIR	9	Unmodified	_ADEISNIIR_					0	0	0	0	NbD029578.1;NbD001885.1;NbD021566.1;NbE05067733.1	NbD029578.1	NbD029578.1	MULTI-MSMS	KSI010823_MAMI+A1_G42E	MAMI+AvrRpm1 G42E	515.78	2	515.78	1029.55	0.2087	0.00010764	-0.080057	-4.1292e-05	0.12865	6.6353e-05	515.78	54.112	0.44349	54.112	53.977	54.42	0					45	24	2	0	0	0	4.5676e-05	1	15585	15585
ADEISNIIR	9	Unmodified	_ADEISNIIR_					0	0	0	0	NbD029578.1;NbD001885.1;NbD021566.1;NbE05067733.1	NbD029578.1	NbD029578.1	MULTI-MSMS	KSI010823_A1_1521_4ul	AvrRpm1 Af1521	515.78	2	515.78	1029.55	-0.054388	-2.8052e-05	-0.052917	-2.7294e-05	-0.10731	-5.5346e-05	515.78	54.311	0.46289	54.311	54.148	54.611	0					49	28	2	0	0	0	4.5688e-06	1	16088	16088
ADEISNIIR	9	Unmodified	_ADEISNIIR_					0	0	0	0	NbD029578.1;NbD001885.1;NbD021566.1;NbE05067733.1	NbD029578.1	NbD029578.1	MULTI-SECPEP	KSI010823_A1_G42E_4ul	AvrRpm1 G42E	516.281	2	515.78	1029.55	0.0063316	3.2657e-06	0.055866	2.8815e-05	0.062198	3.208e-05	515.78	54.219	0.50664	54.219	54.093	54.6	0					56	28	3	0	0	0	0.00062288	1	16111	16111
ADELVLLDTYVSMFGMR	17	Acetyl (Protein N-term),2 Oxidation (M)	_(Acetyl (Protein N-term))ADELVLLDTYVSM(Oxidation (M))FGM(Oxidation (M))R_		ADELVLLDTYVSM(1)FGM(1)R		ADELVLLDTYVSM(48)FGM(48)R	1	0	2	0	NbD028043.1	NbD028043.1	NbD028043.1	MULTI-MSMS	KSI010823_MAMI_1521	MAMI Af1521	1017.98	2	1017.48	2032.95	-0.35267	-0.00035884	-0.016416	-1.6702e-05	-0.36909	-0.00037554	1017.98	123.7	0.51343	123.7	123.45	123.96	0					307	75	5	0	0	0	0.0054805	1	32813	32813
ADELVLLDTYVSMFGMR	17	Acetyl (Protein N-term),2 Oxidation (M)	_(Acetyl (Protein N-term))ADELVLLDTYVSM(Oxidation (M))FGM(Oxidation (M))R_		ADELVLLDTYVSM(1)FGM(1)R		ADELVLLDTYVSM(100)FGM(100)R	1	0	2	0	NbD028043.1	NbD028043.1	NbD028043.1	MULTI-MSMS	KSI010823_MAMI_1521	MAMI Af1521	1017.98	2	1017.48	2032.95	-0.38883	-0.00039562	0.083474	8.4933e-05	-0.30535	-0.00031069	1017.98	129.67	0.091858	129.67	129.6	129.69	0					24	12	5	0	0	0	8.5085e-09	1	33721	33721
ADELVLLDTYVSMFGMR	17	Acetyl (Protein N-term),2 Oxidation (M)	_(Acetyl (Protein N-term))ADELVLLDTYVSM(Oxidation (M))FGM(Oxidation (M))R_		ADELVLLDTYVSM(1)FGM(1)R		ADELVLLDTYVSM(48)FGM(48)R	1	0	2	0	NbD028043.1	NbD028043.1	NbD028043.1	MULTI-MSMS	KSI010823_MAMI+A1_1521	MAMI+AvrRpm1 Af1521	1017.98	2	1017.48	2032.95	-0.2515	-0.0002559	-0.097698	-9.9406e-05	-0.3492	-0.0003553	1017.98	106.89	0.47528	106.89	106.63	107.1	0					285	67	5	0	0	0	0.0054805	1	31690	31690
ADELVLLDTYVSMFGMR	17	Acetyl (Protein N-term),2 Oxidation (M)	_(Acetyl (Protein N-term))ADELVLLDTYVSM(Oxidation (M))FGM(Oxidation (M))R_		ADELVLLDTYVSM(1)FGM(1)R		ADELVLLDTYVSM(43)FGM(43)R	1	0	2	0	NbD028043.1	NbD028043.1	NbD028043.1	MULTI-MSMS	KSI010823_MAMI+A1_1521	MAMI+AvrRpm1 Af1521	678.991	3	678.657	2032.95	0.16441	0.00011157	-0.070559	-4.7885e-05	0.093846	6.369e-05	678.991	106.87	0.39011	106.87	106.68	107.07	0					136	55	3	0	0	0	0.0096768	1	31715	31715
ADELVLLDTYVSMFGMR	17	Acetyl (Protein N-term),2 Oxidation (M)	_(Acetyl (Protein N-term))ADELVLLDTYVSM(Oxidation (M))FGM(Oxidation (M))R_		ADELVLLDTYVSM(1)FGM(1)R		ADELVLLDTYVSM(110)FGM(110)R	1	0	2	0	NbD028043.1	NbD028043.1	NbD028043.1	MULTI-MSMS	KSI010823_MAMI+A1_1521	MAMI+AvrRpm1 Af1521	1017.98	2	1017.48	2032.95	-0.25999	-0.00026453	-0.19003	-0.00019335	-0.45002	-0.00045789	1017.98	122.76	0.78893	122.76	122.37	123.16	0					651	115	8	0	0	0	2.3677e-09	2	34343	34262;34343
ADELVLLDTYVSMFGMR	17	Acetyl (Protein N-term),2 Oxidation (M)	_(Acetyl (Protein N-term))ADELVLLDTYVSM(Oxidation (M))FGM(Oxidation (M))R_		ADELVLLDTYVSM(1)FGM(1)R		ADELVLLDTYVSM(190)FGM(190)R	1	0	2	0	NbD028043.1	NbD028043.1	NbD028043.1	MULTI-MSMS	KSI010823_MAMI+A1_1521	MAMI+AvrRpm1 Af1521	1017.98	2	1017.48	2032.95	-0.26035	-0.00026491	-0.1787	-0.00018182	-0.43905	-0.00044673	1017.98	123.54	0.93338	123.54	123.14	124.08	0					693	137	7	0	0	0	1.9982e-16	1	34423	34423
ADELVLLDTYVSMFGMR	17	Acetyl (Protein N-term),2 Oxidation (M)	_(Acetyl (Protein N-term))ADELVLLDTYVSM(Oxidation (M))FGM(Oxidation (M))R_		ADELVLLDTYVSM(1)FGM(1)R		ADELVLLDTYVSM(46)FGM(46)R	1	0	2	0	NbD028043.1	NbD028043.1	NbD028043.1	MULTI-MSMS	KSI010823_MAMI+A1_1521	MAMI+AvrRpm1 Af1521	1017.98	2	1017.48	2032.95	-0.26185	-0.00026642	0.0097443	9.9147e-06	-0.2521	-0.00025651	1017.48	124.9	0.29169	124.9	124.79	125.09	0					121	42	4	0	0	0	0.0073856	1	34626	34626
ADELVLLDTYVSMFGMR	17	Acetyl (Protein N-term),2 Oxidation (M)	_(Acetyl (Protein N-term))ADELVLLDTYVSM(Oxidation (M))FGM(Oxidation (M))R_		ADELVLLDTYVSM(1)FGM(1)R		ADELVLLDTYVSM(120)FGM(120)R	1	0	2	0	NbD028043.1	NbD028043.1	NbD028043.1	MULTI-MSMS	KSI010823_MAMI+A1_1521	MAMI+AvrRpm1 Af1521	1017.48	2	1017.48	2032.95	-0.26379	-0.0002684	0.011157	1.1353e-05	-0.25263	-0.00025704	1017.98	129.67	0.10963	129.67	129.59	129.7	0					35	13	5	0	0	0	2.9526e-09	1	35366	35366
ADELVLLDTYVSMFGMR	17	Acetyl (Protein N-term),2 Oxidation (M)	_(Acetyl (Protein N-term))ADELVLLDTYVSM(Oxidation (M))FGM(Oxidation (M))R_		ADELVLLDTYVSM(1)FGM(1)R		ADELVLLDTYVSM(66)FGM(66)R	1	0	2	0	NbD028043.1	NbD028043.1	NbD028043.1	MULTI-MSMS	KSI010823_MAMI+A1_G42E	MAMI+AvrRpm1 G42E	1017.98	2	1017.48	2032.95	-0.21972	-0.00022356	-0.2581	-0.00026261	-0.47782	-0.00048617	1017.98	106.1	0.43858	106.1	105.88	106.32	0					244	64	5	0	0	0	0.00026815	1	30508	30508
ADELVLLDTYVSMFGMR	17	Acetyl (Protein N-term),2 Oxidation (M)	_(Acetyl (Protein N-term))ADELVLLDTYVSM(Oxidation (M))FGM(Oxidation (M))R_		ADELVLLDTYVSM(1)FGM(1)R		ADELVLLDTYVSM(77)FGM(77)R	1	0	2	0	NbD028043.1	NbD028043.1	NbD028043.1	MULTI-MSMS	KSI010823_MAMI+A1_G42E	MAMI+AvrRpm1 G42E	1017.98	2	1017.48	2032.95	-0.27989	-0.00028478	-0.00045951	-4.6754e-07	-0.28035	-0.00028525	1017.48	122.14	0.50289	122.14	121.9	122.4	0					308	74	5	0	0	0	5.6541e-06	1	32975	32975
ADELVLLDTYVSMFGMR	17	Acetyl (Protein N-term),2 Oxidation (M)	_(Acetyl (Protein N-term))ADELVLLDTYVSM(Oxidation (M))FGM(Oxidation (M))R_		ADELVLLDTYVSM(1)FGM(1)R		ADELVLLDTYVSM(48)FGM(48)R	1	0	2	0	NbD028043.1	NbD028043.1	NbD028043.1	MULTI-MSMS	KSI010823_MAMI+A1_G42E	MAMI+AvrRpm1 G42E	1017.98	2	1017.48	2032.95	-0.28006	-0.00028495	0.0038532	3.9206e-06	-0.2762	-0.00028103	1017.98	122.86	0.52956	122.86	122.6	123.13	0					306	78	5	0	0	0	0.0054805	1	33084	33084
ADELVLLDTYVSMFGMR	17	Acetyl (Protein N-term),2 Oxidation (M)	_(Acetyl (Protein N-term))ADELVLLDTYVSM(Oxidation (M))FGM(Oxidation (M))R_		ADELVLLDTYVSM(1)FGM(1)R		ADELVLLDTYVSM(54)FGM(54)R	1	0	2	0	NbD028043.1	NbD028043.1	NbD028043.1	MSMS	KSI010823_A1_G42E_4ul	AvrRpm1 G42E	1017.48	2	1017.48	2032.95	NaN	NaN	NaN	NaN	NaN	NaN	NaN	120.3	1	120.3	119.8	120.8	0								0	0	0	0.0073333	1	35005	35005
ADELVLLDTYVSMFGMR	17	Acetyl (Protein N-term),Oxidation (M)	_(Acetyl (Protein N-term))ADELVLLDTYVSMFGM(Oxidation (M))R_		ADELVLLDTYVSM(0.097)FGM(0.903)R		ADELVLLDTYVSM(-9.7)FGM(9.7)R	1	0	1	0	NbD028043.1	NbD028043.1	NbD028043.1	MULTI-MSMS	KSI010823_MAMI+A1_1521	MAMI+AvrRpm1 Af1521	1009.99	2	1009.48	2016.95	-0.30831	-0.00031124	0.42031	0.0004243	0.112	0.00011306	1010.49	129.68	0.073273	129.68	129.66	129.73	0					11	5	4	0	0	0	1.5727e-08	1	35370	35370
ADEVVLLDTYVSMFGMR	17	Acetyl (Protein N-term),2 Oxidation (M)	_(Acetyl (Protein N-term))ADEVVLLDTYVSM(Oxidation (M))FGM(Oxidation (M))R_		ADEVVLLDTYVSM(1)FGM(1)R		ADEVVLLDTYVSM(56)FGM(56)R	1	0	2	0	NbE03060319.1;NbD007461.1	NbE03060319.1	NbE03060319.1	MULTI-MSMS	KSI010823_MAMI_1521	MAMI Af1521	1010.98	2	1010.47	2018.93	-0.21023	-0.00021243	-0.13416	-0.00013557	-0.34439	-0.000348	1010.98	100.93	0.42265	100.93	100.72	101.14	0					200	56	5	0	0	0	0.00067849	1	29296	29296
ADEVVLLDTYVSMFGMR	17	Acetyl (Protein N-term),2 Oxidation (M)	_(Acetyl (Protein N-term))ADEVVLLDTYVSM(Oxidation (M))FGM(Oxidation (M))R_		ADEVVLLDTYVSM(1)FGM(1)R		ADEVVLLDTYVSM(77)FGM(77)R	1	0	2	0	NbE03060319.1;NbD007461.1	NbE03060319.1	NbE03060319.1	MULTI-MSMS	KSI010823_MAMI_1521	MAMI Af1521	1010.98	2	1010.47	2018.93	-0.30076	-0.00030391	-0.1246	-0.00012591	-0.42536	-0.00042982	1010.98	115.87	0.69031	115.87	115.58	116.27	0					574	101	7	0	0	0	5.6541e-06	2	31618	31618;31696
ADEVVLLDTYVSMFGMR	17	Acetyl (Protein N-term),2 Oxidation (M)	_(Acetyl (Protein N-term))ADEVVLLDTYVSM(Oxidation (M))FGM(Oxidation (M))R_		ADEVVLLDTYVSM(1)FGM(1)R		ADEVVLLDTYVSM(190)FGM(190)R	1	0	2	0	NbE03060319.1;NbD007461.1	NbE03060319.1	NbE03060319.1	MULTI-MSMS	KSI010823_MAMI_1521	MAMI Af1521	1010.97	2	1010.47	2018.93	-0.30497	-0.00030817	-0.10093	-0.00010198	-0.4059	-0.00041015	1010.98	116.57	0.89536	116.57	116.23	117.13	0					612	132	7	0	0	0	1.1207e-13	1	31774	31774
ADEVVLLDTYVSMFGMR	17	Acetyl (Protein N-term),2 Oxidation (M)	_(Acetyl (Protein N-term))ADEVVLLDTYVSM(Oxidation (M))FGM(Oxidation (M))R_		ADEVVLLDTYVSM(1)FGM(1)R		ADEVVLLDTYVSM(57)FGM(57)R	1	0	2	0	NbE03060319.1;NbD007461.1	NbE03060319.1	NbE03060319.1	MULTI-MSMS	KSI010823_MAMI+A1_1521	MAMI+AvrRpm1 Af1521	1010.97	2	1010.47	2018.93	-0.28752	-0.00029053	-0.0075577	-7.6368e-06	-0.29507	-0.00029817	1010.47	100.76	0.48763	100.76	100.5	100.99	0					257	56	6	0	0	0	0.00064602	1	30515	30515
ADEVVLLDTYVSMFGMR	17	Acetyl (Protein N-term),2 Oxidation (M)	_(Acetyl (Protein N-term))ADEVVLLDTYVSM(Oxidation (M))FGM(Oxidation (M))R_		ADEVVLLDTYVSM(1)FGM(1)R		ADEVVLLDTYVSM(53)FGM(53)R	1	0	2	0	NbE03060319.1;NbD007461.1	NbE03060319.1	NbE03060319.1	MULTI-MSMS	KSI010823_MAMI+A1_1521	MAMI+AvrRpm1 Af1521	674.319	3	673.985	2018.93	0.29073	0.00019595	-0.4018	-0.0002708	-0.11106	-7.4855e-05	674.319	100.74	0.30214	100.74	100.55	100.85	0					138	38	5	0	0	0	0.0010846	1	30531	30531
ADEVVLLDTYVSMFGMR	17	Acetyl (Protein N-term),2 Oxidation (M)	_(Acetyl (Protein N-term))ADEVVLLDTYVSM(Oxidation (M))FGM(Oxidation (M))R_		ADEVVLLDTYVSM(1)FGM(1)R		ADEVVLLDTYVSM(200)FGM(200)R	1	0	2	0	NbE03060319.1;NbD007461.1	NbE03060319.1	NbE03060319.1	MULTI-MSMS	KSI010823_MAMI+A1_1521	MAMI+AvrRpm1 Af1521	1010.97	2	1010.47	2018.93	-0.29554	-0.00029863	-0.28868	-0.00029171	-0.58422	-0.00059034	1010.98	115.75	0.7603	115.75	115.4	116.16	0					718	108	8	0	0	0	9.4562e-17	2	33222	33133;33222
ADEVVLLDTYVSMFGMR	17	Acetyl (Protein N-term),2 Oxidation (M)	_(Acetyl (Protein N-term))ADEVVLLDTYVSM(Oxidation (M))FGM(Oxidation (M))R_		ADEVVLLDTYVSM(1)FGM(1)R		ADEVVLLDTYVSM(41)FGM(41)R	1	0	2	0	NbE03060319.1;NbD007461.1	NbE03060319.1	NbE03060319.1	MULTI-MSMS	KSI010823_MAMI+A1_1521	MAMI+AvrRpm1 Af1521	673.985	3	673.985	2018.93	0.28225	0.00019023	-0.46556	-0.00031378	-0.18332	-0.00012355	673.985	115.74	0.64325	115.74	115.48	116.13	0					429	91	6	0	0	0	0.011498	1	33149	33149
ADEVVLLDTYVSMFGMR	17	Acetyl (Protein N-term),2 Oxidation (M)	_(Acetyl (Protein N-term))ADEVVLLDTYVSM(Oxidation (M))FGM(Oxidation (M))R_		ADEVVLLDTYVSM(1)FGM(1)R		ADEVVLLDTYVSM(52)FGM(52)R	1	0	2	0	NbE03060319.1;NbD007461.1	NbE03060319.1	NbE03060319.1	MULTI-MSMS	KSI010823_MAMI+A1_1521	MAMI+AvrRpm1 Af1521	673.985	3	673.985	2018.93	0.28106	0.00018943	-0.44644	-0.00030089	-0.16538	-0.00011146	674.319	116.47	0.71263	116.47	116.13	116.84	0					426	104	6	0	0	0	0.0021139	1	33263	33263
ADEVVLLDTYVSMFGMR	17	Acetyl (Protein N-term),2 Oxidation (M)	_(Acetyl (Protein N-term))ADEVVLLDTYVSM(Oxidation (M))FGM(Oxidation (M))R_		ADEVVLLDTYVSM(1)FGM(1)R		ADEVVLLDTYVSM(200)FGM(200)R	1	0	2	0	NbE03060319.1;NbD007461.1	NbE03060319.1	NbE03060319.1	MULTI-MSMS	KSI010823_MAMI+A1_1521	MAMI+AvrRpm1 Af1521	1010.97	2	1010.47	2018.93	-0.29596	-0.00029906	-0.25971	-0.00026243	-0.55567	-0.00056149	1010.98	116.45	0.85287	116.45	116.13	116.99	0					806	125	8	0	0	0	1.4731e-16	1	33306	33306
ADEVVLLDTYVSMFGMR	17	Acetyl (Protein N-term),2 Oxidation (M)	_(Acetyl (Protein N-term))ADEVVLLDTYVSM(Oxidation (M))FGM(Oxidation (M))R_		ADEVVLLDTYVSM(1)FGM(1)R		ADEVVLLDTYVSM(130)FGM(130)R	1	0	2	0	NbE03060319.1;NbD007461.1	NbE03060319.1	NbE03060319.1	MULTI-MSMS	KSI010823_MAMI+A1_1521	MAMI+AvrRpm1 Af1521	1010.97	2	1010.47	2018.93	-0.29704	-0.00030015	-0.01562	-1.5784e-05	-0.31266	-0.00031593	1010.98	117.9	2.6712	117.9	116.95	119.63	0					1648	394	5	0	0	0	2.9518e-09	5	33468	33387;33468;33551;33632;33710
ADEVVLLDTYVSMFGMR	17	Acetyl (Protein N-term),2 Oxidation (M)	_(Acetyl (Protein N-term))ADEVVLLDTYVSM(Oxidation (M))FGM(Oxidation (M))R_		ADEVVLLDTYVSM(1)FGM(1)R		ADEVVLLDTYVSM(120)FGM(120)R	1	0	2	0	NbE03060319.1;NbD007461.1	NbE03060319.1	NbE03060319.1	MULTI-MSMS	KSI010823_MAMI+A1_1521	MAMI+AvrRpm1 Af1521	1010.97	2	1010.47	2018.93	-0.29803	-0.00030115	-0.032651	-3.2993e-05	-0.33068	-0.00033415	1010.98	119.66	1.746	119.66	119.38	121.13	0					888	258	5	0	0	0	2.878e-09	3	33791	33791;33873;33952
ADEVVLLDTYVSMFGMR	17	Acetyl (Protein N-term),2 Oxidation (M)	_(Acetyl (Protein N-term))ADEVVLLDTYVSM(Oxidation (M))FGM(Oxidation (M))R_		ADEVVLLDTYVSM(1)FGM(1)R		ADEVVLLDTYVSM(65)FGM(65)R	1	0	2	0	NbE03060319.1;NbD007461.1	NbE03060319.1	NbE03060319.1	MULTI-MSMS	KSI010823_MAMI+A1_G42E	MAMI+AvrRpm1 G42E	1010.97	2	1010.47	2018.93	-0.18684	-0.0001888	-0.06741	-6.8116e-05	-0.25425	-0.00025691	1010.98	99.949	0.50155	99.949	99.709	100.21	0					295	71	5	0	0	0	0.00033814	1	29480	29480
ADEVVLLDTYVSMFGMR	17	Acetyl (Protein N-term),2 Oxidation (M)	_(Acetyl (Protein N-term))ADEVVLLDTYVSM(Oxidation (M))FGM(Oxidation (M))R_		ADEVVLLDTYVSM(1)FGM(1)R		ADEVVLLDTYVSM(88)FGM(88)R	1	0	2	0	NbE03060319.1;NbD007461.1	NbE03060319.1	NbE03060319.1	MULTI-MSMS	KSI010823_MAMI+A1_G42E	MAMI+AvrRpm1 G42E	1010.97	2	1010.47	2018.93	-0.24342	-0.00024597	-0.14319	-0.00014469	-0.38661	-0.00039066	1010.98	114.98	0.69055	114.98	114.68	115.37	0					565	102	7	0	0	0	1.5247e-06	2	31945	31866;31945
ADEVVLLDTYVSMFGMR	17	Acetyl (Protein N-term),2 Oxidation (M)	_(Acetyl (Protein N-term))ADEVVLLDTYVSM(Oxidation (M))FGM(Oxidation (M))R_		ADEVVLLDTYVSM(1)FGM(1)R		ADEVVLLDTYVSM(190)FGM(190)R	1	0	2	0	NbE03060319.1;NbD007461.1	NbE03060319.1	NbE03060319.1	MULTI-MSMS	KSI010823_MAMI+A1_G42E	MAMI+AvrRpm1 G42E	1010.97	2	1010.47	2018.93	-0.24603	-0.00024861	-0.12609	-0.00012741	-0.37212	-0.00037602	1010.98	115.66	0.85921	115.66	115.32	116.18	0					649	128	7	0	0	0	1.1207e-13	1	32023	32023
ADEVVLLDTYVSMFGMR	17	Acetyl (Protein N-term),2 Oxidation (M)	_(Acetyl (Protein N-term))ADEVVLLDTYVSM(Oxidation (M))FGM(Oxidation (M))R_		ADEVVLLDTYVSM(1)FGM(1)R		ADEVVLLDTYVSM(47)FGM(47)R	1	0	2	0	NbE03060319.1;NbD007461.1	NbE03060319.1	NbE03060319.1	MULTI-MSMS	KSI010823_A1_1521_4ul	AvrRpm1 Af1521	1010.47	2	1010.47	2018.93	-0.23025	-0.00023266	-0.066529	-6.7225e-05	-0.29678	-0.00029989	1010.98	100.27	0.42884	100.27	100.07	100.5	0					226	59	5	0	0	0	0.0067683	1	31008	31008
ADEVVLLDTYVSMFGMR	17	Acetyl (Protein N-term),2 Oxidation (M)	_(Acetyl (Protein N-term))ADEVVLLDTYVSM(Oxidation (M))FGM(Oxidation (M))R_		ADEVVLLDTYVSM(1)FGM(1)R		ADEVVLLDTYVSM(59)FGM(59)R	1	0	2	0	NbE03060319.1;NbD007461.1	NbE03060319.1	NbE03060319.1	MULTI-MSMS	KSI010823_A1_1521_4ul	AvrRpm1 Af1521	1010.47	2	1010.47	2018.93	-0.28583	-0.00028882	-0.11056	-0.00011172	-0.39639	-0.00040054	1010.98	115.83	0.56642	115.83	115.57	116.14	0					350	84	6	0	0	0	0.00057838	1	33924	33924
ADEVVLLDTYVSMFGMR	17	Acetyl (Protein N-term),2 Oxidation (M)	_(Acetyl (Protein N-term))ADEVVLLDTYVSM(Oxidation (M))FGM(Oxidation (M))R_		ADEVVLLDTYVSM(1)FGM(1)R		ADEVVLLDTYVSM(66)FGM(66)R	1	0	2	0	NbE03060319.1;NbD007461.1	NbE03060319.1	NbE03060319.1	MULTI-MSMS	KSI010823_A1_G42E_4ul	AvrRpm1 G42E	1010.47	2	1010.47	2018.93	-0.039223	-3.9634e-05	-0.39871	-0.00040289	-0.43793	-0.00044252	1010.98	100.15	0.41503	100.15	99.946	100.36	0					204	58	5	0	0	0	0.00026815	1	31114	31114
ADEVVLLDTYVSMFGMR	17	Acetyl (Protein N-term),2 Oxidation (M)	_(Acetyl (Protein N-term))ADEVVLLDTYVSM(Oxidation (M))FGM(Oxidation (M))R_		ADEVVLLDTYVSM(1)FGM(1)R		ADEVVLLDTYVSM(83)FGM(83)R	1	0	2	0	NbE03060319.1;NbD007461.1	NbE03060319.1	NbE03060319.1	MULTI-MSMS	KSI010823_A1_G42E_4ul	AvrRpm1 G42E	1010.47	2	1010.47	2018.93	0.0091911	9.2874e-06	-0.31274	-0.00031602	-0.30355	-0.00030673	1010.98	112.88	0.285	112.88	112.73	113.01	0					204	38	7	0	0	0	3.5148e-06	1	33587	33587
ADEVVLLDTYVSMFGMR	17	Acetyl (Protein N-term),2 Oxidation (M)	_(Acetyl (Protein N-term))ADEVVLLDTYVSM(Oxidation (M))FGM(Oxidation (M))R_		ADEVVLLDTYVSM(1)FGM(1)R		ADEVVLLDTYVSM(150)FGM(150)R	1	0	2	0	NbE03060319.1;NbD007461.1	NbE03060319.1	NbE03060319.1	MULTI-MSMS	KSI010823_A1_G42E_4ul	AvrRpm1 G42E	1010.98	2	1010.47	2018.93	0.01087	1.0983e-05	-0.25539	-0.00025807	-0.24452	-0.00024708	1010.98	113.35	0.50445	113.35	113.11	113.62	0					300	72	6	0	0	0	4.9537e-10	1	33697	33697
ADEVVLLDTYVSVFGMR	17	Acetyl (Protein N-term),Oxidation (M)	_(Acetyl (Protein N-term))ADEVVLLDTYVSVFGM(Oxidation (M))R_		ADEVVLLDTYVSVFGM(1)R		ADEVVLLDTYVSVFGM(95)R	1	0	1	0	NbD007460.1	NbD007460.1	NbD007460.1	MULTI-MSMS	KSI010823_MAMI+A1_1521	MAMI+AvrRpm1 Af1521	986.992	2	986.49	1970.97	-0.33022	-0.00032576	0.27834	0.00027457	-0.051886	-5.1185e-05	986.491	123.58	0.543	123.58	123.33	123.87	0					302	79	5	0	0	0	2.5755e-08	1	34411	34411
ADGAFAISEDVWNEPLGR	18	Unmodified	_ADGAFAISEDVWNEPLGR_					0	0	0	0	NbD028722.1;NbD007011.1;NbE44072412.1;NbE03060801.1;NbD038080.1	NbD028722.1;NbE44072412.1	NbD028722.1	MULTI-MSMS	KSI010823_MAMI+A1_1521	MAMI+AvrRpm1 Af1521	973.965	2	973.966	1945.92	-0.4203	-0.00040936	0.4182	0.00040732	-0.0020978	-2.0431e-06	974.468	84.713	0.2618	84.713	84.565	84.827	0					44	20	3	0	0	0	1.902e-05	1	26561	26561
ADGAFAISEDVWNEPLGR	18	Unmodified	_ADGAFAISEDVWNEPLGR_					0	0	0	0	NbD028722.1;NbD007011.1;NbE44072412.1;NbE03060801.1;NbD038080.1	NbD028722.1;NbE44072412.1	NbD028722.1	MULTI-MSMS	KSI010823_MAMI+A1_G42E	MAMI+AvrRpm1 G42E	974.468	2	973.966	1945.92	-0.071084	-6.9234e-05	0.013577	1.3224e-05	-0.057507	-5.601e-05	974.467	83.703	0.33073	83.703	83.529	83.86	0					68	31	3	0	0	0	0.00021589	1	26102	26102
ADGAFAISEDVWNEPLGR	18	Unmodified	_ADGAFAISEDVWNEPLGR_					0	0	0	0	NbD028722.1;NbD007011.1;NbE44072412.1;NbE03060801.1;NbD038080.1	NbD028722.1;NbE44072412.1	NbD028722.1	MULTI-MSMS	KSI010823_A1_G42E_4ul	AvrRpm1 G42E	973.966	2	973.966	1945.92	-0.16134	-0.00015714	0.12247	0.00011928	-0.038864	-3.7852e-05	973.966	84.169	0.3485	84.169	84.001	84.35	0					56	23	3	0	0	0	4.011e-05	1	27049	27049
ADGFVVQTGDPEGPAEGFIDPSTEK	25	Unmodified	_ADGFVVQTGDPEGPAEGFIDPSTEK_					0	0	0	0	NbD008925.1;NbD020138.1	NbD008925.1	NbD008925.1	MULTI-MSMS	KSI010823_A1_1521_4ul	AvrRpm1 Af1521	855.735	3	855.066	2562.18	-0.049506	-4.2331e-05	-0.024209	-2.0701e-05	-0.073715	-6.3031e-05	855.734	77.744	0.32919	77.744	77.675	78.004	0					32	14	3	0	0	0	0.00032416	2	24729	24729;24755
ADGGLWLLVR	10	Unmodified	_ADGGLWLLVR_					0	0	0	0	NbE44074169.1;NbD038978.1;NbD025005.1	NbE44074169.1	NbE44074169.1	MULTI-MSMS	KSI010823_A1_1521_4ul	AvrRpm1 Af1521	550.316	2	550.317	1098.62	0.20805	0.00011449	-0.5001	-0.00027521	-0.29205	-0.00016072	550.316	81.46	0.29448	81.46	81.318	81.613	0					29	17	2	0	0	0	0.0068532	1	26009	26009
ADGGLWLLVR	10	Unmodified	_ADGGLWLLVR_					0	0	0	0	NbE44074169.1;NbD038978.1;NbD025005.1	NbE44074169.1	NbE44074169.1	MULTI-MSMS	KSI010823_A1_G42E_4ul	AvrRpm1 G42E	550.316	2	550.317	1098.62	0.18143	9.9847e-05	-0.24593	-0.00013534	-0.064491	-3.5491e-05	550.316	81.33	0.37929	81.33	81.194	81.573	0					50	20	3	0	0	0	0.005404	1	26080	26080
ADGYILEGK	9	Unmodified	_ADGYILEGK_					0	0	0	0	NbD029639.1;NbD028194.1;NbD029254.1;NbD013675.1;NbD046392.1;NbD039620.1;NbD029212.1;NbD020342.1;NbD042159.1;NbD021396.1	NbD029639.1;NbD042159.1	NbD029639.1	MSMS	KSI010823_A1_1521_4ul	AvrRpm1 Af1521	483.251	2	483.251	964.487	NaN	NaN	NaN	NaN	NaN	NaN	NaN	44.065	1	44.065	43.565	44.565	0								0	0	0	0.015116	1	12247	12247
ADGYILEGK	9	Unmodified	_ADGYILEGK_					0	0	0	0	NbD029639.1;NbD028194.1;NbD029254.1;NbD013675.1;NbD046392.1;NbD039620.1;NbD029212.1;NbD020342.1;NbD042159.1;NbD021396.1	NbD029639.1;NbD042159.1	NbD029639.1	MULTI-MSMS	KSI010823_A1_G42E_4ul	AvrRpm1 G42E	483.25	2	483.251	964.487	0.23491	0.00011352	-1.1532	-0.00055727	-0.91827	-0.00044376	483.25	44.15	0.47367	44.15	44.006	44.48	0					40	25	2	0	0	0	0.010234	1	12325	12325
ADLGLPELK	9	Unmodified	_ADLGLPELK_					0	0	0	0	NbD051964.1;NbD036879.1	NbD051964.1	NbD051964.1	MULTI-MSMS	KSI010823_A1_1521_4ul	AvrRpm1 Af1521	478.277	2	478.277	954.539	0.75897	0.000363	-0.44206	-0.00021143	0.31691	0.00015157	478.276	63.549	0.39409	63.549	63.408	63.802	0					32	20	2	0	0	0	0.038236	1	19595	19595
ADLGLPELK	9	Unmodified	_ADLGLPELK_					0	0	0	0	NbD051964.1;NbD036879.1	NbD051964.1	NbD051964.1	MULTI-MSMS	KSI010823_A1_G42E_4ul	AvrRpm1 G42E	478.277	2	478.277	954.539	0.62191	0.00029745	-0.54685	-0.00026155	0.07506	3.5899e-05	478.276	63.602	0.45059	63.602	63.394	63.844	0					35	23	2	0	0	0	0.016798	1	19646	19646
ADLLDYNSLAAAIK	14	Unmodified	_ADLLDYNSLAAAIK_					0	0	0	0	NbE05067790.1;NbD045159.1	NbE05067790.1	NbE05067790.1	MULTI-MSMS	KSI010823_A1_G42E_4ul	AvrRpm1 G42E	739.9	2	739.398	1476.78	-0.17456	-0.00012907	0.20698	0.00015304	0.032423	2.3973e-05	739.399	82.814	0.34052	82.814	82.726	83.066	0					40	18	3	0	0	0	0.0059062	1	26606	26606
ADLNVPLDDNFNITDDTR	18	Unmodified	_ADLNVPLDDNFNITDDTR_					0	0	0	0	NbD032652.1	NbD032652.1	NbD032652.1	MULTI-MSMS	KSI010823_MAMI+A1_G42E	MAMI+AvrRpm1 G42E	1024.98	2	1024.48	2046.95	-0.26684	-0.00027338	-0.31747	-0.00032524	-0.58431	-0.00059861	1024.48	78.789	0.23706	78.789	78.648	78.885	0					33	13	3	0	0	0	0.0011392	1	24491	24491
ADLNVPLDDNFNITDDTR	18	Unmodified	_ADLNVPLDDNFNITDDTR_					0	0	0	0	NbD032652.1	NbD032652.1	NbD032652.1	MULTI-MSMS	KSI010823_A1_1521_4ul	AvrRpm1 Af1521	1024.98	2	1024.48	2046.95	-0.26435	-0.00027082	-0.0068985	-7.0674e-06	-0.27125	-0.00027789	1024.48	79.17	0.33694	79.17	79.009	79.346	0					48	17	4	0	0	0	2.9296e-05	1	25188	25188
ADLNVPLDDNFNITDDTR	18	Unmodified	_ADLNVPLDDNFNITDDTR_					0	0	0	0	NbD032652.1	NbD032652.1	NbD032652.1	MULTI-MSMS	KSI010823_A1_G42E_4ul	AvrRpm1 G42E	1024.48	2	1024.48	2046.95	-0.1523	-0.00015603	0.032958	3.3765e-05	-0.11934	-0.00012227	1024.48	79.065	0.34307	79.065	78.91	79.254	0					53	17	5	0	0	0	3.4747e-05	1	25246	25246
ADLNVPLDDNQNITDDTR	18	Unmodified	_ADLNVPLDDNQNITDDTR_					0	0	0	0	NbE03061757.1	NbE03061757.1	NbE03061757.1	MULTI-MSMS	KSI010823_MAMI_1521	MAMI Af1521	1014.98	2	1014.98	2027.94	-0.15887	-0.00016125	0.03006	3.051e-05	-0.12881	-0.00013074	1014.98	64.78	0.28508	64.78	64.617	64.902	0					42	14	4	0	0	0	8.0519e-09	1	19206	19206
ADLNVPLDDNQNITDDTR	18	Unmodified	_ADLNVPLDDNQNITDDTR_					0	0	0	0	NbE03061757.1	NbE03061757.1	NbE03061757.1	MULTI-MSMS	KSI010823_MAMI_G42E	MAMI G42E	1014.98	2	1014.98	2027.94	-0.13482	-0.00013684	0.1873	0.00019011	0.052478	5.3264e-05	1014.98	64.286	0.37189	64.286	64.125	64.496	0					75	19	6	0	0	0	2.5386e-08	1	18832	18832
ADLNVPLDDNQNITDDTR	18	Unmodified	_ADLNVPLDDNQNITDDTR_					0	0	0	0	NbE03061757.1	NbE03061757.1	NbE03061757.1	MULTI-MSMS	KSI010823_MAMI+A1_1521	MAMI+AvrRpm1 Af1521	1015.48	2	1014.98	2027.94	0.15701	0.00015936	-0.13862	-0.0001407	0.018383	1.8658e-05	1015.48	64.496	0.41103	64.496	64.33	64.741	0					80	22	5	0	0	0	1.8654e-08	1	19336	19336
ADLNVPLDDNQNITDDTR	18	Unmodified	_ADLNVPLDDNQNITDDTR_					0	0	0	0	NbE03061757.1	NbE03061757.1	NbE03061757.1	MULTI-MSMS	KSI010823_MAMI+A1_G42E	MAMI+AvrRpm1 G42E	1015.48	2	1014.98	2027.94	0.27986	0.00028405	-0.22889	-0.00023231	0.050976	5.1739e-05	1015.48	63.552	0.47395	63.552	63.375	63.848	0					79	24	5	0	0	0	1.5207e-09	1	19064	19064
ADLNVPLDDNQNITDDTR	18	Unmodified	_ADLNVPLDDNQNITDDTR_					0	0	0	0	NbE03061757.1	NbE03061757.1	NbE03061757.1	MULTI-MSMS	KSI010823_A1_1521_4ul	AvrRpm1 Af1521	1014.98	2	1014.98	2027.94	-0.037252	-3.7809e-05	0.030757	3.1217e-05	-0.0064948	-6.5921e-06	1014.98	63.828	0.43502	63.828	63.671	64.106	0					91	22	6	0	0	0	7.6382e-12	1	19661	19661
ADLNVPLDDNQNITDDTR	18	Unmodified	_ADLNVPLDDNQNITDDTR_					0	0	0	0	NbE03061757.1	NbE03061757.1	NbE03061757.1	MULTI-MSMS	KSI010823_A1_G42E_4ul	AvrRpm1 G42E	1015.48	2	1014.98	2027.94	-0.069671	-7.0715e-05	0.024154	2.4516e-05	-0.045517	-4.6199e-05	1014.98	63.78	0.50377	63.78	63.619	64.123	0					99	26	6	0	0	0	6.8122e-16	1	19676	19676
ADLNVPLDDNQNITDDTR	18	Unmodified	_ADLNVPLDDNQNITDDTR_					0	0	0	0	NbE03061757.1	NbE03061757.1	NbE03061757.1	MULTI-MSMS	KSI010823_A1_G42E_4ul	AvrRpm1 G42E	677.322	3	676.987	2027.94	0.24954	0.00016894	0.098326	6.6565e-05	0.34787	0.0002355	677.322	63.778	0.26762	63.778	63.619	63.887	0					30	13	3	0	0	0	1.5429e-08	1	19710	19710
ADLNVPLDDSQNITDDTR	18	Unmodified	_ADLNVPLDDSQNITDDTR_					0	0	0	0	NbE03057227.1;NbD018501.1	NbE03057227.1	NbE03057227.1	MULTI-MSMS	KSI010823_MAMI_G42E	MAMI G42E	1001.97	2	1001.47	2000.93	-0.25633	-0.00025671	-0.12806	-0.00012825	-0.38439	-0.00038495	1001.97	65.769	0.25246	65.769	65.576	65.828	0					39	14	4	0	0	0	8.9678e-09	2	19398	19351;19398
ADLNVPLDDSQNITDDTR	18	Unmodified	_ADLNVPLDDSQNITDDTR_					0	0	0	0	NbE03057227.1;NbD018501.1	NbE03057227.1	NbE03057227.1	MULTI-MSMS	KSI010823_MAMI+A1_1521	MAMI+AvrRpm1 Af1521	1001.47	2	1001.47	2000.93	-0.39705	-0.00039763	0.37173	0.00037227	-0.025323	-2.536e-05	1001.97	66.003	0.20735	66.003	65.823	66.031	0					24	10	3	0	0	0	1.0364e-09	1	19894	19894
ADLNVPLDDSQNITDDTR	18	Unmodified	_ADLNVPLDDSQNITDDTR_					0	0	0	0	NbE03057227.1;NbD018501.1	NbE03057227.1	NbE03057227.1	MULTI-MSMS	KSI010823_MAMI+A1_G42E	MAMI+AvrRpm1 G42E	1001.97	2	1001.47	2000.93	-0.18749	-0.00018777	0.026057	2.6095e-05	-0.16143	-0.00016167	1001.97	65.042	0.24387	65.042	64.888	65.132	0					30	13	3	0	0	0	8.8104e-09	2	19646	19593;19646
ADLNVPLDDSQNITDDTR	18	Unmodified	_ADLNVPLDDSQNITDDTR_					0	0	0	0	NbE03057227.1;NbD018501.1	NbE03057227.1	NbE03057227.1	MULTI-MSMS	KSI010823_A1_1521_4ul	AvrRpm1 Af1521	1001.97	2	1001.47	2000.93	-0.41456	-0.00041517	-0.43163	-0.00043226	-0.84618	-0.00084743	1002.47	65.314	0.37719	65.314	65.136	65.513	0					44	20	3	0	0	0	5.9322e-12	2	20254	20197;20254
ADLNVPLDDSQNITDDTR	18	Unmodified	_ADLNVPLDDSQNITDDTR_					0	0	0	0	NbE03057227.1;NbD018501.1	NbE03057227.1	NbE03057227.1	MULTI-MSMS	KSI010823_A1_G42E_4ul	AvrRpm1 G42E	1001.97	2	1001.47	2000.93	-0.068212	-6.8313e-05	-0.091968	-9.2104e-05	-0.16018	-0.00016042	1001.47	65.187	0.35933	65.187	64.993	65.353	0					47	20	3	0	0	0	6.713e-16	1	20181	20181
ADLVNDLGTIAR	12	Unmodified	_ADLVNDLGTIAR_					0	0	0	0	NbD008396.1	NbD008396.1	NbD008396.1	MULTI-MSMS	KSI010823_A1_G42E_4ul	AvrRpm1 G42E	629.344	2	629.344	1256.67	-0.29202	-0.00018378	-1.1347	-0.00071412	-1.4267	-0.00089791	629.343	61.028	0.11173	61.028	60.949	61.06	0					9	5	2	0	0	0	0.0016618	1	18684	18684
ADLVNNLGTIAR	12	Unmodified	_ADLVNNLGTIAR_					0	0	0	0	NbD003943.1;NbD030459.1;NbE44071578.1;NbD046535.1;NbD030896.1;NbD022473.1;NbD050231.1;NbE05065370.1;NbD013054.1	NbD003943.1;NbD022473.1;NbD050231.1	NbD003943.1	MULTI-MSMS	KSI010823_MAMI_1521	MAMI Af1521	628.852	2	628.852	1255.69	-0.1772	-0.00011143	-0.1366	-8.5903e-05	-0.3138	-0.00019734	628.851	62.011	0.18615	62.011	61.895	62.081	0					14	9	2	0	0	0	0.0016575	1	18209	18209
ADLVNNLGTIAR	12	Unmodified	_ADLVNNLGTIAR_					0	0	0	0	NbD003943.1;NbD030459.1;NbE44071578.1;NbD046535.1;NbD030896.1;NbD022473.1;NbD050231.1;NbE05065370.1;NbD013054.1	NbD003943.1;NbD022473.1;NbD050231.1	NbD003943.1	MULTI-MSMS	KSI010823_MAMI_G42E	MAMI G42E	628.852	2	628.852	1255.69	-0.16004	-0.00010064	0.12187	7.6641e-05	-0.038165	-2.4e-05	628.852	61.593	0.27533	61.593	61.455	61.73	0					22	15	2	0	0	0	0.0017289	1	17878	17878
ADLVNNLGTIAR	12	Unmodified	_ADLVNNLGTIAR_					0	0	0	0	NbD003943.1;NbD030459.1;NbE44071578.1;NbD046535.1;NbD030896.1;NbD022473.1;NbD050231.1;NbE05065370.1;NbD013054.1	NbD003943.1;NbD022473.1;NbD050231.1	NbD003943.1	MULTI-MSMS	KSI010823_MAMI+A1_1521	MAMI+AvrRpm1 Af1521	628.851	2	628.852	1255.69	-0.16066	-0.00010103	0.19153	0.00012044	0.030861	1.9407e-05	628.852	61.775	0.2552	61.775	61.619	61.875	0					29	13	3	0	0	0	0.0016072	1	18344	18344
ADLVNNLGTIAR	12	Unmodified	_ADLVNNLGTIAR_					0	0	0	0	NbD003943.1;NbD030459.1;NbE44071578.1;NbD046535.1;NbD030896.1;NbD022473.1;NbD050231.1;NbE05065370.1;NbD013054.1	NbD003943.1;NbD022473.1;NbD050231.1	NbD003943.1	MULTI-MSMS	KSI010823_MAMI+A1_G42E	MAMI+AvrRpm1 G42E	628.851	2	628.852	1255.69	-0.14798	-9.3055e-05	0.15561	9.7855e-05	0.0076331	4.8001e-06	628.852	60.885	0.35481	60.885	60.703	61.058	0					39	18	3	0	0	0	9.1806e-05	1	18083	18083
ADLVNNLGTIAR	12	Unmodified	_ADLVNNLGTIAR_					0	0	0	0	NbD003943.1;NbD030459.1;NbE44071578.1;NbD046535.1;NbD030896.1;NbD022473.1;NbD050231.1;NbE05065370.1;NbD013054.1	NbD003943.1;NbD022473.1;NbD050231.1	NbD003943.1	MULTI-MSMS	KSI010823_A1_1521_4ul	AvrRpm1 Af1521	628.851	2	628.852	1255.69	-0.11039	-6.9417e-05	0.23596	0.00014838	0.12557	7.8967e-05	628.852	61.107	0.2778	61.107	60.958	61.235	0					42	14	4	0	0	0	0.001152	1	18649	18649
ADQAEEIAAK	10	Unmodified	_ADQAEEIAAK_					0	0	0	0	NbE05063826.1;NbD052196.1;NbD007729.1	NbE05063826.1	NbE05063826.1	MULTI-MSMS	KSI010823_MAMI+A1_1521	MAMI+AvrRpm1 Af1521	523.262	2	523.262	1044.51	-0.15622	-8.1743e-05	0.24027	0.00012572	0.084046	4.3978e-05	523.262	29.981	0.3016	29.981	29.809	30.111	0					26	16	2	0	0	0	0.0070823	1	6599	6599
ADQAEEIAAK	10	Unmodified	_ADQAEEIAAK_					0	0	0	0	NbE05063826.1;NbD052196.1;NbD007729.1	NbE05063826.1	NbE05063826.1	MULTI-MSMS	KSI010823_MAMI+A1_G42E	MAMI+AvrRpm1 G42E	523.262	2	523.262	1044.51	0.29445	0.00015408	-0.23327	-0.00012206	0.061186	3.2016e-05	523.262	29.135	0.22661	29.135	29.016	29.243	0					21	11	2	0	0	0	0.019406	1	6374	6374
ADQAEEIAAK	10	Unmodified	_ADQAEEIAAK_					0	0	0	0	NbE05063826.1;NbD052196.1;NbD007729.1	NbE05063826.1	NbE05063826.1	MULTI-MSMS	KSI010823_A1_1521_4ul	AvrRpm1 Af1521	523.262	2	523.262	1044.51	0.20095	0.00010515	0.51952	0.00027184	0.72047	0.00037699	523.262	29.088	0.12941	29.088	28.985	29.115	0					11	6	2	0	0	0	0.0016308	1	6606	6606
ADQAEEIAAK	10	Unmodified	_ADQAEEIAAK_					0	0	0	0	NbE05063826.1;NbD052196.1;NbD007729.1	NbE05063826.1	NbE05063826.1	MULTI-MSMS	KSI010823_A1_G42E_4ul	AvrRpm1 G42E	523.763	2	523.262	1044.51	0.029884	1.5637e-05	0.12392	6.4845e-05	0.15381	8.0482e-05	523.262	29.195	0.29822	29.195	29.111	29.41	0					25	15	2	0	0	0	0.0029162	1	6683	6683
ADQLTDDQISEFK	13	Acetyl (Protein N-term)	_(Acetyl (Protein N-term))ADQLTDDQISEFK_					1	0	0	0	NbD008144.1;NbD006753.1;NbD022239.1;NbD052653.1;NbD052504.1;NbD039934.1	NbD008144.1	NbD008144.1	MULTI-MSMS	KSI010823_A1_1521_4ul	AvrRpm1 Af1521	776.864	2	776.362	1550.71	-0.024529	-1.9044e-05	0.19801	0.00015373	0.17348	0.00013469	776.864	76.024	0.32607	76.024	75.843	76.169	0					38	15	3	0	0	0	0.0094243	1	24101	24101
ADQLTDDQISEFK	13	Acetyl (Protein N-term)	_(Acetyl (Protein N-term))ADQLTDDQISEFK_					1	0	0	0	NbD008144.1;NbD006753.1;NbD022239.1;NbD052653.1;NbD052504.1;NbD039934.1	NbD008144.1	NbD008144.1	MULTI-MSMS	KSI010823_A1_G42E_4ul	AvrRpm1 G42E	776.362	2	776.362	1550.71	-0.049432	-3.8377e-05	0.32986	0.00025609	0.28043	0.00021771	776.362	75.97	0.41668	75.97	75.782	76.199	0					49	21	3	0	0	0	0.01315	1	24130	24130
ADTLTDEINFLR	12	Unmodified	_ADTLTDEINFLR_					0	0	0	0	CON__P04259;CON__P48668;CON__P02538	CON__P04259;CON__P48668	CON__P48668	MULTI-MSMS	KSI010823_MAMI_1521	MAMI Af1521	704.359	2	704.359	1406.7	0.24082	0.00016963	-0.132	-9.2974e-05	0.10882	7.6651e-05	704.359	79.927	0.58039	79.927	79.66	80.241	0					118	38	4	0	0	0	0.0016425	1	24510	24510
ADTLTDEINFLR	12	Unmodified	_ADTLTDEINFLR_					0	0	0	0	CON__P04259;CON__P48668;CON__P02538	CON__P04259;CON__P48668	CON__P48668	MULTI-MSMS	KSI010823_MAMI_G42E	MAMI G42E	704.36	2	704.359	1406.7	0.21234	0.00014956	0.044169	3.1111e-05	0.25651	0.00018067	704.359	79.597	0.47647	79.597	79.382	79.858	0					170	61	4	0	0	0	0.027099	1	23475	23475
ADTLTDEINFLR	12	Unmodified	_ADTLTDEINFLR_					0	0	0	0	CON__P04259;CON__P48668;CON__P02538	CON__P04259;CON__P48668	CON__P48668	MULTI-MSMS	KSI010823_MAMI+A1_1521	MAMI+AvrRpm1 Af1521	704.36	2	704.359	1406.7	-0.11023	-7.7641e-05	0.26461	0.00018638	0.15438	0.00010874	704.359	79.773	0.45835	79.773	79.543	80.001	0					45	23	3	0	0	0	0.0015587	1	24775	24775
ADTLTDEINFLR	12	Unmodified	_ADTLTDEINFLR_					0	0	0	0	CON__P04259;CON__P48668;CON__P02538	CON__P04259;CON__P48668	CON__P48668	MULTI-MSMS	KSI010823_MAMI+A1_G42E	MAMI+AvrRpm1 G42E	704.359	2	704.359	1406.7	-0.067956	-4.7865e-05	0.23459	0.00016524	0.16663	0.00011737	704.359	78.721	0.48919	78.721	78.547	79.036	0					95	28	5	0	0	0	0.032323	1	24441	24441
ADTLTDEINFLR	12	Unmodified	_ADTLTDEINFLR_					0	0	0	0	CON__P04259;CON__P48668;CON__P02538	CON__P04259;CON__P48668	CON__P48668	MULTI-MSMS	KSI010823_A1_1521_4ul	AvrRpm1 Af1521	704.359	2	704.359	1406.7	0.060456	4.2583e-05	0.15701	0.00011059	0.21747	0.00015318	704.359	79.167	0.60293	79.167	78.935	79.538	0					113	31	5	0	0	0	0.00098764	1	25146	25146
ADTLTDEINFLR	12	Unmodified	_ADTLTDEINFLR_					0	0	0	0	CON__P04259;CON__P48668;CON__P02538	CON__P04259;CON__P48668	CON__P48668	MULTI-MSMS	KSI010823_A1_G42E_4ul	AvrRpm1 G42E	704.36	2	704.359	1406.7	0.10634	7.4898e-05	0.12386	8.7242e-05	0.2302	0.00016214	704.359	79.11	0.56874	79.11	78.8	79.369	0					100	29	5	0	0	0	0.0016104	1	25213	25213
ADVEGADVAAGQPK	14	Acetyl (Protein N-term)	_(Acetyl (Protein N-term))ADVEGADVAAGQPK_					1	0	0	0	NbD020850.1	NbD020850.1	NbD020850.1	MULTI-MSMS	KSI010823_MAMI_1521	MAMI Af1521	685.333	2	685.333	1368.65	-0.050398	-3.454e-05	-0.20969	-0.00014371	-0.26009	-0.00017825	685.333	54.752	0.22781	54.752	54.611	54.839	0					19	11	2	0	0	0	0.0029947	1	15522	15522
ADVEGADVAAGQPK	14	Acetyl (Protein N-term)	_(Acetyl (Protein N-term))ADVEGADVAAGQPK_					1	0	0	0	NbD020850.1	NbD020850.1	NbD020850.1	MULTI-MSMS	KSI010823_MAMI_G42E	MAMI G42E	685.333	2	685.333	1368.65	0.033556	2.2997e-05	0.16062	0.00011008	0.19417	0.00013307	685.333	54.444	0.30181	54.444	54.274	54.575	0					27	15	2	0	0	0	0.0022698	1	15284	15284
ADVEGADVAAGQPK	14	Acetyl (Protein N-term)	_(Acetyl (Protein N-term))ADVEGADVAAGQPK_					1	0	0	0	NbD020850.1	NbD020850.1	NbD020850.1	MULTI-MSMS	KSI010823_MAMI+A1_1521	MAMI+AvrRpm1 Af1521	685.334	2	685.333	1368.65	-0.010834	-7.4246e-06	0.018382	1.2598e-05	0.0075487	5.1734e-06	685.333	54.605	0.24278	54.605	54.43	54.673	0					27	12	3	0	0	0	0.0012008	1	15706	15706
ADVEGADVAAGQPK	14	Acetyl (Protein N-term)	_(Acetyl (Protein N-term))ADVEGADVAAGQPK_					1	0	0	0	NbD020850.1	NbD020850.1	NbD020850.1	MULTI-MSMS	KSI010823_MAMI+A1_G42E	MAMI+AvrRpm1 G42E	685.334	2	685.333	1368.65	-0.029295	-2.0077e-05	-0.41958	-0.00028755	-0.44888	-0.00030763	685.333	53.723	0.22561	53.723	53.557	53.782	0					26	11	3	0	0	0	0.0024754	1	15436	15436
ADVEGADVAAGQPK	14	Acetyl (Protein N-term)	_(Acetyl (Protein N-term))ADVEGADVAAGQPK_					1	0	0	0	NbD020850.1	NbD020850.1	NbD020850.1	MSMS	KSI010823_A1_G42E_4ul	AvrRpm1 G42E	685.333	2	685.333	1368.65	NaN	NaN	NaN	NaN	NaN	NaN	NaN	53.948	1	53.948	53.448	54.448	0								0	0	0	4.9096e-08	1	16034	16034
AEAEALYQTK	10	Unmodified	_AEAEALYQTK_					0	0	0	0	CON__P19013;CON__Q32MB2;CON__Q7RTS7;CON__Q3SY84;CON__Q8N1N4-2;CON__Q7RTT2	CON__P19013;CON__Q32MB2;CON__Q8N1N4-2	CON__P19013	MSMS	KSI010823_A1_1521_4ul	AvrRpm1 Af1521	562.285	2	562.285	1122.56	NaN	NaN	NaN	NaN	NaN	NaN	NaN	36.564	1	36.564	36.064	37.064	0								0	0	0	0.019503	1	9389	9389
AEAESLYQSK	10	Unmodified	_AEAESLYQSK_					0	0	0	0	CON__P04264	CON__P04264	CON__P04264	MULTI-SECPEP	KSI010823_MAMI_1521	MAMI Af1521	563.34	2	563.275	1124.53	-0.4059	-0.00022863	0.52673	0.00029669	0.12083	6.8061e-05	563.275	34.939	0.47807	34.939	34.625	35.103	0					93	25	5	0	0	0	0.018343	1	8205	8205
AEAESLYQSK	10	Unmodified	_AEAESLYQSK_					0	0	0	0	CON__P04264	CON__P04264	CON__P04264	MULTI-MSMS	KSI010823_MAMI_G42E	MAMI G42E	563.275	2	563.275	1124.53	-0.22145	-0.00012474	0.3383	0.00019055	0.11685	6.5818e-05	563.275	34.516	0.46844	34.516	34.307	34.775	0					95	24	5	0	0	0	0.0067299	1	7907	7907
AEAESLYQSK	10	Unmodified	_AEAESLYQSK_					0	0	0	0	CON__P04264	CON__P04264	CON__P04264	MULTI-MSMS	KSI010823_MAMI+A1_1521	MAMI+AvrRpm1 Af1521	563.275	2	563.275	1124.53	-0.23177	-0.00013055	0.19026	0.00010717	-0.041512	-2.3382e-05	563.275	34.736	0.47319	34.736	34.521	34.994	0					63	31	3	0	0	0	0.00099322	2	8329	8329;8358
AEAESLYQSK	10	Unmodified	_AEAESLYQSK_					0	0	0	0	CON__P04264	CON__P04264	CON__P04264	MULTI-MSMS	KSI010823_MAMI+A1_G42E	MAMI+AvrRpm1 G42E	563.275	2	563.275	1124.53	-0.23014	-0.00012963	0.37402	0.00021068	0.14389	8.1049e-05	563.275	33.915	0.45959	33.915	33.577	34.037	0					90	25	5	0	0	0	0.0035099	1	8018	8018
AEAESLYQSK	10	Unmodified	_AEAESLYQSK_					0	0	0	0	CON__P04264	CON__P04264	CON__P04264	MULTI-MSMS	KSI010823_A1_1521_4ul	AvrRpm1 Af1521	563.275	2	563.275	1124.53	-0.29227	-0.00016463	0.41022	0.00023106	0.11795	6.6437e-05	563.275	33.74	0.57276	33.74	33.551	34.123	0					78	35	3	0	0	0	2.1948e-07	1	8292	8292
AEAESLYQSK	10	Unmodified	_AEAESLYQSK_					0	0	0	0	CON__P04264	CON__P04264	CON__P04264	MULTI-MSMS	KSI010823_A1_G42E_4ul	AvrRpm1 G42E	563.275	2	563.275	1124.53	-0.35215	-0.00019836	0.37782	0.00021282	0.025669	1.4459e-05	563.275	33.821	0.43191	33.821	33.558	33.99	0					75	24	4	0	0	0	3.0549e-05	1	8340	8340
AEAESWYQTK	10	Unmodified	_AEAESWYQTK_					0	0	0	0	CON__P04259;CON__Q8VED5;CON__P48668;CON__P02538;CON__O95678	CON__P04259;CON__P48668	CON__P48668	MULTI-MSMS	KSI010823_MAMI_1521	MAMI Af1521	606.78	2	606.78	1211.55	0.15464	9.383e-05	-0.078411	-4.7578e-05	0.076226	4.6252e-05	606.78	42.523	0.34054	42.523	42.289	42.63	0					30	17	2	0	0	0	0.013089	1	11013	11013
AEAESWYQTK	10	Unmodified	_AEAESWYQTK_					0	0	0	0	CON__P04259;CON__Q8VED5;CON__P48668;CON__P02538;CON__O95678	CON__P04259;CON__P48668	CON__P48668	MULTI-MSMS	KSI010823_MAMI+A1_G42E	MAMI+AvrRpm1 G42E	606.78	2	606.78	1211.55	-0.2088	-0.00012669	0.59481	0.00036092	0.38601	0.00023423	606.781	41.427	0.26418	41.427	41.2	41.464	0					32	13	3	0	0	0	0.0055656	1	10875	10875
AEAESWYQTK	10	Unmodified	_AEAESWYQTK_					0	0	0	0	CON__P04259;CON__Q8VED5;CON__P48668;CON__P02538;CON__O95678	CON__P04259;CON__P48668	CON__P48668	MULTI-MSMS	KSI010823_A1_1521_4ul	AvrRpm1 Af1521	606.781	2	606.78	1211.55	0.11721	7.1121e-05	0.31787	0.00019288	0.43508	0.000264	607.282	41.375	0.22031	41.375	41.189	41.41	0					20	11	2	0	0	0	0.0063162	1	11195	11195
AEAESWYQTK	10	Unmodified	_AEAESWYQTK_					0	0	0	0	CON__P04259;CON__Q8VED5;CON__P48668;CON__P02538;CON__O95678	CON__P04259;CON__P48668	CON__P48668	MULTI-MSMS	KSI010823_A1_G42E_4ul	AvrRpm1 G42E	606.78	2	606.78	1211.55	-0.081675	-4.9559e-05	0.53659	0.00032559	0.45491	0.00027603	606.781	41.43	0.3691	41.43	41.214	41.583	0					42	19	3	0	0	0	0.027093	1	11253	11253
AEAESWYR	8	Unmodified	_AEAESWYR_					0	0	0	0	CON__P78386;CON__Q14533;CON__Q6NT21;CON__P78385	CON__P78386;CON__Q14533;CON__Q6NT21	CON__Q14533	MULTI-MSMS	KSI010823_MAMI_G42E	MAMI G42E	506.23	2	506.23	1010.45	-0.36316	-0.00018384	0.27244	0.00013792	-0.09072	-4.5925e-05	506.23	41.486	0.53241	41.486	41.285	41.817	0					40	28	2	0	0	0	0.034091	1	10516	10516
AEAPVGFTPPQLDPNTPSPIFGGSTGGLLR	30	Unmodified	_AEAPVGFTPPQLDPNTPSPIFGGSTGGLLR_					0	0	0	0	NbD016346.1	NbD016346.1	NbD016346.1	MULTI-MSMS	KSI010823_MAMI+A1_1521	MAMI+AvrRpm1 Af1521	998.852	3	998.517	2992.53	-0.35223	-0.0003517	0.48816	0.00048744	0.13593	0.00013573	998.852	95.33	0.34479	95.33	95.163	95.507	0					205	44	6	0	0	0	0.024387	1	29399	29399
AEAPVGFTPPQLDPNTPSPIFGGSTGGLLR	30	Unmodified	_AEAPVGFTPPQLDPNTPSPIFGGSTGGLLR_					0	0	0	0	NbD016346.1	NbD016346.1	NbD016346.1	MULTI-MSMS	KSI010823_MAMI+A1_G42E	MAMI+AvrRpm1 G42E	998.852	3	998.517	2992.53	-0.1494	-0.00014918	0.1499	0.00014967	0.00049947	4.9873e-07	998.852	94.466	0.34901	94.466	94.306	94.655	0					219	49	6	0	0	0	0.044718	1	28513	28513
AEASLDYTDIPVSQIR	16	Unmodified	_AEASLDYTDIPVSQIR_					0	0	0	0	NbD027014.1;NbE03053517.1;NbD018152.1	NbD027014.1	NbD027014.1	MULTI-MSMS	KSI010823_MAMI+A1_1521	MAMI+AvrRpm1 Af1521	889.452	2	889.452	1776.89	0.12158	0.00010814	0.27238	0.00024227	0.39396	0.00035041	889.452	71.299	0.3242	71.299	71.121	71.445	0					48	18	3	0	0	0	4.428e-05	1	21797	21797
AEASLDYTDIPVSQIR	16	Unmodified	_AEASLDYTDIPVSQIR_					0	0	0	0	NbD027014.1;NbE03053517.1;NbD018152.1	NbD027014.1	NbD027014.1	MULTI-MSMS	KSI010823_MAMI+A1_G42E	MAMI+AvrRpm1 G42E	889.954	2	889.452	1776.89	0.030923	2.7504e-05	0.11166	9.932e-05	0.14259	0.00012682	889.953	70.332	0.37636	70.332	70.171	70.548	0					48	20	4	0	0	0	6.2832e-06	1	21517	21517
AEASLDYTDIPVSQIR	16	Unmodified	_AEASLDYTDIPVSQIR_					0	0	0	0	NbD027014.1;NbE03053517.1;NbD018152.1	NbD027014.1	NbD027014.1	MULTI-MSMS	KSI010823_A1_1521_4ul	AvrRpm1 Af1521	889.452	2	889.452	1776.89	-0.16312	-0.00014509	0.26602	0.00023661	0.1029	9.1522e-05	889.452	70.705	0.3463	70.705	70.547	70.893	0					55	19	4	0	0	0	2.1564e-06	1	22182	22182
AEASLDYTDIPVSQIR	16	Unmodified	_AEASLDYTDIPVSQIR_					0	0	0	0	NbD027014.1;NbE03053517.1;NbD018152.1	NbD027014.1	NbD027014.1	MULTI-MSMS	KSI010823_A1_G42E_4ul	AvrRpm1 G42E	889.953	2	889.452	1776.89	0.063305	5.6307e-05	0.077268	6.8726e-05	0.14057	0.00012503	889.452	70.625	0.37039	70.625	70.433	70.804	0					64	20	4	0	0	0	1.2869e-09	1	22197	22197
AEDCIGPEVEK	11	Unmodified	_AEDCIGPEVEK_					0	0	0	0	NbE03057227.1;NbD018501.1;NbE03061757.1;NbD034140.1	NbE03057227.1;NbE03061757.1	NbE03057227.1	MULTI-MSMS	KSI010823_MAMI_1521	MAMI Af1521	623.784	2	623.785	1245.55	0.0060816	3.7936e-06	-0.097363	-6.0734e-05	-0.091282	-5.694e-05	623.784	40.501	0.33113	40.501	40.329	40.66	0					25	17	2	0	0	0	0.0028082	1	10266	10266
AEDCIGPEVEK	11	Unmodified	_AEDCIGPEVEK_					0	0	0	0	NbE03057227.1;NbD018501.1;NbE03061757.1;NbD034140.1	NbE03057227.1;NbE03061757.1	NbE03057227.1	MULTI-MSMS	KSI010823_MAMI_G42E	MAMI G42E	623.784	2	623.785	1245.55	-0.066449	-4.145e-05	0.034877	2.1756e-05	-0.031572	-1.9694e-05	623.785	40.352	0.40917	40.352	40.162	40.571	0					42	21	3	0	0	0	0.0095444	1	10055	10055
AEDCIGPEVEK	11	Unmodified	_AEDCIGPEVEK_					0	0	0	0	NbE03057227.1;NbD018501.1;NbE03061757.1;NbD034140.1	NbE03057227.1;NbE03061757.1	NbE03057227.1	MULTI-MSMS	KSI010823_MAMI+A1_1521	MAMI+AvrRpm1 Af1521	623.785	2	623.785	1245.55	0.030403	1.8965e-05	-0.13423	-8.3728e-05	-0.10382	-6.4763e-05	623.785	40.204	0.36269	40.204	40.03	40.393	0					46	19	3	0	0	0	0.0019918	1	10362	10362
AEDCIGPEVEK	11	Unmodified	_AEDCIGPEVEK_					0	0	0	0	NbE03057227.1;NbD018501.1;NbE03061757.1;NbD034140.1	NbE03057227.1;NbE03061757.1	NbE03057227.1	MULTI-MSMS	KSI010823_MAMI+A1_G42E	MAMI+AvrRpm1 G42E	623.785	2	623.785	1245.55	-0.29894	-0.00018647	0.29252	0.00018247	-0.0064144	-4.0012e-06	623.785	39.467	0.436	39.467	39.253	39.689	0					53	23	3	0	0	0	0.00069172	1	10133	10133
AEDCIGPEVEK	11	Unmodified	_AEDCIGPEVEK_					0	0	0	0	NbE03057227.1;NbD018501.1;NbE03061757.1;NbD034140.1	NbE03057227.1;NbE03061757.1	NbE03057227.1	MULTI-MSMS	KSI010823_A1_1521_4ul	AvrRpm1 Af1521	623.785	2	623.785	1245.55	0.10279	6.4121e-05	-0.17814	-0.00011112	-0.075351	-4.7003e-05	623.785	39.499	0.4576	39.499	39.345	39.802	0					62	26	3	0	0	0	9.3759e-05	1	10478	10478
AEDCIGPEVEK	11	Unmodified	_AEDCIGPEVEK_					0	0	0	0	NbE03057227.1;NbD018501.1;NbE03061757.1;NbD034140.1	NbE03057227.1;NbE03061757.1	NbE03057227.1	MULTI-MSMS	KSI010823_A1_G42E_4ul	AvrRpm1 G42E	623.785	2	623.785	1245.55	-0.044365	-2.7674e-05	-0.064625	-4.0312e-05	-0.10899	-6.7986e-05	623.785	39.433	0.55841	39.433	39.208	39.767	0					77	30	3	0	0	0	1.3287e-07	1	10488	10488
AEDGPCGAVTR	11	Unmodified	_AEDGPCGAVTR_					0	0	0	0	NbE44070265.1;NbE05064714.1;NbD032519.1	NbE44070265.1	NbE44070265.1	MULTI-MSMS	KSI010823_MAMI+A1_1521	MAMI+AvrRpm1 Af1521	566.756	2	566.756	1131.5	-0.20794	-0.00011785	-0.60771	-0.00034442	-0.81565	-0.00046227	566.756	30.163	0.31777	30.163	29.879	30.197	0					31	17	3	0	0	0	0.020055	1	6629	6629
AEDSKPLAVPTAAGS	15	Unmodified	_AEDSKPLAVPTAAGS_					0	0	0	1	NbD027489.1;NbD005204.1	NbD027489.1	NbD027489.1	MULTI-MSMS	KSI010823_A1_G42E_4ul	AvrRpm1 G42E	707.365	2	707.365	1412.71	-0.1199	-8.4816e-05	0.34222	0.00024207	0.22231	0.00015726	707.365	47.721	0.29779	47.721	47.565	47.862	0					26	15	2	0	0	0	0.00065028	1	13698	13698
AEEILNNTPDAYILQQFDNPANPK	24	Unmodified	_AEEILNNTPDAYILQQFDNPANPK_					0	0	0	0	NbD032580.1	NbD032580.1	NbD032580.1	MULTI-MSMS	KSI010823_MAMI+A1_1521	MAMI+AvrRpm1 Af1521	906.114	3	905.78	2714.32	-0.063435	-5.7459e-05	-0.00074565	-6.754e-07	-0.064181	-5.8134e-05	906.448	86.613	0.43594	86.613	86.452	86.888	0					125	36	5	0	0	0	8.4921e-07	1	27177	27177
AEEILNNTPDAYILQQFDNPANPK	24	Unmodified	_AEEILNNTPDAYILQQFDNPANPK_					0	0	0	0	NbD032580.1	NbD032580.1	NbD032580.1	MULTI-MSMS	KSI010823_A1_G42E_4ul	AvrRpm1 G42E	906.115	3	905.78	2714.32	-0.035844	-3.2467e-05	-0.020807	-1.8847e-05	-0.056652	-5.1314e-05	906.115	86.024	0.51529	86.024	85.765	86.28	0					173	49	5	0	0	0	0.00012232	1	27634	27634
AEELKLHR	8	Acetyl (Protein N-term)	_(Acetyl (Protein N-term))AEELKLHR_					1	0	0	1	NbD034124.1	NbD034124.1	NbD034124.1	MULTI-MSMS	KSI010823_MAMI_1521	MAMI Af1521	346.529	3	346.529	1036.57	0.31679	0.00010978	-0.62484	-0.00021653	-0.30806	-0.00010675	346.529	40.168	0.38005	40.168	40.005	40.385	0					34	20	2	0	0	0	0.014264	1	10141	10141
AEELKLHR	8	Acetyl (Protein N-term)	_(Acetyl (Protein N-term))AEELKLHR_					1	0	0	1	NbD034124.1	NbD034124.1	NbD034124.1	MULTI-MSMS	KSI010823_MAMI+A1_G42E	MAMI+AvrRpm1 G42E	346.529	3	346.529	1036.57	-0.075806	-2.6269e-05	-0.31601	-0.00010951	-0.39182	-0.00013578	346.529	39.189	0.25751	39.189	39.032	39.29	0					22	13	2	0	0	0	0.017665	1	10037	10037
AEELKLHR	8	Acetyl (Protein N-term)	_(Acetyl (Protein N-term))AEELKLHR_					1	0	0	1	NbD034124.1	NbD034124.1	NbD034124.1	MULTI-MSMS	KSI010823_A1_1521_4ul	AvrRpm1 Af1521	346.529	3	346.529	1036.57	0.18703	6.4811e-05	-0.61723	-0.00021389	-0.4302	-0.00014908	346.529	39.107	0.25129	39.107	39.02	39.272	0					23	13	2	0	0	0	0.023716	1	10346	10346
AEELKLHR	8	Acetyl (Protein N-term)	_(Acetyl (Protein N-term))AEELKLHR_					1	0	0	1	NbD034124.1	NbD034124.1	NbD034124.1	MULTI-MSMS	KSI010823_A1_G42E_4ul	AvrRpm1 G42E	346.864	3	346.529	1036.57	0.093525	3.2409e-05	-0.52336	-0.00018136	-0.42983	-0.00014895	346.529	38.966	0.23008	38.966	38.885	39.115	0					20	12	2	0	0	0	0.028303	1	10336	10336
AEEMGVESIAFPAVSAGIR	19	Oxidation (M)	_AEEM(Oxidation (M))GVESIAFPAVSAGIR_		AEEM(1)GVESIAFPAVSAGIR		AEEM(110)GVESIAFPAVSAGIR	0	0	1	0	GST-Af1521_K35E_G42E_Y145R;GST-Af1521_K35E_Y145R	GST-Af1521_K35E_G42E_Y145R;GST-Af1521_K35E_Y145R	GST-Af1521_K35E_G42E_Y145R	MULTI-MSMS	KSI010823_MAMI_1521	MAMI Af1521	975.987	2	975.485	1948.96	-0.28037	-0.0002735	0.23549	0.00022972	-0.044882	-4.3782e-05	975.987	75.638	0.35653	75.638	75.475	75.832	0					67	23	4	0	0	0	1.918e-10	1	23039	23039
AEEMGVESIAFPAVSAGIR	19	Oxidation (M)	_AEEM(Oxidation (M))GVESIAFPAVSAGIR_		AEEM(1)GVESIAFPAVSAGIR		AEEM(180)GVESIAFPAVSAGIR	0	0	1	0	GST-Af1521_K35E_G42E_Y145R;GST-Af1521_K35E_Y145R	GST-Af1521_K35E_G42E_Y145R;GST-Af1521_K35E_Y145R	GST-Af1521_K35E_G42E_Y145R	MULTI-MSMS	KSI010823_MAMI_1521	MAMI Af1521	975.485	2	975.485	1948.96	-0.29663	-0.00028936	-0.069367	-6.7667e-05	-0.366	-0.00035702	975.987	76.03	0.63783	76.03	75.817	76.454	0					93	36	3	0	0	0	8.939e-17	2	23219	23219;23342
AEEMGVESIAFPAVSAGIR	19	Oxidation (M)	_AEEM(Oxidation (M))GVESIAFPAVSAGIR_		AEEM(1)GVESIAFPAVSAGIR		AEEM(250)GVESIAFPAVSAGIR	0	0	1	0	GST-Af1521_K35E_G42E_Y145R;GST-Af1521_K35E_Y145R	GST-Af1521_K35E_G42E_Y145R;GST-Af1521_K35E_Y145R	GST-Af1521_K35E_G42E_Y145R	MULTI-MSMS	KSI010823_MAMI_1521	MAMI Af1521	975.987	2	975.485	1948.96	-0.3248	-0.00031684	-0.14892	-0.00014527	-0.47372	-0.00046211	975.987	77.343	1.5863	77.343	76.926	78.513	0					557	98	8	0	0	0	5.0852e-35	3	23747	23561;23747;23924
AEEMGVESIAFPAVSAGIR	19	Oxidation (M)	_AEEM(Oxidation (M))GVESIAFPAVSAGIR_		AEEM(1)GVESIAFPAVSAGIR		AEEM(120)GVESIAFPAVSAGIR	0	0	1	0	GST-Af1521_K35E_G42E_Y145R;GST-Af1521_K35E_Y145R	GST-Af1521_K35E_G42E_Y145R;GST-Af1521_K35E_Y145R	GST-Af1521_K35E_G42E_Y145R	MULTI-MSMS	KSI010823_MAMI_1521	MAMI Af1521	650.765	3	650.659	1948.96	-0.042942	-2.7941e-05	0.039319	2.5583e-05	-0.0036234	-2.3576e-06	650.994	77.328	1.7801	77.328	76.694	78.475	0					498	109	7	0	0	0	5.0578e-14	4	23680	23567;23680;23753;23930
AEEMGVESIAFPAVSAGIR	19	Oxidation (M)	_AEEM(Oxidation (M))GVESIAFPAVSAGIR_		AEEM(1)GVESIAFPAVSAGIR		AEEM(250)GVESIAFPAVSAGIR	0	0	1	0	GST-Af1521_K35E_G42E_Y145R;GST-Af1521_K35E_Y145R	GST-Af1521_K35E_G42E_Y145R;GST-Af1521_K35E_Y145R	GST-Af1521_K35E_G42E_Y145R	MULTI-MSMS	KSI010823_MAMI_1521	MAMI Af1521	975.987	2	975.485	1948.96	-0.304	-0.00029655	-0.019233	-1.8761e-05	-0.32323	-0.00031531	975.987	79.524	1.848	79.524	78.436	80.284	0					696	118	7	0	0	0	5.0852e-35	4	24295	24112;24295;24471;24647
AEEMGVESIAFPAVSAGIR	19	Oxidation (M)	_AEEM(Oxidation (M))GVESIAFPAVSAGIR_		AEEM(1)GVESIAFPAVSAGIR		AEEM(120)GVESIAFPAVSAGIR	0	0	1	0	GST-Af1521_K35E_G42E_Y145R;GST-Af1521_K35E_Y145R	GST-Af1521_K35E_G42E_Y145R;GST-Af1521_K35E_Y145R	GST-Af1521_K35E_G42E_Y145R	MULTI-MSMS	KSI010823_MAMI_1521	MAMI Af1521	650.994	3	650.659	1948.96	-0.020913	-1.3607e-05	-0.016444	-1.07e-05	-0.037357	-2.4307e-05	650.994	79.544	1.9692	79.544	78.361	80.33	0					713	125	7	0	0	0	5.4243e-14	4	24306	24119;24306;24477;24654
AEEMGVESIAFPAVSAGIR	19	Oxidation (M)	_AEEM(Oxidation (M))GVESIAFPAVSAGIR_		AEEM(1)GVESIAFPAVSAGIR		AEEM(260)GVESIAFPAVSAGIR	0	0	1	0	GST-Af1521_K35E_G42E_Y145R;GST-Af1521_K35E_Y145R	GST-Af1521_K35E_G42E_Y145R;GST-Af1521_K35E_Y145R	GST-Af1521_K35E_G42E_Y145R	MULTI-MSMS	KSI010823_MAMI_1521	MAMI Af1521	975.485	2	975.485	1948.96	-0.21024	-0.00020509	-0.061539	-6.0031e-05	-0.27178	-0.00026512	975.987	80.601	1.0744	80.601	80.084	81.158	0					315	65	6	0	0	0	4.221e-43	1	24836	24836
AEEMGVESIAFPAVSAGIR	19	Oxidation (M)	_AEEM(Oxidation (M))GVESIAFPAVSAGIR_		AEEM(1)GVESIAFPAVSAGIR		AEEM(120)GVESIAFPAVSAGIR	0	0	1	0	GST-Af1521_K35E_G42E_Y145R;GST-Af1521_K35E_Y145R	GST-Af1521_K35E_G42E_Y145R;GST-Af1521_K35E_Y145R	GST-Af1521_K35E_G42E_Y145R	MULTI-MSMS	KSI010823_MAMI_1521	MAMI Af1521	650.66	3	650.659	1948.96	0.073279	4.768e-05	0.30503	0.00019847	0.37831	0.00024615	650.994	80.526	0.95586	80.526	80.221	81.177	0					290	60	6	0	0	0	5.1391e-14	1	24843	24843
AEEMGVESIAFPAVSAGIR	19	Oxidation (M)	_AEEM(Oxidation (M))GVESIAFPAVSAGIR_		AEEM(1)GVESIAFPAVSAGIR		AEEM(250)GVESIAFPAVSAGIR	0	0	1	0	GST-Af1521_K35E_G42E_Y145R;GST-Af1521_K35E_Y145R	GST-Af1521_K35E_G42E_Y145R;GST-Af1521_K35E_Y145R	GST-Af1521_K35E_G42E_Y145R	MULTI-MSMS	KSI010823_MAMI_1521	MAMI Af1521	975.987	2	975.485	1948.96	-0.19337	-0.00018863	-0.083141	-8.1103e-05	-0.27651	-0.00026973	975.987	81.5	0.75783	81.5	81.072	81.83	0					305	56	6	0	0	0	4.5799e-43	2	25007	25007;25182
AEEMGVESIAFPAVSAGIR	19	Oxidation (M)	_AEEM(Oxidation (M))GVESIAFPAVSAGIR_		AEEM(1)GVESIAFPAVSAGIR		AEEM(98)GVESIAFPAVSAGIR	0	0	1	0	GST-Af1521_K35E_G42E_Y145R;GST-Af1521_K35E_Y145R	GST-Af1521_K35E_G42E_Y145R;GST-Af1521_K35E_Y145R	GST-Af1521_K35E_G42E_Y145R	MULTI-MSMS	KSI010823_MAMI_1521	MAMI Af1521	650.66	3	650.659	1948.96	0.088462	5.7558e-05	0.10902	7.0936e-05	0.19748	0.00012849	650.994	81.494	0.87959	81.494	81.102	81.982	0					317	68	6	0	0	0	4.7985e-10	2	25014	25014;25191
AEEMGVESIAFPAVSAGIR	19	Oxidation (M)	_AEEM(Oxidation (M))GVESIAFPAVSAGIR_		AEEM(1)GVESIAFPAVSAGIR		AEEM(230)GVESIAFPAVSAGIR	0	0	1	0	GST-Af1521_K35E_G42E_Y145R;GST-Af1521_K35E_Y145R	GST-Af1521_K35E_G42E_Y145R;GST-Af1521_K35E_Y145R	GST-Af1521_K35E_G42E_Y145R	MULTI-MSMS	KSI010823_MAMI_1521	MAMI Af1521	975.485	2	975.485	1948.96	-0.1849	-0.00018037	-0.037361	-3.6445e-05	-0.22226	-0.00021681	975.987	82.036	0.6255	82.036	81.784	82.409	0					307	59	6	0	0	0	9.3994e-34	1	25330	25330
AEEMGVESIAFPAVSAGIR	19	Oxidation (M)	_AEEM(Oxidation (M))GVESIAFPAVSAGIR_		AEEM(1)GVESIAFPAVSAGIR		AEEM(82)GVESIAFPAVSAGIR	0	0	1	0	GST-Af1521_K35E_G42E_Y145R;GST-Af1521_K35E_Y145R	GST-Af1521_K35E_G42E_Y145R;GST-Af1521_K35E_Y145R	GST-Af1521_K35E_G42E_Y145R	MULTI-MSMS	KSI010823_MAMI_1521	MAMI Af1521	650.66	3	650.659	1948.96	0.096765	6.2961e-05	0.060169	3.9149e-05	0.15693	0.00010211	650.994	82.037	0.70146	82.037	81.801	82.502	0					287	63	7	0	0	0	1.6682e-06	1	25336	25336
AEEMGVESIAFPAVSAGIR	19	Oxidation (M)	_AEEM(Oxidation (M))GVESIAFPAVSAGIR_		AEEM(1)GVESIAFPAVSAGIR		AEEM(220)GVESIAFPAVSAGIR	0	0	1	0	GST-Af1521_K35E_G42E_Y145R;GST-Af1521_K35E_Y145R	GST-Af1521_K35E_G42E_Y145R;GST-Af1521_K35E_Y145R	GST-Af1521_K35E_G42E_Y145R	MULTI-MSMS	KSI010823_MAMI_1521	MAMI Af1521	975.987	2	975.485	1948.96	-0.17356	-0.0001693	-0.11851	-0.00011561	-0.29207	-0.00028491	975.486	82.529	1.4081	82.529	82.309	83.717	0					448	114	5	0	0	0	6.7165e-27	2	25504	25504;25658
AEEMGVESIAFPAVSAGIR	19	Oxidation (M)	_AEEM(Oxidation (M))GVESIAFPAVSAGIR_		AEEM(1)GVESIAFPAVSAGIR		AEEM(82)GVESIAFPAVSAGIR	0	0	1	0	GST-Af1521_K35E_G42E_Y145R;GST-Af1521_K35E_Y145R	GST-Af1521_K35E_G42E_Y145R;GST-Af1521_K35E_Y145R	GST-Af1521_K35E_G42E_Y145R	MULTI-MSMS	KSI010823_MAMI_1521	MAMI Af1521	650.994	3	650.659	1948.96	0.10765	7.0044e-05	0.015569	1.013e-05	0.12322	8.0174e-05	650.994	82.518	1.3174	82.518	82.309	83.626	0					409	107	6	0	0	0	1.5161e-06	2	25511	25511;25664
AEEMGVESIAFPAVSAGIR	19	Oxidation (M)	_AEEM(Oxidation (M))GVESIAFPAVSAGIR_		AEEM(1)GVESIAFPAVSAGIR		AEEM(61)GVESIAFPAVSAGIR	0	0	1	0	GST-Af1521_K35E_G42E_Y145R;GST-Af1521_K35E_Y145R	GST-Af1521_K35E_G42E_Y145R;GST-Af1521_K35E_Y145R	GST-Af1521_K35E_G42E_Y145R	MULTI-MSMS	KSI010823_MAMI_G42E	MAMI G42E	975.485	2	975.485	1948.96	-0.22738	-0.00022181	0.036183	3.5296e-05	-0.1912	-0.00018651	975.486	75.258	0.25063	75.258	75.119	75.37	0					79	29	3	0	0	0	0.00075689	1	22344	22344
AEEMGVESIAFPAVSAGIR	19	Oxidation (M)	_AEEM(Oxidation (M))GVESIAFPAVSAGIR_		AEEM(1)GVESIAFPAVSAGIR		AEEM(200)GVESIAFPAVSAGIR	0	0	1	0	GST-Af1521_K35E_G42E_Y145R;GST-Af1521_K35E_Y145R	GST-Af1521_K35E_G42E_Y145R;GST-Af1521_K35E_Y145R	GST-Af1521_K35E_G42E_Y145R	MULTI-MSMS	KSI010823_MAMI_G42E	MAMI G42E	975.485	2	975.485	1948.96	-0.19054	-0.00018587	-0.1969	-0.00019207	-0.38743	-0.00037794	975.987	76.989	1.5908	76.989	76.636	78.227	0					816	178	8	0	0	0	6.8799e-21	2	22916	22778;22916
AEEMGVESIAFPAVSAGIR	19	Oxidation (M)	_AEEM(Oxidation (M))GVESIAFPAVSAGIR_		AEEM(1)GVESIAFPAVSAGIR		AEEM(91)GVESIAFPAVSAGIR	0	0	1	0	GST-Af1521_K35E_G42E_Y145R;GST-Af1521_K35E_Y145R	GST-Af1521_K35E_G42E_Y145R;GST-Af1521_K35E_Y145R	GST-Af1521_K35E_G42E_Y145R	MULTI-MSMS	KSI010823_MAMI_G42E	MAMI G42E	650.994	3	650.659	1948.96	-0.015659	-1.0189e-05	0.10129	6.5907e-05	0.085634	5.5718e-05	650.994	77.059	1.4852	77.059	76.719	78.204	0					594	164	5	0	0	0	1.7309e-07	1	22924	22924
AEEMGVESIAFPAVSAGIR	19	Oxidation (M)	_AEEM(Oxidation (M))GVESIAFPAVSAGIR_		AEEM(1)GVESIAFPAVSAGIR		AEEM(160)GVESIAFPAVSAGIR	0	0	1	0	GST-Af1521_K35E_G42E_Y145R;GST-Af1521_K35E_Y145R	GST-Af1521_K35E_G42E_Y145R;GST-Af1521_K35E_Y145R	GST-Af1521_K35E_G42E_Y145R	MULTI-MSMS	KSI010823_MAMI_G42E	MAMI G42E	975.987	2	975.485	1948.96	-0.15058	-0.00014689	0.012335	1.2033e-05	-0.13825	-0.00013486	975.987	79.196	1.7379	79.196	78.167	79.905	0					1007	229	5	0	0	0	1.7349e-14	4	23424	23198;23314;23424;23545
AEEMGVESIAFPAVSAGIR	19	Oxidation (M)	_AEEM(Oxidation (M))GVESIAFPAVSAGIR_		AEEM(1)GVESIAFPAVSAGIR		AEEM(55)GVESIAFPAVSAGIR	0	0	1	0	GST-Af1521_K35E_G42E_Y145R;GST-Af1521_K35E_Y145R	GST-Af1521_K35E_G42E_Y145R;GST-Af1521_K35E_Y145R	GST-Af1521_K35E_G42E_Y145R	MULTI-MSMS	KSI010823_MAMI_G42E	MAMI G42E	650.994	3	650.659	1948.96	0.022629	1.4724e-05	0.13098	8.5223e-05	0.15361	9.9947e-05	650.66	79.173	1.7738	79.173	78.062	79.836	0					806	232	5	0	0	0	0.00052089	2	23439	23327;23439
AEEMGVESIAFPAVSAGIR	19	Oxidation (M)	_AEEM(Oxidation (M))GVESIAFPAVSAGIR_		AEEM(1)GVESIAFPAVSAGIR		AEEM(150)GVESIAFPAVSAGIR	0	0	1	0	GST-Af1521_K35E_G42E_Y145R;GST-Af1521_K35E_Y145R	GST-Af1521_K35E_G42E_Y145R;GST-Af1521_K35E_Y145R	GST-Af1521_K35E_G42E_Y145R	MULTI-MSMS	KSI010823_MAMI_G42E	MAMI G42E	975.987	2	975.485	1948.96	-0.12979	-0.00012661	0.036831	3.5928e-05	-0.092957	-9.0678e-05	975.987	80.33	0.85054	80.33	79.843	80.694	0					446	104	5	0	0	0	3.2675e-14	1	23665	23665
AEEMGVESIAFPAVSAGIR	19	Oxidation (M)	_AEEM(Oxidation (M))GVESIAFPAVSAGIR_		AEEM(1)GVESIAFPAVSAGIR		AEEM(48)GVESIAFPAVSAGIR	0	0	1	0	GST-Af1521_K35E_G42E_Y145R;GST-Af1521_K35E_Y145R	GST-Af1521_K35E_G42E_Y145R;GST-Af1521_K35E_Y145R	GST-Af1521_K35E_G42E_Y145R	MULTI-MSMS	KSI010823_MAMI_G42E	MAMI G42E	650.66	3	650.659	1948.96	0.04637	3.0171e-05	0.38729	0.00025199	0.43366	0.00028216	650.994	80.305	1.5545	80.305	79.771	81.326	0					447	196	4	0	0	0	0.0051003	1	23680	23680
AEEMGVESIAFPAVSAGIR	19	Oxidation (M)	_AEEM(Oxidation (M))GVESIAFPAVSAGIR_		AEEM(1)GVESIAFPAVSAGIR		AEEM(110)GVESIAFPAVSAGIR	0	0	1	0	GST-Af1521_K35E_G42E_Y145R;GST-Af1521_K35E_Y145R	GST-Af1521_K35E_G42E_Y145R;GST-Af1521_K35E_Y145R	GST-Af1521_K35E_G42E_Y145R	MULTI-MSMS	KSI010823_MAMI_G42E	MAMI G42E	975.987	2	975.485	1948.96	-0.11637	-0.00011352	0.017021	1.6604e-05	-0.099352	-9.6916e-05	975.987	81.007	0.70737	81.007	80.585	81.292	0					301	91	4	0	0	0	1.0837e-10	1	23782	23782
AEEMGVESIAFPAVSAGIR	19	Oxidation (M)	_AEEM(Oxidation (M))GVESIAFPAVSAGIR_		AEEM(1)GVESIAFPAVSAGIR		AEEM(69)GVESIAFPAVSAGIR	0	0	1	0	GST-Af1521_K35E_G42E_Y145R;GST-Af1521_K35E_Y145R	GST-Af1521_K35E_G42E_Y145R;GST-Af1521_K35E_Y145R	GST-Af1521_K35E_G42E_Y145R	MULTI-MSMS	KSI010823_MAMI_G42E	MAMI G42E	975.486	2	975.485	1948.96	-0.10479	-0.00010222	0.10993	0.00010723	0.0051348	5.0089e-06	975.486	81.522	0.60712	81.522	81.292	81.899	0					219	82	3	0	0	0	0.00025477	2	23897	23897;23963
AEEMGVESIAFPAVSAGIR	19	Oxidation (M)	_AEEM(Oxidation (M))GVESIAFPAVSAGIR_		AEEM(1)GVESIAFPAVSAGIR		AEEM(110)GVESIAFPAVSAGIR	0	0	1	0	GST-Af1521_K35E_G42E_Y145R;GST-Af1521_K35E_Y145R	GST-Af1521_K35E_G42E_Y145R;GST-Af1521_K35E_Y145R	GST-Af1521_K35E_G42E_Y145R	MULTI-MSMS	KSI010823_MAMI+A1_1521	MAMI+AvrRpm1 Af1521	975.486	2	975.485	1948.96	-0.28133	-0.00027444	0.21681	0.0002115	-0.06452	-6.2938e-05	975.987	75.355	0.35957	75.355	75.182	75.542	0					60	20	4	0	0	0	2.7355e-10	1	23265	23265
AEEMGVESIAFPAVSAGIR	19	Oxidation (M)	_AEEM(Oxidation (M))GVESIAFPAVSAGIR_		AEEM(1)GVESIAFPAVSAGIR		AEEM(41)GVESIAFPAVSAGIR	0	0	1	0	GST-Af1521_K35E_G42E_Y145R;GST-Af1521_K35E_Y145R	GST-Af1521_K35E_G42E_Y145R;GST-Af1521_K35E_Y145R	GST-Af1521_K35E_G42E_Y145R	MULTI-MSMS	KSI010823_MAMI+A1_1521	MAMI+AvrRpm1 Af1521	650.659	3	650.659	1948.96	0.17249	0.00011223	-0.3429	-0.00022311	-0.17041	-0.00011088	650.659	75.825	0.58113	75.825	75.559	76.14	0					62	31	3	0	0	0	0.010968	1	23379	23379
AEEMGVESIAFPAVSAGIR	19	Oxidation (M)	_AEEM(Oxidation (M))GVESIAFPAVSAGIR_		AEEM(1)GVESIAFPAVSAGIR		AEEM(160)GVESIAFPAVSAGIR	0	0	1	0	GST-Af1521_K35E_G42E_Y145R;GST-Af1521_K35E_Y145R	GST-Af1521_K35E_G42E_Y145R;GST-Af1521_K35E_Y145R	GST-Af1521_K35E_G42E_Y145R	MULTI-MSMS	KSI010823_MAMI+A1_1521	MAMI+AvrRpm1 Af1521	975.486	2	975.485	1948.96	-0.27943	-0.00027258	-0.27939	-0.00027254	-0.55882	-0.00054512	975.485	75.787	0.67509	75.787	75.542	76.217	0					86	36	3	0	0	0	1.0727e-14	1	23448	23448
AEEMGVESIAFPAVSAGIR	19	Oxidation (M)	_AEEM(Oxidation (M))GVESIAFPAVSAGIR_		AEEM(1)GVESIAFPAVSAGIR		AEEM(230)GVESIAFPAVSAGIR	0	0	1	0	GST-Af1521_K35E_G42E_Y145R;GST-Af1521_K35E_Y145R	GST-Af1521_K35E_G42E_Y145R;GST-Af1521_K35E_Y145R	GST-Af1521_K35E_G42E_Y145R	MULTI-MSMS	KSI010823_MAMI+A1_1521	MAMI+AvrRpm1 Af1521	975.987	2	975.485	1948.96	-0.30625	-0.00029874	-0.17608	-0.00017176	-0.48233	-0.0004705	975.987	77.179	1.7617	77.179	76.642	78.404	0					531	97	8	0	0	0	8.1709e-34	4	24153	23781;23942;23974;24153
AEEMGVESIAFPAVSAGIR	19	Oxidation (M)	_AEEM(Oxidation (M))GVESIAFPAVSAGIR_		AEEM(1)GVESIAFPAVSAGIR		AEEM(120)GVESIAFPAVSAGIR	0	0	1	0	GST-Af1521_K35E_G42E_Y145R;GST-Af1521_K35E_Y145R	GST-Af1521_K35E_G42E_Y145R;GST-Af1521_K35E_Y145R	GST-Af1521_K35E_G42E_Y145R	MULTI-MSMS	KSI010823_MAMI+A1_1521	MAMI+AvrRpm1 Af1521	650.994	3	650.659	1948.96	0.14725	9.5812e-05	-0.14265	-9.2818e-05	0.0046006	2.9935e-06	650.994	77.154	1.7405	77.154	76.59	78.33	0					447	96	7	0	0	0	4.9185e-14	3	23980	23788;23980;24159
AEEMGVESIAFPAVSAGIR	19	Oxidation (M)	_AEEM(Oxidation (M))GVESIAFPAVSAGIR_		AEEM(1)GVESIAFPAVSAGIR		AEEM(290)GVESIAFPAVSAGIR	0	0	1	0	GST-Af1521_K35E_G42E_Y145R;GST-Af1521_K35E_Y145R	GST-Af1521_K35E_G42E_Y145R;GST-Af1521_K35E_Y145R	GST-Af1521_K35E_G42E_Y145R	MULTI-MSMS	KSI010823_MAMI+A1_1521	MAMI+AvrRpm1 Af1521	975.485	2	975.485	1948.96	-0.41154	-0.00040146	0.10668	0.00010406	-0.30487	-0.00029739	975.987	79.362	1.7044	79.362	78.297	80.001	0					482	86	8	0	0	0	1.6288e-55	3	24509	24338;24509;24696
AEEMGVESIAFPAVSAGIR	19	Oxidation (M)	_AEEM(Oxidation (M))GVESIAFPAVSAGIR_		AEEM(1)GVESIAFPAVSAGIR		AEEM(150)GVESIAFPAVSAGIR	0	0	1	0	GST-Af1521_K35E_G42E_Y145R;GST-Af1521_K35E_Y145R	GST-Af1521_K35E_G42E_Y145R;GST-Af1521_K35E_Y145R	GST-Af1521_K35E_G42E_Y145R	MULTI-MSMS	KSI010823_MAMI+A1_1521	MAMI+AvrRpm1 Af1521	650.66	3	650.659	1948.96	0.042825	2.7864e-05	-0.0076699	-4.9905e-06	0.035155	2.2874e-05	650.994	79.379	1.6675	79.379	78.297	79.964	0					463	84	7	0	0	0	1.3017e-14	3	24702	24345;24516;24702
AEEMGVESIAFPAVSAGIR	19	Oxidation (M)	_AEEM(Oxidation (M))GVESIAFPAVSAGIR_		AEEM(1)GVESIAFPAVSAGIR		AEEM(270)GVESIAFPAVSAGIR	0	0	1	0	GST-Af1521_K35E_G42E_Y145R;GST-Af1521_K35E_Y145R	GST-Af1521_K35E_G42E_Y145R;GST-Af1521_K35E_Y145R	GST-Af1521_K35E_G42E_Y145R	MULTI-MSMS	KSI010823_MAMI+A1_1521	MAMI+AvrRpm1 Af1521	975.987	2	975.485	1948.96	-0.32247	-0.00031456	0.060681	5.9194e-05	-0.26178	-0.00025537	975.486	80.372	0.91473	80.372	79.852	80.767	0					298	48	7	0	0	0	9.8789e-54	2	25071	24884;25071
AEEMGVESIAFPAVSAGIR	19	Oxidation (M)	_AEEM(Oxidation (M))GVESIAFPAVSAGIR_		AEEM(1)GVESIAFPAVSAGIR		AEEM(120)GVESIAFPAVSAGIR	0	0	1	0	GST-Af1521_K35E_G42E_Y145R;GST-Af1521_K35E_Y145R	GST-Af1521_K35E_G42E_Y145R;GST-Af1521_K35E_Y145R	GST-Af1521_K35E_G42E_Y145R	MULTI-MSMS	KSI010823_MAMI+A1_1521	MAMI+AvrRpm1 Af1521	650.994	3	650.659	1948.96	0.1364	8.8749e-05	0.23674	0.00015404	0.37314	0.00024279	650.994	80.331	0.99519	80.331	79.927	80.922	0					270	53	6	0	0	0	4.8175e-14	2	25078	24890;25078
AEEMGVESIAFPAVSAGIR	19	Oxidation (M)	_AEEM(Oxidation (M))GVESIAFPAVSAGIR_		AEEM(1)GVESIAFPAVSAGIR		AEEM(250)GVESIAFPAVSAGIR	0	0	1	0	GST-Af1521_K35E_G42E_Y145R;GST-Af1521_K35E_Y145R	GST-Af1521_K35E_G42E_Y145R;GST-Af1521_K35E_Y145R	GST-Af1521_K35E_G42E_Y145R	MULTI-MSMS	KSI010823_MAMI+A1_1521	MAMI+AvrRpm1 Af1521	975.987	2	975.485	1948.96	-0.25971	-0.00025334	-0.031981	-3.1197e-05	-0.29169	-0.00028454	975.486	81.114	0.75112	81.114	80.75	81.501	0					228	40	6	0	0	0	5.0852e-35	1	25253	25253
AEEMGVESIAFPAVSAGIR	19	Oxidation (M)	_AEEM(Oxidation (M))GVESIAFPAVSAGIR_		AEEM(1)GVESIAFPAVSAGIR		AEEM(110)GVESIAFPAVSAGIR	0	0	1	0	GST-Af1521_K35E_G42E_Y145R;GST-Af1521_K35E_Y145R	GST-Af1521_K35E_G42E_Y145R;GST-Af1521_K35E_Y145R	GST-Af1521_K35E_G42E_Y145R	MULTI-MSMS	KSI010823_MAMI+A1_1521	MAMI+AvrRpm1 Af1521	650.66	3	650.659	1948.96	0.19307	0.00012562	-0.0089407	-5.8174e-06	0.18413	0.0001198	650.66	81.098	0.80216	81.098	80.716	81.518	0					200	43	6	0	0	0	4.6881e-14	1	25260	25260
AEEMGVESIAFPAVSAGIR	19	Oxidation (M)	_AEEM(Oxidation (M))GVESIAFPAVSAGIR_		AEEM(1)GVESIAFPAVSAGIR		AEEM(250)GVESIAFPAVSAGIR	0	0	1	0	GST-Af1521_K35E_G42E_Y145R;GST-Af1521_K35E_Y145R	GST-Af1521_K35E_G42E_Y145R;GST-Af1521_K35E_Y145R	GST-Af1521_K35E_G42E_Y145R	MULTI-MSMS	KSI010823_MAMI+A1_1521	MAMI+AvrRpm1 Af1521	975.987	2	975.485	1948.96	-0.27202	-0.00026535	0.035755	3.4879e-05	-0.23626	-0.00023047	975.987	81.838	1.8303	81.838	81.451	83.281	0					333	107	7	0	0	0	5.3727e-43	2	25437	25437;25614
AEEMGVESIAFPAVSAGIR	19	Oxidation (M)	_AEEM(Oxidation (M))GVESIAFPAVSAGIR_		AEEM(1)GVESIAFPAVSAGIR		AEEM(100)GVESIAFPAVSAGIR	0	0	1	0	GST-Af1521_K35E_G42E_Y145R;GST-Af1521_K35E_Y145R	GST-Af1521_K35E_G42E_Y145R;GST-Af1521_K35E_Y145R	GST-Af1521_K35E_G42E_Y145R	MULTI-MSMS	KSI010823_MAMI+A1_1521	MAMI+AvrRpm1 Af1521	650.994	3	650.659	1948.96	0.18028	0.0001173	-0.004014	-2.6118e-06	0.17627	0.00011469	650.994	81.78	0.71597	81.78	81.451	82.166	0					222	44	6	0	0	0	2.3851e-10	3	25449	25449;25625;25630
AEEMGVESIAFPAVSAGIR	19	Oxidation (M)	_AEEM(Oxidation (M))GVESIAFPAVSAGIR_		AEEM(1)GVESIAFPAVSAGIR		AEEM(230)GVESIAFPAVSAGIR	0	0	1	0	GST-Af1521_K35E_G42E_Y145R;GST-Af1521_K35E_Y145R	GST-Af1521_K35E_G42E_Y145R;GST-Af1521_K35E_Y145R	GST-Af1521_K35E_G42E_Y145R	MULTI-MSMS	KSI010823_MAMI+A1_1521	MAMI+AvrRpm1 Af1521	975.987	2	975.485	1948.96	-0.2426	-0.00023666	0.043107	4.205e-05	-0.1995	-0.00019461	975.987	82.296	1.396	82.296	82.092	83.488	0					225	77	3	0	0	0	6.9836e-34	2	25801	25801;25982
AEEMGVESIAFPAVSAGIR	19	Oxidation (M)	_AEEM(Oxidation (M))GVESIAFPAVSAGIR_		AEEM(1)GVESIAFPAVSAGIR		AEEM(98)GVESIAFPAVSAGIR	0	0	1	0	GST-Af1521_K35E_G42E_Y145R;GST-Af1521_K35E_Y145R	GST-Af1521_K35E_G42E_Y145R;GST-Af1521_K35E_Y145R	GST-Af1521_K35E_G42E_Y145R	MULTI-MSMS	KSI010823_MAMI+A1_1521	MAMI+AvrRpm1 Af1521	650.994	3	650.659	1948.96	0.21149	0.00013761	-0.13675	-8.898e-05	0.074739	4.863e-05	650.994	82.314	1.283	82.314	82.073	83.356	0					310	71	6	0	0	0	4.8036e-10	1	25815	25815
AEEMGVESIAFPAVSAGIR	19	Oxidation (M)	_AEEM(Oxidation (M))GVESIAFPAVSAGIR_		AEEM(1)GVESIAFPAVSAGIR		AEEM(51)GVESIAFPAVSAGIR	0	0	1	0	GST-Af1521_K35E_G42E_Y145R;GST-Af1521_K35E_Y145R	GST-Af1521_K35E_G42E_Y145R;GST-Af1521_K35E_Y145R	GST-Af1521_K35E_G42E_Y145R	MULTI-MSMS	KSI010823_MAMI+A1_1521	MAMI+AvrRpm1 Af1521	975.485	2	975.485	1948.96	-0.53117	-0.00051815	0.088078	8.5918e-05	-0.44309	-0.00043223	975.486	84.155	0.3231	84.155	84	84.323	0					37	17	3	0	0	0	0.0047832	1	26413	26413
AEEMGVESIAFPAVSAGIR	19	Oxidation (M)	_AEEM(Oxidation (M))GVESIAFPAVSAGIR_		AEEM(1)GVESIAFPAVSAGIR		AEEM(70)GVESIAFPAVSAGIR	0	0	1	0	GST-Af1521_K35E_G42E_Y145R;GST-Af1521_K35E_Y145R	GST-Af1521_K35E_G42E_Y145R;GST-Af1521_K35E_Y145R	GST-Af1521_K35E_G42E_Y145R	MULTI-MSMS	KSI010823_MAMI+A1_G42E	MAMI+AvrRpm1 G42E	975.485	2	975.485	1948.96	-0.16166	-0.0001577	-0.13748	-0.00013411	-0.29914	-0.0002918	975.485	74.466	0.30628	74.466	74.3	74.606	0					55	17	4	0	0	0	0.00020357	1	22964	22964
AEEMGVESIAFPAVSAGIR	19	Oxidation (M)	_AEEM(Oxidation (M))GVESIAFPAVSAGIR_		AEEM(1)GVESIAFPAVSAGIR		AEEM(120)GVESIAFPAVSAGIR	0	0	1	0	GST-Af1521_K35E_G42E_Y145R;GST-Af1521_K35E_Y145R	GST-Af1521_K35E_G42E_Y145R;GST-Af1521_K35E_Y145R	GST-Af1521_K35E_G42E_Y145R	MULTI-MSMS	KSI010823_MAMI+A1_G42E	MAMI+AvrRpm1 G42E	975.986	2	975.485	1948.96	-0.16272	-0.00015873	-0.32622	-0.00031822	-0.48894	-0.00047696	975.987	74.872	0.63623	74.872	74.606	75.242	0					65	33	4	0	0	0	1.1811e-13	1	23149	23149
AEEMGVESIAFPAVSAGIR	19	Oxidation (M)	_AEEM(Oxidation (M))GVESIAFPAVSAGIR_		AEEM(1)GVESIAFPAVSAGIR		AEEM(270)GVESIAFPAVSAGIR	0	0	1	0	GST-Af1521_K35E_G42E_Y145R;GST-Af1521_K35E_Y145R	GST-Af1521_K35E_G42E_Y145R;GST-Af1521_K35E_Y145R	GST-Af1521_K35E_G42E_Y145R	MULTI-MSMS	KSI010823_MAMI+A1_G42E	MAMI+AvrRpm1 G42E	975.987	2	975.485	1948.96	-0.11946	-0.00011654	-0.33383	-0.00032564	-0.45329	-0.00044218	975.987	76.2	1.6951	76.2	75.779	77.474	0					559	101	8	0	0	0	2.9481e-44	3	23665	23476;23665;23840
AEEMGVESIAFPAVSAGIR	19	Oxidation (M)	_AEEM(Oxidation (M))GVESIAFPAVSAGIR_		AEEM(1)GVESIAFPAVSAGIR		AEEM(140)GVESIAFPAVSAGIR	0	0	1	0	GST-Af1521_K35E_G42E_Y145R;GST-Af1521_K35E_Y145R	GST-Af1521_K35E_G42E_Y145R;GST-Af1521_K35E_Y145R	GST-Af1521_K35E_G42E_Y145R	MULTI-MSMS	KSI010823_MAMI+A1_G42E	MAMI+AvrRpm1 G42E	650.764	3	650.659	1948.96	-0.026223	-1.7062e-05	-0.0067532	-4.394e-06	-0.032976	-2.1456e-05	650.994	76.226	1.5979	76.226	75.807	77.405	0					404	95	5	0	0	0	3.3493e-14	5	23618	23491;23618;23678;23854;23994
AEEMGVESIAFPAVSAGIR	19	Oxidation (M)	_AEEM(Oxidation (M))GVESIAFPAVSAGIR_		AEEM(1)GVESIAFPAVSAGIR		AEEM(270)GVESIAFPAVSAGIR	0	0	1	0	GST-Af1521_K35E_G42E_Y145R;GST-Af1521_K35E_Y145R	GST-Af1521_K35E_G42E_Y145R;GST-Af1521_K35E_Y145R	GST-Af1521_K35E_G42E_Y145R	MULTI-MSMS	KSI010823_MAMI+A1_G42E	MAMI+AvrRpm1 G42E	975.987	2	975.485	1948.96	-0.21723	-0.0002119	-0.089495	-8.7301e-05	-0.30672	-0.00029921	975.987	78.323	1.8209	78.323	77.304	79.125	0					604	109	7	0	0	0	2.9481e-44	4	24389	24030;24215;24389;24570
AEEMGVESIAFPAVSAGIR	19	Oxidation (M)	_AEEM(Oxidation (M))GVESIAFPAVSAGIR_		AEEM(1)GVESIAFPAVSAGIR		AEEM(120)GVESIAFPAVSAGIR	0	0	1	0	GST-Af1521_K35E_G42E_Y145R;GST-Af1521_K35E_Y145R	GST-Af1521_K35E_G42E_Y145R;GST-Af1521_K35E_Y145R	GST-Af1521_K35E_G42E_Y145R	MULTI-MSMS	KSI010823_MAMI+A1_G42E	MAMI+AvrRpm1 G42E	650.994	3	650.659	1948.96	-0.12248	-7.9696e-05	0.12196	7.9358e-05	-0.00051955	-3.3805e-07	650.994	78.185	1.7404	78.185	77.367	79.107	0					504	104	7	0	0	0	4.9508e-14	3	24227	24045;24227;24402
AEEMGVESIAFPAVSAGIR	19	Oxidation (M)	_AEEM(Oxidation (M))GVESIAFPAVSAGIR_		AEEM(1)GVESIAFPAVSAGIR		AEEM(99)GVESIAFPAVSAGIR	0	0	1	0	GST-Af1521_K35E_G42E_Y145R;GST-Af1521_K35E_Y145R	GST-Af1521_K35E_G42E_Y145R;GST-Af1521_K35E_Y145R	GST-Af1521_K35E_G42E_Y145R	MULTI-MSMS	KSI010823_MAMI+A1_G42E	MAMI+AvrRpm1 G42E	650.66	3	650.659	1948.96	-0.085368	-5.5546e-05	0.45256	0.00029446	0.36719	0.00023892	650.994	79.354	1.059	79.354	78.959	80.018	0					311	63	6	0	0	0	4.6237e-10	2	24775	24584;24775
AEEMGVESIAFPAVSAGIR	19	Oxidation (M)	_AEEM(Oxidation (M))GVESIAFPAVSAGIR_		AEEM(1)GVESIAFPAVSAGIR		AEEM(250)GVESIAFPAVSAGIR	0	0	1	0	GST-Af1521_K35E_G42E_Y145R;GST-Af1521_K35E_Y145R	GST-Af1521_K35E_G42E_Y145R;GST-Af1521_K35E_Y145R	GST-Af1521_K35E_G42E_Y145R	MULTI-MSMS	KSI010823_MAMI+A1_G42E	MAMI+AvrRpm1 G42E	975.987	2	975.485	1948.96	-0.1774	-0.00017305	-0.038784	-3.7833e-05	-0.21618	-0.00021088	975.987	79.333	0.99934	79.333	78.959	79.958	0					296	58	6	0	0	0	5.0852e-35	1	24761	24761
AEEMGVESIAFPAVSAGIR	19	Oxidation (M)	_AEEM(Oxidation (M))GVESIAFPAVSAGIR_		AEEM(1)GVESIAFPAVSAGIR		AEEM(230)GVESIAFPAVSAGIR	0	0	1	0	GST-Af1521_K35E_G42E_Y145R;GST-Af1521_K35E_Y145R	GST-Af1521_K35E_G42E_Y145R;GST-Af1521_K35E_Y145R	GST-Af1521_K35E_G42E_Y145R	MULTI-MSMS	KSI010823_MAMI+A1_G42E	MAMI+AvrRpm1 G42E	975.485	2	975.485	1948.96	-0.071969	-7.0204e-05	-0.15467	-0.00015088	-0.22664	-0.00022108	975.987	80.186	0.72656	80.186	79.911	80.638	0					218	48	5	0	0	0	6.9168e-34	2	25113	24936;25113
AEEMGVESIAFPAVSAGIR	19	Oxidation (M)	_AEEM(Oxidation (M))GVESIAFPAVSAGIR_		AEEM(1)GVESIAFPAVSAGIR		AEEM(93)GVESIAFPAVSAGIR	0	0	1	0	GST-Af1521_K35E_G42E_Y145R;GST-Af1521_K35E_Y145R	GST-Af1521_K35E_G42E_Y145R;GST-Af1521_K35E_Y145R	GST-Af1521_K35E_G42E_Y145R	MULTI-MSMS	KSI010823_MAMI+A1_G42E	MAMI+AvrRpm1 G42E	650.994	3	650.659	1948.96	0.026068	1.6962e-05	0.15445	0.00010049	0.18052	0.00011746	650.994	80.202	1.2282	80.202	79.894	81.122	0					271	91	4	0	0	0	6.4679e-10	2	24952	24952;25131
AEEMGVESIAFPAVSAGIR	19	Oxidation (M)	_AEEM(Oxidation (M))GVESIAFPAVSAGIR_		AEEM(1)GVESIAFPAVSAGIR		AEEM(200)GVESIAFPAVSAGIR	0	0	1	0	GST-Af1521_K35E_G42E_Y145R;GST-Af1521_K35E_Y145R	GST-Af1521_K35E_G42E_Y145R;GST-Af1521_K35E_Y145R	GST-Af1521_K35E_G42E_Y145R	MULTI-MSMS	KSI010823_MAMI+A1_G42E	MAMI+AvrRpm1 G42E	975.987	2	975.485	1948.96	-0.037974	-3.7043e-05	-0.15844	-0.00015456	-0.19642	-0.0001916	975.486	80.788	1.5796	80.788	80.54	82.119	0					308	129	5	0	0	0	5.2823e-21	2	25276	25276;25609
AEEMGVESIAFPAVSAGIR	19	Oxidation (M)	_AEEM(Oxidation (M))GVESIAFPAVSAGIR_		AEEM(1)GVESIAFPAVSAGIR		AEEM(61)GVESIAFPAVSAGIR	0	0	1	0	GST-Af1521_K35E_G42E_Y145R;GST-Af1521_K35E_Y145R	GST-Af1521_K35E_G42E_Y145R;GST-Af1521_K35E_Y145R	GST-Af1521_K35E_G42E_Y145R	MULTI-MSMS	KSI010823_MAMI+A1_G42E	MAMI+AvrRpm1 G42E	650.659	3	650.659	1948.96	0.047392	3.0836e-05	0.33807	0.00021997	0.38546	0.00025081	650.66	80.802	0.48448	80.802	80.638	81.122	0					80	41	2	0	0	0	0.00034134	1	25291	25291
AEEMGVESIAFPAVSAGIR	19	Oxidation (M)	_AEEM(Oxidation (M))GVESIAFPAVSAGIR_		AEEM(1)GVESIAFPAVSAGIR		AEEM(61)GVESIAFPAVSAGIR	0	0	1	0	GST-Af1521_K35E_G42E_Y145R;GST-Af1521_K35E_Y145R	GST-Af1521_K35E_G42E_Y145R;GST-Af1521_K35E_Y145R	GST-Af1521_K35E_G42E_Y145R	MULTI-MSMS	KSI010823_MAMI+A1_G42E	MAMI+AvrRpm1 G42E	650.994	3	650.659	1948.96	0.059639	3.8805e-05	0.056875	3.7006e-05	0.11651	7.5811e-05	650.66	81.295	1.1041	81.295	81.1	82.204	0					266	89	4	0	0	0	0.00034115	1	25467	25467
AEEMGVESIAFPAVSAGIR	19	Oxidation (M)	_AEEM(Oxidation (M))GVESIAFPAVSAGIR_		AEEM(1)GVESIAFPAVSAGIR		AEEM(130)GVESIAFPAVSAGIR	0	0	1	0	GST-Af1521_K35E_G42E_Y145R;GST-Af1521_K35E_Y145R	GST-Af1521_K35E_G42E_Y145R;GST-Af1521_K35E_Y145R	GST-Af1521_K35E_G42E_Y145R	MULTI-MSMS	KSI010823_A1_1521_4ul	AvrRpm1 Af1521	975.987	2	975.485	1948.96	-0.31483	-0.00030711	0.27237	0.00026569	-0.042457	-4.1416e-05	975.987	74.868	0.29652	74.868	74.713	75.009	0					43	15	4	0	0	0	1.2304e-13	1	23703	23703
AEEMGVESIAFPAVSAGIR	19	Oxidation (M)	_AEEM(Oxidation (M))GVESIAFPAVSAGIR_		AEEM(1)GVESIAFPAVSAGIR		AEEM(260)GVESIAFPAVSAGIR	0	0	1	0	GST-Af1521_K35E_G42E_Y145R;GST-Af1521_K35E_Y145R	GST-Af1521_K35E_G42E_Y145R;GST-Af1521_K35E_Y145R	GST-Af1521_K35E_G42E_Y145R	MULTI-MSMS	KSI010823_A1_1521_4ul	AvrRpm1 Af1521	975.987	2	975.485	1948.96	-0.28439	-0.00027742	-0.17282	-0.00016858	-0.4572	-0.000446	975.987	76.593	1.6016	76.593	76.225	77.827	0					429	85	8	0	0	0	1.2127e-43	4	24416	24236;24416;24592;24706
AEEMGVESIAFPAVSAGIR	19	Oxidation (M)	_AEEM(Oxidation (M))GVESIAFPAVSAGIR_		AEEM(1)GVESIAFPAVSAGIR		AEEM(120)GVESIAFPAVSAGIR	0	0	1	0	GST-Af1521_K35E_G42E_Y145R;GST-Af1521_K35E_Y145R	GST-Af1521_K35E_G42E_Y145R;GST-Af1521_K35E_Y145R	GST-Af1521_K35E_G42E_Y145R	MULTI-MSMS	KSI010823_A1_1521_4ul	AvrRpm1 Af1521	650.66	3	650.659	1948.96	0.067218	4.3736e-05	-0.1127	-7.3331e-05	-0.045484	-2.9594e-05	650.66	76.584	1.3877	76.584	75.962	77.35	0					348	73	8	0	0	0	5.0578e-14	2	24422	24246;24422
AEEMGVESIAFPAVSAGIR	19	Oxidation (M)	_AEEM(Oxidation (M))GVESIAFPAVSAGIR_		AEEM(1)GVESIAFPAVSAGIR		AEEM(250)GVESIAFPAVSAGIR	0	0	1	0	GST-Af1521_K35E_G42E_Y145R;GST-Af1521_K35E_Y145R	GST-Af1521_K35E_G42E_Y145R;GST-Af1521_K35E_Y145R	GST-Af1521_K35E_G42E_Y145R	MULTI-MSMS	KSI010823_A1_1521_4ul	AvrRpm1 Af1521	975.987	2	975.485	1948.96	-0.249	-0.00024289	0.0089912	8.7708e-06	-0.24001	-0.00023412	975.486	78.586	1.746	78.586	77.656	79.402	0					474	90	7	0	0	0	5.3727e-43	3	25138	24778;24953;25138
AEEMGVESIAFPAVSAGIR	19	Oxidation (M)	_AEEM(Oxidation (M))GVESIAFPAVSAGIR_		AEEM(1)GVESIAFPAVSAGIR		AEEM(96)GVESIAFPAVSAGIR	0	0	1	0	GST-Af1521_K35E_G42E_Y145R;GST-Af1521_K35E_Y145R	GST-Af1521_K35E_G42E_Y145R;GST-Af1521_K35E_Y145R	GST-Af1521_K35E_G42E_Y145R	MULTI-MSMS	KSI010823_A1_1521_4ul	AvrRpm1 Af1521	650.659	3	650.659	1948.96	0.10247	6.6675e-05	-0.048972	-3.1864e-05	0.053501	3.4811e-05	650.994	78.573	1.8433	78.573	77.656	79.499	0					416	95	6	0	0	0	5.4768e-10	3	24968	24792;24968;25151
AEEMGVESIAFPAVSAGIR	19	Oxidation (M)	_AEEM(Oxidation (M))GVESIAFPAVSAGIR_		AEEM(1)GVESIAFPAVSAGIR		AEEM(240)GVESIAFPAVSAGIR	0	0	1	0	GST-Af1521_K35E_G42E_Y145R;GST-Af1521_K35E_Y145R	GST-Af1521_K35E_G42E_Y145R;GST-Af1521_K35E_Y145R	GST-Af1521_K35E_G42E_Y145R	MULTI-MSMS	KSI010823_A1_1521_4ul	AvrRpm1 Af1521	975.987	2	975.485	1948.96	-0.31036	-0.00030275	0.15588	0.00015206	-0.15448	-0.0001507	975.486	79.878	0.93742	79.878	79.365	80.303	0					261	52	6	0	0	0	4.4585e-34	2	25517	25326;25517
AEEMGVESIAFPAVSAGIR	19	Oxidation (M)	_AEEM(Oxidation (M))GVESIAFPAVSAGIR_		AEEM(1)GVESIAFPAVSAGIR		AEEM(82)GVESIAFPAVSAGIR	0	0	1	0	GST-Af1521_K35E_G42E_Y145R;GST-Af1521_K35E_Y145R	GST-Af1521_K35E_G42E_Y145R;GST-Af1521_K35E_Y145R	GST-Af1521_K35E_G42E_Y145R	MULTI-MSMS	KSI010823_A1_1521_4ul	AvrRpm1 Af1521	650.994	3	650.659	1948.96	0.041213	2.6816e-05	0.31136	0.00020259	0.35258	0.00022941	650.994	79.873	1.033	79.873	79.307	80.34	0					195	57	4	0	0	0	1.6144e-06	2	25528	25340;25528
AEEMGVESIAFPAVSAGIR	19	Oxidation (M)	_AEEM(Oxidation (M))GVESIAFPAVSAGIR_		AEEM(1)GVESIAFPAVSAGIR		AEEM(260)GVESIAFPAVSAGIR	0	0	1	0	GST-Af1521_K35E_G42E_Y145R;GST-Af1521_K35E_Y145R	GST-Af1521_K35E_G42E_Y145R;GST-Af1521_K35E_Y145R	GST-Af1521_K35E_G42E_Y145R	MULTI-MSMS	KSI010823_A1_1521_4ul	AvrRpm1 Af1521	975.987	2	975.485	1948.96	-0.23188	-0.00022619	-0.017835	-1.7398e-05	-0.24971	-0.00024359	975.987	80.678	0.80946	80.678	80.214	81.023	0					216	43	6	0	0	0	3.1481e-43	1	25697	25697
AEEMGVESIAFPAVSAGIR	19	Oxidation (M)	_AEEM(Oxidation (M))GVESIAFPAVSAGIR_		AEEM(1)GVESIAFPAVSAGIR		AEEM(94)GVESIAFPAVSAGIR	0	0	1	0	GST-Af1521_K35E_G42E_Y145R;GST-Af1521_K35E_Y145R	GST-Af1521_K35E_G42E_Y145R;GST-Af1521_K35E_Y145R	GST-Af1521_K35E_G42E_Y145R	MULTI-MSMS	KSI010823_A1_1521_4ul	AvrRpm1 Af1521	650.994	3	650.659	1948.96	0.12748	8.2948e-05	0.054017	3.5147e-05	0.1815	0.00011809	650.994	80.648	0.89441	80.648	80.163	81.057	0					188	48	5	0	0	0	6.0995e-10	1	25710	25710
AEEMGVESIAFPAVSAGIR	19	Oxidation (M)	_AEEM(Oxidation (M))GVESIAFPAVSAGIR_		AEEM(1)GVESIAFPAVSAGIR		AEEM(220)GVESIAFPAVSAGIR	0	0	1	0	GST-Af1521_K35E_G42E_Y145R;GST-Af1521_K35E_Y145R	GST-Af1521_K35E_G42E_Y145R;GST-Af1521_K35E_Y145R	GST-Af1521_K35E_G42E_Y145R	MULTI-MSMS	KSI010823_A1_1521_4ul	AvrRpm1 Af1521	975.987	2	975.485	1948.96	-0.2418	-0.00023587	0.013266	1.2941e-05	-0.22853	-0.00022293	975.987	81.376	1.7279	81.376	80.989	82.717	0					324	96	6	0	0	0	1.2916e-26	4	26064	25884;26064;26251;26437
AEEMGVESIAFPAVSAGIR	19	Oxidation (M)	_AEEM(Oxidation (M))GVESIAFPAVSAGIR_		AEEM(1)GVESIAFPAVSAGIR		AEEM(71)GVESIAFPAVSAGIR	0	0	1	0	GST-Af1521_K35E_G42E_Y145R;GST-Af1521_K35E_Y145R	GST-Af1521_K35E_G42E_Y145R;GST-Af1521_K35E_Y145R	GST-Af1521_K35E_G42E_Y145R	MULTI-MSMS	KSI010823_A1_1521_4ul	AvrRpm1 Af1521	650.994	3	650.659	1948.96	0.11224	7.303e-05	0.10665	6.939e-05	0.21889	0.00014242	650.994	81.369	0.67619	81.369	80.955	81.631	0					191	39	6	0	0	0	5.2955e-05	1	25896	25896
AEEMGVESIAFPAVSAGIR	19	Oxidation (M)	_AEEM(Oxidation (M))GVESIAFPAVSAGIR_		AEEM(1)GVESIAFPAVSAGIR		AEEM(82)GVESIAFPAVSAGIR	0	0	1	0	GST-Af1521_K35E_G42E_Y145R;GST-Af1521_K35E_Y145R	GST-Af1521_K35E_G42E_Y145R;GST-Af1521_K35E_Y145R	GST-Af1521_K35E_G42E_Y145R	MULTI-MSMS	KSI010823_A1_1521_4ul	AvrRpm1 Af1521	650.66	3	650.659	1948.96	0.10085	6.5621e-05	-0.00040229	-2.6175e-07	0.10045	6.5359e-05	650.66	81.79	1.1368	81.79	81.561	82.698	0					205	61	4	0	0	0	1.5534e-06	2	26077	26077;26263
AEEMGVESIAFPAVSAGIR	19	Oxidation (M)	_AEEM(Oxidation (M))GVESIAFPAVSAGIR_		AEEM(1)GVESIAFPAVSAGIR		AEEM(120)GVESIAFPAVSAGIR	0	0	1	0	GST-Af1521_K35E_G42E_Y145R;GST-Af1521_K35E_Y145R	GST-Af1521_K35E_G42E_Y145R;GST-Af1521_K35E_Y145R	GST-Af1521_K35E_G42E_Y145R	MSMS	KSI010823_A1_1521_4ul	AvrRpm1 Af1521	975.485	2	975.485	1948.96	NaN	NaN	NaN	NaN	NaN	NaN	NaN	75.374	1	75.374	74.874	75.874	0								0	0	0	2.1396e-12	1	23895	23895
AEEMGVESIAFPAVSAGIR	19	Oxidation (M)	_AEEM(Oxidation (M))GVESIAFPAVSAGIR_		AEEM(1)GVESIAFPAVSAGIR		AEEM(66)GVESIAFPAVSAGIR	0	0	1	0	GST-Af1521_K35E_G42E_Y145R;GST-Af1521_K35E_Y145R	GST-Af1521_K35E_G42E_Y145R;GST-Af1521_K35E_Y145R	GST-Af1521_K35E_G42E_Y145R	MSMS	KSI010823_A1_1521_4ul	AvrRpm1 Af1521	650.659	3	650.659	1948.96	NaN	NaN	NaN	NaN	NaN	NaN	NaN	77.466	1	77.466	76.966	77.966	0								0	0	0	0.0014075	1	24625	24625
AEEMGVESIAFPAVSAGIR	19	Oxidation (M)	_AEEM(Oxidation (M))GVESIAFPAVSAGIR_		AEEM(1)GVESIAFPAVSAGIR		AEEM(100)GVESIAFPAVSAGIR	0	0	1	0	GST-Af1521_K35E_G42E_Y145R;GST-Af1521_K35E_Y145R	GST-Af1521_K35E_G42E_Y145R;GST-Af1521_K35E_Y145R	GST-Af1521_K35E_G42E_Y145R	MULTI-MSMS	KSI010823_A1_G42E_4ul	AvrRpm1 G42E	975.486	2	975.485	1948.96	-0.16856	-0.00016443	0.17194	0.00016773	0.0033801	3.2972e-06	975.486	74.823	0.30878	74.823	74.669	74.977	0					42	16	3	0	0	0	9.4565e-10	1	23746	23746
AEEMGVESIAFPAVSAGIR	19	Oxidation (M)	_AEEM(Oxidation (M))GVESIAFPAVSAGIR_		AEEM(1)GVESIAFPAVSAGIR		AEEM(140)GVESIAFPAVSAGIR	0	0	1	0	GST-Af1521_K35E_G42E_Y145R;GST-Af1521_K35E_Y145R	GST-Af1521_K35E_G42E_Y145R;GST-Af1521_K35E_Y145R	GST-Af1521_K35E_G42E_Y145R	MULTI-MSMS	KSI010823_A1_G42E_4ul	AvrRpm1 G42E	975.986	2	975.485	1948.96	-0.20989	-0.00020474	0.0033306	3.2489e-06	-0.20656	-0.00020149	975.485	75.208	0.30762	75.208	75.103	75.411	0					29	17	2	0	0	0	7.1272e-14	1	23943	23943
AEEMGVESIAFPAVSAGIR	19	Oxidation (M)	_AEEM(Oxidation (M))GVESIAFPAVSAGIR_		AEEM(1)GVESIAFPAVSAGIR		AEEM(240)GVESIAFPAVSAGIR	0	0	1	0	GST-Af1521_K35E_G42E_Y145R;GST-Af1521_K35E_Y145R	GST-Af1521_K35E_G42E_Y145R;GST-Af1521_K35E_Y145R	GST-Af1521_K35E_G42E_Y145R	MULTI-MSMS	KSI010823_A1_G42E_4ul	AvrRpm1 G42E	975.485	2	975.485	1948.96	-0.32298	-0.00031506	-0.1039	-0.00010135	-0.42688	-0.00041641	975.987	76.606	1.5908	76.606	76.199	77.79	0					449	88	8	0	0	0	3.1999e-34	4	24469	24277;24469;24655;24701
AEEMGVESIAFPAVSAGIR	19	Oxidation (M)	_AEEM(Oxidation (M))GVESIAFPAVSAGIR_		AEEM(1)GVESIAFPAVSAGIR		AEEM(130)GVESIAFPAVSAGIR	0	0	1	0	GST-Af1521_K35E_G42E_Y145R;GST-Af1521_K35E_Y145R	GST-Af1521_K35E_G42E_Y145R;GST-Af1521_K35E_Y145R	GST-Af1521_K35E_G42E_Y145R	MULTI-MSMS	KSI010823_A1_G42E_4ul	AvrRpm1 G42E	650.994	3	650.659	1948.96	-0.065435	-4.2576e-05	0.069023	4.491e-05	0.0035875	2.3343e-06	650.994	76.595	1.8154	76.595	75.975	77.79	0					401	100	8	0	0	0	5.5853e-14	4	24482	24294;24482;24671;24687
AEEMGVESIAFPAVSAGIR	19	Oxidation (M)	_AEEM(Oxidation (M))GVESIAFPAVSAGIR_		AEEM(1)GVESIAFPAVSAGIR		AEEM(260)GVESIAFPAVSAGIR	0	0	1	0	GST-Af1521_K35E_G42E_Y145R;GST-Af1521_K35E_Y145R	GST-Af1521_K35E_G42E_Y145R;GST-Af1521_K35E_Y145R	GST-Af1521_K35E_G42E_Y145R	MULTI-MSMS	KSI010823_A1_G42E_4ul	AvrRpm1 G42E	975.485	2	975.485	1948.96	-0.14685	-0.00014325	-0.084539	-8.2467e-05	-0.23139	-0.00022572	975.987	78.621	1.7844	78.621	77.566	79.35	0					465	96	6	0	0	0	2.1907e-43	3	25217	24845;25033;25217
AEEMGVESIAFPAVSAGIR	19	Oxidation (M)	_AEEM(Oxidation (M))GVESIAFPAVSAGIR_		AEEM(1)GVESIAFPAVSAGIR		AEEM(110)GVESIAFPAVSAGIR	0	0	1	0	GST-Af1521_K35E_G42E_Y145R;GST-Af1521_K35E_Y145R	GST-Af1521_K35E_G42E_Y145R;GST-Af1521_K35E_Y145R	GST-Af1521_K35E_G42E_Y145R	MULTI-MSMS	KSI010823_A1_G42E_4ul	AvrRpm1 G42E	650.659	3	650.659	1948.96	0.10942	7.1197e-05	-0.1032	-6.7148e-05	0.0062225	4.0487e-06	650.994	78.675	1.5015	78.675	77.752	79.254	0					394	80	6	0	0	0	4.7544e-11	3	25051	24859;25051;25237
AEEMGVESIAFPAVSAGIR	19	Oxidation (M)	_AEEM(Oxidation (M))GVESIAFPAVSAGIR_		AEEM(1)GVESIAFPAVSAGIR		AEEM(230)GVESIAFPAVSAGIR	0	0	1	0	GST-Af1521_K35E_G42E_Y145R;GST-Af1521_K35E_Y145R	GST-Af1521_K35E_G42E_Y145R;GST-Af1521_K35E_Y145R	GST-Af1521_K35E_G42E_Y145R	MULTI-MSMS	KSI010823_A1_G42E_4ul	AvrRpm1 G42E	975.485	2	975.485	1948.96	-0.14127	-0.00013781	-0.011	-1.073e-05	-0.15227	-0.00014854	975.987	79.809	1.0732	79.809	79.235	80.308	0					293	56	6	0	0	0	6.9836e-34	2	25402	25402;25590
AEEMGVESIAFPAVSAGIR	19	Oxidation (M)	_AEEM(Oxidation (M))GVESIAFPAVSAGIR_		AEEM(1)GVESIAFPAVSAGIR		AEEM(87)GVESIAFPAVSAGIR	0	0	1	0	GST-Af1521_K35E_G42E_Y145R;GST-Af1521_K35E_Y145R	GST-Af1521_K35E_G42E_Y145R;GST-Af1521_K35E_Y145R	GST-Af1521_K35E_G42E_Y145R	MULTI-MSMS	KSI010823_A1_G42E_4ul	AvrRpm1 G42E	650.994	3	650.659	1948.96	0.11747	7.643e-05	0.25225	0.00016413	0.36971	0.00024056	650.994	79.726	1.0409	79.726	79.198	80.239	0					253	54	5	0	0	0	7.4474e-07	2	25611	25422;25611
AEEMGVESIAFPAVSAGIR	19	Oxidation (M)	_AEEM(Oxidation (M))GVESIAFPAVSAGIR_		AEEM(1)GVESIAFPAVSAGIR		AEEM(220)GVESIAFPAVSAGIR	0	0	1	0	GST-Af1521_K35E_G42E_Y145R;GST-Af1521_K35E_Y145R	GST-Af1521_K35E_G42E_Y145R;GST-Af1521_K35E_Y145R	GST-Af1521_K35E_G42E_Y145R	MULTI-MSMS	KSI010823_A1_G42E_4ul	AvrRpm1 G42E	975.987	2	975.485	1948.96	-0.085952	-8.3845e-05	-0.12662	-0.00012351	-0.21257	-0.00020736	975.486	80.564	0.75375	80.564	80.239	80.992	0					206	40	6	0	0	0	1.2916e-26	1	25772	25772
AEEMGVESIAFPAVSAGIR	19	Oxidation (M)	_AEEM(Oxidation (M))GVESIAFPAVSAGIR_		AEEM(1)GVESIAFPAVSAGIR		AEEM(89)GVESIAFPAVSAGIR	0	0	1	0	GST-Af1521_K35E_G42E_Y145R;GST-Af1521_K35E_Y145R	GST-Af1521_K35E_G42E_Y145R;GST-Af1521_K35E_Y145R	GST-Af1521_K35E_G42E_Y145R	MULTI-MSMS	KSI010823_A1_G42E_4ul	AvrRpm1 G42E	650.66	3	650.659	1948.96	0.16728	0.00010884	-0.048145	-3.1326e-05	0.11913	7.7515e-05	650.994	80.583	2.4462	80.583	80.203	82.649	0					285	132	5	0	0	0	5.6422e-07	4	25793	25793;25978;26163;26348
AEEMGVESIAFPAVSAGIR	19	Oxidation (M)	_AEEM(Oxidation (M))GVESIAFPAVSAGIR_		AEEM(1)GVESIAFPAVSAGIR		AEEM(210)GVESIAFPAVSAGIR	0	0	1	0	GST-Af1521_K35E_G42E_Y145R;GST-Af1521_K35E_Y145R	GST-Af1521_K35E_G42E_Y145R;GST-Af1521_K35E_Y145R	GST-Af1521_K35E_G42E_Y145R	MULTI-MSMS	KSI010823_A1_G42E_4ul	AvrRpm1 G42E	975.987	2	975.485	1948.96	-0.1402	-0.00013676	-0.054136	-5.2809e-05	-0.19433	-0.00018957	975.987	81.198	0.75499	81.198	80.799	81.554	0					186	41	6	0	0	0	2.4569e-26	1	25958	25958
AEEMGVESIAFPAVSAGIR	19	Oxidation (M)	_AEEM(Oxidation (M))GVESIAFPAVSAGIR_		AEEM(1)GVESIAFPAVSAGIR		AEEM(250)GVESIAFPAVSAGIR	0	0	1	0	GST-Af1521_K35E_G42E_Y145R;GST-Af1521_K35E_Y145R	GST-Af1521_K35E_G42E_Y145R;GST-Af1521_K35E_Y145R	GST-Af1521_K35E_G42E_Y145R	MULTI-MSMS	KSI010823_A1_G42E_4ul	AvrRpm1 G42E	975.987	2	975.485	1948.96	-0.074475	-7.2649e-05	-0.17366	-0.0001694	-0.24813	-0.00024205	975.987	81.738	1.2092	81.738	81.497	82.706	0					283	64	5	0	0	0	5.3727e-43	3	26142	26142;26329;26515
AEEMGVESIAFPAVSAGIR	19	Unmodified	_AEEMGVESIAFPAVSAGIR_					0	0	0	0	GST-Af1521_K35E_G42E_Y145R;GST-Af1521_K35E_Y145R	GST-Af1521_K35E_G42E_Y145R;GST-Af1521_K35E_Y145R	GST-Af1521_K35E_G42E_Y145R	MULTI-MSMS	KSI010823_MAMI_1521	MAMI Af1521	967.989	2	967.488	1932.96	-0.15973	-0.00015453	-0.0062013	-5.9997e-06	-0.16593	-0.00016053	967.488	82.996	0.98113	82.996	82.711	83.692	0					465	86	8	0	0	0	1.4915e-13	2	25537	25537;25690
AEEMGVESIAFPAVSAGIR	19	Unmodified	_AEEMGVESIAFPAVSAGIR_					0	0	0	0	GST-Af1521_K35E_G42E_Y145R;GST-Af1521_K35E_Y145R	GST-Af1521_K35E_G42E_Y145R;GST-Af1521_K35E_Y145R	GST-Af1521_K35E_G42E_Y145R	MULTI-MSMS	KSI010823_MAMI_1521	MAMI Af1521	645.663	3	645.328	1932.96	0.13211	8.5255e-05	0.01312	8.4667e-06	0.14523	9.3722e-05	645.328	83.024	0.86224	83.024	82.773	83.635	0					317	77	6	0	0	0	1.557e-09	1	25545	25545
AEEMGVESIAFPAVSAGIR	19	Unmodified	_AEEMGVESIAFPAVSAGIR_					0	0	0	0	GST-Af1521_K35E_G42E_Y145R;GST-Af1521_K35E_Y145R	GST-Af1521_K35E_G42E_Y145R;GST-Af1521_K35E_Y145R	GST-Af1521_K35E_G42E_Y145R	MULTI-MSMS	KSI010823_MAMI_G42E	MAMI G42E	967.99	2	967.488	1932.96	-0.07382	-7.142e-05	0.037103	3.5896e-05	-0.036718	-3.5524e-05	967.99	82.607	0.50562	82.607	82.374	82.88	0					252	67	5	0	0	0	0.00074577	1	24159	24159
AEEMGVESIAFPAVSAGIR	19	Unmodified	_AEEMGVESIAFPAVSAGIR_					0	0	0	0	GST-Af1521_K35E_G42E_Y145R;GST-Af1521_K35E_Y145R	GST-Af1521_K35E_G42E_Y145R;GST-Af1521_K35E_Y145R	GST-Af1521_K35E_G42E_Y145R	MULTI-MSMS	KSI010823_MAMI_G42E	MAMI G42E	645.662	3	645.328	1932.96	0.30304	0.00019556	-0.12826	-8.2767e-05	0.17479	0.0001128	645.328	82.577	0.35135	82.577	82.429	82.781	0					140	46	4	0	0	0	0.03192	1	24175	24175
AEEMGVESIAFPAVSAGIR	19	Unmodified	_AEEMGVESIAFPAVSAGIR_					0	0	0	0	GST-Af1521_K35E_G42E_Y145R;GST-Af1521_K35E_Y145R	GST-Af1521_K35E_G42E_Y145R;GST-Af1521_K35E_Y145R	GST-Af1521_K35E_G42E_Y145R	MULTI-MSMS	KSI010823_MAMI+A1_1521	MAMI+AvrRpm1 Af1521	967.99	2	967.488	1932.96	-0.18762	-0.00018152	-0.0064257	-6.2167e-06	-0.19405	-0.00018774	967.99	82.854	1.1239	82.854	82.514	83.638	0					318	63	9	0	0	0	5.293e-16	3	26027	25842;26027;26175
AEEMGVESIAFPAVSAGIR	19	Unmodified	_AEEMGVESIAFPAVSAGIR_					0	0	0	0	GST-Af1521_K35E_G42E_Y145R;GST-Af1521_K35E_Y145R	GST-Af1521_K35E_G42E_Y145R;GST-Af1521_K35E_Y145R	GST-Af1521_K35E_G42E_Y145R	MULTI-MSMS	KSI010823_MAMI+A1_1521	MAMI+AvrRpm1 Af1521	645.662	3	645.328	1932.96	0.15216	9.8194e-05	0.034725	2.2409e-05	0.18689	0.0001206	645.662	82.864	0.89639	82.864	82.573	83.469	0					221	51	6	0	0	0	1.2479e-13	2	25863	25863;26052
AEEMGVESIAFPAVSAGIR	19	Unmodified	_AEEMGVESIAFPAVSAGIR_					0	0	0	0	GST-Af1521_K35E_G42E_Y145R;GST-Af1521_K35E_Y145R	GST-Af1521_K35E_G42E_Y145R;GST-Af1521_K35E_Y145R	GST-Af1521_K35E_G42E_Y145R	MULTI-MSMS	KSI010823_MAMI+A1_1521	MAMI+AvrRpm1 Af1521	967.989	2	967.488	1932.96	-0.43354	-0.00041945	0.16784	0.00016239	-0.2657	-0.00025706	967.488	84.043	0.75436	84.043	83.904	84.658	0					94	53	3	0	0	0	0.0028699	1	26397	26397
AEEMGVESIAFPAVSAGIR	19	Unmodified	_AEEMGVESIAFPAVSAGIR_					0	0	0	0	GST-Af1521_K35E_G42E_Y145R;GST-Af1521_K35E_Y145R	GST-Af1521_K35E_G42E_Y145R;GST-Af1521_K35E_Y145R	GST-Af1521_K35E_G42E_Y145R	MULTI-MSMS	KSI010823_MAMI+A1_G42E	MAMI+AvrRpm1 G42E	967.99	2	967.488	1932.96	-0.02297	-2.2223e-05	-0.15522	-0.00015017	-0.17819	-0.00017239	967.989	81.818	0.90526	81.818	81.576	82.481	0					421	78	10	0	0	0	3.7493e-09	2	25487	25487;25650
AEEMGVESIAFPAVSAGIR	19	Unmodified	_AEEMGVESIAFPAVSAGIR_					0	0	0	0	GST-Af1521_K35E_G42E_Y145R;GST-Af1521_K35E_Y145R	GST-Af1521_K35E_G42E_Y145R;GST-Af1521_K35E_Y145R	GST-Af1521_K35E_G42E_Y145R	MULTI-MSMS	KSI010823_MAMI+A1_G42E	MAMI+AvrRpm1 G42E	645.662	3	645.328	1932.96	-0.10433	-6.7329e-05	0.22233	0.00014348	0.118	7.6147e-05	645.328	81.844	0.60106	81.844	81.626	82.227	0					217	55	5	0	0	0	0.00023876	1	25500	25500
AEEMGVESIAFPAVSAGIR	19	Unmodified	_AEEMGVESIAFPAVSAGIR_					0	0	0	0	GST-Af1521_K35E_G42E_Y145R;GST-Af1521_K35E_Y145R	GST-Af1521_K35E_G42E_Y145R;GST-Af1521_K35E_Y145R	GST-Af1521_K35E_G42E_Y145R	MULTI-MSMS	KSI010823_A1_1521_4ul	AvrRpm1 Af1521	967.99	2	967.488	1932.96	-0.11657	-0.00011278	-0.11918	-0.0001153	-0.23575	-0.00022809	967.99	82.345	1.466	82.345	82.032	83.498	0					308	88	8	0	0	0	7.1896e-14	5	26264	26264;26353;26458;26543;26664
AEEMGVESIAFPAVSAGIR	19	Unmodified	_AEEMGVESIAFPAVSAGIR_					0	0	0	0	GST-Af1521_K35E_G42E_Y145R;GST-Af1521_K35E_Y145R	GST-Af1521_K35E_G42E_Y145R;GST-Af1521_K35E_Y145R	GST-Af1521_K35E_G42E_Y145R	MULTI-MSMS	KSI010823_A1_1521_4ul	AvrRpm1 Af1521	645.662	3	645.328	1932.96	0.16647	0.00010743	-0.029168	-1.8823e-05	0.1373	8.8603e-05	645.662	82.338	0.66614	82.338	82.089	82.755	0					160	36	6	0	0	0	2.0196e-13	2	26279	26279;26469
AEEMGVESIAFPAVSAGIR	19	Unmodified	_AEEMGVESIAFPAVSAGIR_					0	0	0	0	GST-Af1521_K35E_G42E_Y145R;GST-Af1521_K35E_Y145R	GST-Af1521_K35E_G42E_Y145R;GST-Af1521_K35E_Y145R	GST-Af1521_K35E_G42E_Y145R	MULTI-MSMS	KSI010823_A1_G42E_4ul	AvrRpm1 G42E	967.99	2	967.488	1932.96	-0.046054	-4.4557e-05	-0.15299	-0.00014802	-0.19904	-0.00019257	967.989	82.23	1.5054	82.23	81.942	83.448	0					350	87	9	0	0	0	1.2155e-13	3	26344	26344;26553;26752
AEEMGVESIAFPAVSAGIR	19	Unmodified	_AEEMGVESIAFPAVSAGIR_					0	0	0	0	GST-Af1521_K35E_G42E_Y145R;GST-Af1521_K35E_Y145R	GST-Af1521_K35E_G42E_Y145R;GST-Af1521_K35E_Y145R	GST-Af1521_K35E_G42E_Y145R	MULTI-MSMS	KSI010823_A1_G42E_4ul	AvrRpm1 G42E	645.662	3	645.328	1932.96	0.26049	0.0001681	-0.15161	-9.7835e-05	0.10888	7.0266e-05	645.662	82.257	0.66972	82.257	82.017	82.687	0					162	36	6	0	0	0	1.6303e-13	2	26353	26353;26542
AEENKVIVHGTWGSLFVK	18	Acetyl (Protein N-term)	_(Acetyl (Protein N-term))AEENKVIVHGTWGSLFVK_					1	0	0	1	NbD045751.1	NbD045751.1	NbD045751.1	MULTI-MSMS	KSI010823_MAMI_1521	MAMI Af1521	686.367	3	686.034	2055.08	-0.26903	-0.00018456	0.20727	0.00014219	-0.061758	-4.2368e-05	686.368	71.929	0.76776	71.929	71.642	72.41	0					160	40	5	0	0	0	2.9043e-11	3	21701	21701;21893;21912
AEENKVIVHGTWGSLFVK	18	Acetyl (Protein N-term)	_(Acetyl (Protein N-term))AEENKVIVHGTWGSLFVK_					1	0	0	1	NbD045751.1	NbD045751.1	NbD045751.1	MSMS	KSI010823_MAMI+A1_1521	MAMI+AvrRpm1 Af1521	686.034	3	686.034	2055.08	NaN	NaN	NaN	NaN	NaN	NaN	NaN	71.583	1	71.583	71.083	72.083	0								0	0	0	3.0957e-14	1	21915	21915
AEENKVIVHGTWGSLFVK	18	Acetyl (Protein N-term)	_(Acetyl (Protein N-term))AEENKVIVHGTWGSLFVK_					1	0	0	1	NbD045751.1	NbD045751.1	NbD045751.1	MSMS	KSI010823_MAMI+A1_1521	MAMI+AvrRpm1 Af1521	686.034	3	686.034	2055.08	NaN	NaN	NaN	NaN	NaN	NaN	NaN	72.128	1	72.128	71.628	72.628	0								0	0	0	4.3462e-27	1	22112	22112
AEENKVIVHGTWGSLFVK	18	Acetyl (Protein N-term)	_(Acetyl (Protein N-term))AEENKVIVHGTWGSLFVK_					1	0	0	1	NbD045751.1	NbD045751.1	NbD045751.1	MULTI-MSMS	KSI010823_MAMI+A1_G42E	MAMI+AvrRpm1 G42E	686.701	3	686.034	2055.08	0.038604	2.6484e-05	0.062564	4.2921e-05	0.10117	6.9405e-05	686.034	70.85	0.82094	70.85	70.476	71.297	0					152	45	5	0	0	0	3.9187e-40	5	21713	21604;21694;21713;21798;21818
AEENKVIVHGTWGSLFVK	18	Acetyl (Protein N-term)	_(Acetyl (Protein N-term))AEENKVIVHGTWGSLFVK_					1	0	0	1	NbD045751.1	NbD045751.1	NbD045751.1	MULTI-MSMS	KSI010823_A1_1521_4ul	AvrRpm1 Af1521	686.368	3	686.034	2055.08	0.21832	0.00014977	-0.14405	-9.8825e-05	0.074263	5.0947e-05	686.034	71.148	0.51135	71.148	70.945	71.456	0					87	27	4	0	0	0	1.5936e-10	1	22316	22316
AEENKVIVHGTWGSLFVK	18	Acetyl (Protein N-term)	_(Acetyl (Protein N-term))AEENKVIVHGTWGSLFVK_					1	0	0	1	NbD045751.1	NbD045751.1	NbD045751.1	MULTI-MSMS	KSI010823_A1_G42E_4ul	AvrRpm1 G42E	686.368	3	686.034	2055.08	-0.42819	-0.00029375	0.62361	0.00042782	0.19542	0.00013407	686.703	71.128	0.5405	71.128	70.856	71.397	0					93	29	4	0	0	0	3.1429e-23	1	22326	22326
AEEVILLDCWCSMYGMR	17	Acetyl (Protein N-term),2 Oxidation (M)	_(Acetyl (Protein N-term))AEEVILLDCWCSM(Oxidation (M))YGM(Oxidation (M))R_		AEEVILLDCWCSM(1)YGM(1)R		AEEVILLDCWCSM(61)YGM(61)R	1	0	2	0	NbE03061912.1;NbD047789.1;NbE03059950.1;NbD021669.1	NbE03061912.1	NbE03061912.1	MULTI-MSMS	KSI010823_MAMI+A1_1521	MAMI+AvrRpm1 Af1521	1103.97	2	1103.97	2205.92	-0.15851	-0.00017499	-0.5091	-0.00056203	-0.66761	-0.00073701	1104.47	106.08	0.38884	106.08	105.86	106.25	0					215	55	5	0	0	0	0.0004655	1	31564	31564
AEEYHQQYLAK	11	Unmodified	_AEEYHQQYLAK_					0	0	0	0	NbD041815.1;NbD007148.1;NbE05067944.1;NbD001815.1	NbD041815.1	NbD041815.1	MULTI-MSMS	KSI010823_MAMI_1521	MAMI Af1521	460.558	3	460.558	1378.65	0.23272	0.00010718	-0.26862	-0.00012372	-0.035908	-1.6538e-05	460.558	32.111	0.24872	32.111	32.045	32.294	0					13	12	2	0	0	0	0.017129	1	7216	7216
AEEYHQQYLAK	11	Unmodified	_AEEYHQQYLAK_					0	0	0	0	NbD041815.1;NbD007148.1;NbE05067944.1;NbD001815.1	NbD041815.1	NbD041815.1	MULTI-MSMS	KSI010823_MAMI+A1_1521	MAMI+AvrRpm1 Af1521	460.558	3	460.558	1378.65	-0.015583	-7.1769e-06	0.37409	0.00017229	0.35851	0.00016512	460.558	32.216	0.38039	32.216	32.08	32.461	0					44	19	3	0	0	0	9.3681e-05	1	7424	7424
AEEYHQQYLAK	11	Unmodified	_AEEYHQQYLAK_					0	0	0	0	NbD041815.1;NbD007148.1;NbE05067944.1;NbD001815.1	NbD041815.1	NbD041815.1	MULTI-MSMS	KSI010823_MAMI+A1_G42E	MAMI+AvrRpm1 G42E	460.558	3	460.558	1378.65	0.31024	0.00014289	-0.048042	-2.2126e-05	0.2622	0.00012076	460.558	31.202	0.44187	31.202	30.968	31.41	0					41	23	2	0	0	0	0.00085068	1	7087	7087
AEEYHQQYLAK	11	Unmodified	_AEEYHQQYLAK_					0	0	0	0	NbD041815.1;NbD007148.1;NbE05067944.1;NbD001815.1	NbD041815.1	NbD041815.1	MULTI-MSMS	KSI010823_A1_1521_4ul	AvrRpm1 Af1521	460.558	3	460.558	1378.65	0.26996	0.00012433	0.011154	5.1371e-06	0.28111	0.00012947	460.558	31.158	0.51597	31.158	30.905	31.421	0					68	27	3	0	0	0	0.0013774	1	7319	7319
AEEYHQQYLAK	11	Unmodified	_AEEYHQQYLAK_					0	0	0	0	NbD041815.1;NbD007148.1;NbE05067944.1;NbD001815.1	NbD041815.1	NbD041815.1	MULTI-MSMS	KSI010823_A1_G42E_4ul	AvrRpm1 G42E	460.558	3	460.558	1378.65	0.25597	0.00011789	0.0452	2.0817e-05	0.30117	0.0001387	460.558	30.906	0.30176	30.906	30.727	31.029	0					38	15	4	0	0	0	0.00086076	1	7304	7304
AEFVEVTK	8	Unmodified	_AEFVEVTK_					0	0	0	0	CON__P02769	CON__P02769	CON__P02769	MULTI-MSMS	KSI010823_MAMI_1521	MAMI Af1521	461.747	2	461.748	921.481	0.12776	5.8994e-05	0.19252	8.8895e-05	0.32028	0.00014789	461.748	42.97	0.3372	42.97	42.816	43.153	0					41	17	3	0	0	0	0.014565	1	11180	11180
AEFVEVTK	8	Unmodified	_AEFVEVTK_					0	0	0	0	CON__P02769	CON__P02769	CON__P02769	MULTI-MSMS	KSI010823_MAMI_G42E	MAMI G42E	461.748	2	461.748	921.481	0.21451	9.9049e-05	0.010602	4.8954e-06	0.22511	0.00010394	461.748	42.648	0.95895	42.648	42.495	43.454	0					84	50	4	0	0	0	0.02213	1	10914	10914
AEFVEVTK	8	Unmodified	_AEFVEVTK_					0	0	0	0	CON__P02769	CON__P02769	CON__P02769	MULTI-MSMS	KSI010823_MAMI+A1_1521	MAMI+AvrRpm1 Af1521	461.747	2	461.748	921.481	0.031307	1.4456e-05	0.25025	0.00011555	0.28156	0.00013001	461.748	42.913	0.2564	42.913	42.81	43.067	0					29	13	3	0	0	0	0.033399	1	11379	11379
AEFVEVTK	8	Unmodified	_AEFVEVTK_					0	0	0	0	CON__P02769	CON__P02769	CON__P02769	MULTI-MSMS	KSI010823_MAMI+A1_G42E	MAMI+AvrRpm1 G42E	461.748	2	461.748	921.481	0.11001	5.0797e-05	0.13227	6.1073e-05	0.24228	0.00011187	461.748	41.851	0.33725	41.851	41.724	42.061	0					39	17	3	0	0	0	0.015735	1	11042	11042
AEFVEVTK	8	Unmodified	_AEFVEVTK_					0	0	0	0	CON__P02769	CON__P02769	CON__P02769	MULTI-MSMS	KSI010823_A1_1521_4ul	AvrRpm1 Af1521	461.748	2	461.748	921.481	0.27704	0.00012792	0.038578	1.7813e-05	0.31561	0.00014573	461.748	41.791	0.57848	41.791	41.647	42.225	0					88	30	4	0	0	0	0.014565	1	11363	11363
AEFVEVTK	8	Unmodified	_AEFVEVTK_					0	0	0	0	CON__P02769	CON__P02769	CON__P02769	MULTI-MSMS	KSI010823_A1_G42E_4ul	AvrRpm1 G42E	461.748	2	461.748	921.481	0.14627	6.754e-05	0.085346	3.9408e-05	0.23162	0.00010695	461.748	41.952	0.5243	41.952	41.838	42.362	0					57	28	4	0	0	0	0.020521	1	11467	11467
AEGGFLGAEVILK	13	Unmodified	_AEGGFLGAEVILK_					0	0	0	0	NbD033346.1;NbD016339.1	NbD033346.1	NbD033346.1	MULTI-MSMS	KSI010823_A1_G42E_4ul	AvrRpm1 G42E	652.366	2	652.366	1302.72	0.080329	5.2404e-05	-2.4941	-0.001627	-2.4137	-0.0015746	652.365	74.673	0.43742	74.673	74.467	74.904	0					51	23	3	0	0	0	0.02364	1	23657	23657
AEINFAHTVDAK	12	Unmodified	_AEINFAHTVDAK_					0	0	0	0	NbD046180.1;NbE05063564.1;NbE05063563.1;NbD029787.1	NbD046180.1	NbD046180.1	MULTI-MSMS	KSI010823_MAMI+A1_G42E	MAMI+AvrRpm1 G42E	439.226	3	439.226	1314.66	0.13364	5.8698e-05	-0.026943	-1.1834e-05	0.1067	4.6864e-05	439.226	42.493	0.30114	42.493	42.395	42.696	0					26	15	2	0	0	0	0.030929	1	11307	11307
AEISMLEGAVLDIR	14	Oxidation (M)	_AEISM(Oxidation (M))LEGAVLDIR_		AEISM(1)LEGAVLDIR		AEISM(160)LEGAVLDIR	0	0	1	0	GST-Af1521_K35E_G42E_Y145R;GST-Af1521_K35E_Y145R	GST-Af1521_K35E_G42E_Y145R;GST-Af1521_K35E_Y145R	GST-Af1521_K35E_G42E_Y145R	MULTI-MSMS	KSI010823_MAMI_1521	MAMI Af1521	766.903	2	766.903	1531.79	-0.20555	-0.00015764	-0.03704	-2.8406e-05	-0.24259	-0.00018604	766.903	78.428	0.57148	78.428	78.058	78.629	0					155	29	6	0	0	0	6.6925e-06	1	23932	23932
AEISMLEGAVLDIR	14	Oxidation (M)	_AEISM(Oxidation (M))LEGAVLDIR_		AEISM(1)LEGAVLDIR		AEISM(130)LEGAVLDIR	0	0	1	0	GST-Af1521_K35E_G42E_Y145R;GST-Af1521_K35E_Y145R	GST-Af1521_K35E_G42E_Y145R;GST-Af1521_K35E_Y145R	GST-Af1521_K35E_G42E_Y145R	MULTI-MSMS	KSI010823_MAMI_1521	MAMI Af1521	511.587	3	511.604	1531.79	0.17325	8.8633e-05	-0.4785	-0.0002448	-0.30525	-0.00015617	511.604	78.408	0.62802	78.408	78.001	78.629	0					161	32	6	0	0	0	3.6826e-05	2	23996	23937;23996
AEISMLEGAVLDIR	14	Oxidation (M)	_AEISM(Oxidation (M))LEGAVLDIR_		AEISM(1)LEGAVLDIR		AEISM(250)LEGAVLDIR	0	0	1	0	GST-Af1521_K35E_G42E_Y145R;GST-Af1521_K35E_Y145R	GST-Af1521_K35E_G42E_Y145R;GST-Af1521_K35E_Y145R	GST-Af1521_K35E_G42E_Y145R	MULTI-MSMS	KSI010823_MAMI_1521	MAMI Af1521	766.903	2	766.903	1531.79	-0.20734	-0.00015901	-0.038392	-2.9443e-05	-0.24573	-0.00018845	766.903	78.812	2.0606	78.812	78.59	80.651	0					573	131	7	0	0	0	4.0753e-27	4	24126	24126;24313;24486;24661
AEISMLEGAVLDIR	14	Oxidation (M)	_AEISM(Oxidation (M))LEGAVLDIR_		AEISM(1)LEGAVLDIR		AEISM(180)LEGAVLDIR	0	0	1	0	GST-Af1521_K35E_G42E_Y145R;GST-Af1521_K35E_Y145R	GST-Af1521_K35E_G42E_Y145R;GST-Af1521_K35E_Y145R	GST-Af1521_K35E_G42E_Y145R	MULTI-MSMS	KSI010823_MAMI_1521	MAMI Af1521	512.049	3	511.604	1531.79	0.17035	8.7151e-05	-0.38205	-0.00019546	-0.2117	-0.00010831	511.604	78.838	1.9855	78.838	78.61	80.595	0					442	127	6	0	0	0	5.641e-09	5	24199	24127;24199;24314;24490;24668
AEISMLEGAVLDIR	14	Oxidation (M)	_AEISM(Oxidation (M))LEGAVLDIR_		AEISM(1)LEGAVLDIR		AEISM(160)LEGAVLDIR	0	0	1	0	GST-Af1521_K35E_G42E_Y145R;GST-Af1521_K35E_Y145R	GST-Af1521_K35E_G42E_Y145R;GST-Af1521_K35E_Y145R	GST-Af1521_K35E_G42E_Y145R	MULTI-MSMS	KSI010823_MAMI_1521	MAMI Af1521	766.903	2	766.903	1531.79	-0.053784	-4.1247e-05	0.067761	5.1966e-05	0.013978	1.0719e-05	766.903	81.728	1.8881	81.728	80.614	82.502	0					536	145	5	0	0	0	3.492e-06	5	25201	24852;25023;25074;25201;25346
AEISMLEGAVLDIR	14	Oxidation (M)	_AEISM(Oxidation (M))LEGAVLDIR_		AEISM(1)LEGAVLDIR		AEISM(100)LEGAVLDIR	0	0	1	0	GST-Af1521_K35E_G42E_Y145R;GST-Af1521_K35E_Y145R	GST-Af1521_K35E_G42E_Y145R;GST-Af1521_K35E_Y145R	GST-Af1521_K35E_G42E_Y145R	MULTI-MSMS	KSI010823_MAMI_1521	MAMI Af1521	511.604	3	511.604	1531.79	0.32537	0.00016646	-0.3644	-0.00018643	-0.039029	-1.9967e-05	511.604	81.705	1.41	81.705	80.899	82.309	0					372	115	4	0	0	0	2.7774e-05	3	25207	25026;25207;25352
AEISMLEGAVLDIR	14	Oxidation (M)	_AEISM(Oxidation (M))LEGAVLDIR_		AEISM(1)LEGAVLDIR		AEISM(170)LEGAVLDIR	0	0	1	0	GST-Af1521_K35E_G42E_Y145R;GST-Af1521_K35E_Y145R	GST-Af1521_K35E_G42E_Y145R;GST-Af1521_K35E_Y145R	GST-Af1521_K35E_G42E_Y145R	MULTI-MSMS	KSI010823_MAMI_1521	MAMI Af1521	766.903	2	766.903	1531.79	-0.033111	-2.5393e-05	0.0038105	2.9223e-06	-0.0293	-2.247e-05	766.903	82.642	1.0781	82.642	82.328	83.406	0					312	89	4	0	0	0	2.4981e-08	2	25523	25523;25678
AEISMLEGAVLDIR	14	Oxidation (M)	_AEISM(Oxidation (M))LEGAVLDIR_		AEISM(1)LEGAVLDIR		AEISM(94)LEGAVLDIR	0	0	1	0	GST-Af1521_K35E_G42E_Y145R;GST-Af1521_K35E_Y145R	GST-Af1521_K35E_G42E_Y145R;GST-Af1521_K35E_Y145R	GST-Af1521_K35E_G42E_Y145R	MULTI-MSMS	KSI010823_MAMI_1521	MAMI Af1521	511.939	3	511.604	1531.79	0.34522	0.00017662	-0.39385	-0.00020149	-0.048625	-2.4877e-05	511.604	82.62	1.1401	82.62	82.299	83.439	0					324	95	4	0	0	0	2.6966e-05	2	25528	25528;25683
AEISMLEGAVLDIR	14	Oxidation (M)	_AEISM(Oxidation (M))LEGAVLDIR_		AEISM(1)LEGAVLDIR		AEISM(93)LEGAVLDIR	0	0	1	0	GST-Af1521_K35E_G42E_Y145R;GST-Af1521_K35E_Y145R	GST-Af1521_K35E_G42E_Y145R;GST-Af1521_K35E_Y145R	GST-Af1521_K35E_G42E_Y145R	MULTI-MSMS	KSI010823_MAMI_1521	MAMI Af1521	511.939	3	511.604	1531.79	0.38512	0.00019703	-0.074016	-3.7867e-05	0.3111	0.00015916	511.939	84.086	1.542	84.086	83.439	84.981	0					243	142	2	0	0	0	2.6916e-05	2	25839	25839;26150
AEISMLEGAVLDIR	14	Oxidation (M)	_AEISM(Oxidation (M))LEGAVLDIR_		AEISM(1)LEGAVLDIR		AEISM(150)LEGAVLDIR	0	0	1	0	GST-Af1521_K35E_G42E_Y145R;GST-Af1521_K35E_Y145R	GST-Af1521_K35E_G42E_Y145R;GST-Af1521_K35E_Y145R	GST-Af1521_K35E_G42E_Y145R	MULTI-MSMS	KSI010823_MAMI_1521	MAMI Af1521	767.405	2	766.903	1531.79	0.011931	9.1496e-06	0.24117	0.00018495	0.2531	0.0001941	766.903	83.857	4.1001	83.857	83.342	87.442	0					844	446	3	0	0	0	2.9375e-05	7	25853	25853;25915;25965;26016;26143;26296;26450
AEISMLEGAVLDIR	14	Oxidation (M)	_AEISM(Oxidation (M))LEGAVLDIR_		AEISM(1)LEGAVLDIR		AEISM(66)LEGAVLDIR	0	0	1	0	GST-Af1521_K35E_G42E_Y145R;GST-Af1521_K35E_Y145R	GST-Af1521_K35E_G42E_Y145R;GST-Af1521_K35E_Y145R	GST-Af1521_K35E_G42E_Y145R	MULTI-MSMS	KSI010823_MAMI_1521	MAMI Af1521	511.605	3	511.604	1531.79	0.41286	0.00021122	-0.52219	-0.00026716	-0.10933	-5.5933e-05	511.604	85.113	0.82678	85.113	84.903	85.73	0					176	81	3	0	0	0	0.0011595	1	26302	26302
AEISMLEGAVLDIR	14	Oxidation (M)	_AEISM(Oxidation (M))LEGAVLDIR_		AEISM(1)LEGAVLDIR		AEISM(110)LEGAVLDIR	0	0	1	0	GST-Af1521_K35E_G42E_Y145R;GST-Af1521_K35E_Y145R	GST-Af1521_K35E_G42E_Y145R;GST-Af1521_K35E_Y145R	GST-Af1521_K35E_G42E_Y145R	MSMS	KSI010823_MAMI_1521	MAMI Af1521	511.604	3	511.604	1531.79	NaN	NaN	NaN	NaN	NaN	NaN	NaN	83.852	1	83.852	83.352	84.352	0								0	0	0	6.5081e-05	1	25859	25859
AEISMLEGAVLDIR	14	Oxidation (M)	_AEISM(Oxidation (M))LEGAVLDIR_		AEISM(1)LEGAVLDIR		AEISM(110)LEGAVLDIR	0	0	1	0	GST-Af1521_K35E_G42E_Y145R;GST-Af1521_K35E_Y145R	GST-Af1521_K35E_G42E_Y145R;GST-Af1521_K35E_Y145R	GST-Af1521_K35E_G42E_Y145R	MULTI-MSMS	KSI010823_MAMI_G42E	MAMI G42E	766.903	2	766.903	1531.79	0.049377	3.7867e-05	-0.13702	-0.00010508	-0.087646	-6.7216e-05	766.903	78.091	0.54087	78.091	77.767	78.308	0					272	54	6	0	0	0	6.227e-05	1	23071	23071
AEISMLEGAVLDIR	14	Oxidation (M)	_AEISM(Oxidation (M))LEGAVLDIR_		AEISM(1)LEGAVLDIR		AEISM(200)LEGAVLDIR	0	0	1	0	GST-Af1521_K35E_G42E_Y145R;GST-Af1521_K35E_Y145R	GST-Af1521_K35E_G42E_Y145R;GST-Af1521_K35E_Y145R	GST-Af1521_K35E_G42E_Y145R	MULTI-MSMS	KSI010823_MAMI_G42E	MAMI G42E	766.903	2	766.903	1531.79	0.058503	4.4866e-05	-0.15658	-0.00012008	-0.098073	-7.5213e-05	766.903	78.495	1.7527	78.495	78.285	80.038	0					843	232	7	0	0	0	7.7676e-13	3	23216	23216;23332;23447
AEISMLEGAVLDIR	14	Oxidation (M)	_AEISM(Oxidation (M))LEGAVLDIR_		AEISM(1)LEGAVLDIR		AEISM(100)LEGAVLDIR	0	0	1	0	GST-Af1521_K35E_G42E_Y145R;GST-Af1521_K35E_Y145R	GST-Af1521_K35E_G42E_Y145R;GST-Af1521_K35E_Y145R	GST-Af1521_K35E_G42E_Y145R	MULTI-MSMS	KSI010823_MAMI_G42E	MAMI G42E	511.605	3	511.604	1531.79	0.25529	0.00013061	-0.36	-0.00018418	-0.10471	-5.3569e-05	511.604	78.496	1.5351	78.496	78.301	79.836	0					670	203	6	0	0	0	2.7774e-05	1	23230	23230
AEISMLEGAVLDIR	14	Oxidation (M)	_AEISM(Oxidation (M))LEGAVLDIR_		AEISM(1)LEGAVLDIR		AEISM(130)LEGAVLDIR	0	0	1	0	GST-Af1521_K35E_G42E_Y145R;GST-Af1521_K35E_Y145R	GST-Af1521_K35E_G42E_Y145R;GST-Af1521_K35E_Y145R	GST-Af1521_K35E_G42E_Y145R	MULTI-SECPEP	KSI010823_MAMI_G42E	MAMI G42E	511.269	3	511.604	1531.79	0.2435	0.00012457	-0.18184	-9.3031e-05	0.061653	3.1542e-05	511.604	78.091	0.52645	78.091	77.781	78.308	0					105	53	2	0	0	0	5.7877e-09	1	23175	23175
AEISMLEGAVLDIR	14	Oxidation (M)	_AEISM(Oxidation (M))LEGAVLDIR_		AEISM(1)LEGAVLDIR		AEISM(110)LEGAVLDIR	0	0	1	0	GST-Af1521_K35E_G42E_Y145R;GST-Af1521_K35E_Y145R	GST-Af1521_K35E_G42E_Y145R;GST-Af1521_K35E_Y145R	GST-Af1521_K35E_G42E_Y145R	MULTI-MSMS	KSI010823_MAMI+A1_1521	MAMI+AvrRpm1 Af1521	766.903	2	766.903	1531.79	-0.062132	-4.7649e-05	-0.2028	-0.00015553	-0.26493	-0.00020318	766.903	78.356	0.61551	78.356	77.923	78.538	0					163	32	6	0	0	0	6.4999e-05	1	24195	24195
AEISMLEGAVLDIR	14	Oxidation (M)	_AEISM(Oxidation (M))LEGAVLDIR_		AEISM(1)LEGAVLDIR		AEISM(240)LEGAVLDIR	0	0	1	0	GST-Af1521_K35E_G42E_Y145R;GST-Af1521_K35E_Y145R	GST-Af1521_K35E_G42E_Y145R;GST-Af1521_K35E_Y145R	GST-Af1521_K35E_G42E_Y145R	MULTI-MSMS	KSI010823_MAMI+A1_1521	MAMI+AvrRpm1 Af1521	766.903	2	766.903	1531.79	-0.099108	-7.6006e-05	-0.19963	-0.0001531	-0.29874	-0.0002291	766.903	78.67	1.9411	78.67	78.519	80.46	0					407	98	7	0	0	0	9.5412e-27	5	24387	24387;24558;24744;24932;24987
AEISMLEGAVLDIR	14	Oxidation (M)	_AEISM(Oxidation (M))LEGAVLDIR_		AEISM(1)LEGAVLDIR		AEISM(200)LEGAVLDIR	0	0	1	0	GST-Af1521_K35E_G42E_Y145R;GST-Af1521_K35E_Y145R	GST-Af1521_K35E_G42E_Y145R;GST-Af1521_K35E_Y145R	GST-Af1521_K35E_G42E_Y145R	MULTI-MSMS	KSI010823_MAMI+A1_1521	MAMI+AvrRpm1 Af1521	511.604	3	511.604	1531.79	0.14631	7.4852e-05	-0.30663	-0.00015687	-0.16032	-8.2023e-05	511.604	78.672	1.7687	78.672	78.5	80.269	0					328	89	6	0	0	0	4.5416e-13	3	24467	24467;24648;24844
AEISMLEGAVLDIR	14	Oxidation (M)	_AEISM(Oxidation (M))LEGAVLDIR_		AEISM(1)LEGAVLDIR		AEISM(100)LEGAVLDIR	0	0	1	0	GST-Af1521_K35E_G42E_Y145R;GST-Af1521_K35E_Y145R	GST-Af1521_K35E_G42E_Y145R;GST-Af1521_K35E_Y145R	GST-Af1521_K35E_G42E_Y145R	MULTI-MSMS	KSI010823_MAMI+A1_1521	MAMI+AvrRpm1 Af1521	511.604	3	511.604	1531.79	0.23843	0.00012198	-0.17972	-9.1947e-05	0.058707	3.0035e-05	511.604	81.123	1.7837	81.123	80.402	82.186	0					290	102	3	0	0	0	2.7564e-05	5	25635	25089;25099;25275;25460;25635
AEISMLEGAVLDIR	14	Oxidation (M)	_AEISM(Oxidation (M))LEGAVLDIR_		AEISM(1)LEGAVLDIR		AEISM(240)LEGAVLDIR	0	0	1	0	GST-Af1521_K35E_G42E_Y145R;GST-Af1521_K35E_Y145R	GST-Af1521_K35E_G42E_Y145R;GST-Af1521_K35E_Y145R	GST-Af1521_K35E_G42E_Y145R	MULTI-MSMS	KSI010823_MAMI+A1_1521	MAMI+AvrRpm1 Af1521	767.038	2	766.903	1531.79	-0.0071361	-5.4727e-06	0.037456	2.8725e-05	0.03032	2.3252e-05	766.903	81.248	1.8423	81.248	80.422	82.264	0					431	105	5	0	0	0	1.3875e-26	4	25356	25120;25302;25356;25490
AEISMLEGAVLDIR	14	Oxidation (M)	_AEISM(Oxidation (M))LEGAVLDIR_		AEISM(1)LEGAVLDIR		AEISM(210)LEGAVLDIR	0	0	1	0	GST-Af1521_K35E_G42E_Y145R;GST-Af1521_K35E_Y145R	GST-Af1521_K35E_G42E_Y145R;GST-Af1521_K35E_Y145R	GST-Af1521_K35E_G42E_Y145R	MULTI-MSMS	KSI010823_MAMI+A1_1521	MAMI+AvrRpm1 Af1521	766.903	2	766.903	1531.79	-0.020745	-1.5909e-05	0.053621	4.1122e-05	0.032876	2.5213e-05	766.903	82.776	1.5704	82.776	82.012	83.583	0					339	88	5	0	0	0	1.1049e-13	3	25862	25676;25862;26042
AEISMLEGAVLDIR	14	Oxidation (M)	_AEISM(Oxidation (M))LEGAVLDIR_		AEISM(1)LEGAVLDIR		AEISM(110)LEGAVLDIR	0	0	1	0	GST-Af1521_K35E_G42E_Y145R;GST-Af1521_K35E_Y145R	GST-Af1521_K35E_G42E_Y145R;GST-Af1521_K35E_Y145R	GST-Af1521_K35E_G42E_Y145R	MULTI-MSMS	KSI010823_MAMI+A1_1521	MAMI+AvrRpm1 Af1521	511.604	3	511.604	1531.79	0.22353	0.00011436	-0.2467	-0.00012621	-0.023176	-1.1857e-05	511.604	82.734	1.3777	82.734	82.111	83.488	0					245	76	4	0	0	0	2.7886e-05	2	26005	25823;26005
AEISMLEGAVLDIR	14	Oxidation (M)	_AEISM(Oxidation (M))LEGAVLDIR_		AEISM(1)LEGAVLDIR		AEISM(110)LEGAVLDIR	0	0	1	0	GST-Af1521_K35E_G42E_Y145R;GST-Af1521_K35E_Y145R	GST-Af1521_K35E_G42E_Y145R;GST-Af1521_K35E_Y145R	GST-Af1521_K35E_G42E_Y145R	MULTI-MSMS	KSI010823_MAMI+A1_1521	MAMI+AvrRpm1 Af1521	511.939	3	511.604	1531.79	0.016276	8.3268e-06	0.065598	3.356e-05	0.081873	4.1887e-05	511.605	83.773	3.0041	83.773	83.264	86.268	0					404	200	3	0	0	0	2.7886e-05	6	26283	26193;26283;26380;26545;26628;26730
AEISMLEGAVLDIR	14	Oxidation (M)	_AEISM(Oxidation (M))LEGAVLDIR_		AEISM(1)LEGAVLDIR		AEISM(200)LEGAVLDIR	0	0	1	0	GST-Af1521_K35E_G42E_Y145R;GST-Af1521_K35E_Y145R	GST-Af1521_K35E_G42E_Y145R;GST-Af1521_K35E_Y145R	GST-Af1521_K35E_G42E_Y145R	MULTI-MSMS	KSI010823_MAMI+A1_1521	MAMI+AvrRpm1 Af1521	766.903	2	766.903	1531.79	-0.2099	-0.00016097	0.50141	0.00038454	0.29152	0.00022357	766.904	83.747	4.3535	83.747	83.338	87.691	0					655	327	3	0	0	0	7.5591e-13	11	26581	26230;26262;26419;26581;26633;26645;26761;26926;27093;27255;27425
AEISMLEGAVLDIR	14	Oxidation (M)	_AEISM(Oxidation (M))LEGAVLDIR_		AEISM(1)LEGAVLDIR		AEISM(230)LEGAVLDIR	0	0	1	0	GST-Af1521_K35E_G42E_Y145R;GST-Af1521_K35E_Y145R	GST-Af1521_K35E_G42E_Y145R;GST-Af1521_K35E_Y145R	GST-Af1521_K35E_G42E_Y145R	MULTI-MSMS	KSI010823_MAMI+A1_G42E	MAMI+AvrRpm1 G42E	766.903	2	766.903	1531.79	-0.20359	-0.00015613	-0.051115	-3.92e-05	-0.25471	-0.00019533	766.903	77.357	0.59974	77.357	76.922	77.522	0					173	32	6	0	0	0	2.0462e-26	2	24060	23875;24060
AEISMLEGAVLDIR	14	Oxidation (M)	_AEISM(Oxidation (M))LEGAVLDIR_		AEISM(1)LEGAVLDIR		AEISM(230)LEGAVLDIR	0	0	1	0	GST-Af1521_K35E_G42E_Y145R;GST-Af1521_K35E_Y145R	GST-Af1521_K35E_G42E_Y145R;GST-Af1521_K35E_Y145R	GST-Af1521_K35E_G42E_Y145R	MULTI-MSMS	KSI010823_MAMI+A1_G42E	MAMI+AvrRpm1 G42E	766.903	2	766.903	1531.79	-0.15886	-0.00012183	-0.10208	-7.8286e-05	-0.26094	-0.00020012	766.903	77.705	1.6375	77.705	77.522	79.16	0					375	98	7	0	0	0	2.0922e-26	3	24245	24245;24417;24598
AEISMLEGAVLDIR	14	Oxidation (M)	_AEISM(Oxidation (M))LEGAVLDIR_		AEISM(1)LEGAVLDIR		AEISM(140)LEGAVLDIR	0	0	1	0	GST-Af1521_K35E_G42E_Y145R;GST-Af1521_K35E_Y145R	GST-Af1521_K35E_G42E_Y145R;GST-Af1521_K35E_Y145R	GST-Af1521_K35E_G42E_Y145R	MULTI-MSMS	KSI010823_MAMI+A1_G42E	MAMI+AvrRpm1 G42E	511.604	3	511.604	1531.79	-0.0054611	-2.7939e-06	-0.20855	-0.0001067	-0.21401	-0.00010949	511.605	77.702	3.8271	77.702	77.49	81.317	0					273	82	5	0	0	0	3.2262e-05	3	24246	24246;24370;24551
AEISMLEGAVLDIR	14	Oxidation (M)	_AEISM(Oxidation (M))LEGAVLDIR_		AEISM(1)LEGAVLDIR		AEISM(110)LEGAVLDIR	0	0	1	0	GST-Af1521_K35E_G42E_Y145R;GST-Af1521_K35E_Y145R	GST-Af1521_K35E_G42E_Y145R;GST-Af1521_K35E_Y145R	GST-Af1521_K35E_G42E_Y145R	MULTI-MSMS	KSI010823_MAMI+A1_G42E	MAMI+AvrRpm1 G42E	766.903	2	766.903	1531.79	-0.060124	-4.6109e-05	0.023821	1.8269e-05	-0.036303	-2.7841e-05	766.903	79.304	0.64629	79.304	79.142	79.788	0					83	36	3	0	0	0	6.2531e-05	1	24795	24795
AEISMLEGAVLDIR	14	Oxidation (M)	_AEISM(Oxidation (M))LEGAVLDIR_		AEISM(1)LEGAVLDIR		AEISM(150)LEGAVLDIR	0	0	1	0	GST-Af1521_K35E_G42E_Y145R;GST-Af1521_K35E_Y145R	GST-Af1521_K35E_G42E_Y145R;GST-Af1521_K35E_Y145R	GST-Af1521_K35E_G42E_Y145R	MULTI-MSMS	KSI010823_MAMI+A1_G42E	MAMI+AvrRpm1 G42E	766.903	2	766.903	1531.79	0.064454	4.943e-05	-0.074484	-5.7122e-05	-0.01003	-7.6923e-06	766.903	80.237	1.608	80.237	79.565	81.173	0					309	117	4	0	0	0	2.9375e-05	2	25143	24967;25143
AEISMLEGAVLDIR	14	Oxidation (M)	_AEISM(Oxidation (M))LEGAVLDIR_		AEISM(1)LEGAVLDIR		AEISM(100)LEGAVLDIR	0	0	1	0	GST-Af1521_K35E_G42E_Y145R;GST-Af1521_K35E_Y145R	GST-Af1521_K35E_G42E_Y145R;GST-Af1521_K35E_Y145R	GST-Af1521_K35E_G42E_Y145R	MULTI-MSMS	KSI010823_MAMI+A1_G42E	MAMI+AvrRpm1 G42E	766.903	2	766.903	1531.79	0.093701	7.186e-05	-0.14902	-0.00011428	-0.055316	-4.2422e-05	767.404	81.478	1.3628	81.478	81.1	82.462	0					252	110	3	0	0	0	6.1296e-05	3	25479	25303;25479;25637
AEISMLEGAVLDIR	14	Oxidation (M)	_AEISM(Oxidation (M))LEGAVLDIR_		AEISM(1)LEGAVLDIR		AEISM(59)LEGAVLDIR	0	0	1	0	GST-Af1521_K35E_G42E_Y145R;GST-Af1521_K35E_Y145R	GST-Af1521_K35E_G42E_Y145R;GST-Af1521_K35E_Y145R	GST-Af1521_K35E_G42E_Y145R	MULTI-MSMS	KSI010823_MAMI+A1_G42E	MAMI+AvrRpm1 G42E	767.405	2	766.903	1531.79	0.063573	4.8754e-05	0.43133	0.00033079	0.4949	0.00037954	766.904	83.126	0.83597	83.126	82.989	83.825	0					161	92	3	0	0	0	0.004688	3	25998	25979;25998;26025
AEISMLEGAVLDIR	14	Oxidation (M)	_AEISM(Oxidation (M))LEGAVLDIR_		AEISM(1)LEGAVLDIR		AEISM(50)LEGAVLDIR	0	0	1	0	GST-Af1521_K35E_G42E_Y145R;GST-Af1521_K35E_Y145R	GST-Af1521_K35E_G42E_Y145R;GST-Af1521_K35E_Y145R	GST-Af1521_K35E_G42E_Y145R	MULTI-MSMS	KSI010823_MAMI+A1_G42E	MAMI+AvrRpm1 G42E	766.903	2	766.903	1531.79	0.047852	3.6698e-05	0.048779	3.7409e-05	0.096631	7.4107e-05	766.903	84.192	0.40231	84.192	83.934	84.336	0					84	45	3	0	0	0	0.015729	1	26261	26261
AEISMLEGAVLDIR	14	Oxidation (M)	_AEISM(Oxidation (M))LEGAVLDIR_		AEISM(1)LEGAVLDIR		AEISM(47)LEGAVLDIR	0	0	1	0	GST-Af1521_K35E_G42E_Y145R;GST-Af1521_K35E_Y145R	GST-Af1521_K35E_G42E_Y145R;GST-Af1521_K35E_Y145R	GST-Af1521_K35E_G42E_Y145R	MSMS	KSI010823_MAMI+A1_G42E	MAMI+AvrRpm1 G42E	511.604	3	511.604	1531.79	NaN	NaN	NaN	NaN	NaN	NaN	NaN	78.567	1	78.567	78.067	79.067	0								0	0	0	0.020992	1	24428	24428
AEISMLEGAVLDIR	14	Oxidation (M)	_AEISM(Oxidation (M))LEGAVLDIR_		AEISM(1)LEGAVLDIR		AEISM(77)LEGAVLDIR	0	0	1	0	GST-Af1521_K35E_G42E_Y145R;GST-Af1521_K35E_Y145R	GST-Af1521_K35E_G42E_Y145R;GST-Af1521_K35E_Y145R	GST-Af1521_K35E_G42E_Y145R	MSMS	KSI010823_MAMI+A1_G42E	MAMI+AvrRpm1 G42E	766.903	2	766.903	1531.79	NaN	NaN	NaN	NaN	NaN	NaN	NaN	82.31	1	82.31	81.81	82.81	0								0	0	0	0.015564	1	25689	25689
AEISMLEGAVLDIR	14	Oxidation (M)	_AEISM(Oxidation (M))LEGAVLDIR_		AEISM(1)LEGAVLDIR		AEISM(120)LEGAVLDIR	0	0	1	0	GST-Af1521_K35E_G42E_Y145R;GST-Af1521_K35E_Y145R	GST-Af1521_K35E_G42E_Y145R;GST-Af1521_K35E_Y145R	GST-Af1521_K35E_G42E_Y145R	MULTI-MSMS	KSI010823_A1_1521_4ul	AvrRpm1 Af1521	766.903	2	766.903	1531.79	-0.058273	-4.469e-05	-0.1851	-0.00014195	-0.24337	-0.00018664	766.903	77.628	0.5848	77.628	77.365	77.95	0					153	28	7	0	0	0	7.6926e-05	1	24608	24608
AEISMLEGAVLDIR	14	Oxidation (M)	_AEISM(Oxidation (M))LEGAVLDIR_		AEISM(1)LEGAVLDIR		AEISM(260)LEGAVLDIR	0	0	1	0	GST-Af1521_K35E_G42E_Y145R;GST-Af1521_K35E_Y145R	GST-Af1521_K35E_G42E_Y145R;GST-Af1521_K35E_Y145R	GST-Af1521_K35E_G42E_Y145R	MULTI-MSMS	KSI010823_A1_1521_4ul	AvrRpm1 Af1521	766.903	2	766.903	1531.79	-0.044874	-3.4414e-05	-0.24042	-0.00018438	-0.2853	-0.00021879	766.903	78.127	1.7328	78.127	77.919	79.652	0					338	91	7	0	0	0	7.943e-36	3	24784	24784;24960;25145
AEISMLEGAVLDIR	14	Oxidation (M)	_AEISM(Oxidation (M))LEGAVLDIR_		AEISM(1)LEGAVLDIR		AEISM(90)LEGAVLDIR	0	0	1	0	GST-Af1521_K35E_G42E_Y145R;GST-Af1521_K35E_Y145R	GST-Af1521_K35E_G42E_Y145R;GST-Af1521_K35E_Y145R	GST-Af1521_K35E_G42E_Y145R	MULTI-MSMS	KSI010823_A1_1521_4ul	AvrRpm1 Af1521	511.604	3	511.604	1531.79	0.16827	8.6087e-05	-0.38099	-0.00019492	-0.21272	-0.00010883	511.604	78.107	1.4461	78.107	77.919	79.365	0					285	76	6	0	0	0	4.7271e-05	2	24790	24790;25017
AEISMLEGAVLDIR	14	Oxidation (M)	_AEISM(Oxidation (M))LEGAVLDIR_		AEISM(1)LEGAVLDIR		AEISM(80)LEGAVLDIR	0	0	1	0	GST-Af1521_K35E_G42E_Y145R;GST-Af1521_K35E_Y145R	GST-Af1521_K35E_G42E_Y145R;GST-Af1521_K35E_Y145R	GST-Af1521_K35E_G42E_Y145R	MULTI-MSMS	KSI010823_A1_1521_4ul	AvrRpm1 Af1521	767.404	2	766.903	1531.79	-0.061518	-4.7179e-05	-0.2067	-0.00015852	-0.26822	-0.0002057	767.404	79.728	0.48546	79.728	79.519	80.004	0					34	27	2	0	0	0	0.00033703	1	25334	25334
AEISMLEGAVLDIR	14	Oxidation (M)	_AEISM(Oxidation (M))LEGAVLDIR_		AEISM(1)LEGAVLDIR		AEISM(86)LEGAVLDIR	0	0	1	0	GST-Af1521_K35E_G42E_Y145R;GST-Af1521_K35E_Y145R	GST-Af1521_K35E_G42E_Y145R;GST-Af1521_K35E_Y145R	GST-Af1521_K35E_G42E_Y145R	MSMS	KSI010823_A1_1521_4ul	AvrRpm1 Af1521	766.903	2	766.903	1531.79	NaN	NaN	NaN	NaN	NaN	NaN	NaN	80.081	1	80.081	79.581	80.581	0								0	0	0	0.0026629	1	25533	25533
AEISMLEGAVLDIR	14	Oxidation (M)	_AEISM(Oxidation (M))LEGAVLDIR_		AEISM(1)LEGAVLDIR		AEISM(77)LEGAVLDIR	0	0	1	0	GST-Af1521_K35E_G42E_Y145R;GST-Af1521_K35E_Y145R	GST-Af1521_K35E_G42E_Y145R;GST-Af1521_K35E_Y145R	GST-Af1521_K35E_G42E_Y145R	MSMS	KSI010823_A1_1521_4ul	AvrRpm1 Af1521	766.903	2	766.903	1531.79	NaN	NaN	NaN	NaN	NaN	NaN	NaN	80.667	1	80.667	80.167	81.167	0								0	0	0	0.01526	1	25740	25740
AEISMLEGAVLDIR	14	Oxidation (M)	_AEISM(Oxidation (M))LEGAVLDIR_		AEISM(1)LEGAVLDIR		AEISM(110)LEGAVLDIR	0	0	1	0	GST-Af1521_K35E_G42E_Y145R;GST-Af1521_K35E_Y145R	GST-Af1521_K35E_G42E_Y145R;GST-Af1521_K35E_Y145R	GST-Af1521_K35E_G42E_Y145R	MULTI-SECPEP	KSI010823_A1_1521_4ul	AvrRpm1 Af1521	511.269	3	511.604	1531.79	0.1531	7.8327e-05	-0.11774	-6.0238e-05	0.035358	1.8089e-05	511.604	77.628	0.5848	77.628	77.365	77.95	0					55	28	2	0	0	0	7.9117e-07	1	24734	24734
AEISMLEGAVLDIR	14	Oxidation (M)	_AEISM(Oxidation (M))LEGAVLDIR_		AEISM(1)LEGAVLDIR		AEISM(150)LEGAVLDIR	0	0	1	0	GST-Af1521_K35E_G42E_Y145R;GST-Af1521_K35E_Y145R	GST-Af1521_K35E_G42E_Y145R;GST-Af1521_K35E_Y145R	GST-Af1521_K35E_G42E_Y145R	MULTI-MSMS	KSI010823_A1_G42E_4ul	AvrRpm1 G42E	766.903	2	766.903	1531.79	-0.30004	-0.0002301	0.1035	7.9373e-05	-0.19655	-0.00015073	766.903	77.576	0.55437	77.576	77.309	77.863	0					158	31	6	0	0	0	1.0621e-05	1	24658	24658
AEISMLEGAVLDIR	14	Oxidation (M)	_AEISM(Oxidation (M))LEGAVLDIR_		AEISM(1)LEGAVLDIR		AEISM(250)LEGAVLDIR	0	0	1	0	GST-Af1521_K35E_G42E_Y145R;GST-Af1521_K35E_Y145R	GST-Af1521_K35E_G42E_Y145R;GST-Af1521_K35E_Y145R	GST-Af1521_K35E_G42E_Y145R	MULTI-MSMS	KSI010823_A1_G42E_4ul	AvrRpm1 G42E	766.732	2	766.903	1531.79	-0.26498	-0.00020321	-0.01397	-1.0714e-05	-0.27895	-0.00021393	766.903	78.029	1.5051	78.029	77.845	79.35	0					362	80	7	0	0	0	1.6177e-28	4	24988	24851;24988;25039;25226
AEISMLEGAVLDIR	14	Oxidation (M)	_AEISM(Oxidation (M))LEGAVLDIR_		AEISM(1)LEGAVLDIR		AEISM(120)LEGAVLDIR	0	0	1	0	GST-Af1521_K35E_G42E_Y145R;GST-Af1521_K35E_Y145R	GST-Af1521_K35E_G42E_Y145R;GST-Af1521_K35E_Y145R	GST-Af1521_K35E_G42E_Y145R	MULTI-MSMS	KSI010823_A1_G42E_4ul	AvrRpm1 G42E	511.604	3	511.604	1531.79	0.1525	7.8019e-05	-0.37972	-0.00019427	-0.22722	-0.00011625	511.604	78.04	1.8838	78.04	77.827	79.711	0					325	100	6	0	0	0	3.2445e-05	2	24865	24865;25058
AEISMLEGAVLDIR	14	Oxidation (M)	_AEISM(Oxidation (M))LEGAVLDIR_		AEISM(1)LEGAVLDIR		AEISM(88)LEGAVLDIR	0	0	1	0	GST-Af1521_K35E_G42E_Y145R;GST-Af1521_K35E_Y145R	GST-Af1521_K35E_G42E_Y145R;GST-Af1521_K35E_Y145R	GST-Af1521_K35E_G42E_Y145R	MULTI-MSMS	KSI010823_A1_G42E_4ul	AvrRpm1 G42E	766.903	2	766.903	1531.79	-0.27794	-0.00021316	0.227	0.00017409	-0.050941	-3.9067e-05	766.903	79.522	0.49519	79.522	79.331	79.826	0					37	25	2	0	0	0	0.00014839	1	25419	25419
AEISMLEGAVLDIR	14	Oxidation (M)	_AEISM(Oxidation (M))LEGAVLDIR_		AEISM(1)LEGAVLDIR		AEISM(88)LEGAVLDIR	0	0	1	0	GST-Af1521_K35E_G42E_Y145R;GST-Af1521_K35E_Y145R	GST-Af1521_K35E_G42E_Y145R;GST-Af1521_K35E_Y145R	GST-Af1521_K35E_G42E_Y145R	MULTI-MSMS	KSI010823_A1_G42E_4ul	AvrRpm1 G42E	766.903	2	766.903	1531.79	-0.26842	-0.00020585	0.31611	0.00024243	0.04769	3.6573e-05	766.903	79.855	0.57188	79.855	79.826	80.398	0					52	30	3	0	0	0	0.00014599	1	25614	25614
AEISMLEGAVLDIR	14	Oxidation (M)	_AEISM(Oxidation (M))LEGAVLDIR_		AEISM(1)LEGAVLDIR		AEISM(82)LEGAVLDIR	0	0	1	0	GST-Af1521_K35E_G42E_Y145R;GST-Af1521_K35E_Y145R	GST-Af1521_K35E_G42E_Y145R;GST-Af1521_K35E_Y145R	GST-Af1521_K35E_G42E_Y145R	MSMS	KSI010823_A1_G42E_4ul	AvrRpm1 G42E	766.903	2	766.903	1531.79	NaN	NaN	NaN	NaN	NaN	NaN	NaN	80.547	1	80.547	80.047	81.047	0								0	0	0	0.0030618	1	25801	25801
AEISMLEGAVLDIR	14	Oxidation (M)	_AEISM(Oxidation (M))LEGAVLDIR_		AEISM(1)LEGAVLDIR		AEISM(130)LEGAVLDIR	0	0	1	0	GST-Af1521_K35E_G42E_Y145R;GST-Af1521_K35E_Y145R	GST-Af1521_K35E_G42E_Y145R;GST-Af1521_K35E_Y145R	GST-Af1521_K35E_G42E_Y145R	MULTI-SECPEP	KSI010823_A1_G42E_4ul	AvrRpm1 G42E	511.269	3	511.604	1531.79	0.11623	5.9462e-05	-0.13859	-7.0902e-05	-0.022361	-1.144e-05	511.604	77.575	0.55437	77.575	77.309	77.863	0					59	31	2	0	0	0	3.1594e-09	1	24791	24791
AEISMLEGAVLDIR	14	Unmodified	_AEISMLEGAVLDIR_					0	0	0	0	GST-Af1521_K35E_G42E_Y145R;GST-Af1521_K35E_Y145R	GST-Af1521_K35E_G42E_Y145R;GST-Af1521_K35E_Y145R	GST-Af1521_K35E_G42E_Y145R	MULTI-MSMS	KSI010823_MAMI_1521	MAMI Af1521	758.905	2	758.906	1515.8	0.011689	8.871e-06	-0.033564	-2.5472e-05	-0.021875	-1.6601e-05	759.407	85.886	1.0938	85.886	85.647	86.741	0					318	128	4	0	0	0	0.0076725	1	26400	26400
AEISMLEGAVLDIR	14	Unmodified	_AEISMLEGAVLDIR_					0	0	0	0	GST-Af1521_K35E_G42E_Y145R;GST-Af1521_K35E_Y145R	GST-Af1521_K35E_G42E_Y145R;GST-Af1521_K35E_Y145R	GST-Af1521_K35E_G42E_Y145R	MULTI-MSMS	KSI010823_MAMI+A1_1521	MAMI+AvrRpm1 Af1521	758.906	2	758.906	1515.8	-0.033861	-2.5697e-05	-0.066406	-5.0396e-05	-0.10027	-7.6093e-05	758.906	85.782	1.5602	85.782	85.543	87.103	0					303	122	5	0	0	0	0.00020814	3	27036	26865;27036;27195
AEISMLEGAVLDIR	14	Unmodified	_AEISMLEGAVLDIR_					0	0	0	0	GST-Af1521_K35E_G42E_Y145R;GST-Af1521_K35E_Y145R	GST-Af1521_K35E_G42E_Y145R;GST-Af1521_K35E_Y145R	GST-Af1521_K35E_G42E_Y145R	MULTI-MSMS	KSI010823_MAMI+A1_1521	MAMI+AvrRpm1 Af1521	506.607	3	506.273	1515.8	0.16042	8.1218e-05	-0.31993	-0.00016197	-0.15951	-8.0755e-05	506.273	85.785	1.0497	85.785	85.564	86.614	0					219	79	4	0	0	0	0.00023636	1	26891	26891
AEIVELITK	9	Unmodified	_AEIVELITK_					0	0	0	0	NbD043988.1;NbE03057551.1;NbE05065668.1;NbD021628.1	NbD043988.1	NbD043988.1	MULTI-MSMS	KSI010823_MAMI+A1_G42E	MAMI+AvrRpm1 G42E	508.305	2	508.305	1014.6	0.014092	7.1628e-06	-0.082711	-4.2042e-05	-0.068619	-3.488e-05	508.305	62.046	0.30778	62.046	61.811	62.118	0					25	16	2	0	0	0	0.019149	1	18500	18500
AEIVELITK	9	Unmodified	_AEIVELITK_					0	0	0	0	NbD043988.1;NbE03057551.1;NbE05065668.1;NbD021628.1	NbD043988.1	NbD043988.1	MULTI-MSMS	KSI010823_A1_1521_4ul	AvrRpm1 Af1521	508.305	2	508.305	1014.6	0.10468	5.3209e-05	-0.0080238	-4.0785e-06	0.096655	4.913e-05	508.305	62.199	0.3212	62.199	62.031	62.353	0					41	16	3	0	0	0	0.019149	1	19062	19062
AEIVELITK	9	Unmodified	_AEIVELITK_					0	0	0	0	NbD043988.1;NbE03057551.1;NbE05065668.1;NbD021628.1	NbD043988.1	NbD043988.1	MULTI-MSMS	KSI010823_A1_G42E_4ul	AvrRpm1 G42E	508.305	2	508.305	1014.6	-0.052585	-2.6729e-05	0.17534	8.9126e-05	0.12275	6.2396e-05	508.305	62.347	0.412	62.347	62.001	62.413	0					43	21	3	0	0	0	0.010234	1	19111	19111
AELALLR	7	Unmodified	_AELALLR_					0	0	0	0	NbD045831.1;NbD045346.1;NbD034110.1;NbD024754.1;NbD019757.1;NbD043079.1;NbE44074339.1;NbD046466.1	NbD045831.1	NbD045831.1	MSMS	KSI010823_A1_1521_4ul	AvrRpm1 Af1521	393.248	2	393.248	784.481	NaN	NaN	NaN	NaN	NaN	NaN	NaN	54.304	1	54.304	53.804	54.804	0								0	0	0	0.0090748	1	16117	16117
AELALLR	7	Unmodified	_AELALLR_					0	0	0	0	NbD045831.1;NbD045346.1;NbD034110.1;NbD024754.1;NbD019757.1;NbD043079.1;NbE44074339.1;NbD046466.1	NbD045831.1	NbD045831.1	MSMS	KSI010823_A1_G42E_4ul	AvrRpm1 G42E	393.248	2	393.248	784.481	NaN	NaN	NaN	NaN	NaN	NaN	NaN	54.256	1	54.256	53.756	54.756	0								0	0	0	0.0090748	1	16151	16151
AELFTSR	7	Unmodified	_AELFTSR_					0	0	0	0	NbD035095.1	NbD035095.1	NbD035095.1	MULTI-MSMS	KSI010823_MAMI_1521	MAMI Af1521	412.219	2	412.219	822.424	0.26892	0.00011085	-0.17368	-7.1596e-05	0.095232	3.9257e-05	412.219	40.583	0.79824	40.583	40.31	41.108	0					141	42	4	0	0	0	0.0050736	2	10246	10246;10444
AELFTSR	7	Unmodified	_AELFTSR_					0	0	0	0	NbD035095.1	NbD035095.1	NbD035095.1	MULTI-MSMS	KSI010823_MAMI_G42E	MAMI G42E	412.207	2	412.219	822.424	0.15256	6.2889e-05	0.029466	1.2146e-05	0.18203	7.5036e-05	412.219	40.384	0.77919	40.384	40.068	40.847	0					126	41	4	0	0	0	0.0050736	3	10100	10017;10100;10211
AELFTSR	7	Unmodified	_AELFTSR_					0	0	0	0	NbD035095.1	NbD035095.1	NbD035095.1	MULTI-MSMS	KSI010823_MAMI+A1_1521	MAMI+AvrRpm1 Af1521	412.219	2	412.219	822.424	0.19171	7.9025e-05	-0.042075	-1.7344e-05	0.14963	6.168e-05	412.219	40.308	0.84084	40.308	39.994	40.835	0					140	45	4	0	0	0	0.0082258	2	10534	10340;10534
AELFTSR	7	Unmodified	_AELFTSR_					0	0	0	0	NbD035095.1	NbD035095.1	NbD035095.1	MULTI-MSMS	KSI010823_MAMI+A1_G42E	MAMI+AvrRpm1 G42E	412.206	2	412.219	822.424	0.15028	6.1948e-05	-0.031109	-1.2824e-05	0.11917	4.9124e-05	412.219	39.434	0.82765	39.434	39.161	39.988	0					142	44	4	0	0	0	0.0017914	3	10190	10097;10190;10295
AELFTSR	7	Unmodified	_AELFTSR_					0	0	0	0	NbD035095.1	NbD035095.1	NbD035095.1	MULTI-MSMS	KSI010823_A1_1521_4ul	AvrRpm1 Af1521	412.219	2	412.219	822.424	0.26977	0.0001112	-0.23116	-9.529e-05	0.038602	1.5912e-05	412.219	39.505	0.89224	39.505	39.182	40.075	0					136	50	3	0	0	0	0.0050736	2	10454	10454;10661
AELFTSR	7	Unmodified	_AELFTSR_					0	0	0	0	NbD035095.1	NbD035095.1	NbD035095.1	MULTI-MSMS	KSI010823_A1_G42E_4ul	AvrRpm1 G42E	412.711	2	412.219	822.424	-0.025705	-1.0596e-05	0.057547	2.3722e-05	0.031842	1.3126e-05	412.219	39.434	0.85276	39.434	39.077	39.93	0					130	46	4	0	0	0	0.0050736	3	10531	10460;10531;10661
AETECQNTEYQQLLDIK	17	Unmodified	_AETECQNTEYQQLLDIK_					0	0	0	0	CON__P13645	CON__P13645	CON__P13645	MULTI-MSMS	KSI010823_MAMI_1521	MAMI Af1521	1042.49	2	1041.99	2081.96	-0.23385	-0.00024366	0.043536	4.5364e-05	-0.19031	-0.0001983	1042.49	68.693	0.77927	68.693	68.441	69.22	0					192	43	6	0	0	0	7.8712e-09	1	20579	20579
AETECQNTEYQQLLDIK	17	Unmodified	_AETECQNTEYQQLLDIK_					0	0	0	0	CON__P13645	CON__P13645	CON__P13645	MULTI-MSMS	KSI010823_MAMI_1521	MAMI Af1521	695.328	3	694.993	2081.96	0.24357	0.00016928	-0.20218	-0.00014052	0.041383	2.8761e-05	695.327	68.722	0.70993	68.722	68.441	69.151	0					167	39	6	0	0	0	1.6929e-05	1	20581	20581
AETECQNTEYQQLLDIK	17	Unmodified	_AETECQNTEYQQLLDIK_					0	0	0	0	CON__P13645	CON__P13645	CON__P13645	MULTI-MSMS	KSI010823_MAMI_G42E	MAMI G42E	1042.49	2	1041.99	2081.96	-0.24165	-0.00025179	0.081839	8.5275e-05	-0.15981	-0.00016652	1042.49	68.41	0.76182	68.41	68.109	68.87	0					245	54	6	0	0	0	1.4447e-07	2	20249	20249;20423
AETECQNTEYQQLLDIK	17	Unmodified	_AETECQNTEYQQLLDIK_					0	0	0	0	CON__P13645	CON__P13645	CON__P13645	MULTI-MSMS	KSI010823_MAMI_G42E	MAMI G42E	694.993	3	694.993	2081.96	0.17558	0.00012203	-0.08438	-5.8643e-05	0.091202	6.3384e-05	694.993	68.399	0.73242	68.399	68.125	68.858	0					174	52	5	0	0	0	0.00085602	1	20255	20255
AETECQNTEYQQLLDIK	17	Unmodified	_AETECQNTEYQQLLDIK_					0	0	0	0	CON__P13645	CON__P13645	CON__P13645	MULTI-MSMS	KSI010823_MAMI+A1_1521	MAMI+AvrRpm1 Af1521	1042.49	2	1041.99	2081.96	-0.047271	-4.9256e-05	-0.07133	-7.4325e-05	-0.1186	-0.00012358	1042.49	68.525	0.68835	68.525	68.247	68.935	0					157	36	6	0	0	0	1.0494e-15	1	20778	20778
AETECQNTEYQQLLDIK	17	Unmodified	_AETECQNTEYQQLLDIK_					0	0	0	0	CON__P13645	CON__P13645	CON__P13645	MULTI-MSMS	KSI010823_MAMI+A1_1521	MAMI+AvrRpm1 Af1521	694.993	3	694.993	2081.96	0.23083	0.00016043	-0.20684	-0.00014375	0.023999	1.6679e-05	694.993	68.506	0.74276	68.506	68.227	68.97	0					130	39	6	0	0	0	3.662e-08	1	20785	20785
AETECQNTEYQQLLDIK	17	Unmodified	_AETECQNTEYQQLLDIK_					0	0	0	0	CON__P13645	CON__P13645	CON__P13645	MULTI-MSMS	KSI010823_MAMI+A1_G42E	MAMI+AvrRpm1 G42E	1041.99	2	1041.99	2081.96	-0.23824	-0.00024824	-0.053968	-5.6233e-05	-0.2922	-0.00030447	1042.49	67.542	1.1141	67.542	67.208	68.322	0					262	62	7	0	0	0	1.3165e-21	2	20467	20467;20650
AETECQNTEYQQLLDIK	17	Unmodified	_AETECQNTEYQQLLDIK_					0	0	0	0	CON__P13645	CON__P13645	CON__P13645	MULTI-MSMS	KSI010823_MAMI+A1_G42E	MAMI+AvrRpm1 G42E	695.328	3	694.993	2081.96	0.12562	8.7306e-05	-0.098553	-6.8493e-05	0.027068	1.8812e-05	695.327	67.506	0.76285	67.506	67.265	68.028	0					180	42	6	0	0	0	1.8963e-09	1	20474	20474
AETECQNTEYQQLLDIK	17	Unmodified	_AETECQNTEYQQLLDIK_					0	0	0	0	CON__P13645	CON__P13645	CON__P13645	MULTI-MSMS	KSI010823_A1_1521_4ul	AvrRpm1 Af1521	1041.99	2	1041.99	2081.96	-0.35995	-0.00037506	0.059497	6.1995e-05	-0.30045	-0.00031307	1042.49	67.819	1.0354	67.819	67.529	68.564	0					243	54	7	0	0	0	7.4527e-50	2	21098	21098;21298
AETECQNTEYQQLLDIK	17	Unmodified	_AETECQNTEYQQLLDIK_					0	0	0	0	CON__P13645	CON__P13645	CON__P13645	MULTI-MSMS	KSI010823_A1_1521_4ul	AvrRpm1 Af1521	695.327	3	694.993	2081.96	-0.006985	-4.8545e-06	0.0042367	2.9445e-06	-0.0027483	-1.91e-06	695.327	67.819	0.66058	67.819	67.585	68.246	0					159	34	7	0	0	0	2.6179e-11	1	21105	21105
AETECQNTEYQQLLDIK	17	Unmodified	_AETECQNTEYQQLLDIK_					0	0	0	0	CON__P13645	CON__P13645	CON__P13645	MULTI-MSMS	KSI010823_A1_G42E_4ul	AvrRpm1 G42E	1042.49	2	1041.99	2081.96	-0.22043	-0.00022968	-0.040386	-4.2082e-05	-0.26081	-0.00027176	1041.99	67.893	0.99683	67.893	67.583	68.58	0					207	52	6	0	0	0	1.6691e-38	2	21151	21151;21345
AETECQNTEYQQLLDIK	17	Unmodified	_AETECQNTEYQQLLDIK_					0	0	0	0	CON__P13645	CON__P13645	CON__P13645	MULTI-MSMS	KSI010823_A1_G42E_4ul	AvrRpm1 G42E	694.993	3	694.993	2081.96	0.086009	5.9776e-05	-0.082856	-5.7585e-05	0.0031526	2.1911e-06	695.327	67.884	0.67929	67.884	67.602	68.281	0					140	35	6	0	0	0	6.9759e-13	1	21164	21164
AEYDESGPSIVHR	13	Unmodified	_AEYDESGPSIVHR_					0	0	0	0	NbD004199.1;NbD015393.1;NbD051867.1;NbD024598.1;NbD021173.1;NbD043824.1;NbE03055418.1	NbD004199.1;NbD015393.1;NbD024598.1;NbD043824.1;NbE03055418.1	NbD015393.1	MULTI-MSMS	KSI010823_MAMI+A1_1521	MAMI+AvrRpm1 Af1521	487.232	3	487.232	1458.67	-0.055234	-2.6912e-05	-1.0742	-0.00052337	-1.1294	-0.00055028	487.231	39.515	0.1285	39.515	39.427	39.556	0					11	6	2	0	0	0	0.00056631	1	10119	10119
AEYDESGPSIVHR	13	Unmodified	_AEYDESGPSIVHR_					0	0	0	0	NbD004199.1;NbD015393.1;NbD051867.1;NbD024598.1;NbD021173.1;NbD043824.1;NbE03055418.1	NbD004199.1;NbD015393.1;NbD024598.1;NbD043824.1;NbE03055418.1	NbD015393.1	MULTI-MSMS	KSI010823_A1_1521_4ul	AvrRpm1 Af1521	487.232	3	487.232	1458.67	-0.29961	-0.00014598	-0.17603	-8.5766e-05	-0.47563	-0.00023174	487.566	38.895	0.33436	38.895	38.83	39.165	0					22	18	2	0	0	0	0.00048234	1	10285	10285
AEYDESGPSIVHR	13	Unmodified	_AEYDESGPSIVHR_					0	0	0	0	NbD004199.1;NbD015393.1;NbD051867.1;NbD024598.1;NbD021173.1;NbD043824.1;NbE03055418.1	NbD004199.1;NbD015393.1;NbD024598.1;NbD043824.1;NbE03055418.1	NbD015393.1	MULTI-MSMS	KSI010823_A1_G42E_4ul	AvrRpm1 G42E	487.566	3	487.232	1458.67	-0.10653	-5.1907e-05	-0.65504	-0.00031915	-0.76157	-0.00037106	487.232	38.727	0.22589	38.727	38.626	38.852	0					15	12	2	0	0	0	0.00037831	2	10257	10257;10298
AFEPILLLGR	10	Unmodified	_AFEPILLLGR_					0	0	0	0	NbD042647.1;NbD035112.1;NbD024762.1;NbD001268.1;NbD034742.1;NbD013148.1	NbD042647.1	NbD042647.1	MULTI-MSMS	KSI010823_MAMI_1521	MAMI Af1521	564.842	2	564.842	1127.67	0.052023	2.9385e-05	0.19719	0.00011138	0.24921	0.00014076	564.842	84.747	0.37287	84.747	84.579	84.952	0					115	43	3	0	0	0	0.030337	1	26095	26095
AFEPILLLGR	10	Unmodified	_AFEPILLLGR_					0	0	0	0	NbD042647.1;NbD035112.1;NbD024762.1;NbD001268.1;NbD034742.1;NbD013148.1	NbD042647.1	NbD042647.1	MULTI-MSMS	KSI010823_MAMI_G42E	MAMI G42E	564.842	2	564.842	1127.67	0.18319	0.00010347	0.06428	3.6308e-05	0.24747	0.00013978	564.842	84.42	0.50673	84.42	84.236	84.743	0					158	70	3	0	0	0	0.0062277	1	24538	24538
AFEPILLLGR	10	Unmodified	_AFEPILLLGR_					0	0	0	0	NbD042647.1;NbD035112.1;NbD024762.1;NbD001268.1;NbD034742.1;NbD013148.1	NbD042647.1	NbD042647.1	MULTI-MSMS	KSI010823_MAMI+A1_1521	MAMI+AvrRpm1 Af1521	564.843	2	564.842	1127.67	-0.10067	-5.6863e-05	0.43409	0.00024519	0.33342	0.00018833	564.843	84.597	0.40614	84.597	84.42	84.827	0					109	33	4	0	0	0	0.018611	1	26491	26491
AFEPILLLGR	10	Unmodified	_AFEPILLLGR_					0	0	0	0	NbD042647.1;NbD035112.1;NbD024762.1;NbD001268.1;NbD034742.1;NbD013148.1	NbD042647.1	NbD042647.1	MULTI-MSMS	KSI010823_MAMI+A1_G42E	MAMI+AvrRpm1 G42E	564.842	2	564.842	1127.67	0.19167	0.00010826	0.069623	3.9326e-05	0.26129	0.00014759	564.842	83.585	0.41663	83.585	83.379	83.795	0					148	44	4	0	0	0	0.018611	1	26049	26049
AFEPILLLGR	10	Unmodified	_AFEPILLLGR_					0	0	0	0	NbD042647.1;NbD035112.1;NbD024762.1;NbD001268.1;NbD034742.1;NbD013148.1	NbD042647.1	NbD042647.1	MULTI-MSMS	KSI010823_A1_G42E_4ul	AvrRpm1 G42E	564.842	2	564.842	1127.67	-0.19698	-0.00011126	0.53946	0.00030471	0.34248	0.00019345	564.843	84.021	0.65293	84.021	83.798	84.451	0					128	45	4	0	0	0	0.006548	1	26954	26954
AFGADLVLTDPTK	13	Unmodified	_AFGADLVLTDPTK_					0	0	0	0	NbD039376.1;NbD005250.1	NbD039376.1	NbD039376.1	MULTI-MSMS	KSI010823_A1_1521_4ul	AvrRpm1 Af1521	674.362	2	674.361	1346.71	0.26085	0.00017591	-0.1064	-7.1754e-05	0.15445	0.00010415	674.361	71.013	0.28125	71.013	70.859	71.14	0					32	15	3	0	0	0	0.00082444	1	22310	22310
AFGADLVLTDPTK	13	Unmodified	_AFGADLVLTDPTK_					0	0	0	0	NbD039376.1;NbD005250.1	NbD039376.1	NbD039376.1	MULTI-MSMS	KSI010823_A1_G42E_4ul	AvrRpm1 G42E	674.361	2	674.361	1346.71	0.119	8.0247e-05	-0.1315	-8.8678e-05	-0.012502	-8.4309e-06	674.361	70.954	0.32565	70.954	70.82	71.146	0					33	17	3	0	0	0	0.00011628	1	22332	22332
AFGAELVLTDPAK	13	Unmodified	_AFGAELVLTDPAK_					0	0	0	0	NbD003274.1;NbD038065.1;NbE05064614.1;NbD032580.1	NbD003274.1;NbD032580.1	NbD032580.1	MULTI-MSMS	KSI010823_MAMI_G42E	MAMI G42E	666.364	2	666.364	1330.71	0.30112	0.00020065	0.0042248	2.8153e-06	0.30534	0.00020347	666.364	70.078	0.29509	70.078	69.928	70.223	0					52	27	3	0	0	0	0.021296	1	20876	20876
AFGAELVLTDPAK	13	Unmodified	_AFGAELVLTDPAK_					0	0	0	0	NbD003274.1;NbD038065.1;NbE05064614.1;NbD032580.1	NbD003274.1;NbD032580.1	NbD032580.1	MULTI-MSMS	KSI010823_MAMI+A1_1521	MAMI+AvrRpm1 Af1521	666.363	2	666.364	1330.71	0.23276	0.0001551	0.16762	0.0001117	0.40038	0.0002668	666.364	70.239	0.47282	70.239	70.048	70.521	0					56	26	3	0	0	0	0.0026304	1	21423	21423
AFGAELVLTDPAK	13	Unmodified	_AFGAELVLTDPAK_					0	0	0	0	NbD003274.1;NbD038065.1;NbE05064614.1;NbD032580.1	NbD003274.1;NbD032580.1	NbD032580.1	MULTI-MSMS	KSI010823_MAMI+A1_G42E	MAMI+AvrRpm1 G42E	666.364	2	666.364	1330.71	0.10613	7.072e-05	0.080048	5.3341e-05	0.18618	0.00012406	666.364	69.342	0.50602	69.342	69.148	69.654	0					64	28	3	0	0	0	0.00080147	1	21163	21163
AFGAELVLTDPAK	13	Unmodified	_AFGAELVLTDPAK_					0	0	0	0	NbD003274.1;NbD038065.1;NbE05064614.1;NbD032580.1	NbD003274.1;NbD032580.1	NbD032580.1	MULTI-MSMS	KSI010823_A1_1521_4ul	AvrRpm1 Af1521	666.363	2	666.364	1330.71	0.14072	9.3769e-05	-0.083126	-5.5392e-05	0.057592	3.8377e-05	666.364	69.664	0.47258	69.664	69.469	69.941	0					60	24	4	0	0	0	0.00089085	1	21819	21819
AFGAELVLTDPAK	13	Unmodified	_AFGAELVLTDPAK_					0	0	0	0	NbD003274.1;NbD038065.1;NbE05064614.1;NbD032580.1	NbD003274.1;NbD032580.1	NbD032580.1	MULTI-MSMS	KSI010823_A1_G42E_4ul	AvrRpm1 G42E	666.364	2	666.364	1330.71	0.19984	0.00013317	-0.11924	-7.9454e-05	0.080604	5.3711e-05	666.364	69.601	0.58163	69.601	69.405	69.986	0					70	30	4	0	0	0	0.0010296	1	21827	21827
AFILDGDNFLPK	12	Unmodified	_AFILDGDNFLPK_					0	0	0	0	NbD001126.1	NbD001126.1	NbD001126.1	MULTI-MSMS	KSI010823_A1_1521_4ul	AvrRpm1 Af1521	675.358	2	675.359	1348.7	0.3257	0.00021996	-0.37016	-0.00024999	-0.044468	-3.0032e-05	675.358	82.618	0.27816	82.618	82.458	82.736	0					36	15	3	0	0	0	0.0086943	1	26425	26425
AFILDGDNFLPK	12	Unmodified	_AFILDGDNFLPK_					0	0	0	0	NbD001126.1	NbD001126.1	NbD001126.1	MULTI-MSMS	KSI010823_A1_G42E_4ul	AvrRpm1 G42E	675.358	2	675.359	1348.7	0.18431	0.00012447	-0.20195	-0.00013639	-0.017642	-1.1915e-05	675.86	82.54	0.33574	82.54	82.351	82.687	0					39	18	3	0	0	0	0.024341	1	26490	26490
AFIPPAEEAAVAALK	15	Unmodified	_AFIPPAEEAAVAALK_					0	0	0	0	NbD046227.1	NbD046227.1	NbD046227.1	MULTI-MSMS	KSI010823_MAMI_1521	MAMI Af1521	499.949	3	499.949	1496.82	0.16379	8.1884e-05	0.13384	6.6911e-05	0.29762	0.0001488	499.949	75.253	0.45712	75.253	75.092	75.549	0					76	29	3	0	0	0	1.2143e-05	1	22914	22914
AFIPPAEEAAVAALK	15	Unmodified	_AFIPPAEEAAVAALK_					0	0	0	0	NbD046227.1	NbD046227.1	NbD046227.1	MULTI-MSMS	KSI010823_MAMI_G42E	MAMI G42E	500.283	3	499.949	1496.82	0.068878	3.4436e-05	0.28214	0.00014105	0.35101	0.00017549	499.949	74.922	0.46837	74.922	74.74	75.208	0					121	49	3	0	0	0	0.00021351	2	22272	22248;22272
AFIPPAEEAAVAALK	15	Unmodified	_AFIPPAEEAAVAALK_					0	0	0	0	NbD046227.1	NbD046227.1	NbD046227.1	MULTI-MSMS	KSI010823_MAMI+A1_1521	MAMI+AvrRpm1 Af1521	500.283	3	499.949	1496.82	0.13592	6.7953e-05	0.17345	8.6716e-05	0.30937	0.00015467	499.949	75.002	0.66805	75.002	74.736	75.404	0					87	37	3	0	0	0	1.4768e-05	1	23114	23114
AFIPPAEEAAVAALK	15	Unmodified	_AFIPPAEEAAVAALK_					0	0	0	0	NbD046227.1	NbD046227.1	NbD046227.1	MULTI-MSMS	KSI010823_MAMI+A1_G42E	MAMI+AvrRpm1 G42E	749.921	2	749.419	1496.82	0.1486	0.00011137	-0.047846	-3.5857e-05	0.10076	7.551e-05	749.419	74.077	0.70901	74.077	73.779	74.488	0					117	39	4	0	0	0	0.007738	1	22786	22786
AFIPPAEEAAVAALK	15	Unmodified	_AFIPPAEEAAVAALK_					0	0	0	0	NbD046227.1	NbD046227.1	NbD046227.1	MULTI-MSMS	KSI010823_A1_1521_4ul	AvrRpm1 Af1521	749.921	2	749.419	1496.82	0.091365	6.847e-05	0.034822	2.6097e-05	0.12619	9.4567e-05	749.419	74.507	0.726	74.507	74.207	74.933	0					123	38	4	0	0	0	0.001986	1	23515	23515
AFIPPAEEAAVAALK	15	Unmodified	_AFIPPAEEAAVAALK_					0	0	0	0	NbD046227.1	NbD046227.1	NbD046227.1	MSMS	KSI010823_A1_1521_4ul	AvrRpm1 Af1521	499.949	3	499.949	1496.82	NaN	NaN	NaN	NaN	NaN	NaN	NaN	74.371	1	74.371	73.871	74.871	0								0	0	0	3.6436e-07	1	23534	23534
AFIPPAEEAAVAALK	15	Unmodified	_AFIPPAEEAAVAALK_					0	0	0	0	NbD046227.1	NbD046227.1	NbD046227.1	MULTI-MSMS	KSI010823_A1_G42E_4ul	AvrRpm1 G42E	749.921	2	749.419	1496.82	0.066027	4.9482e-05	0.092202	6.9098e-05	0.15823	0.00011858	749.419	74.416	0.68848	74.416	74.18	74.868	0					113	36	4	0	0	0	0.00042344	1	23539	23539
AFIPPAEEAAVAALK	15	Unmodified	_AFIPPAEEAAVAALK_					0	0	0	0	NbD046227.1	NbD046227.1	NbD046227.1	MULTI-MSMS	KSI010823_A1_G42E_4ul	AvrRpm1 G42E	499.949	3	499.949	1496.82	0.20303	0.0001015	0.056884	2.8439e-05	0.25991	0.00012994	499.949	74.411	0.52383	74.411	74.218	74.742	0					86	27	4	0	0	0	1.505e-05	1	23559	23559
AFIPPAEEAAVAALKR	16	Unmodified	_AFIPPAEEAAVAALKR_					0	0	0	1	NbD046227.1	NbD046227.1	NbD046227.1	MULTI-MSMS	KSI010823_MAMI_1521	MAMI Af1521	552.317	3	551.982	1652.92	-0.038621	-2.1318e-05	0.38262	0.0002112	0.344	0.00018988	551.982	66.963	0.49721	66.963	66.751	67.248	0					83	25	4	0	0	0	2.1037e-05	2	19973	19965;19973
AFIPPAEEAAVAALKR	16	Unmodified	_AFIPPAEEAAVAALKR_					0	0	0	1	NbD046227.1	NbD046227.1	NbD046227.1	MULTI-MSMS	KSI010823_MAMI_G42E	MAMI G42E	552.65	3	551.982	1652.92	0.26292	0.00014512	0.11887	6.5613e-05	0.38178	0.00021074	551.982	66.819	0.41938	66.819	66.607	67.026	0					65	21	4	0	0	0	0.00093823	2	19718	19710;19718
AFIPPAEEAAVAALKR	16	Unmodified	_AFIPPAEEAAVAALKR_					0	0	0	1	NbD046227.1	NbD046227.1	NbD046227.1	MULTI-MSMS	KSI010823_MAMI+A1_1521	MAMI+AvrRpm1 Af1521	551.982	3	551.982	1652.92	0.098277	5.4247e-05	0.24679	0.00013622	0.34506	0.00019047	551.982	66.944	0.50719	66.944	66.662	67.169	0					83	26	5	0	0	0	0.00076017	2	20212	20212;20341
AFIPPAEEAAVAALKR	16	Unmodified	_AFIPPAEEAAVAALKR_					0	0	0	1	NbD046227.1	NbD046227.1	NbD046227.1	MULTI-MSMS	KSI010823_MAMI+A1_G42E	MAMI+AvrRpm1 G42E	551.982	3	551.982	1652.92	0.064518	3.5613e-05	0.26207	0.00014466	0.32659	0.00018027	551.982	65.923	0.50928	65.923	65.748	66.258	0					77	26	4	0	0	0	0.0006989	2	19921	19921;20058
AFIPPAEEAAVAALKR	16	Unmodified	_AFIPPAEEAAVAALKR_					0	0	0	1	NbD046227.1	NbD046227.1	NbD046227.1	MULTI-MSMS	KSI010823_A1_1521_4ul	AvrRpm1 Af1521	552.317	3	551.982	1652.92	0.12176	6.7211e-05	0.24266	0.00013395	0.36443	0.00020116	552.317	66.163	0.423	66.163	66.017	66.44	0					74	22	4	0	0	0	0.00021288	1	20519	20519
AFIPPAEEAAVAALKR	16	Unmodified	_AFIPPAEEAAVAALKR_					0	0	0	1	NbD046227.1	NbD046227.1	NbD046227.1	MULTI-MSMS	KSI010823_A1_G42E_4ul	AvrRpm1 G42E	552.317	3	551.982	1652.92	0.17027	9.3984e-05	0.14763	8.149e-05	0.3179	0.00017547	551.982	66.066	0.49231	66.066	65.93	66.423	0					84	26	5	0	0	0	9.1918e-07	2	20537	20537;20657
AFLDATGGLWR	11	Unmodified	_AFLDATGGLWR_					0	0	0	0	NbD031453.1;NbD005248.1;NbE05067787.1;NbE03061782.1;NbD018355.1	NbD031453.1	NbD031453.1	MULTI-MSMS	KSI010823_MAMI+A1_1521	MAMI+AvrRpm1 Af1521	603.817	2	603.817	1205.62	0.19201	0.00011594	0.2132	0.00012873	0.40521	0.00024467	603.817	77.64	0.43987	77.64	77.362	77.802	0					56	24	3	0	0	0	0.0030061	1	24035	24035
AFLDATGGLWR	11	Unmodified	_AFLDATGGLWR_					0	0	0	0	NbD031453.1;NbD005248.1;NbE05067787.1;NbE03061782.1;NbD018355.1	NbD031453.1	NbD031453.1	MULTI-MSMS	KSI010823_MAMI+A1_G42E	MAMI+AvrRpm1 G42E	603.817	2	603.817	1205.62	-0.012328	-7.4438e-06	0.2164	0.00013067	0.20408	0.00012322	603.817	76.55	0.44322	76.55	76.389	76.832	0					66	30	3	0	0	0	0.0035536	1	23704	23704
AFLDATGGLWR	11	Unmodified	_AFLDATGGLWR_					0	0	0	0	NbD031453.1;NbD005248.1;NbE05067787.1;NbE03061782.1;NbD018355.1	NbD031453.1	NbD031453.1	MULTI-MSMS	KSI010823_A1_1521_4ul	AvrRpm1 Af1521	603.817	2	603.817	1205.62	0.16956	0.00010238	0.14418	8.706e-05	0.31374	0.00018944	603.817	76.973	0.49352	76.973	76.752	77.245	0					66	26	3	0	0	0	0.0020366	1	24423	24423
AFLDATGGLWR	11	Unmodified	_AFLDATGGLWR_					0	0	0	0	NbD031453.1;NbD005248.1;NbE05067787.1;NbE03061782.1;NbD018355.1	NbD031453.1	NbD031453.1	MULTI-MSMS	KSI010823_A1_G42E_4ul	AvrRpm1 G42E	603.817	2	603.817	1205.62	0.097894	5.911e-05	0.13908	8.3979e-05	0.23697	0.00014309	603.817	76.962	0.44774	76.962	76.765	77.213	0					72	24	4	0	0	0	0.0019704	1	24479	24479
AFLGPLEK	8	Unmodified	_AFLGPLEK_					0	0	0	0	GST-Af1521_K35E_G42E_Y145R;GST-Af1521_K35E_Y145R	GST-Af1521_K35E_G42E_Y145R;GST-Af1521_K35E_Y145R	GST-Af1521_K35E_G42E_Y145R	MULTI-MSMS	KSI010823_MAMI_1521	MAMI Af1521	437.741	2	437.755	873.496	0.14143	6.1913e-05	0.17822	7.8018e-05	0.31966	0.00013993	437.755	56.308	3.8929	56.308	55.822	59.715	0					821	223	5	0	0	0	0.037447	1	16576	16576
AFLGPLEK	8	Unmodified	_AFLGPLEK_					0	0	0	0	GST-Af1521_K35E_G42E_Y145R;GST-Af1521_K35E_Y145R	GST-Af1521_K35E_G42E_Y145R;GST-Af1521_K35E_Y145R	GST-Af1521_K35E_G42E_Y145R	MULTI-MSMS	KSI010823_A1_1521_4ul	AvrRpm1 Af1521	437.741	2	437.755	873.496	0.093782	4.1053e-05	0.2543	0.00011132	0.34809	0.00015238	437.755	55.321	3.8983	55.321	55.034	58.933	0					556	219	6	0	0	0	0.044102	1	16757	16757
AFLGPLEK	8	Unmodified	_AFLGPLEK_					0	0	0	0	GST-Af1521_K35E_G42E_Y145R;GST-Af1521_K35E_Y145R	GST-Af1521_K35E_G42E_Y145R;GST-Af1521_K35E_Y145R	GST-Af1521_K35E_G42E_Y145R	MULTI-MSMS	KSI010823_A1_G42E_4ul	AvrRpm1 G42E	438.243	2	437.755	873.496	0.24425	0.00010692	0.14661	6.4179e-05	0.39086	0.0001711	437.755	55.308	3.9142	55.308	55.011	58.925	0					709	218	5	0	0	0	0.021952	2	16561	16561;16778
AFLGPLEKAEEMGVESIAFPAVSAGIR	27	Oxidation (M)	_AFLGPLEKAEEM(Oxidation (M))GVESIAFPAVSAGIR_		AFLGPLEKAEEM(1)GVESIAFPAVSAGIR		AFLGPLEKAEEM(73)GVESIAFPAVSAGIR	0	0	1	1	GST-Af1521_K35E_G42E_Y145R;GST-Af1521_K35E_Y145R	GST-Af1521_K35E_G42E_Y145R;GST-Af1521_K35E_Y145R	GST-Af1521_K35E_G42E_Y145R	MULTI-MSMS	KSI010823_MAMI+A1_1521	MAMI+AvrRpm1 Af1521	936.156	3	935.821	2804.44	0.017297	1.6187e-05	-0.08479	-7.9348e-05	-0.067492	-6.3161e-05	936.156	90.433	1.2009	90.433	89.942	91.143	0					638	146	6	0	0	0	1.3881e-07	1	28347	28347
AFLVEEQK	8	Unmodified	_AFLVEEQK_					0	0	0	0	NbD031784.1;NbD028515.1;NbD010643.1;NbD010400.1;NbD007887.1;NbD042990.1	NbD031784.1	NbD031784.1	MSMS	KSI010823_MAMI+A1_1521	MAMI+AvrRpm1 Af1521	482.261	2	482.261	962.507	NaN	NaN	NaN	NaN	NaN	NaN	NaN	44.82	1	44.82	44.32	45.32	0								0	0	0	0.038255	1	12097	12097
AFLVEEQK	8	Unmodified	_AFLVEEQK_					0	0	0	0	NbD031784.1;NbD028515.1;NbD010643.1;NbD010400.1;NbD007887.1;NbD042990.1	NbD031784.1	NbD031784.1	MSMS	KSI010823_A1_1521_4ul	AvrRpm1 Af1521	482.261	2	482.261	962.507	NaN	NaN	NaN	NaN	NaN	NaN	NaN	43.979	1	43.979	43.479	44.479	0								0	0	0	0.045509	1	12215	12215
AFLVEEQK	8	Unmodified	_AFLVEEQK_					0	0	0	0	NbD031784.1;NbD028515.1;NbD010643.1;NbD010400.1;NbD007887.1;NbD042990.1	NbD031784.1	NbD031784.1	MULTI-MSMS	KSI010823_A1_G42E_4ul	AvrRpm1 G42E	482.261	2	482.261	962.507	0.21996	0.00010608	0.12043	5.8077e-05	0.34038	0.00016415	482.261	43.997	0.27586	43.997	43.84	44.116	0					16	14	2	0	0	0	0.042111	1	12247	12247
AFQILDQIPGR	11	Unmodified	_AFQILDQIPGR_					0	0	0	0	NbD007233.1	NbD007233.1	NbD007233.1	MULTI-SECPEP	KSI010823_MAMI_G42E	MAMI G42E	628.992	2	629.351	1256.69	0.08672	5.4578e-05	0.096906	6.0988e-05	0.18363	0.00011557	629.853	71.695	0.33937	71.695	71.541	71.88	0					72	30	3	0	0	0	0.047242	1	21328	21328
AFQILDQIPGR	11	Unmodified	_AFQILDQIPGR_					0	0	0	0	NbD007233.1	NbD007233.1	NbD007233.1	MULTI-MSMS	KSI010823_MAMI+A1_1521	MAMI+AvrRpm1 Af1521	629.351	2	629.351	1256.69	0.024347	1.5323e-05	0.29624	0.00018644	0.32059	0.00020176	629.351	71.95	0.33852	71.95	71.779	72.118	0					29	18	2	0	0	0	0.031983	1	22031	22031
AFQILDQIPGR	11	Unmodified	_AFQILDQIPGR_					0	0	0	0	NbD007233.1	NbD007233.1	NbD007233.1	MULTI-MSMS	KSI010823_MAMI+A1_G42E	MAMI+AvrRpm1 G42E	629.351	2	629.351	1256.69	0.05196	3.2701e-05	-0.07643	-4.8101e-05	-0.02447	-1.54e-05	629.351	70.935	0.30625	70.935	70.784	71.091	0					38	17	3	0	0	0	0.00727	1	21716	21716
AFQILDQIPGR	11	Unmodified	_AFQILDQIPGR_					0	0	0	0	NbD007233.1	NbD007233.1	NbD007233.1	MULTI-MSMS	KSI010823_A1_1521_4ul	AvrRpm1 Af1521	629.351	2	629.351	1256.69	0.14596	9.1863e-05	0.13835	8.7068e-05	0.28431	0.00017893	629.351	71.281	0.37225	71.281	71.084	71.456	0					55	19	4	0	0	0	0.019288	1	22383	22383
AFQILDQIPGR	11	Unmodified	_AFQILDQIPGR_					0	0	0	0	NbD007233.1	NbD007233.1	NbD007233.1	MULTI-MSMS	KSI010823_A1_G42E_4ul	AvrRpm1 G42E	629.853	2	629.351	1256.69	-0.25458	-0.00016022	0.38346	0.00024133	0.12887	8.1107e-05	629.351	71.216	0.36409	71.216	71.033	71.397	0					50	19	3	0	0	0	0.0027658	1	22390	22390
AFSCISACGPRPGR	14	Unmodified	_AFSCISACGPRPGR_					0	0	0	1	CON__Q14533	CON__Q14533	CON__Q14533	MULTI-MSMS	KSI010823_MAMI_G42E	MAMI G42E	512.579	3	512.578	1534.71	-0.017768	-9.1074e-06	-0.44471	-0.00022795	-0.46248	-0.00023706	512.578	40.757	0.29792	40.757	40.535	40.833	0					45	15	4	0	0	0	6.842e-05	1	10206	10206
AFSDSPIVGEIR	12	Unmodified	_AFSDSPIVGEIR_					0	0	0	0	NbD020668.1	NbD020668.1	NbD020668.1	MULTI-MSMS	KSI010823_MAMI_G42E	MAMI G42E	645.838	2	645.838	1289.66	0.21595	0.00013947	3.5126	0.0022686	3.7286	0.0024081	645.838	62.832	0.32681	62.832	62.596	62.923	0					35	17	3	0	0	0	0.0099579	1	18355	18355
AFSDSPIVGEIR	12	Unmodified	_AFSDSPIVGEIR_					0	0	0	0	NbD020668.1	NbD020668.1	NbD020668.1	MSMS	KSI010823_MAMI+A1_1521	MAMI+AvrRpm1 Af1521	645.838	2	645.838	1289.66	NaN	NaN	NaN	NaN	NaN	NaN	NaN	63.041	1	63.041	62.541	63.541	0								0	0	0	0.03036	1	18835	18835
AFSDSPIVGEIR	12	Unmodified	_AFSDSPIVGEIR_					0	0	0	0	NbD020668.1	NbD020668.1	NbD020668.1	MULTI-MSMS	KSI010823_A1_1521_4ul	AvrRpm1 Af1521	646.343	2	645.838	1289.66	0.027979	1.807e-05	3.9693	0.0025635	3.9973	0.0025816	646.343	62.357	0.35678	62.357	62.089	62.445	0					45	18	4	0	0	0	0.0087842	2	19124	19115;19124
AGAAPEGSQFDAR	13	Acetyl (Protein N-term)	_(Acetyl (Protein N-term))AGAAPEGSQFDAR_					1	0	0	0	NbD015554.1;NbE03058193.1;NbD052593.1;NbD005493.1	NbD015554.1	NbD015554.1	MSMS	KSI010823_A1_G42E_4ul	AvrRpm1 G42E	659.804	2	659.805	1317.59	NaN	NaN	NaN	NaN	NaN	NaN	NaN	52.295	1	52.295	51.795	52.795	0								0	0	0	0.0015694	1	15403	15403
AGAEVVGISGDDPASHK	17	Unmodified	_AGAEVVGISGDDPASHK_					0	0	0	0	NbD036526.1	NbD036526.1	NbD036526.1	MULTI-MSMS	KSI010823_MAMI+A1_G42E	MAMI+AvrRpm1 G42E	537.265	3	537.265	1608.77	-0.29134	-0.00015653	-0.18685	-0.00010039	-0.47819	-0.00025691	537.265	40.597	0.28189	40.597	40.519	40.801	0					19	14	2	0	0	0	0.041392	1	10624	10624
AGAEVVGISGDDPASHK	17	Unmodified	_AGAEVVGISGDDPASHK_					0	0	0	0	NbD036526.1	NbD036526.1	NbD036526.1	MULTI-MSMS	KSI010823_A1_1521_4ul	AvrRpm1 Af1521	537.6	3	537.265	1608.77	-0.081037	-4.3539e-05	0.19089	0.00010256	0.10985	5.9021e-05	537.6	40.73	0.20299	40.73	40.63	40.833	0					27	10	4	0	0	0	1.1152e-08	2	10976	10976;10982
AGAEVVGISGDDPASHK	17	Unmodified	_AGAEVVGISGDDPASHK_					0	0	0	0	NbD036526.1	NbD036526.1	NbD036526.1	MULTI-MSMS	KSI010823_A1_G42E_4ul	AvrRpm1 G42E	537.266	3	537.265	1608.77	-0.59499	-0.00031967	0.55295	0.00029708	-0.042048	-2.2591e-05	537.266	40.732	0.3339	40.732	40.599	40.933	0					40	17	3	0	0	0	2.0077e-08	1	11015	11015
AGALGDAVTVTR	12	Unmodified	_AGALGDAVTVTR_					0	0	0	0	NbD033301.1;NbD003611.1	NbD033301.1	NbD033301.1	MSMS	KSI010823_A1_1521_4ul	AvrRpm1 Af1521	565.812	2	565.812	1129.61	NaN	NaN	NaN	NaN	NaN	NaN	NaN	46.181	1	46.181	45.681	46.681	0								0	0	0	0.0041295	1	13037	13037
AGALGDAVTVTR	12	Unmodified	_AGALGDAVTVTR_					0	0	0	0	NbD033301.1;NbD003611.1	NbD033301.1	NbD033301.1	MULTI-MSMS	KSI010823_A1_G42E_4ul	AvrRpm1 G42E	565.812	2	565.812	1129.61	-0.15742	-8.9068e-05	0.49586	0.00028056	0.33844	0.00019149	565.812	46.203	0.36516	46.203	46.11	46.475	0					28	19	2	0	0	0	0.0013926	2	13105	13099;13105
AGAPVDQTIK	10	Unmodified	_AGAPVDQTIK_					0	0	0	0	NbD046324.1;NbD000606.1;NbD041382.1	NbD046324.1;NbD041382.1	NbD041382.1	MULTI-MSMS	KSI010823_MAMI_G42E	MAMI G42E	500.277	2	500.277	998.54	-0.19312	-9.6614e-05	0.30912	0.00015465	0.116	5.8032e-05	500.277	34.163	0.1778	34.163	34.058	34.236	0					13	9	2	0	0	0	0.031876	1	7819	7819
AGAPVDQTIK	10	Unmodified	_AGAPVDQTIK_					0	0	0	0	NbD046324.1;NbD000606.1;NbD041382.1	NbD046324.1;NbD041382.1	NbD041382.1	MULTI-MSMS	KSI010823_MAMI+A1_1521	MAMI+AvrRpm1 Af1521	500.277	2	500.277	998.54	-0.0001376	-6.8836e-08	0.25184	0.00012599	0.2517	0.00012592	500.277	34.4	0.24744	34.4	34.311	34.558	0					17	13	2	0	0	0	0.0049565	1	8252	8252
AGAPVDQTIK	10	Unmodified	_AGAPVDQTIK_					0	0	0	0	NbD046324.1;NbD000606.1;NbD041382.1	NbD046324.1;NbD041382.1	NbD041382.1	MULTI-MSMS	KSI010823_MAMI+A1_G42E	MAMI+AvrRpm1 G42E	500.277	2	500.277	998.54	0.17236	8.6226e-05	0.11897	5.9519e-05	0.29133	0.00014574	500.277	33.439	0.32005	33.439	33.312	33.632	0					31	17	2	0	0	0	0.0036877	1	7911	7911
AGAPVDQTIK	10	Unmodified	_AGAPVDQTIK_					0	0	0	0	NbD046324.1;NbD000606.1;NbD041382.1	NbD046324.1;NbD041382.1	NbD041382.1	MULTI-MSMS	KSI010823_A1_1521_4ul	AvrRpm1 Af1521	500.278	2	500.277	998.54	-0.1095	-5.4779e-05	0.44691	0.00022358	0.33741	0.0001688	500.277	33.498	0.23796	33.498	33.386	33.624	0					24	12	2	0	0	0	0.002313	1	8219	8219
AGAPVDQTIK	10	Unmodified	_AGAPVDQTIK_					0	0	0	0	NbD046324.1;NbD000606.1;NbD041382.1	NbD046324.1;NbD041382.1	NbD041382.1	MULTI-MSMS	KSI010823_A1_G42E_4ul	AvrRpm1 G42E	500.277	2	500.277	998.54	0.077628	3.8836e-05	0.20558	0.00010285	0.28321	0.00014168	500.277	33.495	0.38689	33.495	33.378	33.765	0					42	20	3	0	0	0	0.0033647	1	8260	8260
AGAQVVGISGDDPASHK	17	Unmodified	_AGAQVVGISGDDPASHK_					0	0	0	0	NbD034130.1	NbD034130.1	NbD034130.1	MULTI-MSMS	KSI010823_MAMI+A1_G42E	MAMI+AvrRpm1 G42E	536.937	3	536.937	1607.79	-0.58073	-0.00031181	-0.34669	-0.00018615	-0.92741	-0.00049796	536.937	38.84	0.091827	38.84	38.812	38.904	0					5	4	2	0	0	0	2.3694e-05	1	9939	9939
AGAQVVGISGDDPASHK	17	Unmodified	_AGAQVVGISGDDPASHK_					0	0	0	0	NbD034130.1	NbD034130.1	NbD034130.1	MSMS	KSI010823_A1_G42E_4ul	AvrRpm1 G42E	536.937	3	536.937	1607.79	NaN	NaN	NaN	NaN	NaN	NaN	NaN	38.745	1	38.745	38.245	39.245	0								0	0	0	2.5142e-08	1	10263	10263
AGCYASNVIIQR	12	Unmodified	_AGCYASNVIIQR_					0	0	0	0	NbD033374.1;NbD027578.1;NbE03054884.1;NbD030046.1	NbD033374.1	NbD033374.1	MULTI-MSMS	KSI010823_MAMI_G42E	MAMI G42E	676.343	2	676.343	1350.67	0.105	7.1013e-05	-0.78546	-0.00053124	-0.68046	-0.00046023	676.343	48.647	0.30088	48.647	48.439	48.74	0					29	15	3	0	0	0	0.027099	1	13157	13157
AGCYASNVIIQR	12	Unmodified	_AGCYASNVIIQR_					0	0	0	0	NbD033374.1;NbD027578.1;NbE03054884.1;NbD030046.1	NbD033374.1	NbD033374.1	MULTI-MSMS	KSI010823_MAMI+A1_1521	MAMI+AvrRpm1 Af1521	676.343	2	676.343	1350.67	-0.10361	-7.0076e-05	-0.097912	-6.6222e-05	-0.20152	-0.0001363	676.343	48.902	0.2457	48.902	48.765	49.01	0					25	12	3	0	0	0	0.026774	1	13634	13634
AGCYASNVIIQR	12	Unmodified	_AGCYASNVIIQR_					0	0	0	0	NbD033374.1;NbD027578.1;NbE03054884.1;NbD030046.1	NbD033374.1	NbD033374.1	MULTI-MSMS	KSI010823_MAMI+A1_G42E	MAMI+AvrRpm1 G42E	676.343	2	676.343	1350.67	-0.039546	-2.6747e-05	-0.31007	-0.00020971	-0.34962	-0.00023646	676.343	47.797	0.35572	47.797	47.595	47.951	0					40	18	3	0	0	0	0.0093375	1	13257	13257
AGCYASNVIIQR	12	Unmodified	_AGCYASNVIIQR_					0	0	0	0	NbD033374.1;NbD027578.1;NbE03054884.1;NbD030046.1	NbD033374.1	NbD033374.1	MULTI-MSMS	KSI010823_A1_1521_4ul	AvrRpm1 Af1521	676.343	2	676.343	1350.67	0.2279	0.00015414	-0.42731	-0.00028901	-0.19941	-0.00013487	676.343	47.954	0.283	47.954	47.808	48.091	0					31	14	3	0	0	0	0.001599	1	13713	13713
AGEDADTLGLTGHER	15	Unmodified	_AGEDADTLGLTGHER_					0	0	0	0	NbE03053722.1;NbD025568.1	NbE03053722.1	NbE03053722.1	MULTI-MSMS	KSI010823_A1_1521_4ul	AvrRpm1 Af1521	514.578	3	514.578	1540.71	-0.1402	-7.2146e-05	0.23951	0.00012325	0.09931	5.1103e-05	514.912	40.639	0.29569	40.639	40.538	40.833	0					25	15	2	0	0	0	1.2151e-05	1	10957	10957
AGEDADTLGLTGHER	15	Unmodified	_AGEDADTLGLTGHER_					0	0	0	0	NbE03053722.1;NbD025568.1	NbE03053722.1	NbE03053722.1	MULTI-MSMS	KSI010823_A1_G42E_4ul	AvrRpm1 G42E	514.578	3	514.578	1540.71	-0.49394	-0.00025417	0.3628	0.00018669	-0.13115	-6.7486e-05	514.578	40.664	0.37249	40.664	40.524	40.897	0					41	19	3	0	0	0	1.2387e-05	1	10995	10995
AGEDAETLGLTGHER	15	Unmodified	_AGEDAETLGLTGHER_					0	0	0	0	NbD021260.1;NbD019145.1	NbD021260.1	NbD021260.1	MULTI-MSMS	KSI010823_MAMI+A1_G42E	MAMI+AvrRpm1 G42E	519.25	3	519.25	1554.73	-0.094956	-4.9306e-05	0.23023	0.00011955	0.13527	7.0241e-05	519.25	40.666	0.22621	40.666	40.575	40.801	0					17	11	2	0	0	0	0.0035011	1	10623	10623
AGEDAETLGLTGHER	15	Unmodified	_AGEDAETLGLTGHER_					0	0	0	0	NbD021260.1;NbD019145.1	NbD021260.1	NbD021260.1	MULTI-MSMS	KSI010823_A1_G42E_4ul	AvrRpm1 G42E	519.25	3	519.25	1554.73	-0.41294	-0.00021442	0.2751	0.00014284	-0.13784	-7.1576e-05	519.25	40.669	0.52147	40.669	40.599	41.121	0					50	27	3	0	0	0	0.00025969	1	11016	11016
AGEESTQVATVR	12	Unmodified	_AGEESTQVATVR_					0	0	0	0	NbD032603.1	NbD032603.1	NbD032603.1	MULTI-MSMS	KSI010823_MAMI_1521	MAMI Af1521	624.315	2	624.315	1246.62	0.03445	2.1508e-05	0.077319	4.8271e-05	0.11177	6.9779e-05	624.315	33.072	0.22556	33.072	32.937	33.163	0					19	11	2	0	0	0	0.0066137	1	7565	7565
AGEESTQVATVR	12	Unmodified	_AGEESTQVATVR_					0	0	0	0	NbD032603.1	NbD032603.1	NbD032603.1	MULTI-MSMS	KSI010823_MAMI+A1_1521	MAMI+AvrRpm1 Af1521	624.315	2	624.315	1246.62	0.081378	5.0805e-05	0.17285	0.00010791	0.25423	0.00015872	624.315	33.135	0.30237	33.135	32.985	33.288	0					36	15	3	0	0	0	0.0014602	1	7781	7781
AGEESTQVATVR	12	Unmodified	_AGEESTQVATVR_					0	0	0	0	NbD032603.1	NbD032603.1	NbD032603.1	MULTI-MSMS	KSI010823_MAMI+A1_G42E	MAMI+AvrRpm1 G42E	624.315	2	624.315	1246.62	-0.04341	-2.7101e-05	0.30187	0.00018846	0.25846	0.00016136	624.315	32.102	0.24543	32.102	31.992	32.238	0					31	12	3	0	0	0	0.0016686	1	7429	7429
AGEESTQVATVR	12	Unmodified	_AGEESTQVATVR_					0	0	0	0	NbD032603.1	NbD032603.1	NbD032603.1	MULTI-MSMS	KSI010823_A1_1521_4ul	AvrRpm1 Af1521	624.315	2	624.315	1246.62	-0.17139	-0.000107	0.35353	0.00022071	0.18214	0.00011371	624.315	32.221	0.26169	32.221	32.099	32.361	0					31	13	3	0	0	0	1.0818e-25	1	7761	7761
AGEESTQVATVR	12	Unmodified	_AGEESTQVATVR_					0	0	0	0	NbD032603.1	NbD032603.1	NbD032603.1	MULTI-MSMS	KSI010823_A1_G42E_4ul	AvrRpm1 G42E	624.816	2	624.315	1246.62	0.18411	0.00011494	3.9536e-05	2.4683e-08	0.18415	0.00011496	624.315	32.075	0.34132	32.075	31.899	32.24	0					41	17	3	0	0	0	9.8706e-18	1	7719	7719
AGFAGDDAPR	10	Unmodified	_AGFAGDDAPR_					0	0	0	0	NbD004199.1;NbD039575.1;NbD016167.1;NbD052681.1;NbD000124.1;NbD015393.1;NbD051867.1;NbD015153.1;NbD018946.1;NbD024598.1;NbD021173.1;NbD035508.1;NbD043824.1;NbE03055418.1	NbD004199.1;NbD015393.1;NbD024598.1;NbD035508.1;NbD043824.1;NbE03055418.1	NbD015393.1	MULTI-MSMS	KSI010823_MAMI_G42E	MAMI G42E	488.728	2	488.728	975.441	-0.23578	-0.00011523	0.4866	0.00023782	0.25082	0.00012258	488.728	34.249	0.54915	34.249	34.095	34.644	0					56	29	3	0	0	0	0.031484	1	7840	7840
AGFAGDDAPR	10	Unmodified	_AGFAGDDAPR_					0	0	0	0	NbD004199.1;NbD039575.1;NbD016167.1;NbD052681.1;NbD000124.1;NbD015393.1;NbD051867.1;NbD015153.1;NbD018946.1;NbD024598.1;NbD021173.1;NbD035508.1;NbD043824.1;NbE03055418.1	NbD004199.1;NbD015393.1;NbD024598.1;NbD035508.1;NbD043824.1;NbE03055418.1	NbD015393.1	MULTI-MSMS	KSI010823_MAMI+A1_1521	MAMI+AvrRpm1 Af1521	488.728	2	488.728	975.441	-0.0050928	-2.489e-06	0.19301	9.4328e-05	0.18791	9.1839e-05	488.728	34.468	0.37807	34.468	34.311	34.689	0					45	20	3	0	0	0	0.0184	1	8255	8255
AGFAGDDAPR	10	Unmodified	_AGFAGDDAPR_					0	0	0	0	NbD004199.1;NbD039575.1;NbD016167.1;NbD052681.1;NbD000124.1;NbD015393.1;NbD051867.1;NbD015153.1;NbD018946.1;NbD024598.1;NbD021173.1;NbD035508.1;NbD043824.1;NbE03055418.1	NbD004199.1;NbD015393.1;NbD024598.1;NbD035508.1;NbD043824.1;NbE03055418.1	NbD015393.1	MULTI-MSMS	KSI010823_MAMI+A1_G42E	MAMI+AvrRpm1 G42E	488.728	2	488.728	975.441	0.17577	8.5903e-05	0.03502	1.7115e-05	0.21079	0.00010302	488.728	33.539	0.51046	33.539	33.387	33.897	0					67	27	3	0	0	0	0.025222	1	7925	7925
AGFAGDDAPR	10	Unmodified	_AGFAGDDAPR_					0	0	0	0	NbD004199.1;NbD039575.1;NbD016167.1;NbD052681.1;NbD000124.1;NbD015393.1;NbD051867.1;NbD015153.1;NbD018946.1;NbD024598.1;NbD021173.1;NbD035508.1;NbD043824.1;NbE03055418.1	NbD004199.1;NbD015393.1;NbD024598.1;NbD035508.1;NbD043824.1;NbE03055418.1	NbD015393.1	MULTI-MSMS	KSI010823_A1_1521_4ul	AvrRpm1 Af1521	488.728	2	488.728	975.441	-0.17914	-8.7551e-05	0.46454	0.00022703	0.2854	0.00013948	488.728	33.533	0.31326	33.533	33.349	33.662	0					41	16	3	0	0	0	0.0061835	1	8215	8215
AGFAGDDAPR	10	Unmodified	_AGFAGDDAPR_					0	0	0	0	NbD004199.1;NbD039575.1;NbD016167.1;NbD052681.1;NbD000124.1;NbD015393.1;NbD051867.1;NbD015153.1;NbD018946.1;NbD024598.1;NbD021173.1;NbD035508.1;NbD043824.1;NbE03055418.1	NbD004199.1;NbD015393.1;NbD024598.1;NbD035508.1;NbD043824.1;NbE03055418.1	NbD015393.1	MULTI-MSMS	KSI010823_A1_G42E_4ul	AvrRpm1 G42E	489.23	2	488.728	975.441	0.10552	5.1571e-05	0.088511	4.3258e-05	0.19403	9.4828e-05	488.728	33.552	0.46118	33.552	33.378	33.839	0					69	24	4	0	0	0	0.0069838	1	8259	8259
AGFIHFK	7	Unmodified	_AGFIHFK_					0	0	0	0	NbD044058.1;NbD036389.1	NbD044058.1	NbD044058.1	MULTI-MSMS	KSI010823_A1_1521_4ul	AvrRpm1 Af1521	410.229	2	410.229	818.444	0.37027	0.00015189	-0.216	-8.861e-05	0.15427	6.3285e-05	410.229	41.069	0.48585	41.069	40.852	41.338	0					66	25	4	0	0	0	0.037487	1	11090	11090
AGGAYTLNTASAVTVR	16	Unmodified	_AGGAYTLNTASAVTVR_					0	0	0	0	NbD045665.1;NbD018585.1;NbD013593.1;NbD011816.1;NbD026215.1	NbD045665.1	NbD045665.1	MULTI-MSMS	KSI010823_MAMI+A1_1521	MAMI+AvrRpm1 Af1521	776.409	2	776.41	1550.81	-0.014834	-1.1517e-05	-0.50282	-0.0003904	-0.51765	-0.00040191	776.409	54.458	0.26385	54.458	54.222	54.486	0					20	13	2	0	0	0	6.0345e-06	1	15655	15655
AGGAYTLNTASAVTVR	16	Unmodified	_AGGAYTLNTASAVTVR_					0	0	0	0	NbD045665.1;NbD018585.1;NbD013593.1;NbD011816.1;NbD026215.1	NbD045665.1	NbD045665.1	MULTI-MSMS	KSI010823_MAMI+A1_G42E	MAMI+AvrRpm1 G42E	776.911	2	776.41	1550.81	-0.1003	-7.787e-05	-0.32643	-0.00025345	-0.42673	-0.00033132	776.911	53.532	0.30157	53.532	53.35	53.651	0					24	15	2	0	0	0	0.00015937	1	15380	15380
AGGAYTLNTASAVTVR	16	Unmodified	_AGGAYTLNTASAVTVR_					0	0	0	0	NbD045665.1;NbD018585.1;NbD013593.1;NbD011816.1;NbD026215.1	NbD045665.1	NbD045665.1	MULTI-SECPEP	KSI010823_A1_1521_4ul	AvrRpm1 Af1521	776.833	2	776.41	1550.81	0.08627	6.6981e-05	-0.63265	-0.0004912	-0.54639	-0.00042422	776.409	53.747	0.25331	53.747	53.618	53.871	0					23	13	3	0	0	0	6.0775e-15	1	15915	15915
AGGAYTLNTASAVTVR	16	Unmodified	_AGGAYTLNTASAVTVR_					0	0	0	0	NbD045665.1;NbD018585.1;NbD013593.1;NbD011816.1;NbD026215.1	NbD045665.1	NbD045665.1	MULTI-MSMS	KSI010823_A1_G42E_4ul	AvrRpm1 G42E	776.41	2	776.41	1550.81	-0.10037	-7.793e-05	-0.57671	-0.00044777	-0.67708	-0.0005257	776.409	53.687	0.33254	53.687	53.512	53.844	0					26	17	2	0	0	0	7.5148e-07	1	15936	15936
AGGECLTFDQLALR	14	Unmodified	_AGGECLTFDQLALR_					0	0	0	0	NbE03054627.1;NbD032662.1;NbD021620.1	NbE03054627.1	NbE03054627.1	MULTI-MSMS	KSI010823_MAMI_1521	MAMI Af1521	775.886	2	775.885	1549.76	-0.034296	-2.661e-05	0.14956	0.00011605	0.11527	8.9435e-05	775.886	72.89	0.40692	72.89	72.724	73.131	0					53	23	4	0	0	0	0.00021832	1	22107	22107
AGGECLTFDQLALR	14	Unmodified	_AGGECLTFDQLALR_					0	0	0	0	NbE03054627.1;NbD032662.1;NbD021620.1	NbE03054627.1	NbE03054627.1	MULTI-MSMS	KSI010823_MAMI_G42E	MAMI G42E	775.886	2	775.885	1549.76	0.12967	0.00010061	0.016168	1.2544e-05	0.14584	0.00011316	776.387	72.491	0.35483	72.491	72.294	72.649	0					97	36	4	0	0	0	0.021444	1	21553	21553
AGGECLTFDQLALR	14	Unmodified	_AGGECLTFDQLALR_					0	0	0	0	NbE03054627.1;NbD032662.1;NbD021620.1	NbE03054627.1	NbE03054627.1	MULTI-MSMS	KSI010823_MAMI+A1_1521	MAMI+AvrRpm1 Af1521	775.885	2	775.885	1549.76	-0.011039	-8.5648e-06	-0.11837	-9.1839e-05	-0.12941	-0.0001004	775.885	72.763	0.41825	72.763	72.548	72.967	0					68	23	4	0	0	0	0.00039738	1	22308	22308
AGGECLTFDQLALR	14	Unmodified	_AGGECLTFDQLALR_					0	0	0	0	NbE03054627.1;NbD032662.1;NbD021620.1	NbE03054627.1	NbE03054627.1	MULTI-MSMS	KSI010823_MAMI+A1_G42E	MAMI+AvrRpm1 G42E	775.885	2	775.885	1549.76	0.025285	1.9618e-05	0.10703	8.3047e-05	0.13232	0.00010266	775.885	71.721	0.41087	71.721	71.554	71.965	0					77	23	4	0	0	0	0.00039738	1	21985	21985
AGGECLTFDQLALR	14	Unmodified	_AGGECLTFDQLALR_					0	0	0	0	NbE03054627.1;NbD032662.1;NbD021620.1	NbE03054627.1	NbE03054627.1	MULTI-MSMS	KSI010823_A1_1521_4ul	AvrRpm1 Af1521	775.886	2	775.885	1549.76	-0.019385	-1.504e-05	-0.0021417	-1.6617e-06	-0.021526	-1.6702e-05	775.885	72.103	0.47789	72.103	71.901	72.379	0					81	24	5	0	0	0	0.00021698	1	22665	22665
AGGECLTFDQLALR	14	Unmodified	_AGGECLTFDQLALR_					0	0	0	0	NbE03054627.1;NbD032662.1;NbD021620.1	NbE03054627.1	NbE03054627.1	MULTI-MSMS	KSI010823_A1_G42E_4ul	AvrRpm1 G42E	775.885	2	775.885	1549.76	-0.053837	-4.1771e-05	-0.03794	-2.9437e-05	-0.091777	-7.1208e-05	775.885	72.002	0.5162	72.002	71.827	72.344	0					83	26	5	0	0	0	1.2186e-05	1	22696	22696
AGGFPEPEIVHYNPK	15	Unmodified	_AGGFPEPEIVHYNPK_					0	0	0	0	NbD022460.1;NbD039485.1	NbD022460.1;NbD039485.1	NbD039485.1	MULTI-MSMS	KSI010823_MAMI+A1_1521	MAMI+AvrRpm1 Af1521	552.613	3	552.279	1653.82	0.25708	0.00014198	-0.41779	-0.00023074	-0.16071	-8.8759e-05	552.613	56.545	0.50082	56.545	56.356	56.857	0					44	29	2	0	0	0	0.00020042	2	16488	16454;16488
AGGFPEPEIVHYNPK	15	Unmodified	_AGGFPEPEIVHYNPK_					0	0	0	0	NbD022460.1;NbD039485.1	NbD022460.1;NbD039485.1	NbD039485.1	MULTI-MSMS	KSI010823_MAMI+A1_G42E	MAMI+AvrRpm1 G42E	552.279	3	552.279	1653.82	0.21049	0.00011625	0.017409	9.6145e-06	0.2279	0.00012586	552.613	55.6	0.47077	55.6	55.468	55.939	0					61	26	3	0	0	0	0.0048121	1	16169	16169
AGGFPEPEIVHYNPK	15	Unmodified	_AGGFPEPEIVHYNPK_					0	0	0	0	NbD022460.1;NbD039485.1	NbD022460.1;NbD039485.1	NbD039485.1	MULTI-MSMS	KSI010823_A1_1521_4ul	AvrRpm1 Af1521	552.279	3	552.279	1653.82	0.24285	0.00013412	0.1121	6.1908e-05	0.35495	0.00019603	552.279	55.85	0.41236	55.85	55.607	56.02	0					40	26	2	0	0	0	0.047471	1	16654	16654
AGGFPEPEIVHYNPK	15	Unmodified	_AGGFPEPEIVHYNPK_					0	0	0	0	NbD022460.1;NbD039485.1	NbD022460.1;NbD039485.1	NbD039485.1	MULTI-MSMS	KSI010823_A1_G42E_4ul	AvrRpm1 G42E	552.279	3	552.279	1653.82	0.32233	0.00017802	-0.27752	-0.00015327	0.044809	2.4747e-05	552.279	55.784	0.6094	55.784	55.573	56.183	0					78	35	3	0	0	0	4.7849e-05	1	16714	16714
AGHQTSAESWGTGR	14	Unmodified	_AGHQTSAESWGTGR_					0	0	0	0	NbD015297.1;NbD002963.1;NbE03062168.1;NbD004677.1;NbD045703.1	NbD015297.1;NbD045703.1	NbD015297.1	MULTI-MSMS	KSI010823_MAMI+A1_1521	MAMI+AvrRpm1 Af1521	482.224	3	482.224	1443.65	0.06403	3.0877e-05	0.38046	0.00018347	0.44449	0.00021434	482.224	27.728	0.45527	27.728	27.654	28.109	0					30	24	2	0	0	0	0.003428	1	5827	5827
AGHQTSAESWGTGR	14	Unmodified	_AGHQTSAESWGTGR_					0	0	0	0	NbD015297.1;NbD002963.1;NbE03062168.1;NbD004677.1;NbD045703.1	NbD015297.1;NbD045703.1	NbD015297.1	MULTI-MSMS	KSI010823_A1_1521_4ul	AvrRpm1 Af1521	482.224	3	482.224	1443.65	-0.064322	-3.1018e-05	0.19686	9.4928e-05	0.13253	6.3911e-05	482.224	26.762	0.25797	26.762	26.62	26.878	0					24	13	3	0	0	0	9.8246e-05	1	5741	5741
AGHQTSAESWGTGR	14	Unmodified	_AGHQTSAESWGTGR_					0	0	0	0	NbD015297.1;NbD002963.1;NbE03062168.1;NbD004677.1;NbD045703.1	NbD015297.1;NbD045703.1	NbD015297.1	MULTI-MSMS	KSI010823_A1_G42E_4ul	AvrRpm1 G42E	482.224	3	482.224	1443.65	-0.10312	-4.9729e-05	0.16838	8.1199e-05	0.06526	3.147e-05	482.224	26.652	0.40911	26.652	26.523	26.932	0					28	22	2	0	0	0	9.5149e-05	1	5743	5743
AGISVIQIDEAALR	14	Unmodified	_AGISVIQIDEAALR_					0	0	0	0	NbD044911.1;NbD014066.1	NbD044911.1	NbD044911.1	MULTI-MSMS	KSI010823_MAMI_1521	MAMI Af1521	728.412	2	728.412	1454.81	0.17617	0.00012832	-0.12702	-9.2526e-05	0.049143	3.5797e-05	728.412	75.079	0.28538	75.079	74.937	75.223	0					43	19	3	0	0	0	0.0012818	1	22862	22862
AGISVIQIDEAALR	14	Unmodified	_AGISVIQIDEAALR_					0	0	0	0	NbD044911.1;NbD014066.1	NbD044911.1	NbD044911.1	MULTI-MSMS	KSI010823_MAMI+A1_1521	MAMI+AvrRpm1 Af1521	728.412	2	728.412	1454.81	0.18594	0.00013544	0.20575	0.00014987	0.39169	0.00028531	728.412	74.817	0.31454	74.817	74.651	74.966	0					41	17	3	0	0	0	0.0012847	1	23062	23062
AGISVIQIDEAALR	14	Unmodified	_AGISVIQIDEAALR_					0	0	0	0	NbD044911.1;NbD014066.1	NbD044911.1	NbD044911.1	MULTI-MSMS	KSI010823_MAMI+A1_G42E	MAMI+AvrRpm1 G42E	728.412	2	728.412	1454.81	0.37945	0.0002764	-0.18726	-0.0001364	0.19219	0.00013999	728.412	73.855	0.33996	73.855	73.692	74.032	0					46	18	3	0	0	0	0.00022417	1	22756	22756
AGISVIQIDEAALR	14	Unmodified	_AGISVIQIDEAALR_					0	0	0	0	NbD044911.1;NbD014066.1	NbD044911.1	NbD044911.1	MULTI-MSMS	KSI010823_A1_1521_4ul	AvrRpm1 Af1521	728.412	2	728.412	1454.81	0.28071	0.00020447	-0.1614	-0.00011757	0.11931	8.6906e-05	728.412	74.272	0.30015	74.272	74.133	74.433	0					36	15	4	0	0	0	0.00011268	1	23489	23489
AGISVIQIDEAALR	14	Unmodified	_AGISVIQIDEAALR_					0	0	0	0	NbD044911.1;NbD014066.1	NbD044911.1	NbD044911.1	MULTI-MSMS	KSI010823_A1_G42E_4ul	AvrRpm1 G42E	728.412	2	728.412	1454.81	0.29676	0.00021616	-0.21209	-0.00015449	0.084667	6.1672e-05	728.412	74.225	0.36217	74.225	74.029	74.391	0					50	18	4	0	0	0	0.00025088	1	23505	23505
AGITVIQIDEAALR	14	Unmodified	_AGITVIQIDEAALR_					0	0	0	0	NbE03057400.1;NbD039658.1;NbE03059520.1;NbD025161.1	NbE03057400.1;NbE03059520.1	NbE03059520.1	MULTI-MSMS	KSI010823_MAMI_1521	MAMI Af1521	735.42	2	735.42	1468.82	0.082996	6.1037e-05	0.23587	0.00017347	0.31887	0.0002345	735.42	75.506	0.31054	75.506	75.36	75.671	0					54	20	3	0	0	0	0.0051639	1	22983	22983
AGITVIQIDEAALR	14	Unmodified	_AGITVIQIDEAALR_					0	0	0	0	NbE03057400.1;NbD039658.1;NbE03059520.1;NbD025161.1	NbE03057400.1;NbE03059520.1	NbE03059520.1	MULTI-MSMS	KSI010823_MAMI_G42E	MAMI G42E	735.42	2	735.42	1468.82	-0.058925	-4.3335e-05	0.48725	0.00035833	0.42832	0.000315	735.42	75.132	0.27723	75.132	74.993	75.27	0					81	32	3	0	0	0	0.0065812	1	22300	22300
AGITVIQIDEAALR	14	Unmodified	_AGITVIQIDEAALR_					0	0	0	0	NbE03057400.1;NbD039658.1;NbE03059520.1;NbD025161.1	NbE03057400.1;NbE03059520.1	NbE03059520.1	MULTI-MSMS	KSI010823_MAMI+A1_1521	MAMI+AvrRpm1 Af1521	735.42	2	735.42	1468.82	0.084877	6.242e-05	0.41247	0.00030334	0.49734	0.00036576	735.42	75.211	0.46498	75.211	75.06	75.525	0					79	26	4	0	0	0	0.00022041	1	23194	23194
AGITVIQIDEAALR	14	Unmodified	_AGITVIQIDEAALR_					0	0	0	0	NbE03057400.1;NbD039658.1;NbE03059520.1;NbD025161.1	NbE03057400.1;NbE03059520.1	NbE03059520.1	MULTI-MSMS	KSI010823_MAMI+A1_G42E	MAMI+AvrRpm1 G42E	735.42	2	735.42	1468.82	-0.16625	-0.00012227	0.57229	0.00042088	0.40604	0.00029861	735.42	74.308	0.56831	74.308	74.091	74.659	0					90	32	4	0	0	0	0.00022041	1	22889	22889
AGITVIQIDEAALR	14	Unmodified	_AGITVIQIDEAALR_					0	0	0	0	NbE03057400.1;NbD039658.1;NbE03059520.1;NbD025161.1	NbE03057400.1;NbE03059520.1	NbE03059520.1	MULTI-MSMS	KSI010823_A1_1521_4ul	AvrRpm1 Af1521	735.42	2	735.42	1468.82	0.086662	6.3733e-05	0.36328	0.00026716	0.44994	0.0003309	735.42	74.679	0.51583	74.679	74.511	75.027	0					72	27	4	0	0	0	0.00022776	1	23621	23621
AGITVIQIDEAALR	14	Unmodified	_AGITVIQIDEAALR_					0	0	0	0	NbE03057400.1;NbD039658.1;NbE03059520.1;NbD025161.1	NbE03057400.1;NbE03059520.1	NbE03059520.1	MULTI-MSMS	KSI010823_A1_G42E_4ul	AvrRpm1 G42E	735.42	2	735.42	1468.82	-0.101	-7.4276e-05	0.46641	0.00034301	0.36541	0.00026873	735.42	74.658	0.41816	74.658	74.486	74.904	0					73	22	4	0	0	0	0.00024038	1	23649	23649
AGLAPEGSQFDAR	13	Acetyl (Protein N-term)	_(Acetyl (Protein N-term))AGLAPEGSQFDAR_					1	0	0	0	NbD013348.1;NbD014350.1;NbD003818.1;NbD015306.1;NbD015305.1;NbE44072656.1	NbD013348.1	NbD013348.1	MULTI-MSMS	KSI010823_A1_G42E_4ul	AvrRpm1 G42E	681.33	2	680.828	1359.64	-0.018183	-1.2379e-05	0.16057	0.00010932	0.14239	9.6944e-05	680.828	66.785	0.2799	66.785	66.68	66.96	0					35	14	3	0	0	0	0.033456	1	20806	20806
AGPGAAISPSELAAQLSTK	19	Unmodified	_AGPGAAISPSELAAQLSTK_					0	0	0	0	NbD010074.1	NbD010074.1	NbD010074.1	MULTI-MSMS	KSI010823_A1_1521_4ul	AvrRpm1 Af1521	885.477	2	884.976	1767.94	-0.23285	-0.00020606	0.26072	0.00023073	0.027877	2.4671e-05	884.976	72.01	0.57333	72.01	71.75	72.323	0					99	29	5	0	0	0	0.00052004	1	22629	22629
AGPGAAISPSELAAQLSTK	19	Unmodified	_AGPGAAISPSELAAQLSTK_					0	0	0	0	NbD010074.1	NbD010074.1	NbD010074.1	MULTI-MSMS	KSI010823_A1_1521_4ul	AvrRpm1 Af1521	590.32	3	590.32	1767.94	0.072236	4.2642e-05	0.11253	6.643e-05	0.18477	0.00010907	590.32	72.018	0.47711	72.018	71.75	72.227	0					61	24	3	0	0	0	0.035101	1	22645	22645
AGPGAAISPSELAAQLSTK	19	Unmodified	_AGPGAAISPSELAAQLSTK_					0	0	0	0	NbD010074.1	NbD010074.1	NbD010074.1	MULTI-MSMS	KSI010823_A1_G42E_4ul	AvrRpm1 G42E	885.478	2	884.976	1767.94	-0.088194	-7.8049e-05	0.17753	0.00015711	0.089336	7.9061e-05	884.976	71.969	0.61092	71.969	71.713	72.324	0					110	31	5	0	0	0	2.358e-09	1	22634	22634
AGPGAAISPSELAAQLSTK	19	Unmodified	_AGPGAAISPSELAAQLSTK_					0	0	0	0	NbD010074.1	NbD010074.1	NbD010074.1	MULTI-MSMS	KSI010823_A1_G42E_4ul	AvrRpm1 G42E	590.319	3	590.32	1767.94	0.18118	0.00010695	-0.049628	-2.9296e-05	0.13155	7.7657e-05	590.654	71.977	0.42111	71.977	71.751	72.173	0					72	21	4	0	0	0	0.00069665	1	22662	22662
AGPGAAISPTELAAQLSTQNPEAPVMLDR	29	Oxidation (M)	_AGPGAAISPTELAAQLSTQNPEAPVM(Oxidation (M))LDR_		AGPGAAISPTELAAQLSTQNPEAPVM(1)LDR		AGPGAAISPTELAAQLSTQNPEAPVM(64)LDR	0	0	1	0	NbD002351.1	NbD002351.1	NbD002351.1	MULTI-MSMS	KSI010823_A1_G42E_4ul	AvrRpm1 G42E	974.828	3	974.494	2920.46	-0.069899	-6.8116e-05	-0.23925	-0.00023315	-0.30915	-0.00030126	974.828	85.146	0.37299	85.146	84.943	85.316	0					86	25	5	0	0	0	3.0426e-05	2	27382	27350;27382
AGQAAFGNMCR	11	Oxidation (M)	_AGQAAFGNM(Oxidation (M))CR_		AGQAAFGNM(1)CR		AGQAAFGNM(120)CR	0	0	1	0	NbD015297.1;NbD002963.1;NbE03062168.1;NbD004677.1;NbD045703.1	NbD015297.1;NbD045703.1	NbD015297.1	MSMS	KSI010823_MAMI+A1_1521	MAMI+AvrRpm1 Af1521	599.758	2	599.758	1197.5	NaN	NaN	NaN	NaN	NaN	NaN	NaN	29.313	1	29.313	28.813	29.813	0								0	0	0	0.018894	1	6392	6392
AGQAAFGNMCR	11	Oxidation (M)	_AGQAAFGNM(Oxidation (M))CR_		AGQAAFGNM(1)CR		AGQAAFGNM(83)CR	0	0	1	0	NbD015297.1;NbD002963.1;NbE03062168.1;NbD004677.1;NbD045703.1	NbD015297.1;NbD045703.1	NbD015297.1	MULTI-MSMS	KSI010823_MAMI+A1_G42E	MAMI+AvrRpm1 G42E	599.758	2	599.758	1197.5	-0.096741	-5.8021e-05	0.25678	0.00015401	0.16004	9.5986e-05	599.758	28.5	0.13302	28.5	28.382	28.515	0					10	6	2	0	0	0	0.0033004	1	6131	6131
AGQAAFGNMCR	11	Oxidation (M)	_AGQAAFGNM(Oxidation (M))CR_		AGQAAFGNM(1)CR		AGQAAFGNM(140)CR	0	0	1	0	NbD015297.1;NbD002963.1;NbE03062168.1;NbD004677.1;NbD045703.1	NbD015297.1;NbD045703.1	NbD015297.1	MULTI-MSMS	KSI010823_A1_1521_4ul	AvrRpm1 Af1521	599.758	2	599.758	1197.5	0.16829	0.00010094	-0.72877	-0.00043709	-0.56048	-0.00033615	599.758	28.605	0.1501	28.605	28.479	28.629	0					14	7	3	0	0	0	0.00035519	1	6427	6427
AGQAAFGNMCR	11	Oxidation (M)	_AGQAAFGNM(Oxidation (M))CR_		AGQAAFGNM(1)CR		AGQAAFGNM(120)CR	0	0	1	0	NbD015297.1;NbD002963.1;NbE03062168.1;NbD004677.1;NbD045703.1	NbD015297.1;NbD045703.1	NbD015297.1	MULTI-MSMS	KSI010823_A1_G42E_4ul	AvrRpm1 G42E	599.758	2	599.758	1197.5	0.099573	5.972e-05	-0.16967	-0.00010176	-0.070092	-4.2038e-05	599.759	28.545	0.16737	28.545	28.394	28.561	0					14	8	3	0	0	0	0.0005415	1	6452	6452
AGRPIPIPNSGLQITQLGHVK	21	Unmodified	_AGRPIPIPNSGLQITQLGHVK_					0	0	0	1	NbD022460.1;NbD039485.1	NbD022460.1;NbD039485.1	NbD039485.1	MULTI-MSMS	KSI010823_A1_G42E_4ul	AvrRpm1 G42E	550.071	4	549.821	2195.25	0.0067435	3.7077e-06	0.18762	0.00010316	0.19437	0.00010687	550.072	60.657	0.28442	60.657	60.553	60.838	0					51	22	3	0	0	0	0.00026568	2	18551	18510;18551
AGSGVATLGLPDSPGVPK	18	Unmodified	_AGSGVATLGLPDSPGVPK_					0	0	0	0	NbD019202.1;NbD011745.1;NbD036509.1	NbD019202.1;NbD036509.1	NbD019202.1	MULTI-MSMS	KSI010823_MAMI_G42E	MAMI G42E	811.941	2	811.941	1621.87	0.077255	6.2727e-05	-0.15711	-0.00012756	-0.079854	-6.4837e-05	811.941	65.734	0.20692	65.734	65.576	65.783	0					24	11	3	0	0	0	4.891e-08	1	19357	19357
AGSGVATLGLPDSPGVPK	18	Unmodified	_AGSGVATLGLPDSPGVPK_					0	0	0	0	NbD019202.1;NbD011745.1;NbD036509.1	NbD019202.1;NbD036509.1	NbD019202.1	MULTI-MSMS	KSI010823_MAMI+A1_G42E	MAMI+AvrRpm1 G42E	811.941	2	811.941	1621.87	0.19868	0.00016131	-0.24237	-0.00019679	-0.043692	-3.5475e-05	811.941	65	0.19778	65	64.85	65.048	0					16	10	3	0	0	0	5.4188e-09	1	19579	19579
AGSGVATLGLPDSPGVPK	18	Unmodified	_AGSGVATLGLPDSPGVPK_					0	0	0	0	NbD019202.1;NbD011745.1;NbD036509.1	NbD019202.1;NbD036509.1	NbD019202.1	MULTI-MSMS	KSI010823_A1_1521_4ul	AvrRpm1 Af1521	811.942	2	811.941	1621.87	-0.075366	-6.1192e-05	-0.26634	-0.00021625	-0.34171	-0.00027745	811.941	65.259	0.28791	65.259	65.098	65.386	0					20	15	2	0	0	0	5.9606e-10	1	20189	20189
AGSGVATLGLPDSPGVPK	18	Unmodified	_AGSGVATLGLPDSPGVPK_					0	0	0	0	NbD019202.1;NbD011745.1;NbD036509.1	NbD019202.1;NbD036509.1	NbD019202.1	MULTI-MSMS	KSI010823_A1_G42E_4ul	AvrRpm1 G42E	811.941	2	811.941	1621.87	0.39652	0.00032195	-0.27389	-0.00022238	0.12263	9.9572e-05	811.941	65.144	0.31332	65.144	64.974	65.287	0					36	17	3	0	0	0	2.3005e-12	1	20168	20168
AGSVFDNILVCDEPDYAK	18	Unmodified	_AGSVFDNILVCDEPDYAK_					0	0	0	0	NbD036111.1;NbE03053650.1;NbD046573.1	NbD036111.1	NbD036111.1	MULTI-MSMS	KSI010823_A1_G42E_4ul	AvrRpm1 G42E	1006.97	2	1006.97	2011.92	-0.20551	-0.00020694	-0.05987	-6.0287e-05	-0.26538	-0.00026723	1007.47	79.703	0.34521	79.703	79.519	79.865	0					49	17	4	0	0	0	1.7831e-09	1	25493	25493
AGTAIQQDLVNNPDLVATDATISFK	25	Unmodified	_AGTAIQQDLVNNPDLVATDATISFK_					0	0	0	0	NbD015584.1	NbD015584.1	NbD015584.1	MULTI-MSMS	KSI010823_MAMI+A1_1521	MAMI+AvrRpm1 Af1521	868.45	3	868.117	2601.33	-0.014811	-1.2857e-05	0.056986	4.9471e-05	0.042175	3.6613e-05	868.451	83.342	0.35345	83.342	83.192	83.546	0					57	19	4	0	0	0	4.8766e-07	1	26065	26065
AGTAIQQDLVNNPDLVATDATISFK	25	Unmodified	_AGTAIQQDLVNNPDLVATDATISFK_					0	0	0	0	NbD015584.1	NbD015584.1	NbD015584.1	MULTI-MSMS	KSI010823_MAMI+A1_G42E	MAMI+AvrRpm1 G42E	868.451	3	868.117	2601.33	0.14389	0.00012491	-0.16897	-0.00014669	-0.025086	-2.1778e-05	868.451	82.329	0.31493	82.329	82.166	82.481	0					90	24	5	0	0	0	0.00030984	1	25675	25675
AGTVTTNIPQAIEEFKK	17	Unmodified	_AGTVTTNIPQAIEEFKK_					0	0	0	1	NbD023182.1;NbD022680.1	NbD023182.1	NbD023182.1	MULTI-MSMS	KSI010823_MAMI+A1_1521	MAMI+AvrRpm1 Af1521	616.67	3	616.335	1845.98	0.11961	7.372e-05	-0.42715	-0.00026327	-0.30754	-0.00018955	616.669	62.377	0.3232	62.377	62.134	62.457	0					38	16	4	0	0	0	0.00086586	2	18586	18586;18594
AGTVTTNIPQAIEEFKK	17	Unmodified	_AGTVTTNIPQAIEEFKK_					0	0	0	1	NbD023182.1;NbD022680.1	NbD023182.1	NbD023182.1	MULTI-MSMS	KSI010823_MAMI+A1_G42E	MAMI+AvrRpm1 G42E	617.004	3	616.335	1845.98	0.013329	8.2152e-06	-0.022219	-1.3694e-05	-0.0088899	-5.4792e-06	616.335	61.302	0.43468	61.302	61.077	61.512	0					39	22	3	0	0	0	0.022284	1	18268	18268
AGTVTTNIPQAIEEFKK	17	Unmodified	_AGTVTTNIPQAIEEFKK_					0	0	0	1	NbD023182.1;NbD022680.1	NbD023182.1	NbD023182.1	MULTI-MSMS	KSI010823_A1_G42E_4ul	AvrRpm1 G42E	616.67	3	616.335	1845.98	0.055045	3.3926e-05	0.11557	7.1227e-05	0.17061	0.00010515	616.67	61.843	0.56268	61.843	61.476	62.039	0					58	29	3	0	0	0	8.2055e-06	2	18929	18929;18994
AGVGCLVGSCR	11	Unmodified	_AGVGCLVGSCR_					0	0	0	0	NbD021317.1	NbD021317.1	NbD021317.1	MULTI-MSMS	KSI010823_A1_1521_4ul	AvrRpm1 Af1521	568.271	2	568.271	1134.53	-0.16485	-9.3679e-05	-0.81776	-0.00046471	-0.98261	-0.00055839	568.271	42.3	0.29969	42.3	42.113	42.413	0					28	15	3	0	0	0	0.016976	1	11589	11589
AGVGCLVGSCR	11	Unmodified	_AGVGCLVGSCR_					0	0	0	0	NbD021317.1	NbD021317.1	NbD021317.1	MSMS	KSI010823_A1_G42E_4ul	AvrRpm1 G42E	568.271	2	568.271	1134.53	NaN	NaN	NaN	NaN	NaN	NaN	NaN	42.349	1	42.349	41.849	42.849	0								0	0	0	0.0081978	1	11641	11641
AGVIGLTK	8	Unmodified	_AGVIGLTK_					0	0	0	0	NbE05062862.1;NbE03057543.1;NbE44071756.1;NbD051591.1;NbE44070342.1	NbE05062862.1;NbE44070342.1	NbE44070342.1	MULTI-MSMS	KSI010823_A1_1521_4ul	AvrRpm1 Af1521	379.742	2	379.742	757.47	0.22489	8.5402e-05	-0.065694	-2.4947e-05	0.1592	6.0455e-05	379.742	41.693	0.31661	41.693	41.628	41.944	0					27	16	2	0	0	0	0.044102	1	11358	11358
AGVIGLTK	8	Unmodified	_AGVIGLTK_					0	0	0	0	NbE05062862.1;NbE03057543.1;NbE44071756.1;NbD051591.1;NbE44070342.1	NbE05062862.1;NbE44070342.1	NbE44070342.1	MSMS	KSI010823_A1_G42E_4ul	AvrRpm1 G42E	379.742	2	379.742	757.47	NaN	NaN	NaN	NaN	NaN	NaN	NaN	41.871	1	41.871	41.371	42.371	0								0	0	0	0.031872	1	11455	11455
AGVSDLGAAQELAQLAVSYK	20	Unmodified	_AGVSDLGAAQELAQLAVSYK_					0	0	0	0	NbD032603.1;NbE03054430.1	NbD032603.1;NbE03054430.1	NbD032603.1	MULTI-MSMS	KSI010823_MAMI+A1_1521	MAMI+AvrRpm1 Af1521	664.353	3	664.353	1990.04	0.28219	0.00018747	0.092699	6.1585e-05	0.37489	0.00024906	664.353	90.617	0.40424	90.617	90.48	90.884	0					132	47	4	0	0	0	0.030276	2	28324	28324;28327
AGVSDLGAAQELAQLAVSYK	20	Unmodified	_AGVSDLGAAQELAQLAVSYK_					0	0	0	0	NbD032603.1;NbE03054430.1	NbD032603.1;NbE03054430.1	NbD032603.1	MULTI-MSMS	KSI010823_MAMI+A1_1521	MAMI+AvrRpm1 Af1521	996.527	2	996.026	1990.04	-0.36337	-0.00036192	0.25447	0.00025346	-0.10889	-0.00010846	996.026	90.616	0.3565	90.616	90.489	90.846	0					107	41	3	0	0	0	0.038847	1	28328	28328
AHFQAAAAAAAAPK	14	Unmodified	_AHFQAAAAAAAAPK_					0	0	0	0	NbD041403.1	NbD041403.1	NbD041403.1	MULTI-MSMS	KSI010823_MAMI_1521	MAMI Af1521	432.553	3	432.567	1294.68	-0.18085	-7.8228e-05	0.26452	0.00011442	0.083671	3.6193e-05	432.567	34.907	0.51583	34.907	34.587	35.103	0					107	27	5	0	0	0	0.00011623	2	8229	8161;8229
AHFQAAAAAAAAPK	14	Unmodified	_AHFQAAAAAAAAPK_					0	0	0	0	NbD041403.1	NbD041403.1	NbD041403.1	MULTI-MSMS	KSI010823_MAMI_1521	MAMI Af1521	648.347	2	648.346	1294.68	-0.24456	-0.00015856	0.57149	0.00037052	0.32693	0.00021196	648.347	34.913	0.47807	34.913	34.625	35.103	0					94	25	5	0	0	0	2.2916e-05	1	8168	8168
AHFQAAAAAAAAPK	14	Unmodified	_AHFQAAAAAAAAPK_					0	0	0	0	NbD041403.1	NbD041403.1	NbD041403.1	MULTI-MSMS	KSI010823_MAMI_G42E	MAMI G42E	648.346	2	648.346	1294.68	-0.27829	-0.00018043	0.54604	0.00035402	0.26775	0.0001736	648.347	34.282	0.56798	34.282	34.133	34.701	0					104	30	4	0	0	0	3.6725e-12	1	7836	7836
AHFQAAAAAAAAPK	14	Unmodified	_AHFQAAAAAAAAPK_					0	0	0	0	NbD041403.1	NbD041403.1	NbD041403.1	MULTI-MSMS	KSI010823_MAMI_G42E	MAMI G42E	432.567	3	432.567	1294.68	-0.33605	-0.00014536	0.46263	0.00020012	0.12658	5.4755e-05	432.567	34.279	0.58644	34.279	34.152	34.738	0					109	31	4	0	0	0	9.3852e-05	1	7841	7841
AHFQAAAAAAAAPK	14	Unmodified	_AHFQAAAAAAAAPK_					0	0	0	0	NbD041403.1	NbD041403.1	NbD041403.1	MULTI-MSMS	KSI010823_MAMI+A1_1521	MAMI+AvrRpm1 Af1521	648.346	2	648.346	1294.68	0.028722	1.8622e-05	0.17239	0.00011177	0.20111	0.00013039	648.346	34.489	0.39558	34.489	34.311	34.707	0					78	21	5	0	0	0	5.0962e-18	1	8242	8242
AHFQAAAAAAAAPK	14	Unmodified	_AHFQAAAAAAAAPK_					0	0	0	0	NbD041403.1	NbD041403.1	NbD041403.1	MULTI-MSMS	KSI010823_MAMI+A1_1521	MAMI+AvrRpm1 Af1521	432.567	3	432.567	1294.68	-0.090088	-3.8969e-05	0.16397	7.0926e-05	0.073879	3.1957e-05	432.567	34.483	0.42207	34.483	34.311	34.733	0					82	23	5	0	0	0	0.00010499	1	8249	8249
AHFQAAAAAAAAPK	14	Unmodified	_AHFQAAAAAAAAPK_					0	0	0	0	NbD041403.1	NbD041403.1	NbD041403.1	MULTI-MSMS	KSI010823_MAMI+A1_G42E	MAMI+AvrRpm1 G42E	432.901	3	432.567	1294.68	-0.27422	-0.00011862	0.38464	0.00016638	0.11042	4.7763e-05	432.567	33.725	0.48564	33.725	33.522	34.008	0					93	26	5	0	0	0	9.5708e-05	1	7993	7993
AHFQAAAAAAAAPK	14	Unmodified	_AHFQAAAAAAAAPK_					0	0	0	0	NbD041403.1	NbD041403.1	NbD041403.1	MULTI-MSMS	KSI010823_A1_1521_4ul	AvrRpm1 Af1521	648.346	2	648.346	1294.68	-0.18094	-0.00011731	0.34754	0.00022533	0.1666	0.00010802	648.347	33.474	0.40631	33.474	33.293	33.699	0					69	21	4	0	0	0	3.6641e-08	1	8191	8191
AHFQAAAAAAAAPK	14	Unmodified	_AHFQAAAAAAAAPK_					0	0	0	0	NbD041403.1	NbD041403.1	NbD041403.1	MULTI-MSMS	KSI010823_A1_1521_4ul	AvrRpm1 Af1521	432.901	3	432.567	1294.68	-0.19352	-8.3712e-05	0.2536	0.0001097	0.060074	2.5986e-05	432.567	33.46	0.38789	33.46	33.293	33.681	0					75	20	5	0	0	0	0.00010334	1	8195	8195
AHFQAAAAAAAAPK	14	Unmodified	_AHFQAAAAAAAAPK_					0	0	0	0	NbD041403.1	NbD041403.1	NbD041403.1	MULTI-MSMS	KSI010823_A1_1521_4ul	AvrRpm1 Af1521	432.566	3	432.567	1294.68	-0.077606	-3.357e-05	-0.018367	-7.945e-06	-0.095974	-4.1515e-05	432.567	33.954	0.3363	33.954	33.898	34.234	0					20	18	2	0	0	0	0.038697	1	8422	8422
AHFQAAAAAAAAPK	14	Unmodified	_AHFQAAAAAAAAPK_					0	0	0	0	NbD041403.1	NbD041403.1	NbD041403.1	MULTI-MSMS	KSI010823_A1_G42E_4ul	AvrRpm1 G42E	648.347	2	648.346	1294.68	0.032397	2.1005e-05	0.22495	0.00014585	0.25735	0.00016685	648.347	33.549	0.51704	33.549	33.341	33.858	0					107	27	5	0	0	0	5.9319e-08	1	8246	8246
AHFQAAAAAAAAPK	14	Unmodified	_AHFQAAAAAAAAPK_					0	0	0	0	NbD041403.1	NbD041403.1	NbD041403.1	MULTI-MSMS	KSI010823_A1_G42E_4ul	AvrRpm1 G42E	432.567	3	432.567	1294.68	-0.027711	-1.1987e-05	0.17015	7.3601e-05	0.14244	6.1615e-05	432.567	33.534	0.56774	33.534	33.323	33.891	0					110	30	5	0	0	0	9.8137e-05	1	8249	8249
AHFTAPSSER	10	Unmodified	_AHFTAPSSER_					0	0	0	0	NbE03054599.1;NbD047158.1;NbD017235.1	NbE03054599.1	NbE03054599.1	MSMS	KSI010823_A1_1521_4ul	AvrRpm1 Af1521	368.181	3	368.181	1101.52	NaN	NaN	NaN	NaN	NaN	NaN	NaN	25.071	1	25.071	24.571	25.571	0								0	0	0	0.015465	1	5133	5133
AHFTAPSSER	10	Unmodified	_AHFTAPSSER_					0	0	0	0	NbE03054599.1;NbD047158.1;NbD017235.1	NbE03054599.1	NbE03054599.1	MULTI-MSMS	KSI010823_A1_G42E_4ul	AvrRpm1 G42E	368.515	3	368.181	1101.52	0.19415	7.1484e-05	0.025996	9.5712e-06	0.22015	8.1055e-05	368.515	25.129	0.23538	25.129	25.005	25.24	0					21	12	2	0	0	0	0.010976	1	5198	5198
AHGGVSVFGGVGER	14	Unmodified	_AHGGVSVFGGVGER_					0	0	0	0	NbE05064048.1	NbE05064048.1	NbE05064048.1	MULTI-MSMS	KSI010823_MAMI_1521	MAMI Af1521	443.562	3	443.562	1327.66	-0.03723	-1.6514e-05	-0.17482	-7.7543e-05	-0.21205	-9.4057e-05	443.562	43.342	0.31799	43.342	43.247	43.565	0					34	16	3	0	0	0	0.014517	1	11353	11353
AHGGVSVFGGVGER	14	Unmodified	_AHGGVSVFGGVGER_					0	0	0	0	NbE05064048.1	NbE05064048.1	NbE05064048.1	MULTI-MSMS	KSI010823_MAMI_G42E	MAMI G42E	443.561	3	443.562	1327.66	0.074901	3.3223e-05	0.045814	2.0321e-05	0.12072	5.3545e-05	443.562	43.108	0.41432	43.108	42.945	43.359	0					50	21	3	0	0	0	0.04067	1	11092	11092
AHGGVSVFGGVGER	14	Unmodified	_AHGGVSVFGGVGER_					0	0	0	0	NbE05064048.1	NbE05064048.1	NbE05064048.1	MULTI-MSMS	KSI010823_MAMI+A1_1521	MAMI+AvrRpm1 Af1521	443.562	3	443.562	1327.66	0.103	4.5686e-05	0.066634	2.9556e-05	0.16963	7.5242e-05	443.562	43.287	0.57533	43.287	43.141	43.716	0					71	30	3	0	0	0	0.0079882	1	11512	11512
AHGGVSVFGGVGER	14	Unmodified	_AHGGVSVFGGVGER_					0	0	0	0	NbE05064048.1	NbE05064048.1	NbE05064048.1	MULTI-MSMS	KSI010823_MAMI+A1_G42E	MAMI+AvrRpm1 G42E	443.896	3	443.562	1327.66	0.073854	3.2759e-05	0.13224	5.8657e-05	0.20609	9.1416e-05	443.562	42.295	0.72995	42.295	42.061	42.791	0					91	38	4	0	0	0	0.0055854	1	11176	11176
AHGGVSVFGGVGER	14	Unmodified	_AHGGVSVFGGVGER_					0	0	0	0	NbE05064048.1	NbE05064048.1	NbE05064048.1	MULTI-MSMS	KSI010823_A1_1521_4ul	AvrRpm1 Af1521	443.562	3	443.562	1327.66	0.1037	4.5997e-05	0.064476	2.8599e-05	0.16817	7.4596e-05	443.562	42.051	0.87753	42.051	41.757	42.634	0					123	46	4	0	0	0	0.0030056	1	11412	11412
AHGGVSVFGGVGER	14	Unmodified	_AHGGVSVFGGVGER_					0	0	0	0	NbE05064048.1	NbE05064048.1	NbE05064048.1	MULTI-MSMS	KSI010823_A1_G42E_4ul	AvrRpm1 G42E	443.562	3	443.562	1327.66	0.083485	3.7031e-05	0.060387	2.6785e-05	0.14387	6.3816e-05	443.562	42.236	0.58299	42.236	42.112	42.695	0					70	31	4	0	0	0	0.00061798	1	11573	11573
AHGLAPEIPEDLYHLIK	17	Unmodified	_AHGLAPEIPEDLYHLIK_					0	0	0	0	NbD048450.1;NbD047204.1;NbD018733.1;NbD027911.1;NbD032790.1;NbD039930.1;NbD036061.1;NbD030300.1;NbD005441.1;NbD004846.1	NbD048450.1	NbD048450.1	MULTI-MSMS	KSI010823_MAMI+A1_1521	MAMI+AvrRpm1 Af1521	639.347	3	639.347	1915.02	0.31362	0.00020051	-0.13461	-8.606e-05	0.17901	0.00011445	639.347	74.104	0.41014	74.104	73.981	74.391	0					49	21	3	0	0	0	0.0012221	1	22830	22830
AHGLAPEIPEDLYHLIK	17	Unmodified	_AHGLAPEIPEDLYHLIK_					0	0	0	0	NbD048450.1;NbD047204.1;NbD018733.1;NbD027911.1;NbD032790.1;NbD039930.1;NbD036061.1;NbD030300.1;NbD005441.1;NbD004846.1	NbD048450.1	NbD048450.1	MULTI-MSMS	KSI010823_MAMI+A1_G42E	MAMI+AvrRpm1 G42E	639.347	3	639.347	1915.02	0.019684	1.2585e-05	0.080877	5.1708e-05	0.10056	6.4293e-05	639.682	73.267	0.4709	73.267	73.018	73.489	0					58	26	3	0	0	0	5.3403e-08	1	22547	22547
AHGLAPEIPEDLYHLIK	17	Unmodified	_AHGLAPEIPEDLYHLIK_					0	0	0	0	NbD048450.1;NbD047204.1;NbD018733.1;NbD027911.1;NbD032790.1;NbD039930.1;NbD036061.1;NbD030300.1;NbD005441.1;NbD004846.1	NbD048450.1	NbD048450.1	MULTI-MSMS	KSI010823_A1_1521_4ul	AvrRpm1 Af1521	639.682	3	639.347	1915.02	-0.22886	-0.00014632	0.23972	0.00015327	0.010863	6.9455e-06	639.682	73.786	0.35208	73.786	73.655	74.007	0					43	18	4	0	0	0	5.6082e-08	1	23314	23314
AHGLAPEIPEDLYHLIK	17	Unmodified	_AHGLAPEIPEDLYHLIK_					0	0	0	0	NbD048450.1;NbD047204.1;NbD018733.1;NbD027911.1;NbD032790.1;NbD039930.1;NbD036061.1;NbD030300.1;NbD005441.1;NbD004846.1	NbD048450.1	NbD048450.1	MULTI-MSMS	KSI010823_A1_G42E_4ul	AvrRpm1 G42E	639.681	3	639.347	1915.02	0.012131	7.756e-06	0.12773	8.1662e-05	0.13986	8.9418e-05	639.682	73.747	0.36491	73.747	73.557	73.922	0					39	19	4	0	0	0	6.8515e-06	1	23338	23338
AHMMTDGFNSCR	12	2 Oxidation (M)	_AHM(Oxidation (M))M(Oxidation (M))TDGFNSCR_		AHM(1)M(1)TDGFNSCR		AHM(45)M(45)TDGFNSCR	0	0	2	0	NbD021528.1;NbE03058632.1;NbD045598.1	NbD021528.1;NbD045598.1	NbD021528.1	MULTI-MSMS	KSI010823_MAMI+A1_1521	MAMI+AvrRpm1 Af1521	486.857	3	486.857	1457.55	0.12884	6.2728e-05	-0.18492	-9.0031e-05	-0.05608	-2.7303e-05	486.857	24.514	0.33469	24.514	24.411	24.746	0					39	21	3	0	0	0	0.018705	1	4732	4732
AHQLVQEGLK	10	Unmodified	_AHQLVQEGLK_					0	0	0	0	NbD027505.1;NbD017705.1;NbD003354.1;NbE44074514.1;NbD037856.1	NbD027505.1	NbD027505.1	MULTI-MSMS	KSI010823_MAMI+A1_1521	MAMI+AvrRpm1 Af1521	374.881	3	374.88	1121.62	0.38105	0.00014285	-0.11547	-4.3286e-05	0.26558	9.9561e-05	374.88	31.227	0.55722	31.227	30.991	31.549	0					70	30	3	0	0	0	0.01112	1	7054	7054
AHQLVQEGLK	10	Unmodified	_AHQLVQEGLK_					0	0	0	0	NbD027505.1;NbD017705.1;NbD003354.1;NbE44074514.1;NbD037856.1	NbD027505.1	NbD027505.1	MULTI-MSMS	KSI010823_A1_1521_4ul	AvrRpm1 Af1521	374.88	3	374.88	1121.62	0.07667	2.8742e-05	0.20554	7.7051e-05	0.28221	0.00010579	374.88	29.983	0.71684	29.983	29.732	30.449	0					83	37	3	0	0	0	0.01761	1	6906	6906
AIADVAYK	8	Unmodified	_AIADVAYK_					0	0	0	0	NbE44072593.1;NbD026130.1;NbD018648.1	NbE44072593.1	NbE44072593.1	MULTI-MSMS	KSI010823_A1_1521_4ul	AvrRpm1 Af1521	425.737	2	425.737	849.46	0.37223	0.00015847	-0.064729	-2.7557e-05	0.3075	0.00013091	425.737	39.493	0.3335	39.493	39.381	39.714	0					25	19	2	0	0	0	0.04387	1	10492	10492
AIADVAYK	8	Unmodified	_AIADVAYK_					0	0	0	0	NbE44072593.1;NbD026130.1;NbD018648.1	NbE44072593.1	NbE44072593.1	MULTI-MSMS	KSI010823_A1_G42E_4ul	AvrRpm1 G42E	425.737	2	425.737	849.46	0.10449	4.4486e-05	0.028659	1.2201e-05	0.13315	5.6688e-05	425.737	39.406	0.48779	39.406	39.19	39.678	0					39	26	2	0	0	0	0.046054	1	10487	10487
AIALSLGK	8	Unmodified	_AIALSLGK_					0	0	0	0	NbE05062862.1;NbE44070342.1	NbE05062862.1;NbE44070342.1	NbE44070342.1	MSMS	KSI010823_A1_G42E_4ul	AvrRpm1 G42E	386.75	2	386.75	771.485	NaN	NaN	NaN	NaN	NaN	NaN	NaN	51.062	1	51.062	50.562	51.562	0								0	0	0	0.046797	1	14935	14935
AIALTVDTPR	10	Unmodified	_AIALTVDTPR_					0	0	0	0	NbD007457.1;NbD005568.1;NbD028046.1;NbD012011.1	NbD007457.1;NbD028046.1;NbD012011.1	NbD007457.1	MULTI-MSMS	KSI010823_MAMI_1521	MAMI Af1521	528.806	2	528.806	1055.6	-0.11526	-6.0949e-05	0.35028	0.00018523	0.23502	0.00012428	528.806	54.364	0.34357	54.364	54.176	54.519	0					42	17	3	0	0	0	0.0024665	1	15374	15374
AIALTVDTPR	10	Unmodified	_AIALTVDTPR_					0	0	0	0	NbD007457.1;NbD005568.1;NbD028046.1;NbD012011.1	NbD007457.1;NbD028046.1;NbD012011.1	NbD007457.1	MULTI-MSMS	KSI010823_MAMI_G42E	MAMI G42E	528.806	2	528.806	1055.6	-0.068102	-3.6013e-05	0.26341	0.00013929	0.19531	0.00010328	528.806	54.035	0.39627	54.035	53.858	54.254	0					47	20	3	0	0	0	0.0034075	1	15110	15110
AIALTVDTPR	10	Unmodified	_AIALTVDTPR_					0	0	0	0	NbD007457.1;NbD005568.1;NbD028046.1;NbD012011.1	NbD007457.1;NbD028046.1;NbD012011.1	NbD007457.1	MULTI-MSMS	KSI010823_MAMI+A1_1521	MAMI+AvrRpm1 Af1521	528.806	2	528.806	1055.6	0.061464	3.2502e-05	0.10304	5.4489e-05	0.1645	8.6991e-05	528.806	54.131	0.39684	54.131	53.959	54.355	0					59	20	4	0	0	0	0.0024665	1	15537	15537
AIALTVDTPR	10	Unmodified	_AIALTVDTPR_					0	0	0	0	NbD007457.1;NbD005568.1;NbD028046.1;NbD012011.1	NbD007457.1;NbD028046.1;NbD012011.1	NbD007457.1	MULTI-MSMS	KSI010823_MAMI+A1_G42E	MAMI+AvrRpm1 G42E	528.806	2	528.806	1055.6	-0.0023458	-1.2404e-06	0.063862	3.3771e-05	0.061517	3.253e-05	528.806	53.263	0.41596	53.263	53.103	53.519	0					60	21	4	0	0	0	0.0015698	1	15265	15265
AIALTVDTPR	10	Unmodified	_AIALTVDTPR_					0	0	0	0	NbD007457.1;NbD005568.1;NbD028046.1;NbD012011.1	NbD007457.1;NbD028046.1;NbD012011.1	NbD007457.1	MULTI-MSMS	KSI010823_A1_1521_4ul	AvrRpm1 Af1521	528.806	2	528.806	1055.6	0.30517	0.00016138	-0.1892	-0.00010005	0.11597	6.1327e-05	528.806	53.461	0.42585	53.461	53.248	53.674	0					64	22	4	0	0	0	0.0030145	1	15754	15754
AIALTVDTPR	10	Unmodified	_AIALTVDTPR_					0	0	0	0	NbD007457.1;NbD005568.1;NbD028046.1;NbD012011.1	NbD007457.1;NbD028046.1;NbD012011.1	NbD007457.1	MULTI-MSMS	KSI010823_A1_G42E_4ul	AvrRpm1 G42E	528.806	2	528.806	1055.6	-0.021001	-1.1105e-05	0.14704	7.7755e-05	0.12604	6.665e-05	528.806	53.411	0.46104	53.411	53.217	53.678	0					66	24	4	0	0	0	0.0010853	1	15789	15789
AIAPDFR	7	Unmodified	_AIAPDFR_					0	0	0	0	NbD005697.1;NbD032078.1;NbE03060711.1;NbD050432.1;NbE05068588.1;NbD045918.1	NbD005697.1	NbD005697.1	MSMS	KSI010823_MAMI+A1_1521	MAMI+AvrRpm1 Af1521	395.216	2	395.216	788.418	NaN	NaN	NaN	NaN	NaN	NaN	NaN	45.373	1	45.373	44.873	45.873	0								0	0	0	0.036566	1	12306	12306
AIAPDFR	7	Unmodified	_AIAPDFR_					0	0	0	0	NbD005697.1;NbD032078.1;NbE03060711.1;NbD050432.1;NbE05068588.1;NbD045918.1	NbD005697.1	NbD005697.1	MSMS	KSI010823_MAMI+A1_1521	MAMI+AvrRpm1 Af1521	395.234	2	395.216	788.418	NaN	NaN	NaN	NaN	NaN	NaN	NaN	45.399	1	45.399	44.899	45.899	0								0	0	0	0.04664	1	12315	12315
AIAPDFR	7	Unmodified	_AIAPDFR_					0	0	0	0	NbD005697.1;NbD032078.1;NbE03060711.1;NbD050432.1;NbE05068588.1;NbD045918.1	NbD005697.1	NbD005697.1	MSMS	KSI010823_A1_1521_4ul	AvrRpm1 Af1521	395.216	2	395.216	788.418	NaN	NaN	NaN	NaN	NaN	NaN	NaN	44.533	1	44.533	44.033	45.033	0								0	0	0	0.03189	1	12413	12413
AIAPDFR	7	Unmodified	_AIAPDFR_					0	0	0	0	NbD005697.1;NbD032078.1;NbE03060711.1;NbD050432.1;NbE05068588.1;NbD045918.1	NbD005697.1	NbD005697.1	MULTI-MSMS	KSI010823_A1_G42E_4ul	AvrRpm1 G42E	395.216	2	395.216	788.418	0.23945	9.4635e-05	0.13873	5.4828e-05	0.37818	0.00014946	395.216	44.601	0.36158	44.601	44.442	44.804	0					33	19	2	0	0	0	0.020172	1	12469	12469
AICIVHNETATGVTNNLATVR	21	Unmodified	_AICIVHNETATGVTNNLATVR_					0	0	0	0	NbD038781.1;NbD006757.1	NbD038781.1	NbD038781.1	MULTI-MSMS	KSI010823_MAMI_1521	MAMI Af1521	752.393	3	752.058	2253.15	-0.024638	-1.8529e-05	-0.16384	-0.00012322	-0.18848	-0.00014175	752.393	57.005	0.26423	57.005	56.91	57.174	0					38	13	4	0	0	0	5.8912e-12	1	16383	16383
AICIVHNETATGVTNNLATVR	21	Unmodified	_AICIVHNETATGVTNNLATVR_					0	0	0	0	NbD038781.1;NbD006757.1	NbD038781.1	NbD038781.1	MULTI-MSMS	KSI010823_MAMI_G42E	MAMI G42E	752.393	3	752.058	2253.15	0.019738	1.4844e-05	-0.014239	-1.0709e-05	0.0054992	4.1357e-06	752.393	56.714	0.21193	56.714	56.631	56.843	0					24	10	3	0	0	0	1.1452e-06	2	16131	16131;16148
AICIVHNETATGVTNNLATVR	21	Unmodified	_AICIVHNETATGVTNNLATVR_					0	0	0	0	NbD038781.1;NbD006757.1	NbD038781.1	NbD038781.1	MULTI-MSMS	KSI010823_MAMI+A1_1521	MAMI+AvrRpm1 Af1521	752.392	3	752.058	2253.15	-0.046614	-3.5057e-05	-0.14322	-0.00010771	-0.18984	-0.00014277	752.393	56.841	0.32094	56.841	56.667	56.988	0					51	16	4	0	0	0	6.2616e-18	1	16538	16538
AICIVHNETATGVTNNLATVR	21	Unmodified	_AICIVHNETATGVTNNLATVR_					0	0	0	0	NbD038781.1;NbD006757.1	NbD038781.1	NbD038781.1	MULTI-MSMS	KSI010823_MAMI+A1_G42E	MAMI+AvrRpm1 G42E	752.058	3	752.058	2253.15	-0.04867	-3.6603e-05	-0.17742	-0.00013343	-0.22609	-0.00017003	752.393	55.82	0.33633	55.82	55.731	56.068	0					63	17	5	0	0	0	1.8412e-15	1	16237	16237
AICIVHNETATGVTNNLATVR	21	Unmodified	_AICIVHNETATGVTNNLATVR_					0	0	0	0	NbD038781.1;NbD006757.1	NbD038781.1	NbD038781.1	MULTI-MSMS	KSI010823_A1_1521_4ul	AvrRpm1 Af1521	752.058	3	752.058	2253.15	0.04982	3.7467e-05	-0.016451	-1.2372e-05	0.033369	2.5095e-05	752.393	55.996	0.37083	55.996	55.89	56.261	0					54	19	4	0	0	0	3.5453e-18	1	16760	16760
AICIVHNETATGVTNNLATVR	21	Unmodified	_AICIVHNETATGVTNNLATVR_					0	0	0	0	NbD038781.1;NbD006757.1	NbD038781.1	NbD038781.1	MULTI-MSMS	KSI010823_A1_G42E_4ul	AvrRpm1 G42E	752.059	3	752.058	2253.15	0.12947	9.7367e-05	-0.21048	-0.0001583	-0.081017	-6.0929e-05	752.058	56.043	0.46021	56.043	55.871	56.331	0					84	24	6	0	0	0	2.5065e-28	1	16786	16786
AICTEAGLLALR	12	Unmodified	_AICTEAGLLALR_					0	0	0	0	NbD041831.1;NbD013130.1;NbD009898.1;NbE44071175.1	NbD041831.1	NbD041831.1	MULTI-MSMS	KSI010823_MAMI+A1_1521	MAMI+AvrRpm1 Af1521	644.358	2	644.358	1286.7	0.28236	0.00018194	-0.64785	-0.00041745	-0.36548	-0.0002355	644.358	68.303	0.34204	68.303	68.151	68.493	0					26	17	2	0	0	0	0.032323	1	20773	20773
AICTEAGLLALR	12	Unmodified	_AICTEAGLLALR_					0	0	0	0	NbD041831.1;NbD013130.1;NbD009898.1;NbE44071175.1	NbD041831.1	NbD041831.1	MULTI-MSMS	KSI010823_MAMI+A1_G42E	MAMI+AvrRpm1 G42E	644.358	2	644.358	1286.7	-0.266	-0.0001714	-0.18325	-0.00011808	-0.44925	-0.00028948	644.358	67.334	0.21709	67.334	67.265	67.482	0					21	11	2	0	0	0	0.0093375	1	20481	20481
AICTEAGLLALR	12	Unmodified	_AICTEAGLLALR_					0	0	0	0	NbD041831.1;NbD013130.1;NbD009898.1;NbE44071175.1	NbD041831.1	NbD041831.1	MULTI-MSMS	KSI010823_A1_1521_4ul	AvrRpm1 Af1521	644.358	2	644.358	1286.7	0.052131	3.3591e-05	-0.56172	-0.00036195	-0.50959	-0.00032836	644.358	67.646	0.33778	67.646	67.491	67.829	0					32	17	3	0	0	0	0.0034167	1	21094	21094
AICTEAGLLALR	12	Unmodified	_AICTEAGLLALR_					0	0	0	0	NbD041831.1;NbD013130.1;NbD009898.1;NbE44071175.1	NbD041831.1	NbD041831.1	MULTI-MSMS	KSI010823_A1_G42E_4ul	AvrRpm1 G42E	644.358	2	644.358	1286.7	0.12004	7.7349e-05	-0.33955	-0.00021879	-0.21951	-0.00014144	644.358	67.645	0.37773	67.645	67.453	67.83	0					37	19	3	0	0	0	0.0017004	1	21137	21137
AIDDAEGLVK	10	Unmodified	_AIDDAEGLVK_					0	0	0	0	NbE05066954.1;NbD010031.1	NbE05066954.1	NbE05066954.1	MULTI-MSMS	KSI010823_MAMI_G42E	MAMI G42E	515.774	2	515.774	1029.53	0.23042	0.00011884	0.010733	5.5356e-06	0.24115	0.00012438	515.774	46.308	0.28426	46.308	46.204	46.488	0					31	14	3	0	0	0	0.02775	1	12278	12278
AIDDAEGLVK	10	Unmodified	_AIDDAEGLVK_					0	0	0	0	NbE05066954.1;NbD010031.1	NbE05066954.1	NbE05066954.1	MULTI-MSMS	KSI010823_MAMI+A1_1521	MAMI+AvrRpm1 Af1521	515.774	2	515.774	1029.53	0.16173	8.3415e-05	-0.22695	-0.00011705	-0.065217	-3.3637e-05	515.774	46.403	0.14833	46.403	46.274	46.423	0					18	7	3	0	0	0	0.038291	1	12671	12671
AIDDAEGLVK	10	Unmodified	_AIDDAEGLVK_					0	0	0	0	NbE05066954.1;NbD010031.1	NbE05066954.1	NbE05066954.1	MULTI-MSMS	KSI010823_MAMI+A1_G42E	MAMI+AvrRpm1 G42E	515.774	2	515.774	1029.53	0.0017656	9.1063e-07	0.35084	0.00018095	0.3526	0.00018186	515.774	45.597	0.35612	45.597	45.42	45.776	0					43	18	3	0	0	0	0.02775	1	12418	12418
AIDDAEGLVK	10	Unmodified	_AIDDAEGLVK_					0	0	0	0	NbE05066954.1;NbD010031.1	NbE05066954.1	NbE05066954.1	MULTI-MSMS	KSI010823_A1_1521_4ul	AvrRpm1 Af1521	515.775	2	515.774	1029.53	0.063022	3.2505e-05	0.2007	0.00010352	0.26372	0.00013602	515.774	45.701	0.29599	45.701	45.557	45.853	0					34	15	3	0	0	0	0.030781	1	12832	12832
AIDDAEGLVK	10	Unmodified	_AIDDAEGLVK_					0	0	0	0	NbE05066954.1;NbD010031.1	NbE05066954.1	NbE05066954.1	MULTI-MSMS	KSI010823_A1_G42E_4ul	AvrRpm1 G42E	515.774	2	515.774	1029.53	-0.086618	-4.4676e-05	0.38714	0.00019968	0.30052	0.000155	515.774	45.713	0.33438	45.713	45.555	45.889	0					45	17	4	0	0	0	0.0068041	1	12885	12885
AIDLIDEAGSR	11	Unmodified	_AIDLIDEAGSR_					0	0	0	0	NbE44071929.1;NbD034912.1;NbD040959.1;NbE44072821.1;NbE44071928.1;NbE44069944.1;NbD002250.1	NbE44071929.1	NbE44071929.1	MULTI-MSMS	KSI010823_MAMI+A1_G42E	MAMI+AvrRpm1 G42E	580.301	2	580.301	1158.59	0.023498	1.3636e-05	0.13138	7.6238e-05	0.15488	8.9874e-05	580.301	56.808	0.43429	56.808	56.622	57.057	0					38	22	2	0	0	0	0.037683	1	16600	16600
AIDLIDEAGSR	11	Unmodified	_AIDLIDEAGSR_					0	0	0	0	NbE44071929.1;NbD034912.1;NbD040959.1;NbE44072821.1;NbE44071928.1;NbE44069944.1;NbD002250.1	NbE44071929.1	NbE44071929.1	MULTI-MSMS	KSI010823_A1_1521_4ul	AvrRpm1 Af1521	580.301	2	580.301	1158.59	0.033894	1.9669e-05	0.25903	0.00015031	0.29292	0.00016998	580.301	57.007	0.38932	57.007	56.82	57.21	0					30	20	2	0	0	0	0.037805	1	17140	17140
AIDLIDEAGSR	11	Unmodified	_AIDLIDEAGSR_					0	0	0	0	NbE44071929.1;NbD034912.1;NbD040959.1;NbE44072821.1;NbE44071928.1;NbE44069944.1;NbD002250.1	NbE44071929.1	NbE44071929.1	MULTI-MSMS	KSI010823_A1_G42E_4ul	AvrRpm1 G42E	580.301	2	580.301	1158.59	0.12955	7.5181e-05	-0.30762	-0.00017851	-0.17806	-0.00010333	580.301	56.965	0.39447	56.965	56.779	57.174	0					48	20	3	0	0	0	0.038527	1	17150	17150
AIEECGELLK	10	Unmodified	_AIEECGELLK_					0	0	0	0	NbD041402.1	NbD041402.1	NbD041402.1	MULTI-MSMS	KSI010823_MAMI_1521	MAMI Af1521	581.295	2	581.295	1160.57	-0.17605	-0.00010234	-0.04914	-2.8565e-05	-0.22519	-0.0001309	581.295	49.144	1.0776	49.144	48.841	49.919	0					202	58	6	0	0	0	0.0036982	2	13412	13412;13602
AIEECGELLK	10	Unmodified	_AIEECGELLK_					0	0	0	0	NbD041402.1	NbD041402.1	NbD041402.1	MULTI-MSMS	KSI010823_MAMI_1521	MAMI Af1521	581.294	2	581.295	1160.57	-0.04814	-2.7983e-05	1.1633	0.00067621	1.1151	0.00064823	581.296	50.619	0.28544	50.619	50.499	50.785	0					22	14	2	0	0	0	0.011318	2	14040	14027;14040
AIEECGELLK	10	Unmodified	_AIEECGELLK_					0	0	0	0	NbD041402.1	NbD041402.1	NbD041402.1	MULTI-MSMS	KSI010823_MAMI_G42E	MAMI G42E	581.294	2	581.295	1160.57	-0.12472	-7.2497e-05	-0.098908	-5.7495e-05	-0.22362	-0.00012999	581.295	48.768	1.6258	48.768	48.253	49.878	0					307	87	7	0	0	0	0.0024128	3	13315	13120;13315;13507
AIEECGELLK	10	Unmodified	_AIEECGELLK_					0	0	0	0	NbD041402.1	NbD041402.1	NbD041402.1	MULTI-MSMS	KSI010823_MAMI_G42E	MAMI G42E	581.796	2	581.295	1160.57	0.084263	4.8981e-05	0.16138	9.3809e-05	0.24564	0.00014279	581.295	50.203	1.0715	50.203	50.086	51.157	0					83	57	2	0	0	0	0.0042604	2	13705	13705;13739
AIEECGELLK	10	Unmodified	_AIEECGELLK_					0	0	0	0	NbD041402.1	NbD041402.1	NbD041402.1	MULTI-MSMS	KSI010823_MAMI+A1_1521	MAMI+AvrRpm1 Af1521	581.295	2	581.295	1160.57	-0.056135	-3.2631e-05	-0.18615	-0.00010821	-0.24228	-0.00014084	581.295	49.058	1.1822	49.058	48.67	49.852	0					232	62	6	0	0	0	0.0033514	2	13597	13597;13792
AIEECGELLK	10	Unmodified	_AIEECGELLK_					0	0	0	0	NbD041402.1	NbD041402.1	NbD041402.1	MSMS	KSI010823_MAMI+A1_1521	MAMI+AvrRpm1 Af1521	581.294	2	581.295	1160.57	NaN	NaN	NaN	NaN	NaN	NaN	NaN	50.211	1	50.211	49.711	50.711	0								0	0	0	0.024011	1	14112	14112
AIEECGELLK	10	Unmodified	_AIEECGELLK_					0	0	0	0	NbD041402.1	NbD041402.1	NbD041402.1	MSMS	KSI010823_MAMI+A1_1521	MAMI+AvrRpm1 Af1521	581.295	2	581.295	1160.57	NaN	NaN	NaN	NaN	NaN	NaN	NaN	50.736	1	50.736	50.236	51.236	0								0	0	0	0.018499	1	14296	14296
AIEECGELLK	10	Unmodified	_AIEECGELLK_					0	0	0	0	NbD041402.1	NbD041402.1	NbD041402.1	MULTI-MSMS	KSI010823_MAMI+A1_G42E	MAMI+AvrRpm1 G42E	581.295	2	581.295	1160.57	-0.091506	-5.3192e-05	-0.11797	-6.8575e-05	-0.20948	-0.00012177	581.295	47.961	1.4206	47.961	47.481	48.901	0					271	75	6	0	0	0	3.1575e-07	3	13268	13268;13465;13661
AIEECGELLK	10	Unmodified	_AIEECGELLK_					0	0	0	0	NbD041402.1	NbD041402.1	NbD041402.1	MULTI-MSMS	KSI010823_MAMI+A1_G42E	MAMI+AvrRpm1 G42E	581.295	2	581.295	1160.57	0.15366	8.9319e-05	0.44474	0.00025852	0.59839	0.00034784	581.295	49.567	0.92002	49.567	49.344	50.264	0					73	48	2	0	0	0	0.023475	1	13906	13906
AIEECGELLK	10	Unmodified	_AIEECGELLK_					0	0	0	0	NbD041402.1	NbD041402.1	NbD041402.1	MULTI-MSMS	KSI010823_A1_1521_4ul	AvrRpm1 Af1521	581.295	2	581.295	1160.57	-0.1261	-7.3303e-05	-0.15641	-9.092e-05	-0.28251	-0.00016422	581.295	48.176	1.2036	48.176	47.882	49.086	0					243	70	6	0	0	0	0.0012273	3	13913	13714;13913;14116
AIEECGELLK	10	Unmodified	_AIEECGELLK_					0	0	0	0	NbD041402.1	NbD041402.1	NbD041402.1	MSMS	KSI010823_A1_1521_4ul	AvrRpm1 Af1521	581.295	2	581.295	1160.57	NaN	NaN	NaN	NaN	NaN	NaN	NaN	50.117	1	50.117	49.617	50.617	0								0	0	0	0.020183	1	14532	14532
AIEECGELLK	10	Unmodified	_AIEECGELLK_					0	0	0	0	NbD041402.1	NbD041402.1	NbD041402.1	MULTI-MSMS	KSI010823_A1_G42E_4ul	AvrRpm1 G42E	581.295	2	581.295	1160.57	-0.089266	-5.189e-05	-0.11898	-6.916e-05	-0.20824	-0.00012105	581.295	48.041	1.1913	48.041	47.732	48.923	0					247	65	7	0	0	0	0.00079589	3	13722	13722;13918;14121
AIEECGELLK	10	Unmodified	_AIEECGELLK_					0	0	0	0	NbD041402.1	NbD041402.1	NbD041402.1	MULTI-SECPEP	KSI010823_A1_G42E_4ul	AvrRpm1 G42E	581.295	2	581.295	1160.57	-0.091654	-5.3278e-05	0.78296	0.00045513	0.6913	0.00040185	581.295	49.167	0.73361	49.167	49.133	49.867	0					50	40	2	0	0	0	0.014028	1	14319	14319
AIELDDEDISFITNR	15	Unmodified	_AIELDDEDISFITNR_					0	0	0	0	NbD030618.1;NbE05064384.1;NbD044252.1	NbD030618.1	NbD030618.1	MULTI-MSMS	KSI010823_A1_1521_4ul	AvrRpm1 Af1521	875.929	2	875.928	1749.84	-0.24754	-0.00021683	-0.082054	-7.1874e-05	-0.3296	-0.0002887	875.928	80.422	0.37854	80.422	80.214	80.592	0					34	20	2	0	0	0	3.1979e-05	1	25638	25638
AIELDDEDISFITNR	15	Unmodified	_AIELDDEDISFITNR_					0	0	0	0	NbD030618.1;NbE05064384.1;NbD044252.1	NbD030618.1	NbD030618.1	MULTI-MSMS	KSI010823_A1_G42E_4ul	AvrRpm1 G42E	875.928	2	875.928	1749.84	-0.11438	-0.00010019	0.13308	0.00011657	0.018701	1.6381e-05	875.928	80.273	0.3222	80.273	80.133	80.455	0					52	17	4	0	0	0	1.5992e-05	1	25702	25702
AIELPDAMENAGAALIR	17	Oxidation (M)	_AIELPDAM(Oxidation (M))ENAGAALIR_		AIELPDAM(1)ENAGAALIR		AIELPDAM(49)ENAGAALIR	0	0	1	0	NbD039308.1;NbE03058101.1;NbD014551.1;NbE44072146.1;NbD014639.1;NbD046002.1	NbD039308.1;NbD046002.1	NbD046002.1	MULTI-MSMS	KSI010823_MAMI+A1_1521	MAMI+AvrRpm1 Af1521	886.458	2	885.956	1769.9	0.16057	0.00014226	-0.13049	-0.00011561	0.030081	2.6651e-05	886.458	71.145	0.46963	71.145	70.908	71.378	0					64	26	3	0	0	0	0.010583	1	21742	21742
AIELPDAMENAGAALIR	17	Oxidation (M)	_AIELPDAM(Oxidation (M))ENAGAALIR_		AIELPDAM(1)ENAGAALIR		AIELPDAM(61)ENAGAALIR	0	0	1	0	NbD039308.1;NbE03058101.1;NbD014551.1;NbE44072146.1;NbD014639.1;NbD046002.1	NbD039308.1;NbD046002.1	NbD046002.1	MULTI-MSMS	KSI010823_MAMI+A1_G42E	MAMI+AvrRpm1 G42E	885.956	2	885.956	1769.9	0.090339	8.0037e-05	-0.42144	-0.00037338	-0.3311	-0.00029334	885.956	70.23	0.44261	70.23	70.016	70.458	0					78	24	5	0	0	0	0.0012042	1	21457	21457
AIELPDAMENAGAALIR	17	Oxidation (M)	_AIELPDAM(Oxidation (M))ENAGAALIR_		AIELPDAM(1)ENAGAALIR		AIELPDAM(43)ENAGAALIR	0	0	1	0	NbD039308.1;NbE03058101.1;NbD014551.1;NbE44072146.1;NbD014639.1;NbD046002.1	NbD039308.1;NbD046002.1	NbD046002.1	MULTI-MSMS	KSI010823_MAMI+A1_G42E	MAMI+AvrRpm1 G42E	590.973	3	590.973	1769.9	0.29879	0.00017658	-0.46425	-0.00027436	-0.16546	-9.7781e-05	590.973	70.218	0.38961	70.218	70.033	70.423	0					49	21	3	0	0	0	0.01177	1	21493	21493
AIELPDAMENAGAALIR	17	Oxidation (M)	_AIELPDAM(Oxidation (M))ENAGAALIR_		AIELPDAM(1)ENAGAALIR		AIELPDAM(78)ENAGAALIR	0	0	1	0	NbD039308.1;NbE03058101.1;NbD014551.1;NbE44072146.1;NbD014639.1;NbD046002.1	NbD039308.1;NbD046002.1	NbD046002.1	MULTI-MSMS	KSI010823_A1_1521_4ul	AvrRpm1 Af1521	886.458	2	885.956	1769.9	-0.2358	-0.00020891	0.096523	8.5515e-05	-0.13928	-0.0001234	886.458	70.596	0.44136	70.596	70.366	70.808	0					84	24	4	0	0	0	1.2832e-05	1	22129	22129
AIELPDAMENAGAALIR	17	Oxidation (M)	_AIELPDAM(Oxidation (M))ENAGAALIR_		AIELPDAM(1)ENAGAALIR		AIELPDAM(44)ENAGAALIR	0	0	1	0	NbD039308.1;NbE03058101.1;NbD014551.1;NbE44072146.1;NbD014639.1;NbD046002.1	NbD039308.1;NbD046002.1	NbD046002.1	MULTI-MSMS	KSI010823_A1_1521_4ul	AvrRpm1 Af1521	590.973	3	590.973	1769.9	0.051904	3.0674e-05	-0.039685	-2.3453e-05	0.012219	7.2211e-06	591.308	70.623	0.40765	70.623	70.366	70.774	0					64	22	4	0	0	0	0.010517	1	22191	22191
AIELPDAMENAGAALIR	17	Oxidation (M)	_AIELPDAM(Oxidation (M))ENAGAALIR_		AIELPDAM(1)ENAGAALIR		AIELPDAM(110)ENAGAALIR	0	0	1	0	NbD039308.1;NbE03058101.1;NbD014551.1;NbE44072146.1;NbD014639.1;NbD046002.1	NbD039308.1;NbD046002.1	NbD046002.1	MULTI-MSMS	KSI010823_A1_G42E_4ul	AvrRpm1 G42E	886.458	2	885.956	1769.9	-0.035697	-3.1626e-05	-0.1479	-0.00013103	-0.1836	-0.00016266	885.956	70.522	0.49059	70.522	70.296	70.786	0					106	27	5	0	0	0	7.1846e-09	1	22129	22129
AIELPDAMENAGAALIR	17	Oxidation (M)	_AIELPDAM(Oxidation (M))ENAGAALIR_		AIELPDAM(1)ENAGAALIR		AIELPDAM(74)ENAGAALIR	0	0	1	0	NbD039308.1;NbE03058101.1;NbD014551.1;NbE44072146.1;NbD014639.1;NbD046002.1	NbD039308.1;NbD046002.1	NbD046002.1	MULTI-MSMS	KSI010823_A1_G42E_4ul	AvrRpm1 G42E	590.973	3	590.973	1769.9	0.22336	0.000132	-0.14447	-8.5379e-05	0.078889	4.6621e-05	590.973	70.523	0.49097	70.523	70.313	70.804	0					66	27	3	0	0	0	7.5758e-06	1	22146	22146
AIELPDAMENAGAALIR	17	Unmodified	_AIELPDAMENAGAALIR_					0	0	0	0	NbD039308.1;NbE03058101.1;NbD014551.1;NbE44072146.1;NbD014639.1;NbD046002.1	NbD039308.1;NbD046002.1	NbD046002.1	MULTI-MSMS	KSI010823_A1_G42E_4ul	AvrRpm1 G42E	877.959	2	877.959	1753.9	-0.19749	-0.00017339	-0.034192	-3.0019e-05	-0.23168	-0.00020341	877.959	82.962	0.28251	82.962	82.823	83.106	0					35	15	4	0	0	0	0.0049342	1	26668	26668
AIELTEQADTK	11	Unmodified	_AIELTEQADTK_					0	0	0	0	NbE05068343.1;NbE05067508.1	NbE05068343.1	NbE05068343.1	MULTI-MSMS	KSI010823_MAMI_1521	MAMI Af1521	609.814	2	609.814	1217.61	0.1177	7.1777e-05	0.060604	3.6957e-05	0.17831	0.00010873	609.814	42.369	0.22968	42.369	42.232	42.462	0					18	11	2	0	0	0	0.0032612	1	10986	10986
AIELTEQADTK	11	Unmodified	_AIELTEQADTK_					0	0	0	0	NbE05068343.1;NbE05067508.1	NbE05068343.1	NbE05068343.1	MULTI-MSMS	KSI010823_MAMI_G42E	MAMI G42E	609.814	2	609.814	1217.61	-0.2423	-0.00014776	0.45378	0.00027672	0.21148	0.00012897	609.814	42.103	0.24887	42.103	41.986	42.235	0					23	12	3	0	0	0	0.021732	1	10750	10750
AIELTEQADTK	11	Unmodified	_AIELTEQADTK_					0	0	0	0	NbE05068343.1;NbE05067508.1	NbE05068343.1	NbE05068343.1	MULTI-MSMS	KSI010823_MAMI+A1_1521	MAMI+AvrRpm1 Af1521	609.814	2	609.814	1217.61	-0.10581	-6.4524e-05	0.42504	0.00025919	0.31923	0.00019467	609.814	42.344	0.32304	42.344	42.176	42.499	0					35	16	3	0	0	0	0.0013131	1	11167	11167
AIELTEQADTK	11	Unmodified	_AIELTEQADTK_					0	0	0	0	NbE05068343.1;NbE05067508.1	NbE05068343.1	NbE05068343.1	MULTI-MSMS	KSI010823_MAMI+A1_G42E	MAMI+AvrRpm1 G42E	609.814	2	609.814	1217.61	-0.18271	-0.00011142	0.24548	0.0001497	0.06277	3.8278e-05	609.814	41.326	0.2265	41.326	41.181	41.407	0					26	11	3	0	0	0	0.0019916	1	10856	10856
AIELTEQADTK	11	Unmodified	_AIELTEQADTK_					0	0	0	0	NbE05068343.1;NbE05067508.1	NbE05068343.1	NbE05068343.1	MULTI-MSMS	KSI010823_A1_1521_4ul	AvrRpm1 Af1521	609.814	2	609.814	1217.61	0.10873	6.6306e-05	0.098731	6.0208e-05	0.20746	0.00012651	609.814	41.32	0.202	41.32	41.172	41.373	0					18	10	3	0	0	0	0.0039582	1	11216	11216
AIELTEQADTK	11	Unmodified	_AIELTEQADTK_					0	0	0	0	NbE05068343.1;NbE05067508.1	NbE05068343.1	NbE05068343.1	MULTI-MSMS	KSI010823_A1_G42E_4ul	AvrRpm1 G42E	609.814	2	609.814	1217.61	-0.11282	-6.88e-05	0.21486	0.00013102	0.10204	6.2225e-05	609.814	41.405	0.25777	41.405	41.288	41.545	0					30	13	3	0	0	0	0.0013131	1	11286	11286
AIFASEQGK	9	Unmodified	_AIFASEQGK_					0	0	0	0	NbE44070796.1	NbE44070796.1	NbE44070796.1	MULTI-MSMS	KSI010823_A1_1521_4ul	AvrRpm1 Af1521	475.751	2	475.751	949.487	0.32279	0.00015357	0.070937	3.3748e-05	0.39372	0.00018731	475.751	34.676	0.3473	34.676	34.575	34.923	0					28	18	2	0	0	0	0.039693	1	8675	8675
AIFASEQGK	9	Unmodified	_AIFASEQGK_					0	0	0	0	NbE44070796.1	NbE44070796.1	NbE44070796.1	MULTI-MSMS	KSI010823_A1_G42E_4ul	AvrRpm1 G42E	475.751	2	475.751	949.487	0.26951	0.00012822	0.079678	3.7907e-05	0.34919	0.00016613	475.751	34.809	0.38474	34.809	34.62	35.004	0					45	20	3	0	0	0	0.031944	1	8746	8746
AIGCELDLSDKPIGLGVR	18	Unmodified	_AIGCELDLSDKPIGLGVR_					0	0	0	1	NbD027068.1;NbD042443.1	NbD027068.1	NbD027068.1	MULTI-MSMS	KSI010823_MAMI+A1_1521	MAMI+AvrRpm1 Af1521	638.344	3	638.344	1912.01	0.13954	8.9077e-05	-0.17424	-0.00011122	-0.034692	-2.2145e-05	638.344	68.109	0.37491	68.109	67.853	68.227	0					44	19	3	0	0	0	0.014406	1	20698	20698
AIGCELDLSDKPIGLGVR	18	Unmodified	_AIGCELDLSDKPIGLGVR_					0	0	0	1	NbD027068.1;NbD042443.1	NbD027068.1	NbD027068.1	MULTI-MSMS	KSI010823_MAMI+A1_G42E	MAMI+AvrRpm1 G42E	638.678	3	638.344	1912.01	-0.13346	-8.5196e-05	0.28417	0.0001814	0.1507	9.6201e-05	638.678	67.16	0.43417	67.16	66.91	67.344	0					56	22	3	0	0	0	7.9161e-06	1	20401	20401
AIGCELDLSDKPVGLGIR	18	Unmodified	_AIGCELDLSDKPVGLGIR_					0	0	0	1	NbD033119.1;NbD020688.1	NbD033119.1	NbD033119.1	MULTI-MSMS	KSI010823_MAMI+A1_G42E	MAMI+AvrRpm1 G42E	638.344	3	638.344	1912.01	-0.13346	-8.5196e-05	0.28417	0.0001814	0.1507	9.6201e-05	638.678	67.16	0.43417	67.16	66.91	67.344	0					56	22	3	0	0	0	4.9597e-09	1	20379	20379
AIGCELDLSDKPVGLGIR	18	Unmodified	_AIGCELDLSDKPVGLGIR_					0	0	0	1	NbD033119.1;NbD020688.1	NbD033119.1	NbD033119.1	MULTI-MSMS	KSI010823_A1_1521_4ul	AvrRpm1 Af1521	638.678	3	638.344	1912.01	0.0658	4.2003e-05	-0.019812	-1.2647e-05	0.045988	2.9356e-05	638.678	67.463	0.47296	67.463	67.188	67.66	0					68	24	4	0	0	0	7.3836e-06	1	20984	20984
AIGCELDLSDKPVGLGIR	18	Unmodified	_AIGCELDLSDKPVGLGIR_					0	0	0	1	NbD033119.1;NbD020688.1	NbD033119.1	NbD033119.1	MULTI-MSMS	KSI010823_A1_G42E_4ul	AvrRpm1 G42E	638.344	3	638.344	1912.01	-0.10957	-6.9943e-05	0.24568	0.00015683	0.13611	8.6884e-05	638.678	67.375	0.52965	67.375	67.206	67.736	0					80	27	4	0	0	0	2.719e-09	1	21026	21026
AIGEAGLGNNIK	12	Unmodified	_AIGEAGLGNNIK_					0	0	0	0	NbD014799.1	NbD014799.1	NbD014799.1	MULTI-MSMS	KSI010823_MAMI+A1_1521	MAMI+AvrRpm1 Af1521	578.82	2	578.82	1155.62	0.0070023	4.0531e-06	0.56421	0.00032658	0.57122	0.00033063	578.82	44.507	0.1819	44.507	44.418	44.6	0					16	11	2	0	0	0	0.0017065	1	11979	11979
AIGEAGLGNNIK	12	Unmodified	_AIGEAGLGNNIK_					0	0	0	0	NbD014799.1	NbD014799.1	NbD014799.1	MULTI-MSMS	KSI010823_MAMI+A1_G42E	MAMI+AvrRpm1 G42E	578.82	2	578.82	1155.62	-0.022061	-1.2769e-05	0.48157	0.00027874	0.45951	0.00026598	578.82	43.602	0.26129	43.602	43.539	43.8	0					19	14	2	0	0	0	0.0014639	1	11719	11719
AIGEAGLGNNIK	12	Unmodified	_AIGEAGLGNNIK_					0	0	0	0	NbD014799.1	NbD014799.1	NbD014799.1	MULTI-MSMS	KSI010823_A1_1521_4ul	AvrRpm1 Af1521	578.82	2	578.82	1155.62	-0.077845	-4.5058e-05	0.30669	0.00017752	0.22885	0.00013246	578.82	43.711	0.22834	43.711	43.619	43.848	0					23	13	2	0	0	0	0.00092236	1	12092	12092
AIGEAGLGNNIK	12	Unmodified	_AIGEAGLGNNIK_					0	0	0	0	NbD014799.1	NbD014799.1	NbD014799.1	MULTI-MSMS	KSI010823_A1_G42E_4ul	AvrRpm1 G42E	579.322	2	578.82	1155.62	-0.02089	-1.2092e-05	0.28141	0.00016289	0.26052	0.0001508	578.82	43.694	0.33775	43.694	43.576	43.914	0					38	24	2	0	0	0	2.237e-07	2	12163	12124;12163
AIGGGLSSVGGGSSTIK	17	Unmodified	_AIGGGLSSVGGGSSTIK_					0	0	0	0	CON__P48668;CON__P02538	CON__P48668	CON__P48668	MSMS	KSI010823_MAMI_1521	MAMI Af1521	724.39	2	724.391	1446.77	NaN	NaN	NaN	NaN	NaN	NaN	NaN	49.571	1	49.571	49.071	50.071	0								0	0	0	4.2729e-10	1	13637	13637
AIGGGLSSVGGGSSTIK	17	Unmodified	_AIGGGLSSVGGGSSTIK_					0	0	0	0	CON__P48668;CON__P02538	CON__P48668	CON__P48668	MULTI-MSMS	KSI010823_MAMI_G42E	MAMI G42E	724.391	2	724.391	1446.77	-0.36414	-0.00026378	0.17079	0.00012372	-0.19335	-0.00014006	724.391	49.259	0.32257	49.259	49.166	49.489	0					29	16	2	0	0	0	9.1422e-08	1	13390	13390
AIGGGLSSVGGGSSTIK	17	Unmodified	_AIGGGLSSVGGGSSTIK_					0	0	0	0	CON__P48668;CON__P02538	CON__P48668	CON__P48668	MULTI-MSMS	KSI010823_MAMI+A1_G42E	MAMI+AvrRpm1 G42E	724.893	2	724.391	1446.77	-0.30055	-0.00021772	0.18451	0.00013366	-0.11605	-8.4062e-05	724.893	48.434	0.39153	48.434	48.345	48.737	0					51	20	4	0	0	0	2.3125e-09	1	13502	13502
AIGGGLSSVGGGSSTIK	17	Unmodified	_AIGGGLSSVGGGSSTIK_					0	0	0	0	CON__P48668;CON__P02538	CON__P48668	CON__P48668	MULTI-MSMS	KSI010823_A1_1521_4ul	AvrRpm1 Af1521	724.391	2	724.391	1446.77	0.11128	8.0612e-05	-0.12404	-8.9855e-05	-0.012759	-9.2428e-06	724.893	48.596	0.27386	48.596	48.548	48.822	0					34	14	3	0	0	0	3.1286e-09	1	13954	13954
AIGGGLSSVGGGSSTIK	17	Unmodified	_AIGGGLSSVGGGSSTIK_					0	0	0	0	CON__P48668;CON__P02538	CON__P48668	CON__P48668	MULTI-MSMS	KSI010823_A1_G42E_4ul	AvrRpm1 G42E	724.391	2	724.391	1446.77	0.035939	2.6034e-05	-0.029451	-2.1334e-05	0.0064881	4.6999e-06	724.391	48.476	0.31424	48.476	48.344	48.658	0					37	16	3	0	0	0	1.8883e-15	1	13950	13950
AIGVNVPR	8	Unmodified	_AIGVNVPR_					0	0	0	0	NbD012284.1;NbD048856.1	NbD012284.1;NbD048856.1	NbD012284.1	MULTI-MSMS	KSI010823_A1_1521_4ul	AvrRpm1 Af1521	413.251	2	413.251	824.487	0.070673	2.9206e-05	0.32598	0.00013471	0.39666	0.00016392	413.251	42.5	0.33379	42.5	42.301	42.634	0					24	17	2	0	0	0	0.023232	1	11636	11636
AIGVNVPR	8	Unmodified	_AIGVNVPR_					0	0	0	0	NbD012284.1;NbD048856.1	NbD012284.1;NbD048856.1	NbD012284.1	MULTI-MSMS	KSI010823_A1_G42E_4ul	AvrRpm1 G42E	413.251	2	413.251	824.487	0.024127	9.9704e-06	0.17133	7.0803e-05	0.19546	8.0774e-05	413.251	42.529	0.29551	42.529	42.437	42.732	0					35	15	3	0	0	0	0.019599	1	11708	11708
AIHDQNFTGK	10	Unmodified	_AIHDQNFTGK_					0	0	0	0	NbE44072342.1;NbD019391.1;NbD015511.1	NbE44072342.1	NbE44072342.1	MULTI-MSMS	KSI010823_A1_1521_4ul	AvrRpm1 Af1521	377.525	3	377.524	1129.55	0.050755	1.9161e-05	0.30208	0.00011404	0.35283	0.0001332	377.525	25.299	0.24493	25.299	25.158	25.403	0					19	12	2	0	0	0	0.026986	1	5201	5201
AIHDQNFTGK	10	Unmodified	_AIHDQNFTGK_					0	0	0	0	NbE44072342.1;NbD019391.1;NbD015511.1	NbE44072342.1	NbE44072342.1	MULTI-MSMS	KSI010823_A1_G42E_4ul	AvrRpm1 G42E	377.525	3	377.524	1129.55	0.38528	0.00014545	-0.03126	-1.1801e-05	0.35402	0.00013365	377.524	25.321	0.29497	25.321	25.206	25.501	0					26	15	2	0	0	0	0.0022862	1	5253	5253
AIIGTIGDVDAYQLPDAK	18	Unmodified	_AIIGTIGDVDAYQLPDAK_					0	0	0	0	NbD018122.1;NbE44071010.1;NbD031349.1	NbD018122.1	NbD018122.1	MULTI-MSMS	KSI010823_MAMI+A1_G42E	MAMI+AvrRpm1 G42E	930.49	2	930.491	1858.97	-0.27901	-0.00025962	0.30478	0.0002836	0.02577	2.3979e-05	930.993	77.555	0.22075	77.555	77.456	77.676	0					18	12	2	0	0	0	3.1844e-08	1	24087	24087
AIIGTIGDVDAYQLPDAK	18	Unmodified	_AIIGTIGDVDAYQLPDAK_					0	0	0	0	NbD018122.1;NbE44071010.1;NbD031349.1	NbD018122.1	NbD018122.1	MULTI-MSMS	KSI010823_A1_1521_4ul	AvrRpm1 Af1521	930.491	2	930.491	1858.97	-0.15296	-0.00014233	0.31623	0.00029425	0.16327	0.00015192	930.993	77.943	0.25136	77.943	77.827	78.078	0					30	10	4	0	0	0	4.6663e-08	1	24781	24781
AIIGTIGDVDAYQLPDAK	18	Unmodified	_AIIGTIGDVDAYQLPDAK_					0	0	0	0	NbD018122.1;NbE44071010.1;NbD031349.1	NbD018122.1	NbD018122.1	MULTI-MSMS	KSI010823_A1_G42E_4ul	AvrRpm1 G42E	930.992	2	930.491	1858.97	-0.14503	-0.00013495	0.36637	0.0003409	0.22134	0.00020595	930.993	77.814	0.34306	77.814	77.714	78.057	0					44	18	4	0	0	0	8.6682e-09	1	24826	24826
AILDLYNDYEK	11	Unmodified	_AILDLYNDYEK_					0	0	0	0	NbE44074537.1;NbE44074538.1;NbE44069881.1;NbD027073.1;NbD027074.1;NbE44069880.1	NbE44074537.1;NbE44069881.1;NbD027074.1	NbD027074.1	MULTI-MSMS	KSI010823_MAMI+A1_1521	MAMI+AvrRpm1 Af1521	678.837	2	678.838	1355.66	0.10665	7.2395e-05	0.8915	0.00060519	0.99815	0.00067758	679.34	69.423	0.46249	69.423	69.16	69.623	0					40	24	2	0	0	0	0.0051283	1	21180	21180
AILDLYNDYEK	11	Unmodified	_AILDLYNDYEK_					0	0	0	0	NbE44074537.1;NbE44074538.1;NbE44069881.1;NbD027073.1;NbD027074.1;NbE44069880.1	NbE44074537.1;NbE44069881.1;NbD027074.1	NbD027074.1	MULTI-MSMS	KSI010823_MAMI+A1_G42E	MAMI+AvrRpm1 G42E	679.34	2	678.838	1355.66	0.20423	0.00013864	0.98542	0.00066894	1.1896	0.00080758	679.34	68.515	0.73289	68.515	68.095	68.828	0					83	41	3	0	0	0	0.0042256	1	20857	20857
AILDLYNDYEK	11	Unmodified	_AILDLYNDYEK_					0	0	0	0	NbE44074537.1;NbE44074538.1;NbE44069881.1;NbD027073.1;NbD027074.1;NbE44069880.1	NbE44074537.1;NbE44069881.1;NbD027074.1	NbD027074.1	MULTI-MSMS	KSI010823_A1_G42E_4ul	AvrRpm1 G42E	679.34	2	678.838	1355.66	0.099568	6.759e-05	0.98264	0.00066705	1.0822	0.00073465	679.34	68.804	0.92085	68.804	68.503	69.424	0					94	48	3	0	0	0	0.0077969	1	21525	21525
AILGESDEFVGDK	13	Unmodified	_AILGESDEFVGDK_					0	0	0	0	NbD021174.1;NbD024597.1	NbD021174.1	NbD021174.1	MULTI-MSMS	KSI010823_MAMI_G42E	MAMI G42E	690.338	2	690.338	1378.66	-0.010836	-7.4805e-06	0.27107	0.00018713	0.26023	0.00017965	690.338	59.635	0.22693	59.635	59.445	59.672	0					19	11	2	0	0	0	0.0038461	1	17164	17164
AILGESDEFVGDK	13	Unmodified	_AILGESDEFVGDK_					0	0	0	0	NbD021174.1;NbD024597.1	NbD021174.1	NbD021174.1	MULTI-SECPEP	KSI010823_MAMI+A1_1521	MAMI+AvrRpm1 Af1521	690.819	2	690.338	1378.66	0.064498	4.4525e-05	-0.53675	-0.00037054	-0.47225	-0.00032601	690.839	59.628	0.20806	59.628	59.482	59.69	0					16	10	2	0	0	0	0.00086985	1	17596	17596
AILGESDEFVGDK	13	Unmodified	_AILGESDEFVGDK_					0	0	0	0	NbD021174.1;NbD024597.1	NbD021174.1	NbD021174.1	MSMS	KSI010823_MAMI+A1_G42E	MAMI+AvrRpm1 G42E	690.338	2	690.338	1378.66	NaN	NaN	NaN	NaN	NaN	NaN	NaN	58.754	1	58.754	58.254	59.254	0								0	0	0	0.00079794	1	17314	17314
AILGESDEFVGDK	13	Unmodified	_AILGESDEFVGDK_					0	0	0	0	NbD021174.1;NbD024597.1	NbD021174.1	NbD021174.1	MSMS	KSI010823_A1_1521_4ul	AvrRpm1 Af1521	690.339	2	690.338	1378.66	NaN	NaN	NaN	NaN	NaN	NaN	NaN	58.942	1	58.942	58.442	59.442	0								0	0	0	0.00057205	1	17861	17861
AILGESDEFVGDK	13	Unmodified	_AILGESDEFVGDK_					0	0	0	0	NbD021174.1;NbD024597.1	NbD021174.1	NbD021174.1	MSMS	KSI010823_A1_1521_4ul	AvrRpm1 Af1521	690.814	2	690.338	1378.66	NaN	NaN	NaN	NaN	NaN	NaN	NaN	58.97	1	58.97	58.47	59.47	0								0	0	0	0.0021326	1	17871	17871
AILGESDEFVGDK	13	Unmodified	_AILGESDEFVGDK_					0	0	0	0	NbD021174.1;NbD024597.1	NbD021174.1	NbD021174.1	MULTI-MSMS	KSI010823_A1_G42E_4ul	AvrRpm1 G42E	690.839	2	690.338	1378.66	-0.23363	-0.00016128	0.5948	0.00041061	0.36117	0.00024933	690.338	58.942	0.23808	58.942	58.761	58.999	0					27	13	3	0	0	0	0.00081212	2	17868	17868;17872
AILLQQEIK	9	Unmodified	_AILLQQEIK_					0	0	0	0		REV__NbD036815.1	REV__NbD036815.1	MULTI-MSMS	KSI010823_MAMI_1521	MAMI Af1521	352.553	3	352.553	1054.64	0.18381	6.4803e-05	0.058861	2.0752e-05	0.24267	8.5555e-05	352.553	38.332	0.33515	38.332	38.106	38.442	0					42	18	3	0	0	0	0.035226	1	9448	9448
AILLQQEIK	9	Unmodified	_AILLQQEIK_					0	0	0	0		REV__NbD036815.1	REV__NbD036815.1	MULTI-MSMS	KSI010823_MAMI_1521	MAMI Af1521	528.326	2	528.327	1054.64	-0.39081	-0.00020648	0.39504	0.00020871	0.0042274	2.2334e-06	528.327	38.294	0.22947	38.294	38.176	38.405	0					19	12	2	0	0	0	0.010596	1	9470	9470
AILLQQEIK	9	Unmodified	_AILLQQEIK_					0	0	0	0		REV__NbD036815.1	REV__NbD036815.1	MSMS	KSI010823_MAMI_G42E	MAMI G42E	352.553	3	352.553	1054.64	NaN	NaN	NaN	NaN	NaN	NaN	NaN	37.121	1	37.121	36.621	37.621	0								0	0	0	0.052542	1	8909	8909
AILLQQEIK	9	Unmodified	_AILLQQEIK_					0	0	0	0		REV__NbD036815.1	REV__NbD036815.1	MULTI-MSMS	KSI010823_MAMI+A1_1521	MAMI+AvrRpm1 Af1521	352.553	3	352.553	1054.64	0.28935	0.00010201	-0.1017	-3.5853e-05	0.18765	6.6158e-05	352.553	37.794	0.37324	37.794	37.674	38.047	0					48	23	3	0	0	0	0.023268	1	9471	9471
AILLQQEIK	9	Unmodified	_AILLQQEIK_					0	0	0	0		REV__NbD036815.1	REV__NbD036815.1	MULTI-MSMS	KSI010823_MAMI+A1_1521	MAMI+AvrRpm1 Af1521	528.326	2	528.327	1054.64	-0.15607	-8.2455e-05	0.19696	0.00010406	0.040889	2.1603e-05	528.327	37.801	0.25153	37.801	37.749	38.001	0					23	14	2	0	0	0	0.014276	1	9493	9493
AILLQQEIK	9	Unmodified	_AILLQQEIK_					0	0	0	0		REV__NbD036815.1	REV__NbD036815.1	MULTI-MSMS	KSI010823_MAMI+A1_G42E	MAMI+AvrRpm1 G42E	528.326	2	528.327	1054.64	-0.14646	-7.738e-05	0.24037	0.00012699	0.093906	4.9613e-05	528.327	37.03	0.31305	37.03	36.894	37.207	0					29	16	2	0	0	0	0.016798	1	9240	9240
AILLQQEIK	9	Unmodified	_AILLQQEIK_					0	0	0	0		REV__NbD036815.1	REV__NbD036815.1	MULTI-MSMS	KSI010823_A1_1521_4ul	AvrRpm1 Af1521	352.553	3	352.553	1054.64	0.25509	8.9932e-05	0.043322	1.5273e-05	0.29841	0.00010521	352.553	37.102	0.4733	37.102	36.891	37.365	0					66	26	4	0	0	0	0.033148	1	9536	9536
AILLQQEIK	9	Unmodified	_AILLQQEIK_					0	0	0	0		REV__NbD036815.1	REV__NbD036815.1	MULTI-MSMS	KSI010823_A1_G42E_4ul	AvrRpm1 G42E	528.326	2	528.327	1054.64	-0.020924	-1.1055e-05	0.079863	4.2194e-05	0.058939	3.1139e-05	528.327	37.102	0.36665	37.102	36.987	37.354	0					41	19	3	0	0	0	0.018673	1	9635	9635
AILNLSLR	8	Unmodified	_AILNLSLR_					0	0	0	0	NbD017559.1;NbE03059012.1;NbD007757.1	NbD017559.1	NbD017559.1	MULTI-MSMS	KSI010823_MAMI_1521	MAMI Af1521	450.287	2	450.287	898.56	0.097719	4.4002e-05	0.2203	9.92e-05	0.31802	0.0001432	450.287	65.865	0.26395	65.865	65.684	65.948	0					34	13	3	0	0	0	0.033146	1	19605	19605
AILNLSLR	8	Unmodified	_AILNLSLR_					0	0	0	0	NbD017559.1;NbE03059012.1;NbD007757.1	NbD017559.1	NbD017559.1	MULTI-MSMS	KSI010823_MAMI+A1_1521	MAMI+AvrRpm1 Af1521	450.287	2	450.287	898.56	0.40259	0.00018128	-0.20171	-9.0829e-05	0.20087	9.0451e-05	450.287	65.595	0.39542	65.595	65.409	65.805	0					45	20	3	0	0	0	0.029167	1	19743	19743
AILNLSLR	8	Unmodified	_AILNLSLR_					0	0	0	0	NbD017559.1;NbE03059012.1;NbD007757.1	NbD017559.1	NbD017559.1	MULTI-MSMS	KSI010823_MAMI+A1_G42E	MAMI+AvrRpm1 G42E	450.287	2	450.287	898.56	0.23615	0.00010634	-0.15575	-7.0131e-05	0.080402	3.6204e-05	450.287	64.647	0.52298	64.647	64.44	64.963	0					64	27	4	0	0	0	0.012601	1	19431	19431
AILNLSLR	8	Unmodified	_AILNLSLR_					0	0	0	0	NbD017559.1;NbE03059012.1;NbD007757.1	NbD017559.1	NbD017559.1	MULTI-MSMS	KSI010823_A1_1521_4ul	AvrRpm1 Af1521	450.287	2	450.287	898.56	0.37932	0.0001708	-0.20232	-9.1101e-05	0.17701	7.9703e-05	450.287	64.846	0.48959	64.846	64.647	65.136	0					60	25	3	0	0	0	0.011319	1	20008	20008
AILNLSLR	8	Unmodified	_AILNLSLR_					0	0	0	0	NbD017559.1;NbE03059012.1;NbD007757.1	NbD017559.1	NbD017559.1	MULTI-MSMS	KSI010823_A1_G42E_4ul	AvrRpm1 G42E	450.287	2	450.287	898.56	0.35225	0.00015861	-0.10097	-4.5467e-05	0.25128	0.00011315	450.287	64.728	0.49322	64.728	64.555	65.048	0					71	25	4	0	0	0	0.0032228	1	20019	20019
AILPYSQALEK	11	Unmodified	_AILPYSQALEK_					0	0	0	0	NbD021547.1;NbD049605.1	NbD021547.1	NbD021547.1	MULTI-SECPEP	KSI010823_A1_G42E_4ul	AvrRpm1 G42E	617.335	2	616.848	1231.68	0.10743	6.6266e-05	-0.17762	-0.00010957	-0.070196	-4.33e-05	616.848	60.007	0.18717	60.007	59.962	60.149	0					12	9	2	0	0	0	0.047596	1	18324	18324
AILSLAAK	8	Unmodified	_AILSLAAK_					0	0	0	0	NbD024763.1;NbD053148.1	NbD024763.1	NbD024763.1	MULTI-MSMS	KSI010823_A1_G42E_4ul	AvrRpm1 G42E	393.758	2	393.758	785.501	0.28366	0.00011169	-0.52572	-0.00020701	-0.24206	-9.5312e-05	393.758	49.901	0.28165	49.901	49.716	49.998	0					20	14	2	0	0	0	0.049484	1	14520	14520
AINATEPLLLDAVR	14	Unmodified	_AINATEPLLLDAVR_					0	0	0	0	NbD044320.1;NbD006552.1;NbD039206.1	NbD044320.1	NbD044320.1	MULTI-MSMS	KSI010823_MAMI_G42E	MAMI G42E	748.929	2	748.428	1494.84	-0.13072	-9.7836e-05	0.061203	4.5806e-05	-0.06952	-5.2031e-05	748.428	76.126	0.29106	76.126	75.99	76.281	0					42	26	2	0	0	0	0.0097059	1	22611	22611
AINATEPLLLDAVR	14	Unmodified	_AINATEPLLLDAVR_					0	0	0	0	NbD044320.1;NbD006552.1;NbD039206.1	NbD044320.1	NbD044320.1	MULTI-MSMS	KSI010823_MAMI+A1_1521	MAMI+AvrRpm1 Af1521	748.427	2	748.428	1494.84	0.030212	2.2611e-05	-0.21149	-0.00015829	-0.18128	-0.00013568	748.427	76.206	0.26791	76.206	76.121	76.389	0					16	13	2	0	0	0	0.00022417	1	23568	23568
AINATEPLLLDAVR	14	Unmodified	_AINATEPLLLDAVR_					0	0	0	0	NbD044320.1;NbD006552.1;NbD039206.1	NbD044320.1	NbD044320.1	MULTI-MSMS	KSI010823_MAMI+A1_G42E	MAMI+AvrRpm1 G42E	748.427	2	748.428	1494.84	0.23995	0.00017959	-0.35116	-0.00026282	-0.11121	-8.3232e-05	748.427	75.255	0.36847	75.255	75.087	75.456	0					34	18	3	0	0	0	0.0017866	1	23272	23272
AINATEPLLLDAVR	14	Unmodified	_AINATEPLLLDAVR_					0	0	0	0	NbD044320.1;NbD006552.1;NbD039206.1	NbD044320.1	NbD044320.1	MULTI-MSMS	KSI010823_A1_1521_4ul	AvrRpm1 Af1521	748.428	2	748.428	1494.84	-0.15693	-0.00011745	0.095715	7.1636e-05	-0.061216	-4.5816e-05	748.428	75.7	0.31574	75.7	75.559	75.875	0					37	15	3	0	0	0	5.5222e-06	1	24003	24003
AINATEPLLLDAVR	14	Unmodified	_AINATEPLLLDAVR_					0	0	0	0	NbD044320.1;NbD006552.1;NbD039206.1	NbD044320.1	NbD044320.1	MULTI-MSMS	KSI010823_A1_G42E_4ul	AvrRpm1 G42E	748.428	2	748.428	1494.84	0.014808	1.1082e-05	-0.17915	-0.00013408	-0.16435	-0.000123	748.427	75.655	0.42943	75.655	75.468	75.897	0					53	22	4	0	0	0	0.00023168	1	24022	24022
AITDNIPLEILK	12	Unmodified	_AITDNIPLEILK_					0	0	0	0	NbD011471.1	NbD011471.1	NbD011471.1	MULTI-MSMS	KSI010823_MAMI+A1_1521	MAMI+AvrRpm1 Af1521	670.396	2	670.395	1338.78	0.30197	0.00020244	0.18139	0.0001216	0.48336	0.00032405	670.395	82.844	0.28982	82.844	82.719	83.009	0					33	15	3	0	0	0	0.021089	1	25914	25914
AITDNIPLEILK	12	Unmodified	_AITDNIPLEILK_					0	0	0	0	NbD011471.1	NbD011471.1	NbD011471.1	MULTI-MSMS	KSI010823_A1_1521_4ul	AvrRpm1 Af1521	670.395	2	670.395	1338.78	0.36627	0.00024555	0.041633	2.791e-05	0.4079	0.00027346	670.395	82.268	0.40115	82.268	82.144	82.545	0					51	21	3	0	0	0	0.001773	1	26299	26299
AITDNIPLEILK	12	Unmodified	_AITDNIPLEILK_					0	0	0	0	NbD011471.1	NbD011471.1	NbD011471.1	MULTI-MSMS	KSI010823_A1_G42E_4ul	AvrRpm1 G42E	670.897	2	670.395	1338.78	0.26682	0.00017887	-0.00098712	-6.6176e-07	0.26583	0.00017821	670.395	82.223	0.43162	82.223	82.054	82.486	0					66	23	4	0	0	0	0.001773	1	26369	26369
AITQYIAHTYADK	13	Unmodified	_AITQYIAHTYADK_					0	0	0	0	NbD046807.1;NbD000868.1	NbD046807.1;NbD000868.1	NbD046807.1	MULTI-MSMS	KSI010823_MAMI_1521	MAMI Af1521	498.925	3	498.924	1493.75	-0.27705	-0.00013823	0.41281	0.00020596	0.13576	6.7733e-05	498.925	48.288	1.5097	48.288	47.94	49.45	0					375	80	6	0	0	0	0.00033337	4	13265	13066;13157;13265;13453
AITQYIAHTYADK	13	Unmodified	_AITQYIAHTYADK_					0	0	0	0	NbD046807.1;NbD000868.1	NbD046807.1;NbD000868.1	NbD046807.1	MULTI-MSMS	KSI010823_MAMI_G42E	MAMI G42E	498.924	3	498.924	1493.75	-0.20997	-0.00010476	0.40127	0.00020021	0.1913	9.5445e-05	498.925	47.89	1.5302	47.89	47.495	49.025	0					376	81	6	0	0	0	0.00021307	3	13140	12756;12949;13140
AITQYIAHTYADK	13	Unmodified	_AITQYIAHTYADK_					0	0	0	0	NbD046807.1;NbD000868.1	NbD046807.1;NbD000868.1	NbD046807.1	MSMS	KSI010823_MAMI_G42E	MAMI G42E	498.925	3	498.924	1493.75	NaN	NaN	NaN	NaN	NaN	NaN	NaN	49.764	1	49.764	49.264	50.264	0								0	0	0	0.034275	1	13564	13564
AITQYIAHTYADK	13	Unmodified	_AITQYIAHTYADK_					0	0	0	0	NbD046807.1;NbD000868.1	NbD046807.1;NbD000868.1	NbD046807.1	MULTI-MSMS	KSI010823_MAMI+A1_1521	MAMI+AvrRpm1 Af1521	498.924	3	498.924	1493.75	-0.25134	-0.0001254	0.43522	0.00021714	0.18388	9.174e-05	498.925	48.265	2.6793	48.265	47.154	49.834	0					554	142	6	0	0	0	3.0957e-05	5	13582	13000;13193;13335;13388;13582
AITQYIAHTYADK	13	Unmodified	_AITQYIAHTYADK_					0	0	0	0	NbD046807.1;NbD000868.1	NbD046807.1;NbD000868.1	NbD046807.1	MSMS	KSI010823_MAMI+A1_1521	MAMI+AvrRpm1 Af1521	498.924	3	498.924	1493.75	NaN	NaN	NaN	NaN	NaN	NaN	NaN	50.92	1	50.92	50.42	51.42	0								0	0	0	0.033421	1	14364	14364
AITQYIAHTYADK	13	Unmodified	_AITQYIAHTYADK_					0	0	0	0	NbD046807.1;NbD000868.1	NbD046807.1;NbD000868.1	NbD046807.1	MULTI-MSMS	KSI010823_MAMI+A1_G42E	MAMI+AvrRpm1 G42E	498.924	3	498.924	1493.75	-0.029311	-1.4624e-05	0.19222	9.5901e-05	0.1629	8.1277e-05	498.925	47.042	2.1701	47.042	46.731	48.901	0					414	115	6	0	0	0	0.00033337	4	13282	12897;13045;13089;13282
AITQYIAHTYADK	13	Unmodified	_AITQYIAHTYADK_					0	0	0	0	NbD046807.1;NbD000868.1	NbD046807.1;NbD000868.1	NbD046807.1	MULTI-MSMS	KSI010823_MAMI+A1_G42E	MAMI+AvrRpm1 G42E	747.883	2	747.883	1493.75	-0.33323	-0.00024922	0.48801	0.00036497	0.15478	0.00011576	747.883	47.104	1.1634	47.104	46.788	47.951	0					217	61	4	0	0	0	1.1972e-34	2	13110	12917;13110
AITQYIAHTYADK	13	Unmodified	_AITQYIAHTYADK_					0	0	0	0	NbD046807.1;NbD000868.1	NbD046807.1;NbD000868.1	NbD046807.1	MULTI-MSMS	KSI010823_A1_1521_4ul	AvrRpm1 Af1521	498.924	3	498.924	1493.75	-0.059662	-2.9767e-05	0.24121	0.00012035	0.18155	9.0579e-05	498.925	46.966	2.2557	46.966	46.66	48.915	0					474	123	6	0	0	0	0.00033337	5	13640	13241;13245;13442;13640;13837
AITQYIAHTYADK	13	Unmodified	_AITQYIAHTYADK_					0	0	0	0	NbD046807.1;NbD000868.1	NbD046807.1;NbD000868.1	NbD046807.1	MULTI-MSMS	KSI010823_A1_1521_4ul	AvrRpm1 Af1521	747.883	2	747.883	1493.75	-0.20034	-0.00014983	0.32482	0.00024293	0.12448	9.3094e-05	747.883	47.03	1.4883	47.03	46.697	48.185	0					272	80	5	0	0	0	1.3246e-34	3	13264	13264;13463;13661
AITQYIAHTYADK	13	Unmodified	_AITQYIAHTYADK_					0	0	0	0	NbD046807.1;NbD000868.1	NbD046807.1;NbD000868.1	NbD046807.1	MULTI-MSMS	KSI010823_A1_G42E_4ul	AvrRpm1 G42E	498.924	3	498.924	1493.75	0.018981	9.4703e-06	0.21957	0.00010955	0.23855	0.00011902	498.925	46.916	1.6477	46.916	46.623	48.271	0					382	88	6	0	0	0	7.2333e-05	5	13686	13287;13353;13401;13490;13686
AITQYIAHTYADK	13	Unmodified	_AITQYIAHTYADK_					0	0	0	0	NbD046807.1;NbD000868.1	NbD046807.1;NbD000868.1	NbD046807.1	MULTI-MSMS	KSI010823_A1_G42E_4ul	AvrRpm1 G42E	747.883	2	747.883	1493.75	-0.11256	-8.4181e-05	0.34698	0.0002595	0.23442	0.00017532	747.883	46.971	1.4105	46.971	46.677	48.087	0					239	75	5	0	0	0	1.3246e-34	3	13512	13309;13512;13719
AITQYIAHTYADK	13	Unmodified	_AITQYIAHTYADK_					0	0	0	0	NbD046807.1;NbD000868.1	NbD046807.1;NbD000868.1	NbD046807.1	MULTI-SECPEP	KSI010823_A1_G42E_4ul	AvrRpm1 G42E	499.252	3	498.924	1493.75	0.14572	7.2702e-05	-0.36368	-0.00018145	-0.21797	-0.00010875	499.258	49.344	1.1457	49.344	49.186	50.331	0					96	61	2	0	0	0	0.025713	1	14595	14595
AITQYIAHTYADKGNQLLANEPK	23	Unmodified	_AITQYIAHTYADKGNQLLANEPK_					0	0	0	1	NbD046807.1	NbD046807.1	NbD046807.1	MULTI-MSMS	KSI010823_MAMI_1521	MAMI Af1521	640.836	4	640.586	2558.31	-0.11768	-7.5382e-05	0.21631	0.00013856	0.098629	6.3181e-05	640.836	59.756	1.8022	59.756	59.044	60.846	0					446	99	6	0	0	0	4.9344e-33	4	17372	17189;17372;17390;17574
AITQYIAHTYADKGNQLLANEPK	23	Unmodified	_AITQYIAHTYADKGNQLLANEPK_					0	0	0	1	NbD046807.1	NbD046807.1	NbD046807.1	MULTI-MSMS	KSI010823_MAMI_1521	MAMI Af1521	854.112	3	853.778	2558.31	-0.23861	-0.00020372	-0.076503	-6.5316e-05	-0.31511	-0.00026904	853.778	59.803	1.2556	59.803	59.16	60.415	0					186	70	5	0	0	0	1.9074e-60	3	17392	17221;17392;17418
AITQYIAHTYADKGNQLLANEPK	23	Unmodified	_AITQYIAHTYADKGNQLLANEPK_					0	0	0	1	NbD046807.1	NbD046807.1	NbD046807.1	MULTI-MSMS	KSI010823_MAMI_1521	MAMI Af1521	640.837	4	640.586	2558.31	-0.19336	-0.00012386	-0.090859	-5.8203e-05	-0.28422	-0.00018207	640.586	61	0.37984	61	60.773	61.153	0					48	19	4	0	0	0	4.2109e-07	2	17809	17809;17829
AITQYIAHTYADKGNQLLANEPK	23	Unmodified	_AITQYIAHTYADKGNQLLANEPK_					0	0	0	1	NbD046807.1	NbD046807.1	NbD046807.1	MULTI-MSMS	KSI010823_MAMI_G42E	MAMI G42E	640.836	4	640.586	2558.31	0.15605	9.9964e-05	-0.071925	-4.6074e-05	0.084126	5.389e-05	640.836	59.688	1.2402	59.688	59.293	60.533	0					215	66	4	0	0	0	8.9969e-24	3	17269	17088;17269;17318
AITQYIAHTYADKGNQLLANEPK	23	Unmodified	_AITQYIAHTYADKGNQLLANEPK_					0	0	0	1	NbD046807.1	NbD046807.1	NbD046807.1	MULTI-MSMS	KSI010823_MAMI_G42E	MAMI G42E	854.112	3	853.778	2558.31	-0.17763	-0.00015165	-0.049597	-4.2345e-05	-0.22722	-0.000194	854.112	59.692	0.48203	59.692	59.33	59.812	0					95	25	5	0	0	0	2.6402e-12	1	17103	17103
AITQYIAHTYADKGNQLLANEPK	23	Unmodified	_AITQYIAHTYADKGNQLLANEPK_					0	0	0	1	NbD046807.1	NbD046807.1	NbD046807.1	MULTI-MSMS	KSI010823_MAMI+A1_1521	MAMI+AvrRpm1 Af1521	640.836	4	640.586	2558.31	-0.031874	-2.0418e-05	0.098436	6.3057e-05	0.066563	4.2639e-05	641.087	57.591	0.27334	57.591	57.403	57.676	0					40	14	4	0	0	0	1.4166e-07	1	16827	16827
AITQYIAHTYADKGNQLLANEPK	23	Unmodified	_AITQYIAHTYADKGNQLLANEPK_					0	0	0	1	NbD046807.1	NbD046807.1	NbD046807.1	MULTI-MSMS	KSI010823_MAMI+A1_1521	MAMI+AvrRpm1 Af1521	640.836	4	640.586	2558.31	-0.050772	-3.2524e-05	0.14557	9.3248e-05	0.094795	6.0724e-05	640.836	59.611	1.4952	59.611	59.087	60.583	0					334	82	7	0	0	0	3.0869e-24	4	17630	17438;17630;17773;17829
AITQYIAHTYADKGNQLLANEPK	23	Unmodified	_AITQYIAHTYADKGNQLLANEPK_					0	0	0	1	NbD046807.1	NbD046807.1	NbD046807.1	MULTI-MSMS	KSI010823_MAMI+A1_1521	MAMI+AvrRpm1 Af1521	854.112	3	853.778	2558.31	-0.26294	-0.00022449	0.18795	0.00016047	-0.074992	-6.4026e-05	854.447	59.625	0.57243	59.625	59.2	59.773	0					129	30	6	0	0	0	2.1872e-60	2	17608	17454;17608
AITQYIAHTYADKGNQLLANEPK	23	Unmodified	_AITQYIAHTYADKGNQLLANEPK_					0	0	0	1	NbD046807.1	NbD046807.1	NbD046807.1	MSMS	KSI010823_MAMI+A1_1521	MAMI+AvrRpm1 Af1521	853.778	3	853.778	2558.31	NaN	NaN	NaN	NaN	NaN	NaN	NaN	59.867	1	59.867	59.367	60.367	0								0	0	0	1.9717e-42	1	17662	17662
AITQYIAHTYADKGNQLLANEPK	23	Unmodified	_AITQYIAHTYADKGNQLLANEPK_					0	0	0	1	NbD046807.1	NbD046807.1	NbD046807.1	MULTI-MSMS	KSI010823_MAMI+A1_G42E	MAMI+AvrRpm1 G42E	640.836	4	640.586	2558.31	-0.095147	-6.095e-05	0.23375	0.00014974	0.1386	8.8787e-05	640.836	58.715	1.4015	58.715	58.271	59.672	0					302	76	7	0	0	0	1.0507e-24	3	17371	17175;17371;17382
AITQYIAHTYADKGNQLLANEPK	23	Unmodified	_AITQYIAHTYADKGNQLLANEPK_					0	0	0	1	NbD046807.1	NbD046807.1	NbD046807.1	MULTI-MSMS	KSI010823_MAMI+A1_G42E	MAMI+AvrRpm1 G42E	854.112	3	853.778	2558.31	0.00083887	7.1621e-07	-0.18436	-0.0001574	-0.18352	-0.00015668	854.112	58.771	0.91377	58.771	58.29	59.204	0					154	50	5	0	0	0	2.9386e-73	3	17329	17196;17329;17392
AITQYIAHTYADKGNQLLANEPK	23	Unmodified	_AITQYIAHTYADKGNQLLANEPK_					0	0	0	1	NbD046807.1	NbD046807.1	NbD046807.1	MSMS	KSI010823_MAMI+A1_G42E	MAMI+AvrRpm1 G42E	853.778	3	853.778	2558.31	NaN	NaN	NaN	NaN	NaN	NaN	NaN	59.004	1	59.004	58.504	59.504	0								0	0	0	3.1694e-42	1	17407	17407
AITQYIAHTYADKGNQLLANEPK	23	Unmodified	_AITQYIAHTYADKGNQLLANEPK_					0	0	0	1	NbD046807.1	NbD046807.1	NbD046807.1	MULTI-MSMS	KSI010823_A1_1521_4ul	AvrRpm1 Af1521	641.087	4	640.586	2558.31	-0.22411	-0.00014356	0.50657	0.0003245	0.28246	0.00018094	640.837	59.06	1.4217	59.06	58.504	59.925	0					292	80	5	0	0	0	1.5784e-27	4	17751	17751;17950;18060;18176
AITQYIAHTYADKGNQLLANEPK	23	Unmodified	_AITQYIAHTYADKGNQLLANEPK_					0	0	0	1	NbD046807.1	NbD046807.1	NbD046807.1	MULTI-MSMS	KSI010823_A1_1521_4ul	AvrRpm1 Af1521	854.113	3	853.778	2558.31	-0.17822	-0.00015216	-0.010098	-8.6211e-06	-0.18832	-0.00016078	854.113	59.045	0.90124	59.045	58.579	59.48	0					146	52	4	0	0	0	1.2722e-87	2	17955	17761;17955
AITQYIAHTYADKGNQLLANEPK	23	Unmodified	_AITQYIAHTYADKGNQLLANEPK_					0	0	0	1	NbD046807.1	NbD046807.1	NbD046807.1	MULTI-MSMS	KSI010823_A1_G42E_4ul	AvrRpm1 G42E	640.836	4	640.586	2558.31	-0.13775	-8.8243e-05	0.2807	0.00017981	0.14294	9.1567e-05	640.836	58.937	1.0664	58.937	58.519	59.585	0					245	59	6	0	0	0	1.2961e-27	3	17781	17781;17937;17987
AITQYIAHTYADKGNQLLANEPK	23	Unmodified	_AITQYIAHTYADKGNQLLANEPK_					0	0	0	1	NbD046807.1	NbD046807.1	NbD046807.1	MULTI-MSMS	KSI010823_A1_G42E_4ul	AvrRpm1 G42E	854.112	3	853.778	2558.31	-0.27767	-0.00023707	0.10722	9.1546e-05	-0.17044	-0.00014552	854.113	58.918	0.65696	58.918	58.556	59.213	0					146	37	5	0	0	0	7.5543e-103	2	17797	17797;17939
AITQYIAHTYADKGNQLLANEPK	23	Unmodified	_AITQYIAHTYADKGNQLLANEPK_					0	0	0	1	NbD046807.1	NbD046807.1	NbD046807.1	MSMS	KSI010823_A1_G42E_4ul	AvrRpm1 G42E	853.777	3	853.778	2558.31	NaN	NaN	NaN	NaN	NaN	NaN	NaN	59.226	1	59.226	58.726	59.726	0								0	0	0	6.7138e-36	1	18009	18009
AITQYIAHTYADKGNQLLANEPQK	24	Unmodified	_AITQYIAHTYADKGNQLLANEPQK_					0	0	0	1	NbD000868.1	NbD000868.1	NbD000868.1	MULTI-MSMS	KSI010823_MAMI_1521	MAMI Af1521	672.851	4	672.6	2686.37	0.016005	1.0765e-05	0.016016	1.0773e-05	0.032021	2.1537e-05	672.851	58.48	1.5971	58.48	58.042	59.639	0					469	84	8	0	0	0	2.1836e-40	4	16989	16796;16989;17187;17205
AITQYIAHTYADKGNQLLANEPQK	24	Unmodified	_AITQYIAHTYADKGNQLLANEPQK_					0	0	0	1	NbD000868.1	NbD000868.1	NbD000868.1	MULTI-MSMS	KSI010823_MAMI_1521	MAMI Af1521	896.798	3	896.464	2686.37	-0.34769	-0.0003117	0.18057	0.00016188	-0.16712	-0.00014982	896.799	58.502	1.2366	58.502	58.061	59.298	0					282	64	6	0	0	0	9.1467e-81	2	17009	16815;17009
AITQYIAHTYADKGNQLLANEPQK	24	Unmodified	_AITQYIAHTYADKGNQLLANEPQK_					0	0	0	1	NbD000868.1	NbD000868.1	NbD000868.1	MULTI-MSMS	KSI010823_MAMI_G42E	MAMI G42E	672.851	4	672.6	2686.37	0.029143	1.9602e-05	-0.14329	-9.6377e-05	-0.11415	-7.6776e-05	672.851	58.66	1.4579	58.66	58.196	59.654	0					355	76	6	0	0	0	6.9898e-57	4	16873	16681;16873;16998;17066
AITQYIAHTYADKGNQLLANEPQK	24	Unmodified	_AITQYIAHTYADKGNQLLANEPQK_					0	0	0	1	NbD000868.1	NbD000868.1	NbD000868.1	MULTI-MSMS	KSI010823_MAMI_G42E	MAMI G42E	896.798	3	896.464	2686.37	-0.27932	-0.0002504	-0.071563	-6.4154e-05	-0.35089	-0.00031456	896.799	58.678	0.98947	58.678	58.267	59.257	0					217	51	5	0	0	0	1.1874e-35	2	16908	16716;16908
AITQYIAHTYADKGNQLLANEPQK	24	Unmodified	_AITQYIAHTYADKGNQLLANEPQK_					0	0	0	1	NbD000868.1	NbD000868.1	NbD000868.1	MULTI-MSMS	KSI010823_MAMI+A1_1521	MAMI+AvrRpm1 Af1521	672.851	4	672.6	2686.37	0.016832	1.1321e-05	-0.11663	-7.8446e-05	-0.0998	-6.7125e-05	672.851	58.517	1.6054	58.517	57.953	59.558	0					423	83	7	0	0	0	4.046e-41	3	17217	17022;17217;17398
AITQYIAHTYADKGNQLLANEPQK	24	Unmodified	_AITQYIAHTYADKGNQLLANEPQK_					0	0	0	1	NbD000868.1	NbD000868.1	NbD000868.1	MULTI-MSMS	KSI010823_MAMI+A1_1521	MAMI+AvrRpm1 Af1521	896.798	3	896.464	2686.37	-0.27228	-0.00024409	-0.21319	-0.00019112	-0.48547	-0.00043521	896.799	58.548	1.1727	58.548	58.084	59.257	0					252	60	6	0	0	0	2.7002e-147	2	17245	17051;17245
AITQYIAHTYADKGNQLLANEPQK	24	Unmodified	_AITQYIAHTYADKGNQLLANEPQK_					0	0	0	1	NbD000868.1	NbD000868.1	NbD000868.1	MULTI-MSMS	KSI010823_MAMI+A1_G42E	MAMI+AvrRpm1 G42E	672.85	4	672.6	2686.37	-0.12441	-8.3678e-05	0.0089564	6.0241e-06	-0.11545	-7.7654e-05	672.851	57.557	1.5534	57.557	57.019	58.573	0					430	82	7	0	0	0	4.2107e-41	4	16921	16741;16921;17118;17226
AITQYIAHTYADKGNQLLANEPQK	24	Unmodified	_AITQYIAHTYADKGNQLLANEPQK_					0	0	0	1	NbD000868.1	NbD000868.1	NbD000868.1	MULTI-MSMS	KSI010823_MAMI+A1_G42E	MAMI+AvrRpm1 G42E	896.798	3	896.464	2686.37	-0.40531	-0.00036335	-0.027711	-2.4842e-05	-0.43303	-0.00038819	896.799	57.572	1.1778	57.572	57.15	58.328	0					282	62	6	0	0	0	1.4718e-80	2	16956	16770;16956
AITQYIAHTYADKGNQLLANEPQK	24	Unmodified	_AITQYIAHTYADKGNQLLANEPQK_					0	0	0	1	NbD000868.1	NbD000868.1	NbD000868.1	MULTI-SECPEP	KSI010823_MAMI+A1_G42E	MAMI+AvrRpm1 G42E	672.335	4	672.6	2686.37	0.28578	0.00019222	-2.189	-0.0014723	-1.9032	-0.0012801	673.101	58.747	0.1832	58.747	58.573	58.756	0					12	9	2	0	0	0	0.0047337	1	17307	17307
AITQYIAHTYADKGNQLLANEPQK	24	Unmodified	_AITQYIAHTYADKGNQLLANEPQK_					0	0	0	1	NbD000868.1	NbD000868.1	NbD000868.1	MULTI-MSMS	KSI010823_A1_1521_4ul	AvrRpm1 Af1521	672.85	4	672.6	2686.37	-0.038851	-2.6131e-05	-0.21704	-0.00014598	-0.25589	-0.00017211	672.851	57.764	1.7225	57.764	57.154	58.877	0					477	92	7	0	0	0	4.046e-41	4	17441	17256;17441;17636;17823
AITQYIAHTYADKGNQLLANEPQK	24	Unmodified	_AITQYIAHTYADKGNQLLANEPQK_					0	0	0	1	NbD000868.1	NbD000868.1	NbD000868.1	MULTI-MSMS	KSI010823_A1_1521_4ul	AvrRpm1 Af1521	896.798	3	896.464	2686.37	-0.36826	-0.00033013	-0.17039	-0.00015275	-0.53864	-0.00048287	896.799	57.792	1.4251	57.792	57.248	58.673	0					331	76	6	0	0	0	5.4366e-148	3	17473	17284;17473;17640
AITQYIAHTYADKGNQLLANEPQK	24	Unmodified	_AITQYIAHTYADKGNQLLANEPQK_					0	0	0	1	NbD000868.1	NbD000868.1	NbD000868.1	MULTI-MSMS	KSI010823_A1_G42E_4ul	AvrRpm1 G42E	672.851	4	672.6	2686.37	-0.16652	-0.000112	-0.10086	-6.7839e-05	-0.26738	-0.00017984	672.851	57.745	1.6622	57.745	57.136	58.798	0					440	88	7	0	0	0	9.65e-48	4	17508	17329;17508;17707;17738
AITQYIAHTYADKGNQLLANEPQK	24	Unmodified	_AITQYIAHTYADKGNQLLANEPQK_					0	0	0	1	NbD000868.1	NbD000868.1	NbD000868.1	MULTI-MSMS	KSI010823_A1_G42E_4ul	AvrRpm1 G42E	896.798	3	896.464	2686.37	-0.43602	-0.00039088	-0.08327	-7.4649e-05	-0.51929	-0.00046553	896.799	57.76	1.084	57.76	57.304	58.388	0					273	57	6	0	0	0	2.1522e-147	3	17535	17343;17535;17645
AIVLDSENLVPK	12	Unmodified	_AIVLDSENLVPK_					0	0	0	0	NbD046450.1	NbD046450.1	NbD046450.1	MSMS	KSI010823_A1_1521_4ul	AvrRpm1 Af1521	649.372	2	649.372	1296.73	NaN	NaN	NaN	NaN	NaN	NaN	NaN	66.158	1	66.158	65.658	66.658	0								0	0	0	0.018207	1	20541	20541
AIVLDSENLVPK	12	Unmodified	_AIVLDSENLVPK_					0	0	0	0	NbD046450.1	NbD046450.1	NbD046450.1	MULTI-MSMS	KSI010823_A1_G42E_4ul	AvrRpm1 G42E	649.372	2	649.372	1296.73	0.15096	9.8032e-05	-0.40433	-0.00026256	-0.25336	-0.00016453	649.372	66	0.25659	66	65.946	66.202	0					18	13	2	0	0	0	0.001434	1	20527	20527
AIVNAANER	9	Unmodified	_AIVNAANER_					0	0	0	0	GST-Af1521_K35E_G42E_Y145R;GST-Af1521_K35E_Y145R	GST-Af1521_K35E_G42E_Y145R;GST-Af1521_K35E_Y145R	GST-Af1521_K35E_G42E_Y145R	MULTI-MSMS	KSI010823_MAMI_1521	MAMI Af1521	479.244	2	479.259	956.504	-0.042813	-2.0519e-05	-0.32012	-0.00015342	-0.36294	-0.00017394	479.259	29.933	4.0106	29.933	29.672	33.683	0					636	236	5	0	0	0	4.6344e-08	1	6564	6564
AIVNAANER	9	Unmodified	_AIVNAANER_					0	0	0	0	GST-Af1521_K35E_G42E_Y145R;GST-Af1521_K35E_Y145R	GST-Af1521_K35E_G42E_Y145R;GST-Af1521_K35E_Y145R	GST-Af1521_K35E_G42E_Y145R	MULTI-SECPEP	KSI010823_MAMI_1521	MAMI Af1521	479.751	2	479.259	956.504	-0.18352	-8.7954e-05	0.25831	0.0001238	0.074792	3.5845e-05	479.259	34.417	0.73453	34.417	34.322	35.056	0					66	43	2	0	0	0	0.04759	1	8211	8211
AIVNAANER	9	Unmodified	_AIVNAANER_					0	0	0	0	GST-Af1521_K35E_G42E_Y145R;GST-Af1521_K35E_Y145R	GST-Af1521_K35E_G42E_Y145R;GST-Af1521_K35E_Y145R	GST-Af1521_K35E_G42E_Y145R	MULTI-SECPEP	KSI010823_MAMI_G42E	MAMI G42E	479.751	2	479.259	956.504	0.019135	9.1705e-06	0.16163	7.7462e-05	0.18076	8.6632e-05	479.259	29.943	2.6558	29.943	29.72	32.375	0					364	156	3	0	0	0	0.00022224	1	6693	6693
AIVNAANER	9	Unmodified	_AIVNAANER_					0	0	0	0	GST-Af1521_K35E_G42E_Y145R;GST-Af1521_K35E_Y145R	GST-Af1521_K35E_G42E_Y145R;GST-Af1521_K35E_Y145R	GST-Af1521_K35E_G42E_Y145R	MULTI-SECPEP	KSI010823_MAMI_G42E	MAMI G42E	478.755	2	479.259	956.504	-0.1829	-8.7658e-05	0.06361	3.0486e-05	-0.11929	-5.7173e-05	479.259	29.08	0.92731	29.08	28.883	29.81	0					275	63	5	0	0	0	2.9553e-06	1	6015	6015
AIVNAANER	9	Unmodified	_AIVNAANER_					0	0	0	0	GST-Af1521_K35E_G42E_Y145R;GST-Af1521_K35E_Y145R	GST-Af1521_K35E_G42E_Y145R;GST-Af1521_K35E_Y145R	GST-Af1521_K35E_G42E_Y145R	MULTI-SECPEP	KSI010823_MAMI_G42E	MAMI G42E	479.76	2	479.259	956.504	-0.12742	-6.1065e-05	0.024824	1.1897e-05	-0.10259	-4.9168e-05	479.259	33.824	0.22733	33.824	33.739	33.966	0					17	11	2	0	0	0	0.051024	1	7675	7675
AIVNAANER	9	Unmodified	_AIVNAANER_					0	0	0	0	GST-Af1521_K35E_G42E_Y145R;GST-Af1521_K35E_Y145R	GST-Af1521_K35E_G42E_Y145R;GST-Af1521_K35E_Y145R	GST-Af1521_K35E_G42E_Y145R	MULTI-SECPEP	KSI010823_MAMI+A1_1521	MAMI+AvrRpm1 Af1521	478.755	2	479.259	956.504	-0.029677	-1.4223e-05	-0.93387	-0.00044757	-0.96355	-0.00046179	479.259	29.372	2.3829	29.372	29.22	31.603	0					441	138	6	0	0	0	7.4589e-05	1	6411	6411
AIVNAANER	9	Unmodified	_AIVNAANER_					0	0	0	0	GST-Af1521_K35E_G42E_Y145R;GST-Af1521_K35E_Y145R	GST-Af1521_K35E_G42E_Y145R;GST-Af1521_K35E_Y145R	GST-Af1521_K35E_G42E_Y145R	MULTI-SECPEP	KSI010823_MAMI+A1_1521	MAMI+AvrRpm1 Af1521	958.011	1	957.511	956.504	-0.33696	-0.00032264	-0.97152	-0.00093024	-1.3085	-0.0012529	957.51	29.374	0.55154	29.374	29.258	29.809	0					89	36	4	0	0	0	5.3001e-15	1	6425	6425
AIVNAANER	9	Unmodified	_AIVNAANER_					0	0	0	0	GST-Af1521_K35E_G42E_Y145R;GST-Af1521_K35E_Y145R	GST-Af1521_K35E_G42E_Y145R;GST-Af1521_K35E_Y145R	GST-Af1521_K35E_G42E_Y145R	MULTI-MSMS	KSI010823_MAMI+A1_G42E	MAMI+AvrRpm1 G42E	479.244	2	479.259	956.504	0.11947	5.7258e-05	-0.26042	-0.00012481	-0.14095	-6.755e-05	479.259	28.597	0.82231	28.597	28.382	29.205	0					254	55	5	0	0	0	2.2235e-08	1	6147	6147
AIVNAANER	9	Unmodified	_AIVNAANER_					0	0	0	0	GST-Af1521_K35E_G42E_Y145R;GST-Af1521_K35E_Y145R	GST-Af1521_K35E_G42E_Y145R;GST-Af1521_K35E_Y145R	GST-Af1521_K35E_G42E_Y145R	MULTI-SECPEP	KSI010823_MAMI+A1_G42E	MAMI+AvrRpm1 G42E	479.751	2	479.259	956.504	0.15148	7.2598e-05	0.092787	4.4469e-05	0.24427	0.00011707	479.259	29.348	1.1388	29.348	29.186	30.325	0					163	63	3	0	0	0	0.00010122	1	6648	6648
AIVNAANER	9	Unmodified	_AIVNAANER_					0	0	0	0	GST-Af1521_K35E_G42E_Y145R;GST-Af1521_K35E_Y145R	GST-Af1521_K35E_G42E_Y145R;GST-Af1521_K35E_Y145R	GST-Af1521_K35E_G42E_Y145R	MULTI-MSMS	KSI010823_A1_1521_4ul	AvrRpm1 Af1521	479.761	2	479.259	956.504	0.11243	5.3882e-05	-0.097356	-4.6659e-05	0.015071	7.2229e-06	479.259	28.076	0.29891	28.076	27.882	28.181	0					32	15	3	0	0	0	0.0015773	1	6222	6222
AIVNAANER	9	Unmodified	_AIVNAANER_					0	0	0	0	GST-Af1521_K35E_G42E_Y145R;GST-Af1521_K35E_Y145R	GST-Af1521_K35E_G42E_Y145R;GST-Af1521_K35E_Y145R	GST-Af1521_K35E_G42E_Y145R	MULTI-SECPEP	KSI010823_A1_1521_4ul	AvrRpm1 Af1521	478.754	2	479.259	956.504	0.29005	0.00013901	-0.38157	-0.00018287	-0.091525	-4.3864e-05	479.259	28.684	2.6814	28.684	28.497	31.178	0					486	152	6	0	0	0	2.9553e-06	1	6485	6485
AIVNAANER	9	Unmodified	_AIVNAANER_					0	0	0	0	GST-Af1521_K35E_G42E_Y145R;GST-Af1521_K35E_Y145R	GST-Af1521_K35E_G42E_Y145R;GST-Af1521_K35E_Y145R	GST-Af1521_K35E_G42E_Y145R	MULTI-SECPEP	KSI010823_A1_1521_4ul	AvrRpm1 Af1521	479.751	2	479.259	956.504	0.28878	0.0001384	-0.19116	-9.1616e-05	0.097622	4.6786e-05	479.259	31.662	1.3319	31.662	31.178	32.51	0					99	70	2	0	0	0	0.041103	1	7394	7394
AIVNAANER	9	Unmodified	_AIVNAANER_					0	0	0	0	GST-Af1521_K35E_G42E_Y145R;GST-Af1521_K35E_Y145R	GST-Af1521_K35E_G42E_Y145R;GST-Af1521_K35E_Y145R	GST-Af1521_K35E_G42E_Y145R	MULTI-MSMS	KSI010823_A1_G42E_4ul	AvrRpm1 G42E	479.243	2	479.259	956.504	0.16826	8.0642e-05	-0.62483	-0.00029946	-0.45657	-0.00021881	479.259	28.667	2.1255	28.667	28.45	30.576	0					500	125	6	0	0	0	2.9513e-07	1	6655	6655
AIVNAANERLEHGGEVAYAIAK	22	Unmodified	_AIVNAANERLEHGGEVAYAIAK_					0	0	0	1	GST-Af1521_K35E_G42E_Y145R	GST-Af1521_K35E_G42E_Y145R	GST-Af1521_K35E_G42E_Y145R	MULTI-MSMS	KSI010823_MAMI_G42E	MAMI G42E	575.308	4	574.807	2295.2	0.087122	5.0078e-05	-0.19498	-0.00011208	-0.10786	-6.1998e-05	575.057	53.335	0.88289	53.335	53.105	53.988	0					140	48	4	0	0	0	8.7961e-05	3	14824	14809;14824;15007
AIVNAANERLEHGGEVAYAIAK	22	Unmodified	_AIVNAANERLEHGGEVAYAIAK_					0	0	0	1	GST-Af1521_K35E_G42E_Y145R	GST-Af1521_K35E_G42E_Y145R	GST-Af1521_K35E_G42E_Y145R	MULTI-MSMS	KSI010823_MAMI+A1_G42E	MAMI+AvrRpm1 G42E	574.806	4	574.807	2295.2	-0.40274	-0.0002315	0.21364	0.0001228	-0.18911	-0.0001087	575.057	52.364	0.50222	52.364	52.002	52.504	0					62	28	3	0	0	0	1.8823e-07	2	14884	14853;14884
AIVNAANERLEHGGGVAYAIAK	22	Unmodified	_AIVNAANERLEHGGGVAYAIAK_					0	0	0	1	GST-Af1521_K35E_Y145R	GST-Af1521_K35E_Y145R	GST-Af1521_K35E_Y145R	MULTI-MSMS	KSI010823_MAMI_1521	MAMI Af1521	557.052	4	556.801	2223.18	-0.16747	-9.325e-05	0.099146	5.5205e-05	-0.068327	-3.8045e-05	557.052	50.368	0.69123	50.368	50.15	50.842	0					131	38	5	0	0	0	2.7405e-07	3	13889	13873;13889;14064
AIVNAANERLEHGGGVAYAIAK	22	Unmodified	_AIVNAANERLEHGGGVAYAIAK_					0	0	0	1	GST-Af1521_K35E_Y145R	GST-Af1521_K35E_Y145R	GST-Af1521_K35E_Y145R	MSMS	KSI010823_MAMI_1521	MAMI Af1521	742.067	3	742.066	2223.18	NaN	NaN	NaN	NaN	NaN	NaN	NaN	50.288	1	50.288	49.788	50.788	0								0	0	0	0.041565	1	13904	13904
AIVSDFITSLSSSTPSK	17	Unmodified	_AIVSDFITSLSSSTPSK_					0	0	0	0	NbD019068.1;NbD033700.1;NbD033696.1;NbD019067.1	NbD019068.1	NbD019068.1	MULTI-SECPEP	KSI010823_A1_G42E_4ul	AvrRpm1 G42E	870.921	2	870.457	1738.9	-0.095733	-8.3331e-05	0.37718	0.00032832	0.28145	0.00024499	870.457	80.893	0.34325	80.893	80.723	81.066	0					30	18	3	0	0	0	1.0763e-05	1	25926	25926
AIVWSGEELGAK	12	Unmodified	_AIVWSGEELGAK_					0	0	0	0	NbE03059857.1;NbD044251.1;NbD030619.1	NbE03059857.1	NbE03059857.1	MULTI-MSMS	KSI010823_A1_G42E_4ul	AvrRpm1 G42E	630.335	2	630.335	1258.66	-0.053862	-3.3951e-05	0.093323	5.8825e-05	0.039461	2.4873e-05	630.335	59.728	0.22693	59.728	59.603	59.83	0					23	11	3	0	0	0	0.011936	1	18208	18208
AKEQVCEMLK	10	Oxidation (M)	_AKEQVCEM(Oxidation (M))LK_		AKEQVCEM(1)LK		AKEQVCEM(81)LK	0	0	1	1	NbD022653.1	NbD022653.1	NbD022653.1	MULTI-MSMS	KSI010823_MAMI_1521	MAMI Af1521	418.208	3	417.874	1250.6	0.13843	5.7846e-05	0.25368	0.00010601	0.39211	0.00016385	417.874	26.388	0.44153	26.388	26.123	26.564	0					79	29	4	0	0	0	0.0040315	1	5161	5161
AKEQVCEMLK	10	Oxidation (M)	_AKEQVCEM(Oxidation (M))LK_		AKEQVCEM(1)LK		AKEQVCEM(140)LK	0	0	1	1	NbD022653.1	NbD022653.1	NbD022653.1	MULTI-MSMS	KSI010823_MAMI_1521	MAMI Af1521	626.307	2	626.307	1250.6	-0.18293	-0.00011457	0.29606	0.00018542	0.11313	7.0856e-05	626.809	26.37	0.26801	26.37	26.246	26.514	0					29	16	2	0	0	0	0.0030211	1	5168	5168
AKEQVCEMLK	10	Oxidation (M)	_AKEQVCEM(Oxidation (M))LK_		AKEQVCEM(1)LK		AKEQVCEM(110)LK	0	0	1	1	NbD022653.1	NbD022653.1	NbD022653.1	MULTI-MSMS	KSI010823_MAMI+A1_1521	MAMI+AvrRpm1 Af1521	626.307	2	626.307	1250.6	-0.01928	-1.2075e-05	-0.36242	-0.00022699	-0.3817	-0.00023906	626.307	26.494	0.33431	26.494	26.301	26.635	0					73	18	5	0	0	0	0.0090847	1	5322	5322
AKEQVCEMLK	10	Oxidation (M)	_AKEQVCEM(Oxidation (M))LK_		AKEQVCEM(1)LK		AKEQVCEM(52)LK	0	0	1	1	NbD022653.1	NbD022653.1	NbD022653.1	MULTI-MSMS	KSI010823_MAMI+A1_1521	MAMI+AvrRpm1 Af1521	417.874	3	417.874	1250.6	0.045988	1.9217e-05	-0.18646	-7.7919e-05	-0.14048	-5.8702e-05	417.874	30.194	0.75961	30.194	29.48	30.24	0					96	42	3	0	0	0	0.020528	1	6697	6697
AKEQVCEMLK	10	Oxidation (M)	_AKEQVCEM(Oxidation (M))LK_		AKEQVCEM(1)LK		AKEQVCEM(82)LK	0	0	1	1	NbD022653.1	NbD022653.1	NbD022653.1	MULTI-MSMS	KSI010823_MAMI+A1_1521	MAMI+AvrRpm1 Af1521	417.874	3	417.874	1250.6	0.27508	0.00011495	-0.20834	-8.7062e-05	0.066732	2.7885e-05	417.874	30.41	1.1975	30.41	30.226	31.423	0					171	64	3	0	0	0	0.0036317	2	6889	6889;7082
AKEQVCEMLK	10	Oxidation (M)	_AKEQVCEM(Oxidation (M))LK_		AKEQVCEM(1)LK		AKEQVCEM(54)LK	0	0	1	1	NbD022653.1	NbD022653.1	NbD022653.1	MULTI-MSMS	KSI010823_MAMI+A1_1521	MAMI+AvrRpm1 Af1521	418.208	3	417.874	1250.6	0.1894	7.9144e-05	-0.20343	-8.5007e-05	-0.014032	-5.8638e-06	417.874	31.774	1.2847	31.774	31.233	32.518	0					151	68	3	0	0	0	0.017117	1	7269	7269
AKEQVCEMLK	10	Oxidation (M)	_AKEQVCEM(Oxidation (M))LK_		AKEQVCEM(1)LK		AKEQVCEM(53)LK	0	0	1	1	NbD022653.1	NbD022653.1	NbD022653.1	MULTI-MSMS	KSI010823_MAMI+A1_1521	MAMI+AvrRpm1 Af1521	418.208	3	417.874	1250.6	0.18927	7.909e-05	0.029441	1.2303e-05	0.21871	9.1393e-05	418.208	32.736	0.7316	32.736	32.518	33.249	0					66	38	2	0	0	0	0.017636	1	7667	7667
AKEQVCEMLK	10	Oxidation (M)	_AKEQVCEM(Oxidation (M))LK_		AKEQVCEM(1)LK		AKEQVCEM(82)LK	0	0	1	1	NbD022653.1	NbD022653.1	NbD022653.1	MSMS	KSI010823_MAMI+A1_1521	MAMI+AvrRpm1 Af1521	626.307	2	626.307	1250.6	NaN	NaN	NaN	NaN	NaN	NaN	NaN	31.718	1	31.718	31.218	32.218	0								0	0	0	0.043926	1	7257	7257
AKEQVCEMLK	10	Oxidation (M)	_AKEQVCEM(Oxidation (M))LK_		AKEQVCEM(1)LK		AKEQVCEM(120)LK	0	0	1	1	NbD022653.1	NbD022653.1	NbD022653.1	MULTI-MSMS	KSI010823_MAMI+A1_G42E	MAMI+AvrRpm1 G42E	626.307	2	626.307	1250.6	0.0035012	2.1928e-06	-0.14397	-9.017e-05	-0.14047	-8.7977e-05	626.307	25.52	0.36197	25.52	25.281	25.643	0					64	21	4	0	0	0	0.0068344	1	5014	5014
AKEQVCEMLK	10	Oxidation (M)	_AKEQVCEM(Oxidation (M))LK_		AKEQVCEM(1)LK		AKEQVCEM(55)LK	0	0	1	1	NbD022653.1	NbD022653.1	NbD022653.1	MULTI-MSMS	KSI010823_MAMI+A1_G42E	MAMI+AvrRpm1 G42E	417.874	3	417.874	1250.6	0.60634	0.00025337	-0.37276	-0.00015577	0.23358	9.7606e-05	417.874	29.402	1.37	29.402	28.921	30.291	0					118	75	2	0	0	0	0.016399	1	6633	6633
AKEQVCEMLK	10	Oxidation (M)	_AKEQVCEM(Oxidation (M))LK_		AKEQVCEM(1)LK		AKEQVCEM(220)LK	0	0	1	1	NbD022653.1	NbD022653.1	NbD022653.1	MULTI-MSMS	KSI010823_A1_1521_4ul	AvrRpm1 Af1521	626.307	2	626.307	1250.6	0.085277	5.3409e-05	-0.2561	-0.00016039	-0.17082	-0.00010699	626.307	25.34	0.50959	25.34	25.14	25.649	0					81	26	4	0	0	0	3.8068e-15	1	5189	5189
AKEQVCEMLK	10	Oxidation (M)	_AKEQVCEM(Oxidation (M))LK_		AKEQVCEM(1)LK		AKEQVCEM(72)LK	0	0	1	1	NbD022653.1	NbD022653.1	NbD022653.1	MULTI-MSMS	KSI010823_A1_1521_4ul	AvrRpm1 Af1521	417.874	3	417.874	1250.6	0.26489	0.00011069	0.06985	2.9188e-05	0.33474	0.00013988	417.874	29.337	0.86163	29.337	29.06	29.922	0					101	45	3	0	0	0	0.0062897	2	6713	6713;6909
AKEQVCEMLK	10	Oxidation (M)	_AKEQVCEM(Oxidation (M))LK_		AKEQVCEM(1)LK		AKEQVCEM(92)LK	0	0	1	1	NbD022653.1	NbD022653.1	NbD022653.1	MULTI-MSMS	KSI010823_A1_1521_4ul	AvrRpm1 Af1521	417.874	3	417.874	1250.6	0.044613	1.8643e-05	-0.67982	-0.00028408	-0.6352	-0.00026544	417.874	30.739	1.2415	30.739	29.884	31.125	0					192	65	5	0	0	0	0.0014258	2	7102	7102;7293
AKEQVCEMLK	10	Oxidation (M)	_AKEQVCEM(Oxidation (M))LK_		AKEQVCEM(1)LK		AKEQVCEM(170)LK	0	0	1	1	NbD022653.1	NbD022653.1	NbD022653.1	MULTI-MSMS	KSI010823_A1_1521_4ul	AvrRpm1 Af1521	626.307	2	626.307	1250.6	-0.023027	-1.4422e-05	-0.0082331	-5.1565e-06	-0.03126	-1.9579e-05	626.307	30.686	1.0222	30.686	29.808	30.83	0					106	53	3	0	0	0	4.8295e-05	1	7104	7104
AKEQVCEMLK	10	Oxidation (M)	_AKEQVCEM(Oxidation (M))LK_		AKEQVCEM(1)LK		AKEQVCEM(78)LK	0	0	1	1	NbD022653.1	NbD022653.1	NbD022653.1	MULTI-MSMS	KSI010823_A1_1521_4ul	AvrRpm1 Af1521	417.874	3	417.874	1250.6	0.10627	4.4406e-05	0.011538	4.8216e-06	0.1178	4.9227e-05	417.874	31.406	0.63487	31.406	31.125	31.76	0					83	33	3	0	0	0	0.004653	1	7478	7478
AKEQVCEMLK	10	Oxidation (M)	_AKEQVCEM(Oxidation (M))LK_		AKEQVCEM(1)LK		AKEQVCEM(180)LK	0	0	1	1	NbD022653.1	NbD022653.1	NbD022653.1	MULTI-MSMS	KSI010823_A1_G42E_4ul	AvrRpm1 G42E	626.307	2	626.307	1250.6	0.2106	0.0001319	-0.36953	-0.00023144	-0.15893	-9.9539e-05	626.307	25.388	0.36849	25.388	25.206	25.574	0					66	19	5	0	0	0	4.2054e-07	1	5249	5249
AKEQVCEMLK	10	Oxidation (M)	_AKEQVCEM(Oxidation (M))LK_		AKEQVCEM(1)LK		AKEQVCEM(130)LK	0	0	1	1	NbD022653.1	NbD022653.1	NbD022653.1	MULTI-MSMS	KSI010823_A1_G42E_4ul	AvrRpm1 G42E	626.307	2	626.307	1250.6	0.06156	3.8555e-05	-0.097068	-6.0794e-05	-0.035508	-2.2239e-05	626.307	28.564	0.20496	28.564	28.375	28.58	0					15	10	2	0	0	0	0.0048887	1	6450	6450
AKEQVCEMLK	10	Oxidation (M)	_AKEQVCEM(Oxidation (M))LK_		AKEQVCEM(1)LK		AKEQVCEM(57)LK	0	0	1	1	NbD022653.1	NbD022653.1	NbD022653.1	MULTI-MSMS	KSI010823_A1_G42E_4ul	AvrRpm1 G42E	417.874	3	417.874	1250.6	0.11191	4.6765e-05	-0.07024	-2.9351e-05	0.041673	1.7414e-05	417.874	28.883	0.93663	28.883	28.77	29.707	0					105	50	3	0	0	0	0.015229	1	6600	6600
AKEQVCEMLK	10	Oxidation (M)	_AKEQVCEM(Oxidation (M))LK_		AKEQVCEM(1)LK		AKEQVCEM(110)LK	0	0	1	1	NbD022653.1	NbD022653.1	NbD022653.1	MULTI-MSMS	KSI010823_A1_G42E_4ul	AvrRpm1 G42E	626.307	2	626.307	1250.6	0.0075856	4.7509e-06	-0.040073	-2.5098e-05	-0.032487	-2.0347e-05	626.307	30.623	0.92738	30.623	29.819	30.746	0					80	48	2	0	0	0	0.0087281	1	7094	7094
AKEQVCEMLK	10	Oxidation (M)	_AKEQVCEM(Oxidation (M))LK_		AKEQVCEM(1)LK		AKEQVCEM(92)LK	0	0	1	1	NbD022653.1	NbD022653.1	NbD022653.1	MULTI-MSMS	KSI010823_A1_G42E_4ul	AvrRpm1 G42E	417.874	3	417.874	1250.6	0.12008	5.0177e-05	0.0031883	1.3323e-06	0.12327	5.151e-05	417.874	30.528	1.3789	30.528	29.726	31.105	0					174	72	3	0	0	0	0.0014258	1	7117	7117
AKEQVCEMLK	10	Oxidation (M)	_AKEQVCEM(Oxidation (M))LK_		AKEQVCEM(1)LK		AKEQVCEM(49)LK	0	0	1	1	NbD022653.1	NbD022653.1	NbD022653.1	MULTI-MSMS	KSI010823_A1_G42E_4ul	AvrRpm1 G42E	417.874	3	417.874	1250.6	0.12468	5.2101e-05	-0.12576	-5.2553e-05	-0.0010813	-4.5184e-07	417.874	31.493	1.1355	31.493	31.105	32.24	0					128	60	3	0	0	0	0.025561	1	7563	7563
AKEQVCEMLK	10	Unmodified	_AKEQVCEMLK_					0	0	0	1	NbD022653.1	NbD022653.1	NbD022653.1	MULTI-MSMS	KSI010823_MAMI+A1_1521	MAMI+AvrRpm1 Af1521	412.542	3	412.542	1234.6	-0.11134	-4.5932e-05	0.50738	0.00020932	0.39605	0.00016339	412.542	35.099	0.26685	35.099	34.943	35.21	0					22	14	2	0	0	0	0.0013848	1	8486	8486
AKEQVCEMLK	10	Unmodified	_AKEQVCEMLK_					0	0	0	1	NbD022653.1	NbD022653.1	NbD022653.1	MULTI-MSMS	KSI010823_A1_1521_4ul	AvrRpm1 Af1521	412.877	3	412.542	1234.6	0.042154	1.739e-05	0.21423	8.838e-05	0.25639	0.00010577	412.877	34.096	0.2587	34.096	33.975	34.234	0					23	13	2	0	0	0	5.5074e-05	1	8467	8467
AKEQVCEMLK	10	Unmodified	_AKEQVCEMLK_					0	0	0	1	NbD022653.1	NbD022653.1	NbD022653.1	MULTI-MSMS	KSI010823_A1_G42E_4ul	AvrRpm1 G42E	412.877	3	412.542	1234.6	-0.052506	-2.1661e-05	0.24742	0.00010207	0.19492	8.0411e-05	412.877	34.178	0.15441	34.178	34.143	34.298	0					16	8	2	0	0	0	4.4575e-05	1	8535	8535
AKEQVWEMLK	10	Oxidation (M)	_AKEQVWEM(Oxidation (M))LK_		AKEQVWEM(1)LK		AKEQVWEM(110)LK	0	0	1	1	NbD022649.1	NbD022649.1	NbD022649.1	MSMS	KSI010823_MAMI_1521	MAMI Af1521	639.331	2	639.332	1276.65	NaN	NaN	NaN	NaN	NaN	NaN	NaN	43.288	1	43.288	42.788	43.788	0								0	0	0	0.033165	1	11322	11322
AKEQVWEMLK	10	Oxidation (M)	_AKEQVWEM(Oxidation (M))LK_		AKEQVWEM(1)LK		AKEQVWEM(87)LK	0	0	1	1	NbD022649.1	NbD022649.1	NbD022649.1	MULTI-MSMS	KSI010823_A1_1521_4ul	AvrRpm1 Af1521	426.557	3	426.557	1276.65	0.32298	0.00013777	-0.58056	-0.00024764	-0.25758	-0.00010987	426.557	41.656	0.67032	41.656	41.517	42.188	0					99	35	4	0	0	0	0.0025084	1	11314	11314
AKEQVWEMLK	10	Oxidation (M)	_AKEQVWEM(Oxidation (M))LK_		AKEQVWEM(1)LK		AKEQVWEM(180)LK	0	0	1	1	NbD022649.1	NbD022649.1	NbD022649.1	MULTI-MSMS	KSI010823_A1_1521_4ul	AvrRpm1 Af1521	639.331	2	639.332	1276.65	-0.031334	-2.0033e-05	-0.15362	-9.8216e-05	-0.18496	-0.00011825	639.332	41.684	0.5588	41.684	41.535	42.094	0					64	29	3	0	0	0	3.4649e-07	1	11330	11330
AKEQVWEMLK	10	Oxidation (M)	_AKEQVWEM(Oxidation (M))LK_		AKEQVWEM(1)LK		AKEQVWEM(54)LK	0	0	1	1	NbD022649.1	NbD022649.1	NbD022649.1	MULTI-MSMS	KSI010823_A1_G42E_4ul	AvrRpm1 G42E	426.557	3	426.557	1276.65	0.2447	0.00010438	-0.66805	-0.00028496	-0.42335	-0.00018058	426.557	42.071	0.5064	42.071	41.856	42.362	0					64	27	3	0	0	0	0.016995	1	11498	11498
AKEQVWEMLK	10	Oxidation (M)	_AKEQVWEM(Oxidation (M))LK_		AKEQVWEM(1)LK		AKEQVWEM(180)LK	0	0	1	1	NbD022649.1	NbD022649.1	NbD022649.1	MULTI-MSMS	KSI010823_A1_G42E_4ul	AvrRpm1 G42E	639.331	2	639.332	1276.65	-0.11077	-7.0817e-05	-0.078631	-5.0272e-05	-0.1894	-0.00012109	639.332	42.076	0.47089	42.076	41.873	42.344	0					37	25	2	0	0	0	2.7213e-07	1	11539	11539
AKNPLDLLPPSK	12	Unmodified	_AKNPLDLLPPSK_					0	0	0	1	NbD012263.1;NbE03062031.1;NbD012265.1;NbD046227.1;NbE03054480.1;NbD023708.1	NbD012263.1;NbD012265.1;NbD046227.1;NbE03054480.1	NbE03054480.1	MULTI-MSMS	KSI010823_MAMI_1521	MAMI Af1521	431.591	3	431.591	1291.75	0.22759	9.8225e-05	0.076603	3.3061e-05	0.30419	0.00013129	431.591	56.85	1.1698	56.85	56.625	57.795	0					228	64	5	0	0	0	0.00041466	2	16450	16256;16450
AKNPLDLLPPSK	12	Unmodified	_AKNPLDLLPPSK_					0	0	0	1	NbD012263.1;NbE03062031.1;NbD012265.1;NbD046227.1;NbE03054480.1;NbD023708.1	NbD012263.1;NbD012265.1;NbD046227.1;NbE03054480.1	NbE03054480.1	MULTI-MSMS	KSI010823_MAMI_1521	MAMI Af1521	646.882	2	646.882	1291.75	0.1506	9.7419e-05	0.05537	3.5818e-05	0.20597	0.00013324	647.384	56.862	0.87111	56.862	56.718	57.59	0					119	47	4	0	0	0	0.0057237	1	16310	16310
AKNPLDLLPPSK	12	Unmodified	_AKNPLDLLPPSK_					0	0	0	1	NbD012263.1;NbE03062031.1;NbD012265.1;NbD046227.1;NbE03054480.1;NbD023708.1	NbD012263.1;NbD012265.1;NbD046227.1;NbE03054480.1	NbE03054480.1	MULTI-MSMS	KSI010823_MAMI_G42E	MAMI G42E	431.591	3	431.591	1291.75	0.15134	6.5319e-05	0.13054	5.6341e-05	0.28189	0.00012166	431.591	56.525	1.4834	56.525	56.117	57.6	0					277	80	5	0	0	0	0.000445	4	16130	15939;15948;16130;16326
AKNPLDLLPPSK	12	Unmodified	_AKNPLDLLPPSK_					0	0	0	1	NbD012263.1;NbE03062031.1;NbD012265.1;NbD046227.1;NbE03054480.1;NbD023708.1	NbD012263.1;NbD012265.1;NbD046227.1;NbE03054480.1	NbE03054480.1	MULTI-MSMS	KSI010823_MAMI_G42E	MAMI G42E	646.882	2	646.882	1291.75	0.24416	0.00015795	0.11532	7.4601e-05	0.35949	0.00023255	646.882	56.473	1.0673	56.473	56.249	57.316	0					159	58	4	0	0	0	0.026039	1	15983	15983
AKNPLDLLPPSK	12	Unmodified	_AKNPLDLLPPSK_					0	0	0	1	NbD012263.1;NbE03062031.1;NbD012265.1;NbD046227.1;NbE03054480.1;NbD023708.1	NbD012263.1;NbD012265.1;NbD046227.1;NbE03054480.1	NbE03054480.1	MULTI-MSMS	KSI010823_MAMI+A1_1521	MAMI+AvrRpm1 Af1521	431.591	3	431.591	1291.75	0.10393	4.4856e-05	0.16035	6.9205e-05	0.26428	0.00011406	431.591	56.608	1.356	56.608	56.32	57.676	0					261	75	5	0	0	0	0.00046571	3	16591	16394;16591;16787
AKNPLDLLPPSK	12	Unmodified	_AKNPLDLLPPSK_					0	0	0	1	NbD012263.1;NbE03062031.1;NbD012265.1;NbD046227.1;NbE03054480.1;NbD023708.1	NbD012263.1;NbD012265.1;NbD046227.1;NbE03054480.1	NbE03054480.1	MULTI-MSMS	KSI010823_MAMI+A1_1521	MAMI+AvrRpm1 Af1521	646.882	2	646.882	1291.75	0.14423	9.3301e-05	0.032742	2.118e-05	0.17697	0.00011448	646.882	56.604	1.0271	56.604	56.452	57.479	0					143	55	3	0	0	0	0.010612	1	16605	16605
AKNPLDLLPPSK	12	Unmodified	_AKNPLDLLPPSK_					0	0	0	1	NbD012263.1;NbE03062031.1;NbD012265.1;NbD046227.1;NbE03054480.1;NbD023708.1	NbD012263.1;NbD012265.1;NbD046227.1;NbE03054480.1	NbE03054480.1	MULTI-MSMS	KSI010823_MAMI+A1_G42E	MAMI+AvrRpm1 G42E	431.591	3	431.591	1291.75	0.0056046	2.4189e-06	0.24801	0.00010704	0.25361	0.00010946	431.591	55.691	1.5451	55.691	55.324	56.869	0					262	83	5	0	0	0	0.0020075	3	16285	16093;16285;16484
AKNPLDLLPPSK	12	Unmodified	_AKNPLDLLPPSK_					0	0	0	1	NbD012263.1;NbE03062031.1;NbD012265.1;NbD046227.1;NbE03054480.1;NbD023708.1	NbD012263.1;NbD012265.1;NbD046227.1;NbE03054480.1	NbE03054480.1	MULTI-MSMS	KSI010823_MAMI+A1_G42E	MAMI+AvrRpm1 G42E	647.383	2	646.882	1291.75	-0.22637	-0.00014643	0.39012	0.00025236	0.16375	0.00010593	646.882	55.794	1.1173	55.794	55.486	56.603	0					169	60	4	0	0	0	0.0095386	3	16151	16123;16151;16320
AKNPLDLLPPSK	12	Unmodified	_AKNPLDLLPPSK_					0	0	0	1	NbD012263.1;NbE03062031.1;NbD012265.1;NbD046227.1;NbE03054480.1;NbD023708.1	NbD012263.1;NbD012265.1;NbD046227.1;NbE03054480.1	NbE03054480.1	MULTI-MSMS	KSI010823_A1_1521_4ul	AvrRpm1 Af1521	431.591	3	431.591	1291.75	0.14701	6.3446e-05	0.13751	5.9349e-05	0.28452	0.00012279	431.591	55.936	1.2312	55.936	55.57	56.802	0					239	70	5	0	0	0	0.000445	3	16822	16624;16822;17020
AKNPLDLLPPSK	12	Unmodified	_AKNPLDLLPPSK_					0	0	0	1	NbD012263.1;NbE03062031.1;NbD012265.1;NbD046227.1;NbE03054480.1;NbD023708.1	NbD012263.1;NbD012265.1;NbD046227.1;NbE03054480.1	NbE03054480.1	MULTI-MSMS	KSI010823_A1_1521_4ul	AvrRpm1 Af1521	646.882	2	646.882	1291.75	0.095487	6.1769e-05	0.19742	0.00012771	0.29291	0.00018948	646.882	55.909	0.92724	55.909	55.765	56.692	0					142	52	4	0	0	0	0.011788	1	16875	16875
AKNPLDLLPPSK	12	Unmodified	_AKNPLDLLPPSK_					0	0	0	1	NbD012263.1;NbE03062031.1;NbD012265.1;NbD046227.1;NbE03054480.1;NbD023708.1	NbD012263.1;NbD012265.1;NbD046227.1;NbE03054480.1	NbE03054480.1	MSMS	KSI010823_A1_1521_4ul	AvrRpm1 Af1521	646.883	2	646.882	1291.75	NaN	NaN	NaN	NaN	NaN	NaN	NaN	55.764	1	55.764	55.264	56.264	0								0	0	0	0.028218	1	16673	16673
AKNPLDLLPPSK	12	Unmodified	_AKNPLDLLPPSK_					0	0	0	1	NbD012263.1;NbE03062031.1;NbD012265.1;NbD046227.1;NbE03054480.1;NbD023708.1	NbD012263.1;NbD012265.1;NbD046227.1;NbE03054480.1	NbE03054480.1	MULTI-MSMS	KSI010823_A1_G42E_4ul	AvrRpm1 G42E	431.591	3	431.591	1291.75	0.26082	0.00011257	0.00082337	3.5536e-07	0.26164	0.00011292	431.591	55.881	1.2796	55.881	55.518	56.798	0					261	71	5	0	0	0	0.000445	3	16863	16667;16863;17061
AKNPLDLLPPSK	12	Unmodified	_AKNPLDLLPPSK_					0	0	0	1	NbD012263.1;NbE03062031.1;NbD012265.1;NbD046227.1;NbE03054480.1;NbD023708.1	NbD012263.1;NbD012265.1;NbD046227.1;NbE03054480.1	NbE03054480.1	MULTI-MSMS	KSI010823_A1_G42E_4ul	AvrRpm1 G42E	646.882	2	646.882	1291.75	0.31472	0.00020359	-0.069294	-4.4825e-05	0.24543	0.00015876	646.882	55.874	1.0304	55.874	55.694	56.724	0					161	57	4	0	0	0	0.0014775	2	16891	16695;16891
AKPAVPLGANYR	12	Unmodified	_AKPAVPLGANYR_					0	0	0	1	NbD041088.1;NbD012685.1	NbD041088.1	NbD041088.1	MULTI-MSMS	KSI010823_A1_G42E_4ul	AvrRpm1 G42E	419.91	3	419.575	1255.7	0.10032	4.2092e-05	-0.2011	-8.4378e-05	-0.10078	-4.2285e-05	419.575	38.194	0.20019	38.194	38.068	38.268	0					12	10	2	0	0	0	0.052542	1	10033	10033
AKPIVDTEYLK	11	Acetyl (Protein N-term)	_(Acetyl (Protein N-term))AKPIVDTEYLK_					1	0	0	1	NbD034241.1;NbD038738.1	NbD034241.1;NbD038738.1	NbD038738.1	MULTI-MSMS	KSI010823_A1_G42E_4ul	AvrRpm1 G42E	659.866	2	659.866	1317.72	0.081254	5.3616e-05	0.088966	5.8706e-05	0.17022	0.00011232	659.866	60.279	0.22643	60.279	60.111	60.338	0					17	11	2	0	0	0	0.014715	1	18396	18396
AKPVSSGSPWYGPDR	15	Unmodified	_AKPVSSGSPWYGPDR_					0	0	0	1	NbD053073.1;NbD017092.1;NbD049334.1;NbD041320.1;NbD026872.1;NbD009419.1;NbE03060989.1;NbD017283.1;NbD013027.1;NbD009418.1;NbD005470.1;NbD000403.1;NbD000183.1;NbE05065992.1	NbD053073.1	NbD053073.1	MULTI-MSMS	KSI010823_MAMI_1521	MAMI Af1521	535.601	3	535.267	1602.78	-0.67925	-0.00036358	0.39918	0.00021367	-0.28008	-0.00014992	535.267	41.549	0.29851	41.549	41.297	41.595	0					29	15	3	0	0	0	0.0030437	1	10623	10623
AKPVSSGSPWYGPDR	15	Unmodified	_AKPVSSGSPWYGPDR_					0	0	0	1	NbD053073.1;NbD017092.1;NbD049334.1;NbD041320.1;NbD026872.1;NbD009419.1;NbE03060989.1;NbD017283.1;NbD013027.1;NbD009418.1;NbD005470.1;NbD000403.1;NbD000183.1;NbE05065992.1	NbD053073.1	NbD053073.1	MULTI-MSMS	KSI010823_MAMI_G42E	MAMI G42E	535.601	3	535.267	1602.78	-0.64954	-0.00034768	0.30515	0.00016333	-0.34439	-0.00018434	535.267	41.321	0.28025	41.321	41.117	41.397	0					22	14	2	0	0	0	0.0022111	1	10423	10423
AKPVSSGSPWYGPDR	15	Unmodified	_AKPVSSGSPWYGPDR_					0	0	0	1	NbD053073.1;NbD017092.1;NbD049334.1;NbD041320.1;NbD026872.1;NbD009419.1;NbE03060989.1;NbD017283.1;NbD013027.1;NbD009418.1;NbD005470.1;NbD000403.1;NbD000183.1;NbE05065992.1	NbD053073.1	NbD053073.1	MULTI-MSMS	KSI010823_MAMI+A1_1521	MAMI+AvrRpm1 Af1521	535.601	3	535.267	1602.78	-0.30979	-0.00016582	0.25705	0.00013759	-0.052739	-2.8229e-05	535.601	41.349	0.56897	41.349	41.096	41.665	0					61	30	3	0	0	0	0.00076706	2	10763	10763;10874
AKPVSSGSPWYGPDR	15	Unmodified	_AKPVSSGSPWYGPDR_					0	0	0	1	NbD053073.1;NbD017092.1;NbD049334.1;NbD041320.1;NbD026872.1;NbD009419.1;NbE03060989.1;NbD017283.1;NbD013027.1;NbD009418.1;NbD005470.1;NbD000403.1;NbD000183.1;NbE05065992.1	NbD053073.1	NbD053073.1	MULTI-MSMS	KSI010823_MAMI+A1_G42E	MAMI+AvrRpm1 G42E	535.602	3	535.267	1602.78	-0.22531	-0.0001206	-0.095021	-5.0861e-05	-0.32033	-0.00017146	535.601	40.409	0.29441	40.409	40.262	40.556	0					33	16	3	0	0	0	1.0566e-05	1	10503	10503
AKPVSSGSPWYGPDR	15	Unmodified	_AKPVSSGSPWYGPDR_					0	0	0	1	NbD053073.1;NbD017092.1;NbD049334.1;NbD041320.1;NbD026872.1;NbD009419.1;NbE03060989.1;NbD017283.1;NbD013027.1;NbD009418.1;NbD005470.1;NbD000403.1;NbD000183.1;NbE05065992.1	NbD053073.1	NbD053073.1	MULTI-MSMS	KSI010823_A1_1521_4ul	AvrRpm1 Af1521	535.601	3	535.267	1602.78	0.17718	9.4838e-05	-0.32118	-0.00017192	-0.144	-7.7081e-05	535.601	40.272	0.2696	40.272	40.144	40.414	0					37	16	4	0	0	0	8.1864e-06	1	10773	10773
AKPVSSGSPWYGPDR	15	Unmodified	_AKPVSSGSPWYGPDR_					0	0	0	1	NbD053073.1;NbD017092.1;NbD049334.1;NbD041320.1;NbD026872.1;NbD009419.1;NbE03060989.1;NbD017283.1;NbD013027.1;NbD009418.1;NbD005470.1;NbD000403.1;NbD000183.1;NbE05065992.1	NbD053073.1	NbD053073.1	MULTI-MSMS	KSI010823_A1_G42E_4ul	AvrRpm1 G42E	535.601	3	535.267	1602.78	0.18648	9.9818e-05	-0.3116	-0.00016679	-0.12512	-6.6971e-05	535.267	40.271	0.44068	40.271	40.121	40.562	0					34	25	2	0	0	0	1.0418e-05	1	10860	10860
ALAGDKDEAFFSASAAAQASR	21	Unmodified	_ALAGDKDEAFFSASAAAQASR_					0	0	0	1	NbD044911.1;NbD014066.1;NbE03059520.1	NbD044911.1;NbE03059520.1	NbD044911.1	MULTI-MSMS	KSI010823_MAMI+A1_G42E	MAMI+AvrRpm1 G42E	695.339	3	695.34	2083	0.10087	7.0141e-05	-0.44599	-0.00031011	-0.34512	-0.00023997	695.339	55.78	0.29723	55.78	55.66	55.957	0					21	15	2	0	0	0	0.017338	1	16262	16262
ALATQFELQGFPTIK	15	Unmodified	_ALATQFELQGFPTIK_					0	0	0	0	NbD046180.1;NbE05063564.1	NbD046180.1	NbD046180.1	MULTI-MSMS	KSI010823_MAMI+A1_1521	MAMI+AvrRpm1 Af1521	832.456	2	832.456	1662.9	-0.042301	-3.5214e-05	0.25216	0.00020991	0.20986	0.0001747	832.457	81.951	0.30602	81.951	81.786	82.092	0					49	19	3	0	0	0	0.00044715	1	25604	25604
ALATQFELQGFPTIK	15	Unmodified	_ALATQFELQGFPTIK_					0	0	0	0	NbD046180.1;NbE05063564.1	NbD046180.1	NbD046180.1	MULTI-MSMS	KSI010823_MAMI+A1_G42E	MAMI+AvrRpm1 G42E	832.958	2	832.456	1662.9	0.071879	5.9836e-05	0.14181	0.00011805	0.21369	0.00017789	832.958	81.038	0.28737	81.038	80.901	81.188	0					61	22	4	0	0	0	0.0003886	1	25267	25267
ALATQFELQGFPTIK	15	Unmodified	_ALATQFELQGFPTIK_					0	0	0	0	NbD046180.1;NbE05063564.1	NbD046180.1	NbD046180.1	MULTI-MSMS	KSI010823_A1_G42E_4ul	AvrRpm1 G42E	832.457	2	832.456	1662.9	-0.097962	-8.1549e-05	0.22423	0.00018666	0.12626	0.00010511	832.958	81.401	0.34091	81.401	81.232	81.573	0					42	18	3	0	0	0	3.1258e-05	1	26088	26088
ALDPAFQGAGQR	12	Unmodified	_ALDPAFQGAGQR_					0	0	0	0	NbD048677.1;NbD019980.1	NbD048677.1	NbD048677.1	MSMS	KSI010823_A1_G42E_4ul	AvrRpm1 G42E	615.815	2	615.815	1229.62	NaN	NaN	NaN	NaN	NaN	NaN	NaN	45.116	1	45.116	44.616	45.616	0								0	0	0	0.023647	1	12681	12681
ALEDEKFDALVDR	13	Unmodified	_ALEDEKFDALVDR_					0	0	0	1	NbD041485.1	NbD041485.1	NbD041485.1	MULTI-MSMS	KSI010823_MAMI+A1_1521	MAMI+AvrRpm1 Af1521	507.591	3	507.591	1519.75	-0.073147	-3.7129e-05	0.027898	1.4161e-05	-0.045249	-2.2968e-05	507.591	58.337	0.3212	58.337	58.139	58.461	0					24	16	2	0	0	0	0.00023651	1	17082	17082
ALEDEKFDALVDR	13	Unmodified	_ALEDEKFDALVDR_					0	0	0	1	NbD041485.1	NbD041485.1	NbD041485.1	MULTI-MSMS	KSI010823_A1_1521_4ul	AvrRpm1 Af1521	507.591	3	507.591	1519.75	0.10029	5.0904e-05	0.13552	6.879e-05	0.23581	0.00011969	507.591	57.532	0.31734	57.532	57.377	57.694	0					38	16	3	0	0	0	0.00028678	1	17334	17334
ALEEANADLEVK	12	Unmodified	_ALEEANADLEVK_					0	0	0	0	CON__P02533;CON__ENSEMBL:ENSP00000377550;CON__P13646-1;CON__P08779	CON__P02533;CON__ENSEMBL:ENSP00000377550;CON__P13646-1;CON__P08779	CON__P08779	MULTI-MSMS	KSI010823_MAMI_1521	MAMI Af1521	651.333	2	651.333	1300.65	-0.29416	-0.0001916	0.50898	0.00033152	0.21482	0.00013992	651.333	49.08	0.45462	49.08	48.896	49.351	0					59	23	3	0	0	0	4.9272e-05	1	13419	13419
ALEEANADLEVK	12	Unmodified	_ALEEANADLEVK_					0	0	0	0	CON__P02533;CON__ENSEMBL:ENSP00000377550;CON__P13646-1;CON__P08779	CON__P02533;CON__ENSEMBL:ENSP00000377550;CON__P13646-1;CON__P08779	CON__P08779	MULTI-MSMS	KSI010823_MAMI_G42E	MAMI G42E	651.333	2	651.333	1300.65	-0.18342	-0.00011946	0.44846	0.0002921	0.26504	0.00017263	651.333	48.659	0.51013	48.659	48.458	48.968	0					63	26	3	0	0	0	0.0015269	1	13122	13122
ALEEANADLEVK	12	Unmodified	_ALEEANADLEVK_					0	0	0	0	CON__P02533;CON__ENSEMBL:ENSP00000377550;CON__P13646-1;CON__P08779	CON__P02533;CON__ENSEMBL:ENSP00000377550;CON__P13646-1;CON__P08779	CON__P08779	MULTI-MSMS	KSI010823_MAMI+A1_1521	MAMI+AvrRpm1 Af1521	651.333	2	651.333	1300.65	-0.047903	-3.1201e-05	0.30685	0.00019986	0.25894	0.00016866	651.333	48.978	0.41695	48.978	48.765	49.182	0					49	21	3	0	0	0	6.1617e-05	1	13621	13621
ALEEANADLEVK	12	Unmodified	_ALEEANADLEVK_					0	0	0	0	CON__P02533;CON__ENSEMBL:ENSP00000377550;CON__P13646-1;CON__P08779	CON__P02533;CON__ENSEMBL:ENSP00000377550;CON__P13646-1;CON__P08779	CON__P08779	MULTI-MSMS	KSI010823_MAMI+A1_G42E	MAMI+AvrRpm1 G42E	651.333	2	651.333	1300.65	-0.23485	-0.00015296	0.44879	0.00029231	0.21394	0.00013935	651.333	47.913	0.48791	47.913	47.707	48.195	0					61	25	3	0	0	0	0.0012325	2	13263	13263;13406
ALEEANADLEVK	12	Unmodified	_ALEEANADLEVK_					0	0	0	0	CON__P02533;CON__ENSEMBL:ENSP00000377550;CON__P13646-1;CON__P08779	CON__P02533;CON__ENSEMBL:ENSP00000377550;CON__P13646-1;CON__P08779	CON__P08779	MULTI-MSMS	KSI010823_A1_1521_4ul	AvrRpm1 Af1521	651.333	2	651.333	1300.65	-0.091486	-5.9588e-05	0.26598	0.00017324	0.1745	0.00011366	651.333	48.154	0.43077	48.154	47.92	48.351	0					57	22	3	0	0	0	0.00053378	1	13740	13740
ALEEANADLEVK	12	Unmodified	_ALEEANADLEVK_					0	0	0	0	CON__P02533;CON__ENSEMBL:ENSP00000377550;CON__P13646-1;CON__P08779	CON__P02533;CON__ENSEMBL:ENSP00000377550;CON__P13646-1;CON__P08779	CON__P08779	MULTI-MSMS	KSI010823_A1_G42E_4ul	AvrRpm1 G42E	651.333	2	651.333	1300.65	-0.010579	-6.8903e-06	0.21987	0.00014321	0.20929	0.00013632	651.333	47.997	0.44691	47.997	47.787	48.233	0					57	23	3	0	0	0	7.4381e-05	1	13739	13739
ALEEANTELEVK	12	Unmodified	_ALEEANTELEVK_					0	0	0	0	CON__Q04695;CON__Q9QWL7	CON__Q04695	CON__Q04695	MULTI-MSMS	KSI010823_MAMI_1521	MAMI Af1521	673.346	2	673.346	1344.68	-0.12792	-8.6135e-05	0.16497	0.00011108	0.037054	2.495e-05	673.346	49.103	0.26394	49.103	48.915	49.179	0					31	13	3	0	0	0	8.0181e-05	1	13435	13435
ALEEANTELEVK	12	Unmodified	_ALEEANTELEVK_					0	0	0	0	CON__Q04695;CON__Q9QWL7	CON__Q04695	CON__Q04695	MULTI-MSMS	KSI010823_MAMI_G42E	MAMI G42E	673.346	2	673.346	1344.68	0.10973	7.3889e-05	-0.048943	-3.2956e-05	0.060791	4.0933e-05	673.346	48.661	0.28157	48.661	48.477	48.759	0					25	14	2	0	0	0	0.0014068	1	13158	13158
ALEEANTELEVK	12	Unmodified	_ALEEANTELEVK_					0	0	0	0	CON__Q04695;CON__Q9QWL7	CON__Q04695	CON__Q04695	MULTI-MSMS	KSI010823_MAMI+A1_1521	MAMI+AvrRpm1 Af1521	673.346	2	673.346	1344.68	-0.004546	-3.061e-06	0.2066	0.00013912	0.20206	0.00013606	673.346	49.003	0.24655	49.003	48.802	49.048	0					20	12	2	0	0	0	0.00055058	1	13639	13639
ALEEANTELEVK	12	Unmodified	_ALEEANTELEVK_					0	0	0	0	CON__Q04695;CON__Q9QWL7	CON__Q04695	CON__Q04695	MULTI-MSMS	KSI010823_MAMI+A1_G42E	MAMI+AvrRpm1 G42E	673.346	2	673.346	1344.68	0.00046971	3.1628e-07	0.21354	0.00014379	0.21401	0.0001441	673.346	47.915	0.30047	47.915	47.726	48.026	0					41	15	5	0	0	0	3.3064e-07	1	13299	13299
ALEEANTELEVK	12	Unmodified	_ALEEANTELEVK_					0	0	0	0	CON__Q04695;CON__Q9QWL7	CON__Q04695	CON__Q04695	MULTI-MSMS	KSI010823_A1_1521_4ul	AvrRpm1 Af1521	673.346	2	673.346	1344.68	0.065032	4.3789e-05	0.12367	8.3271e-05	0.1887	0.00012706	673.346	48.124	0.41262	48.124	47.92	48.333	0					48	21	3	0	0	0	2.8283e-07	1	13748	13748
ALEEANTELEVK	12	Unmodified	_ALEEANTELEVK_					0	0	0	0	CON__Q04695;CON__Q9QWL7	CON__Q04695	CON__Q04695	MULTI-MSMS	KSI010823_A1_G42E_4ul	AvrRpm1 G42E	673.346	2	673.346	1344.68	0.060503	4.0739e-05	0.16557	0.00011148	0.22607	0.00015222	673.346	47.956	0.3186	47.956	47.787	48.105	0					37	16	3	0	0	0	2.9926e-07	1	13743	13743
ALEEIEGITDLK	12	Unmodified	_ALEEIEGITDLK_					0	0	0	0	NbD044553.1;NbD038669.1	NbD044553.1	NbD044553.1	MULTI-MSMS	KSI010823_A1_1521_4ul	AvrRpm1 Af1521	665.859	2	665.859	1329.7	0.28723	0.00019125	-0.089718	-5.974e-05	0.19751	0.00013151	665.859	69.139	0.33565	69.139	68.963	69.299	0					33	17	3	0	0	0	0.029382	1	21663	21663
ALEEIEGITDLK	12	Unmodified	_ALEEIEGITDLK_					0	0	0	0	NbD044553.1;NbD038669.1	NbD044553.1	NbD044553.1	MSMS	KSI010823_A1_G42E_4ul	AvrRpm1 G42E	665.859	2	665.859	1329.7	NaN	NaN	NaN	NaN	NaN	NaN	NaN	69.108	1	69.108	68.608	69.608	0								0	0	0	0.0039187	1	21671	21671
ALEESNYELEGK	12	Unmodified	_ALEESNYELEGK_					0	0	0	0	CON__P13645	CON__P13645	CON__P13645	MULTI-MSMS	KSI010823_MAMI_1521	MAMI Af1521	691.328	2	691.328	1380.64	0.22334	0.0001544	-0.13721	-9.4859e-05	0.086123	5.9539e-05	691.328	45.585	0.8199	45.585	45.333	46.153	0					149	44	6	0	0	0	0.0006977	2	12106	12106;12318
ALEESNYELEGK	12	Unmodified	_ALEESNYELEGK_					0	0	0	0	CON__P13645	CON__P13645	CON__P13645	MULTI-MSMS	KSI010823_MAMI_G42E	MAMI G42E	691.328	2	691.328	1380.64	-0.035137	-2.4291e-05	0.14424	9.9719e-05	0.10911	7.5428e-05	691.328	45.392	0.83779	45.392	45.117	45.955	0					134	45	5	0	0	0	0.0015269	2	11875	11875;12077
ALEESNYELEGK	12	Unmodified	_ALEESNYELEGK_					0	0	0	0	CON__P13645	CON__P13645	CON__P13645	MULTI-MSMS	KSI010823_MAMI+A1_1521	MAMI+AvrRpm1 Af1521	691.328	2	691.328	1380.64	-0.00098232	-6.7911e-07	0.066823	4.6196e-05	0.065841	4.5517e-05	691.328	45.454	0.57208	45.454	45.215	45.787	0					97	32	4	0	0	0	0.0006977	2	12286	12286;12423
ALEESNYELEGK	12	Unmodified	_ALEESNYELEGK_					0	0	0	0	CON__P13645	CON__P13645	CON__P13645	MULTI-MSMS	KSI010823_MAMI+A1_G42E	MAMI+AvrRpm1 G42E	691.328	2	691.328	1380.64	-0.12603	-8.7127e-05	0.30512	0.00021094	0.17909	0.00012381	691.328	44.711	0.76907	44.711	44.425	45.194	0					148	41	5	0	0	0	0.00085669	2	12053	12053;12252
ALEESNYELEGK	12	Unmodified	_ALEESNYELEGK_					0	0	0	0	CON__P13645	CON__P13645	CON__P13645	MSMS	KSI010823_MAMI+A1_G42E	MAMI+AvrRpm1 G42E	691.328	2	691.328	1380.64	NaN	NaN	NaN	NaN	NaN	NaN	NaN	45.607	1	45.607	45.107	46.107	0								0	0	0	0.0031175	1	12449	12449
ALEESNYELEGK	12	Unmodified	_ALEESNYELEGK_					0	0	0	0	CON__P13645	CON__P13645	CON__P13645	MULTI-MSMS	KSI010823_A1_1521_4ul	AvrRpm1 Af1521	691.328	2	691.328	1380.64	0.22029	0.0001523	-0.09897	-6.8421e-05	0.12132	8.3875e-05	691.328	44.734	0.79212	44.734	44.497	45.289	0					138	45	5	0	0	0	0.00016298	2	12425	12425;12627
ALEESNYELEGK	12	Unmodified	_ALEESNYELEGK_					0	0	0	0	CON__P13645	CON__P13645	CON__P13645	MULTI-MSMS	KSI010823_A1_G42E_4ul	AvrRpm1 G42E	691.829	2	691.328	1380.64	-0.054453	-3.7645e-05	0.23898	0.00016521	0.18453	0.00012757	691.328	44.804	0.73184	44.804	44.569	45.301	0					137	39	5	0	0	0	5.3863e-05	2	12504	12498;12504
ALEEVLEK	8	Unmodified	_ALEEVLEK_					0	0	0	0	NbD045751.1	NbD045751.1	NbD045751.1	MULTI-MSMS	KSI010823_MAMI_1521	MAMI Af1521	466.242	2	465.761	929.507	0.038878	1.8108e-05	0.03322	1.5473e-05	0.072098	3.358e-05	465.761	47.572	1.9162	47.572	47.339	49.255	0					209	101	5	0	0	0	0.0021755	5	12920	12848;12920;13043;13238;13436
ALEEVLEK	8	Unmodified	_ALEEVLEK_					0	0	0	0	NbD045751.1	NbD045751.1	NbD045751.1	MULTI-MSMS	KSI010823_MAMI_G42E	MAMI G42E	465.761	2	465.761	929.507	0.17586	8.1907e-05	-0.28277	-0.0001317	-0.10692	-4.9797e-05	465.761	47.222	1.998	47.222	46.989	48.987	0					276	106	5	0	0	0	0.009182	4	12568	12568;12762;12956;13147
ALEEVLEK	8	Unmodified	_ALEEVLEK_					0	0	0	0	NbD045751.1	NbD045751.1	NbD045751.1	MULTI-MSMS	KSI010823_MAMI+A1_1521	MAMI+AvrRpm1 Af1521	465.761	2	465.761	929.507	0.031746	1.4786e-05	-0.34533	-0.00016084	-0.31358	-0.00014605	465.761	47.145	2.5186	47.145	46.757	49.276	0					389	133	5	0	0	0	0.0046789	4	13095	12902;13095;13289;13488
ALEEVLEK	8	Unmodified	_ALEEVLEK_					0	0	0	0	NbD045751.1	NbD045751.1	NbD045751.1	MULTI-MSMS	KSI010823_MAMI+A1_G42E	MAMI+AvrRpm1 G42E	465.746	2	465.761	929.507	0.1147	5.3424e-05	-0.22385	-0.00010426	-0.10914	-5.0834e-05	465.761	46.476	2.009	46.476	46.168	48.177	0					285	106	5	0	0	0	0.0046789	4	12783	12720;12783;12916;13111
ALEEVLEK	8	Unmodified	_ALEEVLEK_					0	0	0	0	NbD045751.1	NbD045751.1	NbD045751.1	MULTI-MSMS	KSI010823_A1_1521_4ul	AvrRpm1 Af1521	465.761	2	465.761	929.507	-0.14003	-6.5218e-05	-0.037126	-1.7292e-05	-0.17715	-8.251e-05	465.761	46.583	2.1353	46.583	46.234	48.37	0					309	115	3	0	0	0	0.0081092	6	13327	13121;13133;13327;13432;13527;13723
ALEEVLEK	8	Unmodified	_ALEEVLEK_					0	0	0	0	NbD045751.1	NbD045751.1	NbD045751.1	MULTI-MSMS	KSI010823_A1_G42E_4ul	AvrRpm1 G42E	465.761	2	465.761	929.507	0.19401	9.0364e-05	-0.29687	-0.00013827	-0.10286	-4.7907e-05	465.761	46.558	2.0523	46.558	46.145	48.197	0					281	110	5	0	0	0	0.0082356	4	13179	13179;13376;13575;13771
ALEGSDVVIIPAGVPR	16	Unmodified	_ALEGSDVVIIPAGVPR_					0	0	0	0	NbD003856.1	NbD003856.1	NbD003856.1	MULTI-MSMS	KSI010823_MAMI_1521	MAMI Af1521	796.954	2	796.954	1591.89	0.11933	9.5104e-05	-0.076362	-6.0857e-05	0.042972	3.4247e-05	797.455	74.997	0.27132	74.997	74.846	75.117	0					50	21	3	0	0	0	0.0042608	1	22830	22830
ALEGSDVVIIPAGVPR	16	Unmodified	_ALEGSDVVIIPAGVPR_					0	0	0	0	NbD003856.1	NbD003856.1	NbD003856.1	MULTI-MSMS	KSI010823_MAMI+A1_1521	MAMI+AvrRpm1 Af1521	797.455	2	796.954	1591.89	-0.061342	-4.8887e-05	0.24898	0.00019843	0.18764	0.00014954	796.954	74.742	0.29091	74.742	74.599	74.89	0					50	16	4	0	0	0	6.504e-06	1	23030	23030
ALEGSDVVIIPAGVPR	16	Unmodified	_ALEGSDVVIIPAGVPR_					0	0	0	0	NbD003856.1	NbD003856.1	NbD003856.1	MULTI-MSMS	KSI010823_MAMI+A1_G42E	MAMI+AvrRpm1 G42E	796.954	2	796.954	1591.89	0.26957	0.00021484	-0.1078	-8.5914e-05	0.16177	0.00012892	796.954	73.808	0.27917	73.808	73.676	73.955	0					47	15	4	0	0	0	5.8823e-06	1	22736	22736
ALEGSDVVIIPAGVPR	16	Unmodified	_ALEGSDVVIIPAGVPR_					0	0	0	0	NbD003856.1	NbD003856.1	NbD003856.1	MULTI-MSMS	KSI010823_A1_1521_4ul	AvrRpm1 Af1521	797.456	2	796.954	1591.89	0.11626	9.2653e-05	0.062197	4.9568e-05	0.17846	0.00014222	796.954	74.197	0.37307	74.197	74.041	74.414	0					57	19	4	0	0	0	4.2583e-06	1	23454	23454
ALEGSDVVIIPAGVPR	16	Unmodified	_ALEGSDVVIIPAGVPR_					0	0	0	0	NbD003856.1	NbD003856.1	NbD003856.1	MULTI-MSMS	KSI010823_A1_G42E_4ul	AvrRpm1 G42E	796.954	2	796.954	1591.89	0.1059	8.44e-05	0.042194	3.3627e-05	0.1481	0.00011803	796.954	74.134	0.35725	74.134	73.976	74.333	0					55	18	4	0	0	0	3.646e-06	1	23468	23468
ALEIAEK	7	Unmodified	_ALEIAEK_					0	0	0	0	NbD034490.1	NbD034490.1	NbD034490.1	MULTI-MSMS	KSI010823_MAMI+A1_G42E	MAMI+AvrRpm1 G42E	387.224	2	387.224	772.433	0.25444	9.8524e-05	0.085754	3.3206e-05	0.34019	0.00013173	387.224	34.683	0.28408	34.683	34.567	34.851	0					30	14	3	0	0	0	0.04438	1	8415	8415
ALEIAEK	7	Unmodified	_ALEIAEK_					0	0	0	0	NbD034490.1	NbD034490.1	NbD034490.1	MULTI-MSMS	KSI010823_A1_1521_4ul	AvrRpm1 Af1521	387.224	2	387.224	772.433	0.4164	0.00016124	-0.030335	-1.1747e-05	0.38606	0.00014949	387.224	34.774	0.25638	34.774	34.648	34.904	0					17	13	2	0	0	0	0.04438	1	8724	8724
ALEIAEK	7	Unmodified	_ALEIAEK_					0	0	0	0	NbD034490.1	NbD034490.1	NbD034490.1	MULTI-MSMS	KSI010823_A1_G42E_4ul	AvrRpm1 G42E	387.224	2	387.224	772.433	0.44533	0.00017244	-0.00089101	-3.4502e-07	0.44444	0.0001721	387.224	34.857	0.25703	34.857	34.729	34.986	0					27	13	4	0	0	0	0.04438	1	8794	8794
ALELCNEEQKK	11	Unmodified	_ALELCNEEQKK_					0	0	0	1	NbD003945.1;NbD030458.1	NbD003945.1	NbD003945.1	MULTI-MSMS	KSI010823_A1_1521_4ul	AvrRpm1 Af1521	454.562	3	454.562	1360.67	0.48149	0.00021887	0.044089	2.0041e-05	0.52558	0.00023891	454.563	29.482	0.33908	29.482	29.393	29.732	0					25	17	2	0	0	0	0.0020006	1	6746	6746
ALEVIHGR	8	Unmodified	_ALEVIHGR_					0	0	0	0	NbD039848.1;NbD029487.1;NbD021674.1	NbD039848.1	NbD039848.1	MULTI-MSMS	KSI010823_A1_G42E_4ul	AvrRpm1 G42E	447.761	2	447.761	893.508	0.2619	0.00011727	-0.33609	-0.00015049	-0.074188	-3.3218e-05	447.761	30.967	0.28317	30.967	30.822	31.105	0					23	14	2	0	0	0	0.043042	1	7350	7350
ALEVVESESAR	11	Unmodified	_ALEVVESESAR_					0	0	0	0	NbE03061583.1;NbD013978.1	NbE03061583.1	NbE03061583.1	MSMS	KSI010823_A1_G42E_4ul	AvrRpm1 G42E	595.306	2	595.307	1188.6	NaN	NaN	NaN	NaN	NaN	NaN	NaN	41.786	1	41.786	41.286	42.286	0								0	0	0	0.021198	1	11422	11422
ALEYENFDKFDR	12	Unmodified	_ALEYENFDKFDR_					0	0	0	1	NbD034490.1;NbD049215.1	NbD034490.1;NbD049215.1	NbD034490.1	MSMS	KSI010823_MAMI+A1_1521	MAMI+AvrRpm1 Af1521	516.244	3	516.244	1545.71	NaN	NaN	NaN	NaN	NaN	NaN	NaN	56.91	1	56.91	56.41	57.41	0								0	0	0	0.010869	1	16586	16586
ALEYENFDKFDR	12	Unmodified	_ALEYENFDKFDR_					0	0	0	1	NbD034490.1;NbD049215.1	NbD034490.1;NbD049215.1	NbD034490.1	MSMS	KSI010823_MAMI+A1_G42E	MAMI+AvrRpm1 G42E	516.244	3	516.244	1545.71	NaN	NaN	NaN	NaN	NaN	NaN	NaN	55.989	1	55.989	55.489	56.489	0								0	0	0	0.0048483	1	16300	16300
ALEYENFDKFDR	12	Unmodified	_ALEYENFDKFDR_					0	0	0	1	NbD034490.1;NbD049215.1	NbD034490.1;NbD049215.1	NbD034490.1	MULTI-MSMS	KSI010823_A1_1521_4ul	AvrRpm1 Af1521	516.244	3	516.244	1545.71	0.22475	0.00011603	-0.52898	-0.00027308	-0.30423	-0.00015705	516.244	56.163	0.48345	56.163	55.964	56.448	0					45	25	2	0	0	0	0.0033652	1	16884	16884
ALEYENFDKFDR	12	Unmodified	_ALEYENFDKFDR_					0	0	0	1	NbD034490.1;NbD049215.1	NbD034490.1;NbD049215.1	NbD034490.1	MULTI-MSMS	KSI010823_A1_G42E_4ul	AvrRpm1 G42E	516.244	3	516.244	1545.71	0.21082	0.00010884	-0.25815	-0.00013327	-0.047329	-2.4433e-05	516.244	56.046	0.55905	56.046	55.884	56.443	0					70	29	3	0	0	0	0.00046479	1	16852	16852
ALFGKGEESDK	11	Unmodified	_ALFGKGEESDK_					0	0	0	1	NbD041402.1	NbD041402.1	NbD041402.1	MULTI-MSMS	KSI010823_MAMI_1521	MAMI Af1521	394.2	3	394.2	1179.58	0.13251	5.2237e-05	-0.034263	-1.3506e-05	0.098252	3.8731e-05	394.2	29.84	1.2083	29.84	29.445	30.653	0					181	82	5	0	0	0	0.00083776	2	6301	6301;6662
ALFGKGEESDK	11	Unmodified	_ALFGKGEESDK_					0	0	0	1	NbD041402.1	NbD041402.1	NbD041402.1	MULTI-MSMS	KSI010823_MAMI_1521	MAMI Af1521	591.297	2	590.796	1179.58	0.13065	7.7187e-05	-0.18137	-0.00010715	-0.05072	-2.9965e-05	590.796	29.904	0.47203	29.904	29.484	29.956	0					81	33	4	0	0	0	0.012945	1	6316	6316
ALFGKGEESDK	11	Unmodified	_ALFGKGEESDK_					0	0	0	1	NbD041402.1	NbD041402.1	NbD041402.1	MULTI-MSMS	KSI010823_MAMI_G42E	MAMI G42E	590.796	2	590.796	1179.58	-0.073502	-4.3425e-05	0.098174	5.8001e-05	0.024672	1.4576e-05	590.796	29.015	0.21199	29.015	28.863	29.075	0					36	12	5	0	0	0	6.0653e-16	1	5967	5967
ALFGKGEESDK	11	Unmodified	_ALFGKGEESDK_					0	0	0	1	NbD041402.1	NbD041402.1	NbD041402.1	MSMS	KSI010823_MAMI_G42E	MAMI G42E	394.2	3	394.2	1179.58	NaN	NaN	NaN	NaN	NaN	NaN	NaN	28.929	1	28.929	28.429	29.429	0								0	0	0	0.0042469	1	5959	5959
ALFGKGEESDK	11	Unmodified	_ALFGKGEESDK_					0	0	0	1	NbD041402.1	NbD041402.1	NbD041402.1	MULTI-MSMS	KSI010823_MAMI+A1_1521	MAMI+AvrRpm1 Af1521	394.2	3	394.2	1179.58	-0.053012	-2.0897e-05	0.23177	9.1363e-05	0.17876	7.0466e-05	394.2	29.268	0.79167	29.268	29.087	29.879	0					93	49	5	0	0	0	0.0006009	2	6334	6334;6521
ALFGKGEESDK	11	Unmodified	_ALFGKGEESDK_					0	0	0	1	NbD041402.1	NbD041402.1	NbD041402.1	MULTI-MSMS	KSI010823_MAMI+A1_1521	MAMI+AvrRpm1 Af1521	590.796	2	590.796	1179.58	-0.033267	-1.9654e-05	0.21048	0.00012435	0.17721	0.00010469	590.796	29.267	0.26293	29.267	29.106	29.369	0					43	16	5	0	0	0	6.6106e-11	1	6348	6348
ALFGKGEESDK	11	Unmodified	_ALFGKGEESDK_					0	0	0	1	NbD041402.1	NbD041402.1	NbD041402.1	MULTI-MSMS	KSI010823_MAMI+A1_G42E	MAMI+AvrRpm1 G42E	394.2	3	394.2	1179.58	0.19506	7.6891e-05	-0.030864	-1.2166e-05	0.16419	6.4725e-05	394.2	28.452	0.97411	28.452	28.156	29.13	0					131	63	5	0	0	0	0.00067876	1	6056	6056
ALFGKGEESDK	11	Unmodified	_ALFGKGEESDK_					0	0	0	1	NbD041402.1	NbD041402.1	NbD041402.1	MULTI-MSMS	KSI010823_MAMI+A1_G42E	MAMI+AvrRpm1 G42E	590.796	2	590.796	1179.58	0.098371	5.8117e-05	0.18723	0.00011062	0.2856	0.00016873	590.796	28.423	0.38052	28.423	28.192	28.573	0					65	21	5	0	0	0	0.0010317	1	6071	6071
ALFGKGEESDK	11	Unmodified	_ALFGKGEESDK_					0	0	0	1	NbD041402.1	NbD041402.1	NbD041402.1	MULTI-MSMS	KSI010823_A1_1521_4ul	AvrRpm1 Af1521	394.2	3	394.2	1179.58	0.2364	9.3187e-05	-0.037155	-1.4647e-05	0.19924	7.854e-05	394.2	28.457	1.1744	28.457	28.219	29.393	0					177	72	6	0	0	0	4.8759e-05	3	6309	6309;6495;6711
ALFGKGEESDK	11	Unmodified	_ALFGKGEESDK_					0	0	0	1	NbD041402.1	NbD041402.1	NbD041402.1	MULTI-MSMS	KSI010823_A1_1521_4ul	AvrRpm1 Af1521	590.796	2	590.796	1179.58	0.096362	5.693e-05	0.25783	0.00015233	0.3542	0.00020926	590.796	28.447	0.43156	28.447	28.219	28.65	0					76	23	4	0	0	0	0.0009914	1	6323	6323
ALFGKGEESDK	11	Unmodified	_ALFGKGEESDK_					0	0	0	1	NbD041402.1	NbD041402.1	NbD041402.1	MULTI-MSMS	KSI010823_A1_G42E_4ul	AvrRpm1 G42E	394.2	3	394.2	1179.58	0.13439	5.2978e-05	-0.023338	-9.1998e-06	0.11106	4.3779e-05	394.2	28.392	1.3455	28.392	28.045	29.391	0					166	84	5	0	0	0	0.00035085	3	6321	6321;6505;6707
ALFGKGEESDK	11	Unmodified	_ALFGKGEESDK_					0	0	0	1	NbD041402.1	NbD041402.1	NbD041402.1	MULTI-MSMS	KSI010823_A1_G42E_4ul	AvrRpm1 G42E	590.796	2	590.796	1179.58	0.090316	5.3359e-05	0.095668	5.652e-05	0.18598	0.00010988	590.796	28.388	0.50882	28.388	28.136	28.645	0					87	31	4	0	0	0	0.00071585	1	6333	6333
ALFGKGEESDKAIEECGELLK	21	Unmodified	_ALFGKGEESDKAIEECGELLK_					0	0	0	2	NbD041402.1	NbD041402.1	NbD041402.1	MULTI-MSMS	KSI010823_MAMI_1521	MAMI Af1521	581.543	4	581.543	2322.14	0.11723	6.8176e-05	-0.14201	-8.2584e-05	-0.024775	-1.4408e-05	581.793	57.978	1.2848	57.978	57.683	58.968	0					254	67	7	0	0	0	3.4579e-15	2	16666	16666;16876
ALFGKGEESDKAIEECGELLK	21	Unmodified	_ALFGKGEESDKAIEECGELLK_					0	0	0	2	NbD041402.1	NbD041402.1	NbD041402.1	MULTI-MSMS	KSI010823_MAMI_1521	MAMI Af1521	775.388	3	775.054	2322.14	-0.010063	-7.7996e-06	-0.11939	-9.2537e-05	-0.12946	-0.00010034	775.389	57.997	0.77444	57.997	57.758	58.532	0					176	40	6	0	0	0	2.9666e-28	2	16691	16680;16691
ALFGKGEESDKAIEECGELLK	21	Unmodified	_ALFGKGEESDKAIEECGELLK_					0	0	0	2	NbD041402.1	NbD041402.1	NbD041402.1	MULTI-MSMS	KSI010823_MAMI_G42E	MAMI G42E	581.793	4	581.543	2322.14	0.079216	4.6067e-05	-0.079554	-4.6264e-05	-0.00033873	-1.9699e-07	581.793	58.079	0.70915	58.079	57.79	58.499	0					175	37	6	0	0	0	7.3108e-16	2	16555	16555;16749
ALFGKGEESDKAIEECGELLK	21	Unmodified	_ALFGKGEESDKAIEECGELLK_					0	0	0	2	NbD041402.1	NbD041402.1	NbD041402.1	MULTI-MSMS	KSI010823_MAMI_G42E	MAMI G42E	775.054	3	775.054	2322.14	0.061245	4.7468e-05	-0.097624	-7.5664e-05	-0.036378	-2.8195e-05	775.389	58.09	0.63213	58.09	57.79	58.422	0					132	33	5	0	0	0	4.2797e-15	1	16557	16557
ALFGKGEESDKAIEECGELLK	21	Unmodified	_ALFGKGEESDKAIEECGELLK_					0	0	0	2	NbD041402.1	NbD041402.1	NbD041402.1	MULTI-MSMS	KSI010823_MAMI_G42E	MAMI G42E	581.794	4	581.543	2322.14	-0.054191	-3.1514e-05	-0.89278	-0.00051919	-0.94697	-0.0005507	581.792	58.571	0.15134	58.571	58.499	58.651	0					12	7	2	0	0	0	1.0481e-06	1	16762	16762
ALFGKGEESDKAIEECGELLK	21	Unmodified	_ALFGKGEESDKAIEECGELLK_					0	0	0	2	NbD041402.1	NbD041402.1	NbD041402.1	MULTI-MSMS	KSI010823_MAMI+A1_1521	MAMI+AvrRpm1 Af1521	581.793	4	581.543	2322.14	0.062876	3.6565e-05	-0.16055	-9.3368e-05	-0.097677	-5.6803e-05	581.793	57.806	0.99785	57.806	57.557	58.555	0					217	53	6	0	0	0	8.7222e-16	2	16861	16861;17057
ALFGKGEESDKAIEECGELLK	21	Unmodified	_ALFGKGEESDKAIEECGELLK_					0	0	0	2	NbD041402.1	NbD041402.1	NbD041402.1	MULTI-MSMS	KSI010823_MAMI+A1_1521	MAMI+AvrRpm1 Af1521	775.054	3	775.054	2322.14	-0.045337	-3.5139e-05	-0.17626	-0.00013661	-0.2216	-0.00017175	775.389	57.858	0.70044	57.858	57.609	58.309	0					152	37	6	0	0	0	5.7212e-28	1	16874	16874
ALFGKGEESDKAIEECGELLK	21	Unmodified	_ALFGKGEESDKAIEECGELLK_					0	0	0	2	NbD041402.1	NbD041402.1	NbD041402.1	MULTI-MSMS	KSI010823_MAMI+A1_G42E	MAMI+AvrRpm1 G42E	581.543	4	581.543	2322.14	0.12788	7.4367e-05	-0.14892	-8.6601e-05	-0.021037	-1.2234e-05	581.793	56.919	0.79725	56.919	56.717	57.515	0					193	42	6	0	0	0	3.2816e-15	2	16596	16596;16790
ALFGKGEESDKAIEECGELLK	21	Unmodified	_ALFGKGEESDKAIEECGELLK_					0	0	0	2	NbD041402.1	NbD041402.1	NbD041402.1	MULTI-MSMS	KSI010823_MAMI+A1_G42E	MAMI+AvrRpm1 G42E	775.389	3	775.054	2322.14	-0.045708	-3.5426e-05	-0.020634	-1.5993e-05	-0.066342	-5.1419e-05	775.389	56.919	0.72316	56.919	56.717	57.441	0					153	38	6	0	0	0	5.1627e-22	1	16608	16608
ALFGKGEESDKAIEECGELLK	21	Unmodified	_ALFGKGEESDKAIEECGELLK_					0	0	0	2	NbD041402.1	NbD041402.1	NbD041402.1	MULTI-MSMS	KSI010823_A1_1521_4ul	AvrRpm1 Af1521	581.793	4	581.543	2322.14	0.066477	3.8659e-05	-0.085394	-4.966e-05	-0.018917	-1.1001e-05	581.793	57.142	0.91132	57.142	56.802	57.713	0					218	48	7	0	0	0	4.2451e-16	2	17121	17101;17121
ALFGKGEESDKAIEECGELLK	21	Unmodified	_ALFGKGEESDKAIEECGELLK_					0	0	0	2	NbD041402.1	NbD041402.1	NbD041402.1	MULTI-MSMS	KSI010823_A1_1521_4ul	AvrRpm1 Af1521	775.388	3	775.054	2322.14	-0.0053879	-4.1759e-06	-0.22589	-0.00017507	-0.23127	-0.00017925	775.389	57.128	0.6105	57.128	56.894	57.504	0					145	32	7	0	0	0	2.6501e-28	1	17127	17127
ALFGKGEESDKAIEECGELLK	21	Unmodified	_ALFGKGEESDKAIEECGELLK_					0	0	0	2	NbD041402.1	NbD041402.1	NbD041402.1	MULTI-MSMS	KSI010823_A1_G42E_4ul	AvrRpm1 G42E	775.389	3	775.054	2322.14	-0.05571	-4.3178e-05	-0.10417	-8.074e-05	-0.15988	-0.00012392	775.389	57.067	0.94994	57.067	56.724	57.674	0					182	50	5	0	0	0	4.0115e-28	2	17306	17111;17306
ALFGKGEESDKAIEECGELLK	21	Unmodified	_ALFGKGEESDKAIEECGELLK_					0	0	0	2	NbD041402.1	NbD041402.1	NbD041402.1	MULTI-MSMS	KSI010823_A1_G42E_4ul	AvrRpm1 G42E	581.793	4	581.543	2322.14	0.10723	6.236e-05	-0.081983	-4.7677e-05	0.025249	1.4683e-05	581.793	57.071	1.0257	57.071	56.686	57.712	0					250	54	6	0	0	0	1.0515e-18	2	17327	17130;17327
ALGIEYTIISVGK	13	Unmodified	_ALGIEYTIISVGK_					0	0	0	0	NbE05062949.1;NbE03057461.1;NbD050123.1;NbD011215.1	NbE05062949.1	NbE05062949.1	MULTI-MSMS	KSI010823_MAMI+A1_1521	MAMI+AvrRpm1 Af1521	682.395	2	682.395	1362.78	0.047592	3.2477e-05	0.22882	0.00015614	0.27641	0.00018862	682.395	77.623	0.36476	77.623	77.472	77.836	0					53	20	3	0	0	0	0.0029539	1	24055	24055
ALGIEYTIISVGK	13	Unmodified	_ALGIEYTIISVGK_					0	0	0	0	NbE05062949.1;NbE03057461.1;NbD050123.1;NbD011215.1	NbE05062949.1	NbE05062949.1	MULTI-MSMS	KSI010823_MAMI+A1_G42E	MAMI+AvrRpm1 G42E	682.897	2	682.395	1362.78	0.027584	1.8823e-05	0.094241	6.431e-05	0.12182	8.3133e-05	682.395	76.675	0.36742	76.675	76.478	76.846	0					62	26	3	0	0	0	0.021296	1	23744	23744
ALGIEYTIISVGK	13	Unmodified	_ALGIEYTIISVGK_					0	0	0	0	NbE05062949.1;NbE03057461.1;NbD050123.1;NbD011215.1	NbE05062949.1	NbE05062949.1	MULTI-MSMS	KSI010823_A1_1521_4ul	AvrRpm1 Af1521	682.395	2	682.395	1362.78	0.072832	4.97e-05	-0.057034	-3.892e-05	0.015798	1.078e-05	682.395	77.041	0.32884	77.041	76.882	77.211	0					38	17	3	0	0	0	0.0018064	1	24477	24477
ALGIEYTIISVGK	13	Unmodified	_ALGIEYTIISVGK_					0	0	0	0	NbE05062949.1;NbE03057461.1;NbD050123.1;NbD011215.1	NbE05062949.1	NbE05062949.1	MULTI-MSMS	KSI010823_A1_G42E_4ul	AvrRpm1 G42E	682.395	2	682.395	1362.78	-0.1002	-6.8373e-05	0.28289	0.00019304	0.18269	0.00012467	682.395	77.062	0.31755	77.062	76.895	77.213	0					42	17	3	0	0	0	0.00081438	1	24528	24528
ALGPAVQNLELLEEQLK	17	Unmodified	_ALGPAVQNLELLEEQLK_					0	0	0	0	NbD017546.1	NbD017546.1	NbD017546.1	MULTI-MSMS	KSI010823_MAMI_1521	MAMI Af1521	622.685	3	622.351	1864.03	0.19264	0.00011989	0.091844	5.7159e-05	0.28449	0.00017705	622.685	87.829	0.72432	87.829	87.534	88.258	0					328	98	5	0	0	0	0.041006	1	26844	26844
ALGPAVQNLELLEEQLK	17	Unmodified	_ALGPAVQNLELLEEQLK_					0	0	0	0	NbD017546.1	NbD017546.1	NbD017546.1	MULTI-MSMS	KSI010823_MAMI+A1_1521	MAMI+AvrRpm1 Af1521	933.022	2	933.023	1864.03	-0.014226	-1.3273e-05	0.074634	6.9636e-05	0.060408	5.6362e-05	933.524	87.713	0.94039	87.713	87.397	88.337	0					368	94	6	0	0	0	1.4769e-07	2	27613	27464;27613
ALGPAVQNLELLEEQLK	17	Unmodified	_ALGPAVQNLELLEEQLK_					0	0	0	0	NbD017546.1	NbD017546.1	NbD017546.1	MULTI-MSMS	KSI010823_MAMI+A1_1521	MAMI+AvrRpm1 Af1521	622.351	3	622.351	1864.03	0.22643	0.00014092	0.27625	0.00017193	0.50268	0.00031284	622.685	87.711	0.83771	87.711	87.397	88.234	0					288	83	5	0	0	0	2.2455e-05	2	27469	27469;27620
ALGPAVQNLELLEEQLK	17	Unmodified	_ALGPAVQNLELLEEQLK_					0	0	0	0	NbD017546.1	NbD017546.1	NbD017546.1	MULTI-MSMS	KSI010823_MAMI+A1_G42E	MAMI+AvrRpm1 G42E	933.524	2	933.023	1864.03	-0.055892	-5.2148e-05	0.14318	0.00013359	0.087289	8.1442e-05	933.023	86.802	0.78962	86.802	86.506	87.295	0					363	98	5	0	0	0	2.7332e-05	1	26877	26877
ALGPAVQNLELLEEQLK	17	Unmodified	_ALGPAVQNLELLEEQLK_					0	0	0	0	NbD017546.1	NbD017546.1	NbD017546.1	MULTI-MSMS	KSI010823_MAMI+A1_G42E	MAMI+AvrRpm1 G42E	622.351	3	622.351	1864.03	0.1352	8.4141e-05	0.17605	0.00010957	0.31125	0.00019371	622.351	86.847	0.61663	86.847	86.54	87.157	0					290	76	5	0	0	0	0.0054535	1	26887	26887
ALGPAVQNLELLEEQLK	17	Unmodified	_ALGPAVQNLELLEEQLK_					0	0	0	0	NbD017546.1	NbD017546.1	NbD017546.1	MULTI-MSMS	KSI010823_A1_1521_4ul	AvrRpm1 Af1521	933.023	2	933.023	1864.03	-0.036719	-3.426e-05	0.15072	0.00014063	0.114	0.00010637	933.023	87.246	0.66405	87.246	86.937	87.601	0					220	66	4	0	0	0	0.020436	1	27852	27852
ALGPAVQNLELLEEQLK	17	Unmodified	_ALGPAVQNLELLEEQLK_					0	0	0	0	NbD017546.1	NbD017546.1	NbD017546.1	MULTI-MSMS	KSI010823_A1_G42E_4ul	AvrRpm1 G42E	933.524	2	933.023	1864.03	-0.047618	-4.4428e-05	0.12541	0.00011701	0.077792	7.2582e-05	933.524	87.273	0.72118	87.273	86.924	87.645	0					197	65	5	0	0	0	6.0773e-05	1	27958	27958
ALGPAVQNLELLEEQLKEK	19	Unmodified	_ALGPAVQNLELLEEQLKEK_					0	0	0	1	NbD017546.1	NbD017546.1	NbD017546.1	MULTI-MSMS	KSI010823_MAMI_1521	MAMI Af1521	708.063	3	708.063	2121.17	0.16653	0.00011791	0.04147	2.9363e-05	0.208	0.00014728	708.398	79.427	0.78902	79.427	79.093	79.882	0					204	58	5	0	0	0	0.00032647	2	24321	24321;24491
ALGPAVQNLELLEEQLKEK	19	Unmodified	_ALGPAVQNLELLEEQLKEK_					0	0	0	1	NbD017546.1	NbD017546.1	NbD017546.1	MULTI-MSMS	KSI010823_MAMI+A1_1521	MAMI+AvrRpm1 Af1521	708.397	3	708.063	2121.17	0.088537	6.269e-05	0.20101	0.00014233	0.28954	0.00020502	708.398	79.19	0.90243	79.19	78.911	79.814	0					187	46	6	0	0	0	1.3669e-13	2	24530	24530;24717
ALGPAVQNLELLEEQLKEK	19	Unmodified	_ALGPAVQNLELLEEQLKEK_					0	0	0	1	NbD017546.1	NbD017546.1	NbD017546.1	MULTI-MSMS	KSI010823_MAMI+A1_G42E	MAMI+AvrRpm1 G42E	708.063	3	708.063	2121.17	0.060311	4.2704e-05	0.091936	6.5097e-05	0.15225	0.0001078	708.398	78.235	0.85132	78.235	77.909	78.76	0					226	54	6	0	0	0	4.3136e-11	2	24229	24229;24403
ALGPAVQNLELLEEQLKEK	19	Unmodified	_ALGPAVQNLELLEEQLKEK_					0	0	0	1	NbD017546.1	NbD017546.1	NbD017546.1	MULTI-MSMS	KSI010823_A1_1521_4ul	AvrRpm1 Af1521	708.398	3	708.063	2121.17	0.17137	0.00012134	-0.0057862	-4.097e-06	0.16559	0.00011725	708.398	78.609	0.66364	78.609	78.402	79.066	0					130	35	5	0	0	0	0.00045387	1	24975	24975
ALGPAVQNLELLEEQLKEK	19	Unmodified	_ALGPAVQNLELLEEQLKEK_					0	0	0	1	NbD017546.1	NbD017546.1	NbD017546.1	MULTI-MSMS	KSI010823_A1_G42E_4ul	AvrRpm1 G42E	708.063	3	708.063	2121.17	0.037933	2.6859e-05	0.060803	4.3053e-05	0.098736	6.9911e-05	708.398	78.567	0.66425	78.567	78.302	78.966	0					127	35	5	0	0	0	4.3136e-11	1	25035	25035
ALGSITEVVQTVK	13	Unmodified	_ALGSITEVVQTVK_					0	0	0	0	NbD020628.1;NbE03058179.1;NbD047267.1	NbD020628.1;NbE03058179.1	NbE03058179.1	MULTI-MSMS	KSI010823_MAMI+A1_1521	MAMI+AvrRpm1 Af1521	672.89	2	672.89	1343.77	0.062766	4.2235e-05	0.0494	3.3241e-05	0.11217	7.5476e-05	672.89	66.656	0.29868	66.656	66.512	66.811	0					33	15	3	0	0	0	1.2483e-11	1	20130	20130
ALGSITEVVQTVK	13	Unmodified	_ALGSITEVVQTVK_					0	0	0	0	NbD020628.1;NbE03058179.1;NbD047267.1	NbD020628.1;NbE03058179.1	NbE03058179.1	MULTI-MSMS	KSI010823_A1_1521_4ul	AvrRpm1 Af1521	672.89	2	672.89	1343.77	0.15451	0.00010397	-0.25038	-0.00016848	-0.095867	-6.4508e-05	672.89	65.953	0.2738	65.953	65.812	66.086	0					29	14	3	0	0	0	6.7104e-12	1	20443	20443
ALIAAEYTGVK	11	Unmodified	_ALIAAEYTGVK_					0	0	0	0	NbD012263.1;NbE03062031.1;NbD012265.1;NbD046227.1;NbE03054480.1;NbD023708.1	NbD012263.1;NbD012265.1;NbD046227.1;NbE03054480.1	NbE03054480.1	MULTI-MSMS	KSI010823_MAMI_1521	MAMI Af1521	568.322	2	568.322	1134.63	0.045316	2.5754e-05	0.18457	0.00010489	0.22988	0.00013065	568.322	54.564	0.61329	54.564	54.31	54.923	0					121	32	5	0	0	0	0.0012833	1	15410	15410
ALIAAEYTGVK	11	Unmodified	_ALIAAEYTGVK_					0	0	0	0	NbD012263.1;NbE03062031.1;NbD012265.1;NbD046227.1;NbE03054480.1;NbD023708.1	NbD012263.1;NbD012265.1;NbD046227.1;NbE03054480.1	NbE03054480.1	MULTI-MSMS	KSI010823_MAMI_G42E	MAMI G42E	568.322	2	568.322	1134.63	-0.15247	-8.6653e-05	0.39711	0.00022569	0.24464	0.00013903	568.322	54.264	0.69144	54.264	53.988	54.68	0					130	36	5	0	0	0	0.0025053	2	15156	15156;15350
ALIAAEYTGVK	11	Unmodified	_ALIAAEYTGVK_					0	0	0	0	NbD012263.1;NbE03062031.1;NbD012265.1;NbD046227.1;NbE03054480.1;NbD023708.1	NbD012263.1;NbD012265.1;NbD046227.1;NbE03054480.1	NbE03054480.1	MSMS	KSI010823_MAMI_G42E	MAMI G42E	568.322	2	568.322	1134.63	NaN	NaN	NaN	NaN	NaN	NaN	NaN	55.306	1	55.306	54.806	55.806	0								0	0	0	0.025709	1	15601	15601
ALIAAEYTGVK	11	Unmodified	_ALIAAEYTGVK_					0	0	0	0	NbD012263.1;NbE03062031.1;NbD012265.1;NbD046227.1;NbE03054480.1;NbD023708.1	NbD012263.1;NbD012265.1;NbD046227.1;NbE03054480.1	NbE03054480.1	MULTI-MSMS	KSI010823_MAMI+A1_1521	MAMI+AvrRpm1 Af1521	568.322	2	568.322	1134.63	0.020818	1.1831e-05	0.18338	0.00010422	0.2042	0.00011605	568.322	54.346	0.72331	54.346	54.07	54.793	0					131	39	5	0	0	0	0.0019704	2	15570	15570;15767
ALIAAEYTGVK	11	Unmodified	_ALIAAEYTGVK_					0	0	0	0	NbD012263.1;NbE03062031.1;NbD012265.1;NbD046227.1;NbE03054480.1;NbD023708.1	NbD012263.1;NbD012265.1;NbD046227.1;NbE03054480.1	NbE03054480.1	MULTI-MSMS	KSI010823_MAMI+A1_1521	MAMI+AvrRpm1 Af1521	568.322	2	568.322	1134.63	-0.097165	-5.5221e-05	-0.069946	-3.9752e-05	-0.16711	-9.4973e-05	568.321	55.055	0.97923	55.055	54.967	55.946	0					75	52	2	0	0	0	0.020864	1	15983	15983
ALIAAEYTGVK	11	Unmodified	_ALIAAEYTGVK_					0	0	0	0	NbD012263.1;NbE03062031.1;NbD012265.1;NbD046227.1;NbE03054480.1;NbD023708.1	NbD012263.1;NbD012265.1;NbD046227.1;NbE03054480.1	NbE03054480.1	MULTI-MSMS	KSI010823_MAMI+A1_G42E	MAMI+AvrRpm1 G42E	568.322	2	568.322	1134.63	-0.10833	-6.1568e-05	0.32597	0.00018526	0.21764	0.00012369	568.322	53.473	0.67302	53.473	53.198	53.871	0					140	35	6	0	0	0	0.0019958	2	15497	15302;15497
ALIAAEYTGVK	11	Unmodified	_ALIAAEYTGVK_					0	0	0	0	NbD012263.1;NbE03062031.1;NbD012265.1;NbD046227.1;NbE03054480.1;NbD023708.1	NbD012263.1;NbD012265.1;NbD046227.1;NbE03054480.1	NbE03054480.1	MULTI-MSMS	KSI010823_MAMI+A1_G42E	MAMI+AvrRpm1 G42E	568.823	2	568.322	1134.63	-0.074113	-4.212e-05	-0.63724	-0.00036216	-0.71136	-0.00040428	568.823	53.952	0.094551	53.952	53.901	53.995	0					8	5	2	0	0	0	0.0033101	1	15557	15557
ALIAAEYTGVK	11	Unmodified	_ALIAAEYTGVK_					0	0	0	0	NbD012263.1;NbE03062031.1;NbD012265.1;NbD046227.1;NbE03054480.1;NbD023708.1	NbD012263.1;NbD012265.1;NbD046227.1;NbE03054480.1	NbE03054480.1	MULTI-MSMS	KSI010823_A1_1521_4ul	AvrRpm1 Af1521	568.321	2	568.322	1134.63	-0.083607	-4.7515e-05	0.28483	0.00016187	0.20122	0.00011436	568.322	53.661	0.63554	53.661	53.396	54.031	0					125	35	5	0	0	0	0.0012833	1	15807	15807
ALIAAEYTGVK	11	Unmodified	_ALIAAEYTGVK_					0	0	0	0	NbD012263.1;NbE03062031.1;NbD012265.1;NbD046227.1;NbE03054480.1;NbD023708.1	NbD012263.1;NbD012265.1;NbD046227.1;NbE03054480.1	NbE03054480.1	MULTI-MSMS	KSI010823_A1_G42E_4ul	AvrRpm1 G42E	568.823	2	568.322	1134.63	-0.1792	-0.00010185	0.35839	0.00020368	0.17918	0.00010183	568.322	53.613	0.73712	53.613	53.327	54.065	0					139	42	6	0	0	0	0.0012833	2	15839	15839;16060
ALIAAEYTGVK	11	Unmodified	_ALIAAEYTGVK_					0	0	0	0	NbD012263.1;NbE03062031.1;NbD012265.1;NbD046227.1;NbE03054480.1;NbD023708.1	NbD012263.1;NbD012265.1;NbD046227.1;NbE03054480.1	NbE03054480.1	MULTI-MSMS	KSI010823_A1_G42E_4ul	AvrRpm1 G42E	568.321	2	568.322	1134.63	-0.27013	-0.00015352	0.68418	0.00038883	0.41405	0.00023531	568.322	54.392	0.86941	54.392	54.325	55.195	0					61	46	2	0	0	0	0.020864	1	16304	16304
ALLDVGLIR	9	Unmodified	_ALLDVGLIR_					0	0	0	0	NbE03060847.1;NbD029126.1;NbD009316.1;NbE44070740.1;NbD029230.1	NbE03060847.1	NbE03060847.1	MULTI-MSMS	KSI010823_MAMI+A1_1521	MAMI+AvrRpm1 Af1521	485.308	2	485.308	968.602	0.46418	0.00022527	-0.54341	-0.00026372	-0.079226	-3.8449e-05	485.308	74.171	0.47617	74.171	74	74.476	0					43	25	3	0	0	0	0.038032	1	22843	22843
ALLDVGLIR	9	Unmodified	_ALLDVGLIR_					0	0	0	0	NbE03060847.1;NbD029126.1;NbD009316.1;NbE44070740.1;NbD029230.1	NbE03060847.1	NbE03060847.1	MULTI-MSMS	KSI010823_MAMI+A1_G42E	MAMI+AvrRpm1 G42E	485.308	2	485.308	968.602	0.50969	0.00024736	-0.54189	-0.00026298	-0.032198	-1.5626e-05	485.308	73.205	0.36414	73.205	73.056	73.42	0					45	20	3	0	0	0	0.035558	1	22524	22524
ALLDVGLIR	9	Unmodified	_ALLDVGLIR_					0	0	0	0	NbE03060847.1;NbD029126.1;NbD009316.1;NbE44070740.1;NbD029230.1	NbE03060847.1	NbE03060847.1	MULTI-MSMS	KSI010823_A1_1521_4ul	AvrRpm1 Af1521	485.308	2	485.308	968.602	0.040439	1.9626e-05	-0.28493	-0.00013828	-0.24449	-0.00011865	485.308	73.531	0.45033	73.531	73.408	73.858	0					45	23	3	0	0	0	0.0018437	1	23231	23231
ALLDVGLIR	9	Unmodified	_ALLDVGLIR_					0	0	0	0	NbE03060847.1;NbD029126.1;NbD009316.1;NbE44070740.1;NbD029230.1	NbE03060847.1	NbE03060847.1	MULTI-MSMS	KSI010823_A1_G42E_4ul	AvrRpm1 G42E	485.308	2	485.308	968.602	0.26164	0.00012698	-0.44417	-0.00021556	-0.18253	-8.8582e-05	485.308	73.486	0.37318	73.486	73.331	73.705	0					46	19	3	0	0	0	0.024941	1	23230	23230
ALLDVGLVR	9	Unmodified	_ALLDVGLVR_					0	0	0	0	NbD016046.1;NbD028938.1	NbD016046.1	NbD016046.1	MULTI-MSMS	KSI010823_MAMI+A1_1521	MAMI+AvrRpm1 Af1521	478.301	2	478.3	954.586	0.2924	0.00013986	-0.19391	-9.2745e-05	0.098495	4.711e-05	478.3	69.447	0.28209	69.447	69.248	69.53	0					22	14	2	0	0	0	0.033512	1	21159	21159
ALLDVGLVR	9	Unmodified	_ALLDVGLVR_					0	0	0	0	NbD016046.1;NbD028938.1	NbD016046.1	NbD016046.1	MULTI-MSMS	KSI010823_A1_1521_4ul	AvrRpm1 Af1521	478.3	2	478.3	954.586	0.16478	7.8812e-05	-0.17805	-8.5162e-05	-0.013277	-6.3502e-06	478.3	68.774	0.37927	68.774	68.584	68.963	0					25	19	2	0	0	0	0.0067634	1	21497	21497
ALLDVGLVR	9	Unmodified	_ALLDVGLVR_					0	0	0	0	NbD016046.1;NbD028938.1	NbD016046.1	NbD016046.1	MULTI-MSMS	KSI010823_A1_G42E_4ul	AvrRpm1 G42E	478.3	2	478.3	954.586	0.24664	0.00011797	-0.11413	-5.459e-05	0.13251	6.338e-05	478.3	68.76	0.285	68.76	68.561	68.846	0					32	14	3	0	0	0	0.03579	1	21513	21513
ALLEDPVFRPLVEK	14	Unmodified	_ALLEDPVFRPLVEK_					0	0	0	1	NbD038602.1	NbD038602.1	NbD038602.1	MULTI-MSMS	KSI010823_A1_1521_4ul	AvrRpm1 Af1521	542.647	3	542.647	1624.92	0.047384	2.5713e-05	0.3373	0.00018304	0.38469	0.00020875	542.647	70.289	0.44106	70.289	69.998	70.439	0					48	24	3	0	0	0	0.00091866	1	22029	22029
ALLEDPVFRPLVEK	14	Unmodified	_ALLEDPVFRPLVEK_					0	0	0	1	NbD038602.1	NbD038602.1	NbD038602.1	MULTI-MSMS	KSI010823_A1_G42E_4ul	AvrRpm1 G42E	542.647	3	542.647	1624.92	0.13527	7.3404e-05	0.23735	0.0001288	0.37262	0.0002022	542.647	70.193	0.37777	70.193	70.022	70.399	0					54	21	3	0	0	0	0.00037916	1	22043	22043
ALLEVVESGGK	11	Unmodified	_ALLEVVESGGK_					0	0	0	0	NbD038735.1;NbD038654.1;NbD015488.1	NbD038735.1	NbD038735.1	MULTI-MSMS	KSI010823_A1_G42E_4ul	AvrRpm1 G42E	551.311	2	551.311	1100.61	0.21468	0.00011835	-0.97353	-0.00053672	-0.75885	-0.00041836	551.31	57.137	0.50831	57.137	56.93	57.438	0					38	26	2	0	0	0	0.0032809	1	17240	17240
ALLFDCDGVLVDTEK	15	Unmodified	_ALLFDCDGVLVDTEK_					0	0	0	0	NbD021042.1;NbD014218.1	NbD021042.1	NbD021042.1	MULTI-MSMS	KSI010823_A1_G42E_4ul	AvrRpm1 G42E	847.919	2	847.919	1693.82	-0.0095604	-8.1064e-06	-0.068893	-5.8415e-05	-0.078453	-6.6522e-05	848.421	79.096	0.34454	79.096	78.948	79.293	0					37	17	3	0	0	0	3.1979e-05	1	25289	25289
ALLPETVSSDALPAPAEASPAAATGTVEK	29	Unmodified	_ALLPETVSSDALPAPAEASPAAATGTVEK_					0	0	0	0	NbE03055645.1;NbD008840.1	NbE03055645.1	NbE03055645.1	MULTI-MSMS	KSI010823_MAMI+A1_1521	MAMI+AvrRpm1 Af1521	922.481	3	922.147	2763.42	-0.14102	-0.00013004	0.21691	0.00020002	0.07589	6.9981e-05	922.481	76.785	0.27613	76.785	76.642	76.918	0					50	15	4	0	0	0	0.010697	1	23767	23767
ALLPETVSSDALPAPAEASPAAATGTVEK	29	Unmodified	_ALLPETVSSDALPAPAEASPAAATGTVEK_					0	0	0	0	NbE03055645.1;NbD008840.1	NbE03055645.1	NbE03055645.1	MULTI-MSMS	KSI010823_MAMI+A1_G42E	MAMI+AvrRpm1 G42E	922.481	3	922.147	2763.42	-0.0050515	-4.6582e-06	0.0454	4.1865e-05	0.040348	3.7207e-05	922.481	75.862	0.26643	75.862	75.712	75.979	0					56	17	4	0	0	0	0.019964	1	23474	23474
ALLPETVSSDALPAPAEASPAAATGTVEK	29	Unmodified	_ALLPETVSSDALPAPAEASPAAATGTVEK_					0	0	0	0	NbE03055645.1;NbD008840.1	NbE03055645.1	NbE03055645.1	MULTI-MSMS	KSI010823_A1_1521_4ul	AvrRpm1 Af1521	922.146	3	922.147	2763.42	-0.16591	-0.00015299	-0.084242	-7.7683e-05	-0.25015	-0.00023067	922.481	76.266	0.24249	76.266	76.15	76.392	0					46	12	5	0	0	0	0.00020257	1	24210	24210
[truncated: 18,694 more rows]
[truncated: 15 more columns]

## Sheet: ADP-ribosylationSites
Proteins	Positions within proteins	Leading proteins	Protein	Fasta headers	Localization prob	Score diff	PEP	Score	Delta score	Score for localization	Localization prob AvrRpm1 Af1521	Score diff AvrRpm1 Af1521	PEP AvrRpm1 Af1521	Score AvrRpm1 Af1521	Localization prob AvrRpm1 G42E	Score diff AvrRpm1 G42E	PEP AvrRpm1 G42E	Score AvrRpm1 G42E	Localization prob MAMI Af1521	Score diff MAMI Af1521	PEP MAMI Af1521	Score MAMI Af1521	Localization prob MAMI G42E	Score diff MAMI G42E	PEP MAMI G42E	Score MAMI G42E	Localization prob MAMI+AvrRpm1 Af1521	Score diff MAMI+AvrRpm1 Af1521	PEP MAMI+AvrRpm1 Af1521	Score MAMI+AvrRpm1 Af1521	Localization prob MAMI+AvrRpm1 G42E	Score diff MAMI+AvrRpm1 G42E	PEP MAMI+AvrRpm1 G42E	Score MAMI+AvrRpm1 G42E	Diagnostic peak	Number of ADP-ribosylation	Amino acid	Sequence window	Modification window	Peptide window coverage	ADP-ribosylation Probabilities	ADP-ribosylation Score diffs	Position in peptide	Charge	Mass error [ppm]	Intensity	Intensity___1	Intensity___2	Intensity___3
[truncated: 18 more rows]
[truncated: 71 more columns]

[truncated: 1 more sheets: msms ADPr]
