# Supplementary material for: Untargeted Proteomics Identifies Plant Substrates of the Bacterial‐Derived ADP‐Ribosyltransferase AvrRpm1
Source: Plant Direct. 2025 Nov 16;9(11):e70115. doi: 10.1002/pld3.70115 (PMC12620056; doi:10.1002/pld3.70115)
Supplement: Supplementary file 7 — Dataset S6: AvrRpm1 ADP‐ribosylates PLDGAMMA3 when expressed in Nicotiana benthamiana. [file PLD3-9-e70115-s011.xlsx]

## Sheet: Supplementary Dataset S6
Supplementary Dataset S6. AvrRpm1 ADP-ribosylates PLDGAMMA3 when expressed in N. benthamiana. Leaf tissue expressing either AvrRpm1-Flag, PLDGAMMA3-HA-StrepII, or co-expressing AvrRpm1-Flag and PLDGAMMA3-HA-StrepII were subjected to ADPr-enrichment by the functional (Af1521) versus non-functional (G42E) Macro domains.
The data was analyzed with MaxQuant and the output files ‘evidence.txt’, ‘ADP-ribosylationSites.txt’ and the information on the corresponding MS2 spectra from file ‘msms.txt’ were combined into one .xlsx file.

## Sheet: evidence
Sequence	Length	Modifications	Modified sequence	ADP-ribosylation Probabilities	Oxidation (M) Probabilities	ADP-ribosylation Score Diffs	Oxidation (M) Score Diffs	Acetyl (Protein N-term)	ADP-ribosylation	Oxidation (M)	Missed cleavages	Proteins	Leading proteins	Leading razor protein	Type	Raw file	Experiment	MS/MS m/z	Charge	m/z	Mass	Uncalibrated - Calibrated m/z [ppm]	Uncalibrated - Calibrated m/z [Da]	Mass error [ppm]	Mass error [Da]	Uncalibrated mass error [ppm]	Uncalibrated mass error [Da]	Max intensity m/z 0	Retention time	Retention length	Calibrated retention time	Calibrated retention time start	Calibrated retention time finish	Retention time calibration	Match time difference	Match m/z difference	Match q-value	Match score	Number of data points	Number of scans	Number of isotopic peaks	PIF	Fraction of total spectrum	Base peak fraction	PEP	MS/MS count	MS/MS scan number	MS/MS scan numbers	MS3 scan numbers
AAAATQFGSGWAWLAYKPEEK	21	Unmodified	_AAAATQFGSGWAWLAYKPEEK_					0	0	0	1	NbD007146.1;NbD025351.1	NbD007146.1;NbD025351.1	NbD025351.1	MULTI-MSMS	KSI290124_15A-A1+PLDG3_1521	PLDG3_A1_1521	761.3790283203125	3	761.38	2281.12	0.020598	1.5683E-05	-0.42388	-0.00032274	-0.40328	-0.00030705	761.3792128629888	79.529	0.56697	79.529	79.306	79.873	0					144	55	3	0	0	0	0.029922	1	24537	24537
AAAATQFGSGWAWLAYKPEEK	21	Unmodified	_AAAATQFGSGWAWLAYKPEEK_					0	0	0	1	NbD007146.1;NbD025351.1	NbD007146.1;NbD025351.1	NbD025351.1	MULTI-MSMS	KSI290124_15A-A1+PLDG3_1521_4ul	PLDG3_A1_1521	761.3782958984375	3	761.38	2281.12	-0.27705	-0.00021094	-0.21824	-0.00016617	-0.49529	-0.00037711	761.7136553854402	79.658	0.80227	79.658	79.383	80.185	0					87	39	3	0	0	0	0.00011812	1	25130	25130
AAAATQFGSGWAWLAYKPEEK	21	Unmodified	_AAAATQFGSGWAWLAYKPEEK_					0	0	0	1	NbD007146.1;NbD025351.1	NbD007146.1;NbD025351.1	NbD025351.1	MULTI-MSMS	KSI290124_16A-A1+PLDG3_G42E_3ul	PLDG3_A1_G42E	761.7128295898438	3	761.38	2281.12	-0.21585	-0.00016434	0.31095	0.00023675	0.095106	7.2412E-05	761.3793637228719	80.133	0.65852	80.133	79.819	80.478	0					114	37	4	0	0	0	0.00015199	1	25349	25349
AAAELSSHDPPIVLAK	16	Unmodified	_AAAELSSHDPPIVLAK_					0	0	0	0	NbD046180.1;NbE05063564.1;NbE05063563.1;NbD029787.1	NbD046180.1	NbD046180.1	MSMS	KSI290124_14A-PLDG3_G42E_6ul	PLDG3_G42E	540.6329345703125	3	540.298	1617.87	NaN	NaN	NaN	NaN	NaN	NaN	NaN	51.82	1	51.82	51.32	52.32	0								0	0	0	0.0016506	1	15120	15120
AAALNIVPTSTGAAK	15	Unmodified	_AAALNIVPTSTGAAK_					0	0	0	0	NbD022568.1;NbD032270.1;NbD032306.1;NbE03053768.1;NbD032435.1;NbE05068808.1;NbD017417.1;NbD006132.1	NbD022568.1;NbD032270.1;NbD032435.1;NbE05068808.1	NbD032435.1	MULTI-MSMS	KSI290124_13A-PLDG3_1521_4ul	PLDG3_Af1521	692.8936157226562	2	692.893	1383.77	0.20188	0.00013988	-0.18428	-0.00012769	0.0176	1.2195E-05	692.8932602574685	53.808	0.55624	53.808	53.562	54.118	0					94	29	4	0	0	0	2.3559E-05	1	15784	15784
AAALNIVPTSTGAAK	15	Unmodified	_AAALNIVPTSTGAAK_					0	0	0	0	NbD022568.1;NbD032270.1;NbD032306.1;NbE03053768.1;NbD032435.1;NbE05068808.1;NbD017417.1;NbD006132.1	NbD022568.1;NbD032270.1;NbD032435.1;NbE05068808.1	NbD032435.1	MSMS	KSI290124_13A-PLDG3_1521_4ul	PLDG3_Af1521	462.2647399902344	3	462.265	1383.77	NaN	NaN	NaN	NaN	NaN	NaN	NaN	53.765	1	53.765	53.265	54.265	0								0	0	0	0.024929	1	15828	15828
AAALNIVPTSTGAAK	15	Unmodified	_AAALNIVPTSTGAAK_					0	0	0	0	NbD022568.1;NbD032270.1;NbD032306.1;NbE03053768.1;NbD032435.1;NbE05068808.1;NbD017417.1;NbD006132.1	NbD022568.1;NbD032270.1;NbD032435.1;NbE05068808.1	NbD032435.1	MSMS	KSI290124_13A-PLDG3_1521_4ul	PLDG3_Af1521	462.5989990234375	3	462.265	1383.77	NaN	NaN	NaN	NaN	NaN	NaN	NaN	53.878	1	53.878	53.378	54.378	0								0	0	0	0.049002	1	15872	15872
AAALNIVPTSTGAAK	15	Unmodified	_AAALNIVPTSTGAAK_					0	0	0	0	NbD022568.1;NbD032270.1;NbD032306.1;NbE03053768.1;NbD032435.1;NbE05068808.1;NbD017417.1;NbD006132.1	NbD022568.1;NbD032270.1;NbD032435.1;NbE05068808.1	NbD032435.1	MULTI-MSMS	KSI290124_14A-PLDG3_G42E	PLDG3_G42E	692.8933715820312	2	692.893	1383.77	0.020309	1.4072E-05	0.048585	3.3665E-05	0.068894	4.7736E-05	692.8934283399509	53.927	0.71841	53.927	53.495	54.213	0					116	37	5	0	0	0	7.8259E-05	1	15515	15515
AAALNIVPTSTGAAK	15	Unmodified	_AAALNIVPTSTGAAK_					0	0	0	0	NbD022568.1;NbD032270.1;NbD032306.1;NbE03053768.1;NbD032435.1;NbE05068808.1;NbD017417.1;NbD006132.1	NbD022568.1;NbD032270.1;NbD032435.1;NbE05068808.1	NbD032435.1	MULTI-MSMS	KSI290124_14A-PLDG3_G42E_6ul	PLDG3_G42E	692.8931884765625	2	692.893	1383.77	0.039126	2.711E-05	0.072223	5.0043E-05	0.11135	7.7153E-05	692.8934258590359	53.48	0.78501	53.48	53.041	53.826	0					126	41	5	0	0	0	8.1604E-06	3	15850	15646;15660;15850
AAALNIVPTSTGAAK	15	Unmodified	_AAALNIVPTSTGAAK_					0	0	0	0	NbD022568.1;NbD032270.1;NbD032306.1;NbE03053768.1;NbD032435.1;NbE05068808.1;NbD017417.1;NbD006132.1	NbD022568.1;NbD032270.1;NbD032435.1;NbE05068808.1	NbD032435.1	MULTI-MSMS	KSI290124_14A-PLDG3_G42E_6ul	PLDG3_G42E	462.26422119140625	3	462.265	1383.77	0.10941	5.0577E-05	0.22114	0.00010222	0.33055	0.0001528	462.2647001602301	53.448	0.27969	53.448	53.323	53.602	0					35	14	3	0	0	0	0.030693	1	15718	15718
AAALNIVPTSTGAAK	15	Unmodified	_AAALNIVPTSTGAAK_					0	0	0	0	NbD022568.1;NbD032270.1;NbD032306.1;NbE03053768.1;NbD032435.1;NbE05068808.1;NbD017417.1;NbD006132.1	NbD022568.1;NbD032270.1;NbD032435.1;NbE05068808.1	NbD032435.1	MULTI-MSMS	KSI290124_15A-A1+PLDG3_1521	PLDG3_A1_1521	692.8939819335938	2	692.893	1383.77	0.00081977	5.6801E-07	0.1193	8.2659E-05	0.12011	8.3227E-05	692.8934633100945	53.858	0.49927	53.858	53.641	54.14	0					68	26	3	0	0	0	4.2574E-05	1	15621	15621
AAALNIVPTSTGAAK	15	Unmodified	_AAALNIVPTSTGAAK_					0	0	0	0	NbD022568.1;NbD032270.1;NbD032306.1;NbE03053768.1;NbD032435.1;NbE05068808.1;NbD017417.1;NbD006132.1	NbD022568.1;NbD032270.1;NbD032435.1;NbE05068808.1	NbD032435.1	MULTI-MSMS	KSI290124_15A-A1+PLDG3_1521_4ul	PLDG3_A1_1521	692.893	2	692.893	1383.77	0.075724	5.2469E-05	-0.14984	-0.00010382	-0.074118	-5.1356e-05	692.8932398911307	53.978	0.55184	53.978	53.744	54.295	0					72	29	3	0	0	0	2.3559E-05	1	15963	15963
AAALNIVPTSTGAAK	15	Unmodified	_AAALNIVPTSTGAAK_					0	0	0	0	NbD022568.1;NbD032270.1;NbD032306.1;NbE03053768.1;NbD032435.1;NbE05068808.1;NbD017417.1;NbD006132.1	NbD022568.1;NbD032270.1;NbD032435.1;NbE05068808.1	NbD032435.1	MULTI-MSMS	KSI290124_16A-A1+PLDG3_G42E	PLDG3_A1_G42E	692.894	2	692.893	1383.77	0.11446	7.9308E-05	-0.079155	-5.4846e-05	0.035305	2.4463E-05	692.8933132758561	53.815	0.51405	53.815	53.555	54.07	0					80	27	4	0	0	0	4.2574E-05	1	15781	15781
AAALNIVPTSTGAAK	15	Unmodified	_AAALNIVPTSTGAAK_					0	0	0	0	NbD022568.1;NbD032270.1;NbD032306.1;NbE03053768.1;NbD032435.1;NbE05068808.1;NbD017417.1;NbD006132.1	NbD022568.1;NbD032270.1;NbD032435.1;NbE05068808.1	NbD032435.1	MULTI-MSMS	KSI290124_16A-A1+PLDG3_G42E_3ul	PLDG3_A1_G42E	692.8931884765625	2	692.893	1383.77	0.15555	0.00010778	-0.20628	-0.00014293	-0.050737	-3.5155e-05	692.8932250586962	54.11	0.60278	54.11	53.885	54.487	0					85	32	4	0	0	0	1.0053E-05	2	15829	15821;15829
AAALNIVPTSTGAAK	15	Unmodified	_AAALNIVPTSTGAAK_					0	0	0	0	NbD022568.1;NbD032270.1;NbD032306.1;NbE03053768.1;NbD032435.1;NbE05068808.1;NbD017417.1;NbD006132.1	NbD022568.1;NbD032270.1;NbD032435.1;NbE05068808.1	NbD032435.1	MULTI-MSMS	KSI290124_13A-PLDG3_1521	PLDG3_Af1521	692.8934936523438	2	692.893	1383.77	-0.23876	-0.00016543	0.27434	0.00019009	0.035589	2.4659E-05	692.8935867336902	53.788	0.5384	53.788	53.518	54.056	0					87	28	4	0	0	0	1.0053E-05	1	15380	15380
AADDDDDDDIDLFGEETEEEK	21	Unmodified	_AADDDDDDDIDLFGEETEEEK_					0	0	0	0	NbD041733.1;NbD022240.1	NbD041733.1;NbD022240.1	NbD041733.1	MULTI-MSMS	KSI290124_13A-PLDG3_1521_4ul	PLDG3_Af1521	1194.47	2	1193.46	2384.91	-0.36785	-0.00043901	0.13058	0.00015585	-0.23726	-0.00028317	1193.965761395466	76.065	0.82238	76.065	75.783	76.605	0					185	46	6	0	0	0	2.8243E-09	1	23851	23851
AADDDDDDDIDLFGEETEEEK	21	Unmodified	_AADDDDDDDIDLFGEETEEEK_					0	0	0	0	NbD041733.1;NbD022240.1	NbD041733.1;NbD022240.1	NbD041733.1	MULTI-MSMS	KSI290124_14A-PLDG3_G42E	PLDG3_G42E	1193.97	2	1193.46	2384.91	-0.62778	-0.00074924	0.37945	0.00045286	-0.24833	-0.00029637	1193.966102301698	75.975	0.50287	75.975	75.791	76.294	0					277	70	5	0	0	0	0.0080398	1	21740	21740
AADDDDDDDIDLFGEETEEEK	21	Unmodified	_AADDDDDDDIDLFGEETEEEK_					0	0	0	0	NbD041733.1;NbD022240.1	NbD041733.1;NbD022240.1	NbD041733.1	MULTI-MSMS	KSI290124_14A-PLDG3_G42E_6ul	PLDG3_G42E	1193.46	2	1193.46	2384.91	-0.28849	-0.0003443	0.08214	9.8032E-05	-0.20635	-0.00024627	1193.9656522501132	75.674	0.63567	75.674	75.414	76.05	0					191	45	5	0	0	0	7.168899999999999E-21	1	23687	23687
AADDDDDDDIDLFGEETEEEK	21	Unmodified	_AADDDDDDDIDLFGEETEEEK_					0	0	0	0	NbD041733.1;NbD022240.1	NbD041733.1;NbD022240.1	NbD041733.1	MULTI-MSMS	KSI290124_15A-A1+PLDG3_1521	PLDG3_A1_1521	1194.4664306640625	2	1193.46	2384.91	-0.3971	-0.00047392	0.080599	9.6192E-05	-0.3165	-0.00037773	1193.965733723343	76.05	0.55661	76.05	75.787	76.344	0					116	28	5	0	0	0	8.3073E-06	1	23473	23473
AADDDDDDDIDLFGEETEEEK	21	Unmodified	_AADDDDDDDIDLFGEETEEEK_					0	0	0	0	NbD041733.1;NbD022240.1	NbD041733.1;NbD022240.1	NbD041733.1	MULTI-MSMS	KSI290124_15A-A1+PLDG3_1521_4ul	PLDG3_A1_1521	1193.96	2	1193.46	2384.91	-0.31293	-0.00037347	-0.048917	-5.838e-05	-0.36185	-0.00043185	1193.9655288607496	76.196	0.56181	76.196	75.942	76.504	0					102	26	5	0	0	0	4.9655999999999995E-81	1	24032	24032
AADDDDDDDIDLFGEETEEEK	21	Unmodified	_AADDDDDDDIDLFGEETEEEK_					0	0	0	0	NbD041733.1;NbD022240.1	NbD041733.1;NbD022240.1	NbD041733.1	MULTI-MSMS	KSI290124_16A-A1+PLDG3_G42E	PLDG3_A1_G42E	1193.9649658203125	2	1193.46	2384.91	-0.34693	-0.00041404	0.14949	0.00017841	-0.19743	-0.00023563	1193.9657093558583	76.038	0.5829	76.038	75.811	76.394	0					197	48	5	0	0	0	2.2498E-09	1	23684	23684
AADDDDDDDIDLFGEETEEEK	21	Unmodified	_AADDDDDDDIDLFGEETEEEK_					0	0	0	0	NbD041733.1;NbD022240.1	NbD041733.1;NbD022240.1	NbD041733.1	MULTI-MSMS	KSI290124_16A-A1+PLDG3_G42E_3ul	PLDG3_A1_G42E	1193.97	2	1193.46	2384.91	-0.33117	-0.00039524	-0.051495	-6.1458e-05	-0.38267	-0.0004567	1193.9655685973842	76.537	0.6329	76.537	76.278	76.911	0					144	33	6	0	0	0	4.8103000000000005E-68	1	24048	24048
AADDDDDDDIDLFGEETEEEK	21	Unmodified	_AADDDDDDDIDLFGEETEEEK_					0	0	0	0	NbD041733.1;NbD022240.1	NbD041733.1;NbD022240.1	NbD041733.1	MULTI-MSMS	KSI290124_13A-PLDG3_1521	PLDG3_Af1521	1193.4639892578125	2	1193.46	2384.91	-0.34645	-0.00041348	0.12551	0.0001498	-0.22094	-0.00026368	1193.9657493604223	75.979	0.58629	75.979	75.739	76.325	0					318	79	5	0	0	0	0.00070046	1	22440	22440
AADDDDDDDIDLFGEETEEEKK	22	Unmodified	_AADDDDDDDIDLFGEETEEEKK_					0	0	0	1	NbD041733.1;NbD022240.1	NbD041733.1;NbD022240.1	NbD041733.1	MULTI-MSMS	KSI290124_13A-PLDG3_1521_4ul	PLDG3_Af1521	839.0103759765625	3	838.677	2513.01	0.15859	0.000133	-0.35145	-0.00029475	-0.19286	-0.00016175	839.0109545156517	65.465	0.94328	65.465	65.203	66.146	0					204	49	7	0	0	0	7.2075E-22	3	20064	20064;20268;20297
AADDDDDDDIDLFGEETEEEKK	22	Unmodified	_AADDDDDDDIDLFGEETEEEKK_					0	0	0	1	NbD041733.1;NbD022240.1	NbD041733.1;NbD022240.1	NbD041733.1	MULTI-MSMS	KSI290124_13A-PLDG3_1521_4ul	PLDG3_Af1521	1257.5123291015625	2	1257.51	2513.01	-0.18442	-0.00023191	0.35196	0.00044259	0.16754	0.00021068	1258.0136047612023	65.461	0.45329	65.461	65.316	65.769	0					62	23	4	0	0	0	1.2605E-36	1	20117	20117
AADDDDDDDIDLFGEETEEEKK	22	Unmodified	_AADDDDDDDIDLFGEETEEEKK_					0	0	0	1	NbD041733.1;NbD022240.1	NbD041733.1;NbD022240.1	NbD041733.1	MULTI-MSMS	KSI290124_14A-PLDG3_G42E	PLDG3_G42E	839.0108032226562	3	838.677	2513.01	0.03689	3.0939E-05	-0.15896	-0.00013331	-0.12207	-0.00010237	839.0111111922987	65.472	0.84306	65.472	65.192	66.035	0					364	82	6	0	0	0	3.238E-07	1	19253	19253
AADDDDDDDIDLFGEETEEEKK	22	Unmodified	_AADDDDDDDIDLFGEETEEEKK_					0	0	0	1	NbD041733.1;NbD022240.1	NbD041733.1;NbD022240.1	NbD041733.1	MULTI-MSMS	KSI290124_14A-PLDG3_G42E_6ul	PLDG3_G42E	1258.01	2	1257.51	2513.01	-0.12201	-0.00015343	0.24794	0.00031179	0.12593	0.00015836	1258.0134985183656	65.084	0.4369	65.084	64.886	65.323	0					71	22	5	0	0	0	1.8072E-24	1	19993	19993
AADDDDDDDIDLFGEETEEEKK	22	Unmodified	_AADDDDDDDIDLFGEETEEEKK_					0	0	0	1	NbD041733.1;NbD022240.1	NbD041733.1;NbD022240.1	NbD041733.1	MULTI-MSMS	KSI290124_15A-A1+PLDG3_1521	PLDG3_A1_1521	839.3456420898438	3	838.677	2513.01	0.14536	0.00012191	-0.2343	-0.0001965	-0.088937	-7.4589e-05	839.0110520976165	65.374	0.6633	65.374	65.111	65.775	0					166	35	6	0	0	0	0.053291	1	19790	19790
AADDDDDDDIDLFGEETEEEKK	22	Unmodified	_AADDDDDDDIDLFGEETEEEKK_					0	0	0	1	NbD041733.1;NbD022240.1	NbD041733.1;NbD022240.1	NbD041733.1	MULTI-MSMS	KSI290124_15A-A1+PLDG3_1521_4ul	PLDG3_A1_1521	839.345	3	838.677	2513.01	-0.078441	-6.5786e-05	-0.015135	-1.2693e-05	-0.093575	-7.8479e-05	839.011	65.626	0.87339	65.626	65.336	66.21	0					173	44	6	0	0	0	7.8108E-09	1	20272	20272
AADDDDDDDIDLFGEETEEEKK	22	Unmodified	_AADDDDDDDIDLFGEETEEEKK_					0	0	0	1	NbD041733.1;NbD022240.1	NbD041733.1;NbD022240.1	NbD041733.1	MULTI-MSMS	KSI290124_16A-A1+PLDG3_G42E	PLDG3_A1_G42E	839.011	3	838.677	2513.01	0.098704	8.2781E-05	-0.18547	-0.00015555	-0.086769	-7.2771e-05	839.0110937384313	65.483	0.83762	65.483	65.203	66.04	0					193	45	6	0	0	0	3.6217E-20	1	20050	20050
AADDDDDDDIDLFGEETEEEKK	22	Unmodified	_AADDDDDDDIDLFGEETEEEKK_					0	0	0	1	NbD041733.1;NbD022240.1	NbD041733.1;NbD022240.1	NbD041733.1	MULTI-MSMS	KSI290124_16A-A1+PLDG3_G42E_3ul	PLDG3_A1_G42E	839.0110473632812	3	838.677	2513.01	0.071269	5.9772E-05	-0.16526	-0.0001386	-0.093994	-7.8831e-05	839.0111089620954	65.936	0.82983	65.936	65.686	66.516	0					186	43	6	0	0	0	6.4402E-06	2	20186	20186;20385
AADDDDDDDIDLFGEETEEEKK	22	Unmodified	_AADDDDDDDIDLFGEETEEEKK_					0	0	0	1	NbD041733.1;NbD022240.1	NbD041733.1;NbD022240.1	NbD041733.1	MULTI-MSMS	KSI290124_16A-A1+PLDG3_G42E_3ul	PLDG3_A1_G42E	1258.0130615234375	2	1257.51	2513.01	-0.027202	-3.4207e-05	0.31563	0.00039691	0.28843	0.0003627	1258.013369613125	65.97	0.4526	65.97	65.743	66.196	0					67	23	4	0	0	0	1.2957E-37	1	20242	20242
AADDDDDDDIDLFGEETEEEKK	22	Unmodified	_AADDDDDDDIDLFGEETEEEKK_					0	0	0	1	NbD041733.1;NbD022240.1	NbD041733.1;NbD022240.1	NbD041733.1	MULTI-MSMS	KSI290124_13A-PLDG3_1521	PLDG3_Af1521	839.0111083984375	3	838.677	2513.01	-0.039225	-3.2897e-05	-0.02525	-2.1176e-05	-0.064475	-5.4074e-05	839.0112147726996	65.401	1.0126	65.401	65.092	66.104	0					274	65	7	0	0	0	1.6545E-15	2	19500	19500;19679
AADDDDDDDIDLFGEETEEEKKAAEAR	27	Unmodified	_AADDDDDDDIDLFGEETEEEKKAAEAR_					0	0	0	2	NbD041733.1;NbD022240.1	NbD041733.1;NbD022240.1	NbD041733.1	MULTI-MSMS	KSI290124_13A-PLDG3_1521_4ul	PLDG3_Af1521	754.3252563476562	4	753.823	3011.26	0.0083628	6.3041E-06	0.27445	0.00020689	0.28281	0.00021319	754.0741812117604	64.305	0.79093	64.305	64.018	64.809	0					236	41	8	0	0	0	2.8515000000000002E-34	2	19633	19633;19826
AADDDDDDDIDLFGEETEEEKKAAEAR	27	Unmodified	_AADDDDDDDIDLFGEETEEEKKAAEAR_					0	0	0	2	NbD041733.1;NbD022240.1	NbD041733.1;NbD022240.1	NbD041733.1	MULTI-MSMS	KSI290124_13A-PLDG3_1521_4ul	PLDG3_Af1521	1005.095947265625	3	1004.76	3011.26	-0.21275	-0.00021377	0.3693	0.00037106	0.15655	0.0001573	1005.0965901360336	64.299	0.56578	64.299	64.111	64.677	0					113	29	5	0	0	0	3.6088E-97	2	19675	19666;19675
AADDDDDDDIDLFGEETEEEKKAAEAR	27	Unmodified	_AADDDDDDDIDLFGEETEEEKKAAEAR_					0	0	0	2	NbD041733.1;NbD022240.1	NbD041733.1;NbD022240.1	NbD041733.1	MULTI-MSMS	KSI290124_14A-PLDG3_G42E	PLDG3_G42E	754.0383911132812	4	753.823	3011.26	-0.084026	-6.334e-05	0.40636	0.00030632	0.32233	0.00024298	754.0742975723624	64.29	0.74039	64.29	64.115	64.856	0					230	59	6	0	0	0	2.8297E-34	2	18955	18888;18955
AADDDDDDDIDLFGEETEEEKKAAEAR	27	Unmodified	_AADDDDDDDIDLFGEETEEEKKAAEAR_					0	0	0	2	NbD041733.1;NbD022240.1	NbD041733.1;NbD022240.1	NbD041733.1	MULTI-MSMS	KSI290124_14A-PLDG3_G42E_6ul	PLDG3_G42E	753.823	4	753.823	3011.26	0.071736	5.4076E-05	0.095363	7.1887E-05	0.1671	0.00012596	754.0740591175967	63.904	0.79325	63.904	63.644	64.437	0					207	43	6	0	0	0	6.340899999999999E-19	5	19497	19479;19483;19492;19497;19690
AADDDDDDDIDLFGEETEEEKKAAEAR	27	Unmodified	_AADDDDDDDIDLFGEETEEEKKAAEAR_					0	0	0	2	NbD041733.1;NbD022240.1	NbD041733.1;NbD022240.1	NbD041733.1	MULTI-MSMS	KSI290124_14A-PLDG3_G42E_6ul	PLDG3_G42E	1005.0963134765625	3	1004.76	3011.26	-0.17054	-0.00017135	0.23174	0.00023284	0.061199	6.149E-05	1005.0963935955895	63.901	0.57487	63.901	63.69	64.265	0					89	31	4	0	0	0	3.1793000000000002E-34	2	19538	19526;19538
AADDDDDDDIDLFGEETEEEKKAAEAR	27	Unmodified	_AADDDDDDDIDLFGEETEEEKKAAEAR_					0	0	0	2	NbD041733.1;NbD022240.1	NbD041733.1;NbD022240.1	NbD041733.1	MULTI-MSMS	KSI290124_15A-A1+PLDG3_1521	PLDG3_A1_1521	753.823	4	753.823	3011.26	-0.33392	-0.00025171	0.50586	0.00038133	0.17195	0.00012962	754.0743687639001	64.038	0.91396	64.038	63.757	64.67	0					218	48	7	0	0	0	0.011984	1	19308	19308
AADDDDDDDIDLFGEETEEEKKAAEAR	27	Unmodified	_AADDDDDDDIDLFGEETEEEKKAAEAR_					0	0	0	2	NbD041733.1;NbD022240.1	NbD041733.1;NbD022240.1	NbD041733.1	MULTI-MSMS	KSI290124_15A-A1+PLDG3_1521	PLDG3_A1_1521	1005.4302978515625	3	1004.76	3011.26	-0.30943	-0.00031091	0.34139	0.00034302	0.03196	3.2112E-05	1005.4309361075073	64.078	0.50342	64.078	63.813	64.316	0					93	26	5	0	0	0	7.924399999999999E-19	2	19354	19354;19445
AADDDDDDDIDLFGEETEEEKKAAEAR	27	Unmodified	_AADDDDDDDIDLFGEETEEEKKAAEAR_					0	0	0	2	NbD041733.1;NbD022240.1	NbD041733.1;NbD022240.1	NbD041733.1	MULTI-MSMS	KSI290124_15A-A1+PLDG3_1521_4ul	PLDG3_A1_1521	754.325	4	753.823	3011.26	-0.14349	-0.00010817	0.13927	0.00010498	-0.0042222	-3.1828e-06	754.0740651678209	64.273	0.71445	64.273	63.988	64.702	0					190	37	7	0	0	0	5.6572E-42	1	19765	19765
AADDDDDDDIDLFGEETEEEKKAAEAR	27	Unmodified	_AADDDDDDDIDLFGEETEEEKKAAEAR_					0	0	0	2	NbD041733.1;NbD022240.1	NbD041733.1;NbD022240.1	NbD041733.1	MULTI-MSMS	KSI290124_15A-A1+PLDG3_1521_4ul	PLDG3_A1_1521	1005.0950927734375	3	1004.76	3011.26	-0.33737	-0.00033898	0.091386	9.1821E-05	-0.24599	-0.00024716	1005.0962744376653	64.26	0.47234	64.26	64.059	64.531	0					101	24	5	0	0	0	3.127E-169	1	19788	19788
AADDDDDDDIDLFGEETEEEKKAAEAR	27	Unmodified	_AADDDDDDDIDLFGEETEEEKKAAEAR_					0	0	0	2	NbD041733.1;NbD022240.1	NbD041733.1;NbD022240.1	NbD041733.1	MULTI-MSMS	KSI290124_16A-A1+PLDG3_G42E	PLDG3_A1_G42E	754.073	4	753.823	3011.26	-0.0044844	-3.3804e-06	0.29679	0.00022373	0.29231	0.00022035	754.0742441001034	64.226	0.91252	64.226	63.899	64.811	0					204	47	6	0	0	0	3.4729E-05	1	19568	19568
AADDDDDDDIDLFGEETEEEKKAAEAR	27	Unmodified	_AADDDDDDDIDLFGEETEEEKKAAEAR_					0	0	0	2	NbD041733.1;NbD022240.1	NbD041733.1;NbD022240.1	NbD041733.1	MULTI-MSMS	KSI290124_16A-A1+PLDG3_G42E	PLDG3_A1_G42E	1004.762451171875	3	1004.76	3011.26	-0.21408	-0.0002151	0.43457	0.00043664	0.22049	0.00022154	1005.0966369868374	64.206	0.47375	64.206	64.033	64.507	0					55	24	3	0	0	0	1.2930000000000002E-41	2	19624	19602;19624
AADDDDDDDIDLFGEETEEEKKAAEAR	27	Unmodified	_AADDDDDDDIDLFGEETEEEKKAAEAR_					0	0	0	2	NbD041733.1;NbD022240.1	NbD041733.1;NbD022240.1	NbD041733.1	MULTI-MSMS	KSI290124_16A-A1+PLDG3_G42E_3ul	PLDG3_A1_G42E	754.0745849609375	4	753.823	3011.26	0.10649	8.0276E-05	0.16665	0.00012563	0.27314	0.0002059	754.0741357498096	64.668	0.75702	64.668	64.381	65.138	0					204	39	7	0	0	0	1.0327999999999999E-46	2	19716	19700;19716
AADDDDDDDIDLFGEETEEEKKAAEAR	27	Unmodified	_AADDDDDDDIDLFGEETEEEKKAAEAR_					0	0	0	2	NbD041733.1;NbD022240.1	NbD041733.1;NbD022240.1	NbD041733.1	MULTI-MSMS	KSI290124_16A-A1+PLDG3_G42E_3ul	PLDG3_A1_G42E	1005.4312744140625	3	1004.76	3011.26	0.061434	6.1726E-05	-0.0079467	-7.9845e-06	0.053487	5.3742E-05	1005.0963387853288	64.655	0.51103	64.655	64.437	64.948	0					99	26	5	0	0	0	8.875099999999999E-72	2	19740	19740;19751
AADDDDDDDIDLFGEETEEEKKAAEAR	27	Unmodified	_AADDDDDDDIDLFGEETEEEKKAAEAR_					0	0	0	2	NbD041733.1;NbD022240.1	NbD041733.1;NbD022240.1	NbD041733.1	MULTI-MSMS	KSI290124_13A-PLDG3_1521	PLDG3_Af1521	754.074	4	753.823	3011.26	-0.091714	-6.9136e-05	0.34252	0.0002582	0.2508	0.00018906	754.0741876044685	64.178	0.83834	64.178	63.894	64.732	0					215	45	6	0	0	0	0.037002	1	19071	19071
AADDDDDDDIDLFGEETEEEKKAAEAR	27	Unmodified	_AADDDDDDDIDLFGEETEEEKKAAEAR_					0	0	0	2	NbD041733.1;NbD022240.1	NbD041733.1;NbD022240.1	NbD041733.1	MULTI-MSMS	KSI290124_13A-PLDG3_1521	PLDG3_Af1521	1005.1	3	1004.76	3011.26	-0.28956	-0.00029094	0.23296	0.00023407	-0.056597	-5.6866e-05	1005.0966847509444	64.171	0.50406	64.171	64.018	64.522	0					77	26	4	0	0	0	1.4308E-18	3	19149	19115;19149;19188
AADLTYWESAAR	12	Unmodified	_AADLTYWESAAR_					0	0	0	0	NbD044573.1;NbD042820.1;NbD017293.1;NbD050041.1;NbD047851.1;NbD042962.1;NbD041126.1;NbD026061.1	NbD044573.1	NbD044573.1	MULTI-MSMS	KSI290124_13A-PLDG3_1521_4ul	PLDG3_Af1521	677.827	2	677.325	1352.64	0.1858	0.00012585	0.50468	0.00034183	0.69048	0.00046768	677.3257115513477	66.588	0.47053	66.588	66.337	66.808	0					61	24	3	0	0	0	0.00084751	1	20533	20533
AADLTYWESAAR	12	Unmodified	_AADLTYWESAAR_					0	0	0	0	NbD044573.1;NbD042820.1;NbD017293.1;NbD050041.1;NbD047851.1;NbD042962.1;NbD041126.1;NbD026061.1	NbD044573.1	NbD044573.1	MULTI-MSMS	KSI290124_14A-PLDG3_G42E_6ul	PLDG3_G42E	677.326	2	677.325	1352.64	0.16364	0.00011084	0.61962	0.00041968	0.78326	0.00053052	677.3256879297213	66.184	0.74592	66.184	65.928	66.673	0					86	39	3	0	0	0	0.016156	1	20350	20350
AADLTYWESAAR	12	Unmodified	_AADLTYWESAAR_					0	0	0	0	NbD044573.1;NbD042820.1;NbD017293.1;NbD050041.1;NbD047851.1;NbD042962.1;NbD041126.1;NbD026061.1	NbD044573.1	NbD044573.1	MULTI-MSMS	KSI290124_16A-A1+PLDG3_G42E	PLDG3_A1_G42E	677.325	2	677.325	1352.64	-0.089369	-6.0532e-05	0.64503	0.0004369	0.55566	0.00037636	677.326	66.587	0.41168	66.587	66.366	66.778	0					48	23	3	0	0	0	0.050776	1	20481	20481
AADLTYWESAAR	12	Unmodified	_AADLTYWESAAR_					0	0	0	0	NbD044573.1;NbD042820.1;NbD017293.1;NbD050041.1;NbD047851.1;NbD042962.1;NbD041126.1;NbD026061.1	NbD044573.1	NbD044573.1	MULTI-MSMS	KSI290124_16A-A1+PLDG3_G42E_3ul	PLDG3_A1_G42E	677.326	2	677.325	1352.64	0.14606	9.8928E-05	0.57233	0.00038765	0.71839	0.00048658	677.3255560674218	66.99	0.43452	66.99	66.764	67.198	0					48	22	3	0	0	0	0.0065192	1	20675	20675
AADLTYWESAAR	12	Unmodified	_AADLTYWESAAR_					0	0	0	0	NbD044573.1;NbD042820.1;NbD017293.1;NbD050041.1;NbD047851.1;NbD042962.1;NbD041126.1;NbD026061.1	NbD044573.1	NbD044573.1	MULTI-MSMS	KSI290124_13A-PLDG3_1521	PLDG3_Af1521	677.3253784179688	2	677.325	1352.64	0.15437	0.00010456	0.21524	0.00014579	0.36962	0.00025035	677.3254756312272	66.482	0.33489	66.482	66.326	66.661	0					71	29	3	0	0	0	0.036168	1	19915	19915
AADNIAANLYSVK	13	Unmodified	_AADNIAANLYSVK_					0	0	0	0	NbE44074169.1;NbD038978.1;NbD025005.1	NbE44074169.1	NbE44074169.1	MULTI-MSMS	KSI290124_13A-PLDG3_1521_4ul	PLDG3_Af1521	675.3561401367188	2	675.357	1348.7	-0.57191	-0.00038625	-0.23807	-0.00016078	-0.80999	-0.00054703	675.3563417491835	60.724	0.37898	60.724	60.51	60.889	0					43	19	3	0	0	0	0.0015332	1	18353	18353
AADNIAANLYSVK	13	Unmodified	_AADNIAANLYSVK_					0	0	0	0	NbE44074169.1;NbD038978.1;NbD025005.1	NbE44074169.1	NbE44074169.1	MULTI-MSMS	KSI290124_14A-PLDG3_G42E	PLDG3_G42E	675.3566284179688	2	675.357	1348.7	-0.085964	-5.8056e-05	-0.024303	-1.6414e-05	-0.11027	-7.447e-05	675.3565203601723	60.656	0.3959	60.656	60.482	60.878	0					87	34	3	0	0	0	0.0019685	1	17707	17707
AADNIAANLYSVK	13	Unmodified	_AADNIAANLYSVK_					0	0	0	0	NbE44074169.1;NbD038978.1;NbD025005.1	NbE44074169.1	NbE44074169.1	MULTI-MSMS	KSI290124_14A-PLDG3_G42E_6ul	PLDG3_G42E	675.356	2	675.357	1348.7	-0.54395	-0.00036736	-0.22016	-0.00014869	-0.76411	-0.00051605	675.3563989999425	60.389	0.45723	60.389	60.153	60.61	0					59	23	3	0	0	0	0.00082792	1	18245	18245
AADNIAANLYSVK	13	Unmodified	_AADNIAANLYSVK_					0	0	0	0	NbE44074169.1;NbD038978.1;NbD025005.1	NbE44074169.1	NbE44074169.1	MULTI-MSMS	KSI290124_16A-A1+PLDG3_G42E	PLDG3_A1_G42E	675.3560791015625	2	675.357	1348.7	-0.55639	-0.00037576	-0.14089	-9.5149e-05	-0.69728	-0.00047091	675.3564798912137	60.666	0.36378	60.666	60.473	60.837	0					32	19	2	0	0	0	0.0017537	1	18337	18337
AADNIAANLYSVK	13	Unmodified	_AADNIAANLYSVK_					0	0	0	0	NbE44074169.1;NbD038978.1;NbD025005.1	NbE44074169.1	NbE44074169.1	MULTI-MSMS	KSI290124_16A-A1+PLDG3_G42E_3ul	PLDG3_A1_G42E	675.3566284179688	2	675.357	1348.7	-0.33982	-0.0002295	-0.15538	-0.00010494	-0.4952	-0.00033444	675.3565010549962	60.887	0.53446	60.887	60.641	61.175	0					58	28	3	0	0	0	0.00070706	1	18333	18333
AADNIAANLYSVK	13	Unmodified	_AADNIAANLYSVK_					0	0	0	0	NbE44074169.1;NbD038978.1;NbD025005.1	NbE44074169.1	NbE44074169.1	MULTI-MSMS	KSI290124_13A-PLDG3_1521	PLDG3_Af1521	675.3567504882812	2	675.357	1348.7	-0.025514	-1.7231e-05	-0.068881	-4.6519e-05	-0.094396	-6.3751e-05	675.3564554796052	60.628	0.34859	60.628	60.465	60.813	0					40	19	3	0	0	0	0.0014497	1	17854	17854
AAEDPEFETFYTK	13	Unmodified	_AAEDPEFETFYTK_					0	0	0	0	NbE05063141.1;NbE05063873.1;NbE03061472.1;NbE03061471.1;NbE05066995.1;NbD002621.1;NbD040563.1;NbE03056501.1;NbE03061666.1	NbE05063141.1	NbE05063141.1	MULTI-MSMS	KSI290124_13A-PLDG3_1521_4ul	PLDG3_Af1521	774.3487548828125	2	774.349	1546.68	0.050192	3.8866E-05	0.04798	3.7153E-05	0.098171	7.6019E-05	774.349	65.885	0.60527	65.885	65.636	66.242	0					123	31	5	0	0	0	0.0001757	1	20234	20234
AAEDPEFETFYTK	13	Unmodified	_AAEDPEFETFYTK_					0	0	0	0	NbE05063141.1;NbE05063873.1;NbE03061472.1;NbE03061471.1;NbE05066995.1;NbD002621.1;NbD040563.1;NbE03056501.1;NbE03061666.1	NbE05063141.1	NbE05063141.1	MULTI-MSMS	KSI290124_14A-PLDG3_G42E	PLDG3_G42E	774.8497314453125	2	774.349	1546.68	0.026304	2.0368E-05	0.068128	5.2755E-05	0.094432	7.3123E-05	774.349	65.891	0.63927	65.891	65.622	66.262	0					198	56	5	0	0	0	0.0049151	1	19383	19383
AAEDPEFETFYTK	13	Unmodified	_AAEDPEFETFYTK_					0	0	0	0	NbE05063141.1;NbE05063873.1;NbE03061472.1;NbE03061471.1;NbE05066995.1;NbD002621.1;NbD040563.1;NbE03056501.1;NbE03061666.1	NbE05063141.1	NbE05063141.1	MULTI-MSMS	KSI290124_14A-PLDG3_G42E_6ul	PLDG3_G42E	774.3485107421875	2	774.349	1546.68	-0.0021478	-1.6632e-06	0.14382	0.00011136	0.14167	0.0001097	774.3487293931105	65.541	0.79082	65.541	65.247	66.038	0					143	41	5	0	0	0	0.00077423	1	20101	20101
AAEDPEFETFYTK	13	Unmodified	_AAEDPEFETFYTK_					0	0	0	0	NbE05063141.1;NbE05063873.1;NbE03061472.1;NbE03061471.1;NbE05066995.1;NbD002621.1;NbD040563.1;NbE03056501.1;NbE03061666.1	NbE05063141.1	NbE05063141.1	MULTI-MSMS	KSI290124_15A-A1+PLDG3_1521	PLDG3_A1_1521	774.85	2	774.349	1546.68	0.38312	0.00029667	-0.25325	-0.0001961	0.12987	0.00010057	774.348	65.794	0.48951	65.794	65.598	66.088	0					90	27	4	0	0	0	0.0005711	1	19968	19968
AAEDPEFETFYTK	13	Unmodified	_AAEDPEFETFYTK_					0	0	0	0	NbE05063141.1;NbE05063873.1;NbE03061472.1;NbE03061471.1;NbE05066995.1;NbD002621.1;NbD040563.1;NbE03056501.1;NbE03061666.1	NbE05063141.1	NbE05063141.1	MULTI-MSMS	KSI290124_15A-A1+PLDG3_1521_4ul	PLDG3_A1_1521	774.85	2	774.349	1546.68	-0.44701	-0.00034614	0.66583	0.00051559	0.21882	0.00016945	774.3490922449777	66.075	0.53033	66.075	65.83	66.36	0					90	27	4	0	0	0	7.1799E-05	1	20432	20432
AAEDPEFETFYTK	13	Unmodified	_AAEDPEFETFYTK_					0	0	0	0	NbE05063141.1;NbE05063873.1;NbE03061472.1;NbE03061471.1;NbE05066995.1;NbD002621.1;NbD040563.1;NbE03056501.1;NbE03061666.1	NbE05063141.1	NbE05063141.1	MULTI-MSMS	KSI290124_16A-A1+PLDG3_G42E	PLDG3_A1_G42E	774.349	2	774.349	1546.68	-0.014764	-1.1433e-05	0.1418	0.0001098	0.12703	9.8367E-05	774.3487254934793	65.926	0.56735	65.926	65.662	66.23	0					115	31	5	0	0	0	0.00053138	1	20209	20209
AAEDPEFETFYTK	13	Unmodified	_AAEDPEFETFYTK_					0	0	0	0	NbE05063141.1;NbE05063873.1;NbE03061472.1;NbE03061471.1;NbE05066995.1;NbD002621.1;NbD040563.1;NbE03056501.1;NbE03061666.1	NbE05063141.1	NbE05063141.1	MULTI-MSMS	KSI290124_16A-A1+PLDG3_G42E_3ul	PLDG3_A1_G42E	774.8500366210938	2	774.349	1546.68	-0.067311	-5.2123e-05	0.21344	0.00016527	0.14613	0.00011315	774.3487794139969	66.338	0.62482	66.338	66.101	66.726	0					119	32	5	0	0	0	0.00060981	1	20344	20344
AAEDPEFETFYTK	13	Unmodified	_AAEDPEFETFYTK_					0	0	0	0	NbE05063141.1;NbE05063873.1;NbE03061472.1;NbE03061471.1;NbE05066995.1;NbD002621.1;NbD040563.1;NbE03056501.1;NbE03061666.1	NbE05063141.1	NbE05063141.1	MULTI-MSMS	KSI290124_13A-PLDG3_1521	PLDG3_Af1521	774.348	2	774.349	1546.68	-0.12082	-9.3553e-05	0.27314	0.00021151	0.15233	0.00011796	774.3487885822151	65.849	0.54652	65.849	65.585	66.131	0					124	35	4	0	0	0	0.0015442	1	19672	19672
AAELTSLLESR	11	Unmodified	_AAELTSLLESR_					0	0	0	0	NbD031353.1	NbD031353.1	NbD031353.1	MULTI-MSMS	KSI290124_13A-PLDG3_1521_4ul	PLDG3_Af1521	595.3248901367188	2	595.325	1188.64	0.36403	0.00021671	-0.053272	-3.1714e-05	0.31076	0.000185	595.3246790973039	67.616	0.63589	67.616	67.332	67.968	0					75	34	3	0	0	0	0.0044202	1	20856	20856
AAELTSLLESR	11	Unmodified	_AAELTSLLESR_					0	0	0	0	NbD031353.1	NbD031353.1	NbD031353.1	MULTI-MSMS	KSI290124_14A-PLDG3_G42E_6ul	PLDG3_G42E	595.3253784179688	2	595.325	1188.64	0.22854	0.00013606	0.085059	5.0638E-05	0.3136	0.00018669	595.3247672010107	67.153	0.5799	67.153	67.029	67.609	0					77	31	3	0	0	0	0.011668	1	20734	20734
AAELTSLLESR	11	Unmodified	_AAELTSLLESR_					0	0	0	0	NbD031353.1	NbD031353.1	NbD031353.1	MULTI-MSMS	KSI290124_15A-A1+PLDG3_1521	PLDG3_A1_1521	595.3248291015625	2	595.325	1188.64	0.21011	0.00012509	0.21182	0.0001261	0.42193	0.00025119	595.3248016482931	67.508	0.47701	67.508	67.33	67.807	0					63	26	3	0	0	0	0.011668	1	20604	20604
AAELTSLLESR	11	Unmodified	_AAELTSLLESR_					0	0	0	0	NbD031353.1	NbD031353.1	NbD031353.1	MULTI-MSMS	KSI290124_15A-A1+PLDG3_1521_4ul	PLDG3_A1_1521	595.8263549804688	2	595.325	1188.64	0.16732	9.9607E-05	0.3503	0.00020854	0.51762	0.00030815	595.3247946942662	67.717	0.47351	67.717	67.491	67.965	0					58	24	3	0	0	0	0.0025905	1	21049	21049
AAELTSLLESR	11	Unmodified	_AAELTSLLESR_					0	0	0	0	NbD031353.1	NbD031353.1	NbD031353.1	MULTI-MSMS	KSI290124_16A-A1+PLDG3_G42E	PLDG3_A1_G42E	595.325	2	595.325	1188.64	0.32573	0.00019391	0.093721	5.5794E-05	0.41945	0.00024971	595.3247347422493	67.573	0.47398	67.573	67.366	67.84	0					60	25	3	0	0	0	0.00092824	1	20828	20828
AAELTSLLESR	11	Unmodified	_AAELTSLLESR_					0	0	0	0	NbD031353.1	NbD031353.1	NbD031353.1	MULTI-MSMS	KSI290124_16A-A1+PLDG3_G42E_3ul	PLDG3_A1_G42E	595.325	2	595.325	1188.64	0.42361	0.00025219	-0.041189	-2.4521e-05	0.38242	0.00022767	595.3246694873142	67.941	0.47275	67.941	67.735	68.208	0					59	24	4	0	0	0	0.00022636	1	20945	20945
AAEWGLTVR	9	Unmodified	_AAEWGLTVR_					0	0	0	0	NbE03058179.1;NbD047267.1;NbD020628.1	NbE03058179.1;NbD020628.1	NbE03058179.1	MULTI-MSMS	KSI290124_15A-A1+PLDG3_1521_4ul	PLDG3_A1_1521	501.7718505859375	2	501.772	1001.53	-0.0017014	-8.5371e-07	0.17625	8.8439E-05	0.17455	8.7585E-05	501.77205164486116	58.008	0.53872	58.008	57.796	58.335	0					50	28	2	0	0	0	0.01558	1	17491	17491
AAFTECCQAADK	12	Unmodified	_AAFTECCQAADK_					0	0	0	0	CON__P02768-1	CON__P02768-1	CON__P02768-1	MULTI-MSMS	KSI290124_16A-A1+PLDG3_G42E	PLDG3_A1_G42E	686.287	2	686.287	1370.56	-0.31312	-0.00021489	0.17067	0.00011713	-0.14246	-9.7765e-05	686.2873044111901	35.295	0.28259	35.295	35.119	35.401	0					24	14	2	0	0	0	9.5526E-05	1	9016	9016
AAFTECCQAADK	12	Unmodified	_AAFTECCQAADK_					0	0	0	0	CON__P02768-1	CON__P02768-1	CON__P02768-1	MULTI-MSMS	KSI290124_16A-A1+PLDG3_G42E_3ul	PLDG3_A1_G42E	686.2871704101562	2	686.287	1370.56	-0.17732	-0.00012169	0.014896	1.0223E-05	-0.16242	-0.00011147	686.2870604292945	35.445	0.21236	35.445	35.372	35.585	0					21	11	2	0	0	0	9.3576E-11	1	8943	8943
AAIECYTK	8	Unmodified	_AAIECYTK_					0	0	0	0	NbE03058302.1;NbD042115.1;NbD030436.1	NbE03058302.1	NbE03058302.1	MULTI-MSMS	KSI290124_15A-A1+PLDG3_1521_4ul	PLDG3_A1_1521	478.2312316894531	2	478.231	954.448	0.023926	1.1442E-05	0.11214	5.3629E-05	0.13607	6.5071E-05	478.2312905898873	34.119	0.24088	34.119	34.018	34.259	0					18	12	2	0	0	0	0.027863	1	8575	8575
AAIEEVQPEK	10	Unmodified	_AAIEEVQPEK_					0	0	0	0	NbD000885.1	NbD000885.1	NbD000885.1	MULTI-MSMS	KSI290124_15A-A1+PLDG3_1521_4ul	PLDG3_A1_1521	557.2928466796875	2	557.293	1112.57	-0.0044049	-2.4548e-06	-0.063819	-3.5566e-05	-0.068223	-3.802e-05	557.2928693867707	35.895	0.22121	35.895	35.832	36.053	0					16	11	2	0	0	0	0.00010784	1	9272	9272
AAIKEESEGKLK	12	Unmodified	_AAIKEESEGKLK_					0	0	0	2	NbD008810.1;NbD031106.1;NbD033988.1;NbD042406.1	NbD008810.1;NbD033988.1;NbD042406.1	NbD008810.1	MULTI-MSMS	KSI290124_13A-PLDG3_1521_4ul	PLDG3_Af1521	434.9136047363281	3	434.914	1301.72	-0.48111	-0.00020924	0.55895	0.00024309	0.077838	3.3853E-05	434.9138307118016	23.061	0.18646	23.061	22.941	23.128	0					16	9	2	0	0	0	2.0276E-05	1	4469	4469
AAIKEESEGKLK	12	Unmodified	_AAIKEESEGKLK_					0	0	0	2	NbD008810.1;NbD031106.1;NbD033988.1;NbD042406.1	NbD008810.1;NbD033988.1;NbD042406.1	NbD008810.1	MULTI-MSMS	KSI290124_14A-PLDG3_G42E	PLDG3_G42E	434.9136962890625	3	434.914	1301.72	-0.53251	-0.0002316	0.7109	0.00030918	0.17839	7.7586E-05	434.9138947276347	22.162	0.14329	22.162	22.084	22.227	0					12	7	2	0	0	0	2.0276E-05	1	4106	4106
AAIKEESEGKLK	12	Unmodified	_AAIKEESEGKLK_					0	0	0	2	NbD008810.1;NbD031106.1;NbD033988.1;NbD042406.1	NbD008810.1;NbD033988.1;NbD042406.1	NbD008810.1	MULTI-MSMS	KSI290124_14A-PLDG3_G42E_6ul	PLDG3_G42E	434.9136962890625	3	434.914	1301.72	-0.45736	-0.00019891	0.62352	0.00027118	0.16616	7.2266E-05	434.91389031800435	23.276	0.18603	23.276	23.151	23.337	0					22	9	3	0	0	0	3.2071E-05	1	4562	4562
AAIKEESEGKLK	12	Unmodified	_AAIKEESEGKLK_					0	0	0	2	NbD008810.1;NbD031106.1;NbD033988.1;NbD042406.1	NbD008810.1;NbD033988.1;NbD042406.1	NbD008810.1	MULTI-MSMS	KSI290124_16A-A1+PLDG3_G42E	PLDG3_A1_G42E	434.9136657714844	3	434.914	1301.72	-0.25823	-0.00011231	0.28841	0.00012544	0.030188	1.3129E-05	434.91371886654883	22.395	0.23575	22.395	22.222	22.458	0					42	14	4	0	0	0	0.020145	1	4332	4332
AAIKEESEGKLK	12	Unmodified	_AAIKEESEGKLK_					0	0	0	2	NbD008810.1;NbD031106.1;NbD033988.1;NbD042406.1	NbD008810.1;NbD033988.1;NbD042406.1	NbD008810.1	MULTI-MSMS	KSI290124_13A-PLDG3_1521	PLDG3_Af1521	434.9136047363281	3	434.914	1301.72	-0.40702	-0.00017702	0.40441	0.00017588	-0.0026182	-1.1387e-06	434.9137739363699	22.184	0.3193	22.184	22.038	22.358	0					51	21	4	0	0	0	0.015834	1	4025	4025
AAIKEESEGNLK	12	Unmodified	_AAIKEESEGNLK_					0	0	0	1	NbD021416.1	NbD021416.1	NbD021416.1	MULTI-MSMS	KSI290124_14A-PLDG3_G42E	PLDG3_G42E	430.2293701171875	3	430.23	1287.67	-0.14692	-6.3208e-05	-0.062921	-2.7071e-05	-0.20984	-9.0279e-05	430.2296075533031	27.023	0.29802	27.023	26.861	27.159	0					26	15	2	0	0	0	0.0062301	1	5740	5740
AAIKEESEGNLK	12	Unmodified	_AAIKEESEGNLK_					0	0	0	1	NbD021416.1	NbD021416.1	NbD021416.1	MULTI-MSMS	KSI290124_14A-PLDG3_G42E_6ul	PLDG3_G42E	644.8407592773438	2	644.841	1287.67	-0.061357	-3.9566e-05	0.28112	0.00018128	0.21976	0.00014171	644.8409208984649	27.283	0.16957	27.283	27.198	27.367	0					18	8	3	0	0	0	0.023065	1	6044	6044
AAIKEESEGNLK	12	Unmodified	_AAIKEESEGNLK_					0	0	0	1	NbD021416.1	NbD021416.1	NbD021416.1	MULTI-MSMS	KSI290124_15A-A1+PLDG3_1521_4ul	PLDG3_A1_1521	430.22955322265625	3	430.23	1287.67	-0.18259	-7.8557e-05	-0.10939	-4.7064e-05	-0.29199	-0.00012562	430.2296076122854	27.337	0.2049	27.337	27.222	27.427	0					25	10	3	0	0	0	0.001569	1	6042	6042
AAIKEESEGNLK	12	Unmodified	_AAIKEESEGNLK_					0	0	0	1	NbD021416.1	NbD021416.1	NbD021416.1	MULTI-SECPEP	KSI290124_16A-A1+PLDG3_G42E_3ul	PLDG3_A1_G42E	429.7343444824219	3	430.23	1287.67	-0.13058	-5.618e-05	0.33803	0.00014543	0.20745	8.925E-05	430.22980133976256	27.223	0.31639	27.223	27.107	27.424	0					31	16	3	0	0	0	0.029774	1	5920	5920
AAKPPPIGPK	10	Unmodified	_AAKPPPIGPK_					0	0	0	1	NbD023250.1;NbE03056665.1;NbD009904.1;NbD005403.1	NbD023250.1	NbD023250.1	MULTI-MSMS	KSI290124_14A-PLDG3_G42E	PLDG3_G42E	325.87115478515625	3	325.871	974.591	0.057421	1.8712E-05	0.36966	0.00012046	0.42709	0.00013917	325.8711001573983	26.104	0.54612	26.104	25.753	26.299	0					62	28	3	0	0	0	0.025413	1	5362	5362
AAKPPPIGPK	10	Unmodified	_AAKPPPIGPK_					0	0	0	1	NbD023250.1;NbE03056665.1;NbD009904.1;NbD005403.1	NbD023250.1	NbD023250.1	MULTI-MSMS	KSI290124_14A-PLDG3_G42E_6ul	PLDG3_G42E	325.87091064453125	3	325.871	974.591	0.063857	2.0809E-05	0.18069	5.888E-05	0.24454	7.969E-05	325.87105061451956	26.7	0.56763	26.7	26.403	26.97	0					44	29	2	0	0	0	0.019558	1	5788	5788
AAKPPPIGPK	10	Unmodified	_AAKPPPIGPK_					0	0	0	1	NbD023250.1;NbE03056665.1;NbD009904.1;NbD005403.1	NbD023250.1	NbD023250.1	MULTI-MSMS	KSI290124_15A-A1+PLDG3_1521	PLDG3_A1_1521	325.87115478515625	3	325.871	974.591	0.065098	2.1214E-05	0.21656	7.0571E-05	0.28166	9.1785E-05	325.8710865578833	26.043	0.52176	26.043	25.669	26.191	0					40	27	2	0	0	0	0.024372	1	5482	5482
AAKPPPIGPK	10	Unmodified	_AAKPPPIGPK_					0	0	0	1	NbD023250.1;NbE03056665.1;NbD009904.1;NbD005403.1	NbD023250.1	NbD023250.1	MULTI-MSMS	KSI290124_16A-A1+PLDG3_G42E	PLDG3_A1_G42E	325.87103271484375	3	325.871	974.591	0.053449	1.7417E-05	0.25107	8.1816E-05	0.30452	9.9233E-05	325.8710647949772	25.867	0.80592	25.867	25.548	26.354	0					76	41	3	0	0	0	0.025413	1	5552	5552
AAKPPPIGPK	10	Unmodified	_AAKPPPIGPK_					0	0	0	1	NbD023250.1;NbE03056665.1;NbD009904.1;NbD005403.1	NbD023250.1	NbD023250.1	MULTI-MSMS	KSI290124_13A-PLDG3_1521	PLDG3_Af1521	325.871	3	325.871	974.591	0.19554	6.3721E-05	0.22146	7.2167E-05	0.417	0.00013589	325.87105852845986	25.979	0.88508	25.979	25.642	26.527	0					75	46	3	0	0	0	0.030257	1	5310	5310
AALETGASLAPAESR	15	Unmodified	_AALETGASLAPAESR_					0	0	0	0	NbD037366.1;NbD011005.1	NbD037366.1	NbD037366.1	MULTI-MSMS	KSI290124_14A-PLDG3_G42E	PLDG3_G42E	722.3753051757812	2	722.376	1442.74	-0.096714	-6.9864e-05	-0.073667	-5.3216e-05	-0.17038	-0.00012308	722.3754694418976	49.229	0.29991	49.229	49.071	49.37	0					40	16	3	0	0	0	0.0029301	1	13772	13772
AALETGASLAPAESR	15	Unmodified	_AALETGASLAPAESR_					0	0	0	0	NbD037366.1;NbD011005.1	NbD037366.1	NbD037366.1	MULTI-MSMS	KSI290124_14A-PLDG3_G42E_6ul	PLDG3_G42E	722.3753662109375	2	722.376	1442.74	-0.0028065	-2.0273e-06	-0.07889	-5.6988e-05	-0.081696	-5.9015e-05	722.3754455123768	48.431	0.24424	48.431	48.336	48.58	0					27	12	3	0	0	0	3.7344E-34	1	13873	13873
AALETGASLAPAESR	15	Unmodified	_AALETGASLAPAESR_					0	0	0	0	NbD037366.1;NbD011005.1	NbD037366.1	NbD037366.1	MULTI-MSMS	KSI290124_15A-A1+PLDG3_1521	PLDG3_A1_1521	722.3755493164062	2	722.376	1442.74	-0.089047	-6.4325e-05	0.020079	1.4504E-05	-0.068968	-4.9821e-05	722.3755325430049	49.267	0.26052	49.267	49.134	49.395	0					22	13	2	0	0	0	9.1924E-06	1	13981	13981
AALETGASLAPAESR	15	Unmodified	_AALETGASLAPAESR_					0	0	0	0	NbD037366.1;NbD011005.1	NbD037366.1	NbD037366.1	MULTI-MSMS	KSI290124_15A-A1+PLDG3_1521_4ul	PLDG3_A1_1521	722.8773193359375	2	722.376	1442.74	0.1707	0.00012331	-0.21885	-0.00015809	-0.048149	-3.4782e-05	722.3753449788271	49.486	0.25602	49.486	49.364	49.62	0					33	13	3	0	0	0	7.6117E-34	1	14330	14330
AALETGASLAPAESR	15	Unmodified	_AALETGASLAPAESR_					0	0	0	0	NbD037366.1;NbD011005.1	NbD037366.1	NbD037366.1	MULTI-MSMS	KSI290124_16A-A1+PLDG3_G42E_3ul	PLDG3_A1_G42E	722.876	2	722.376	1442.74	-0.14733	-0.00010642	0.30097	0.00021741	0.15364	0.00011099	722.8769909458189	49.554	0.20312	49.554	49.473	49.676	0					16	10	2	0	0	0	1.7968E-10	1	14183	14183
AALPAPR	7	Unmodified	_AALPAPR_					0	0	0	0	NbD007457.1;NbD028046.1	NbD007457.1;NbD028046.1	NbD007457.1	MULTI-MSMS	KSI290124_14A-PLDG3_G42E	PLDG3_G42E	348.21356201171875	2	348.214	694.413	0.27016	9.4074E-05	-0.16378	-5.7031e-05	0.10638	3.7043E-05	348.213	31.884	0.83482	31.884	31.5	32.335	0					100	43	3	0	0	0	0.042705	1	7416	7416
AALPAPR	7	Unmodified	_AALPAPR_					0	0	0	0	NbD007457.1;NbD028046.1	NbD007457.1;NbD028046.1	NbD007457.1	MULTI-MSMS	KSI290124_14A-PLDG3_G42E_6ul	PLDG3_G42E	348.2135009765625	2	348.214	694.413	0.22464	7.8223E-05	-0.078496	-2.7333e-05	0.14614	5.0889E-05	348.2134670131293	32.254	0.88857	32.254	31.855	32.744	0					116	46	4	0	0	0	0.028182	1	7774	7774
AALPAPR	7	Unmodified	_AALPAPR_					0	0	0	0	NbD007457.1;NbD028046.1	NbD007457.1;NbD028046.1	NbD007457.1	MULTI-MSMS	KSI290124_15A-A1+PLDG3_1521	PLDG3_A1_1521	348.2134704589844	2	348.214	694.413	0.094295	3.2835E-05	-0.076671	-2.6698e-05	0.017624	6.1368E-06	348.2134714538459	31.975	0.88429	31.975	31.481	32.366	0					85	46	3	0	0	0	0.042705	1	7568	7568
AALPAPR	7	Unmodified	_AALPAPR_					0	0	0	0	NbD007457.1;NbD028046.1	NbD007457.1;NbD028046.1	NbD007457.1	MULTI-MSMS	KSI290124_15A-A1+PLDG3_1521_4ul	PLDG3_A1_1521	348.2135314941406	2	348.214	694.413	-0.24669	-8.59e-05	0.38364	0.00013359	0.13696	4.769E-05	348.21364871772334	32.367	0.58199	32.367	32.023	32.605	0					68	30	3	0	0	0	0.042705	1	7836	7836
AALPAPR	7	Unmodified	_AALPAPR_					0	0	0	0	NbD007457.1;NbD028046.1	NbD007457.1;NbD028046.1	NbD007457.1	MULTI-MSMS	KSI290124_16A-A1+PLDG3_G42E_3ul	PLDG3_A1_G42E	348.2135925292969	2	348.214	694.413	0.23174	8.0696E-05	-0.083957	-2.9235e-05	0.14779	5.1461E-05	348.2134793214195	32.274	0.88512	32.274	31.841	32.726	0					98	46	3	0	0	0	0.042705	2	7679	7679;7877
AALTAGADKDEEDSEGR	17	Unmodified	_AALTAGADKDEEDSEGR_					0	0	0	1	NbD015455.1;NbE03057427.1;NbD022316.1	NbD015455.1;NbD022316.1	NbD015455.1	MULTI-MSMS	KSI290124_13A-PLDG3_1521_4ul	PLDG3_Af1521	579.2653198242188	3	578.931	1733.77	0.095583	5.5336E-05	0.0055791	3.2299E-06	0.10116	5.8566E-05	579.2651251323755	30.419	0.22577	30.419	30.276	30.502	0					28	11	3	0	0	0	8.5224E-09	1	7160	7160
AALTAGADKDEEDSEGR	17	Unmodified	_AALTAGADKDEEDSEGR_					0	0	0	1	NbD015455.1;NbE03057427.1;NbD022316.1	NbD015455.1;NbD022316.1	NbD015455.1	MULTI-MSMS	KSI290124_14A-PLDG3_G42E	PLDG3_G42E	579.2650146484375	3	578.931	1733.77	0.16408	9.4992E-05	0.019177	1.1102E-05	0.18326	0.00010609	578.931	29.856	0.30494	29.856	29.776	30.081	0					32	15	3	0	0	0	0.0040781	1	6783	6783
AALTAGADKDEEDSEGR	17	Unmodified	_AALTAGADKDEEDSEGR_					0	0	0	1	NbD015455.1;NbE03057427.1;NbD022316.1	NbD015455.1;NbD022316.1	NbD015455.1	MULTI-MSMS	KSI290124_14A-PLDG3_G42E_6ul	PLDG3_G42E	578.9308471679688	3	578.931	1733.77	0.21803	0.00012622	0.034397	1.9914E-05	0.25243	0.00014614	578.9307133806755	30.469	0.28025	30.469	30.334	30.615	0					40	14	4	0	0	0	1.2344E-08	1	7191	7191
AALTAGADKDEEDSEGR	17	Unmodified	_AALTAGADKDEEDSEGR_					0	0	0	1	NbD015455.1;NbE03057427.1;NbD022316.1	NbD015455.1;NbD022316.1	NbD015455.1	MULTI-MSMS	KSI290124_15A-A1+PLDG3_1521	PLDG3_A1_1521	578.931	3	578.931	1733.77	0.088796	5.1407E-05	0.27935	0.00016173	0.36815	0.00021313	578.9307478198035	30.354	0.21086	30.354	30.194	30.405	0					17	10	2	0	0	0	0.011912	1	7057	7057
AALTAGADKDEEDSEGR	17	Unmodified	_AALTAGADKDEEDSEGR_					0	0	0	1	NbD015455.1;NbE03057427.1;NbD022316.1	NbD015455.1;NbD022316.1	NbD015455.1	MULTI-MSMS	KSI290124_15A-A1+PLDG3_1521_4ul	PLDG3_A1_1521	578.9308471679688	3	578.931	1733.77	0.090036	5.2125E-05	0.14395	8.3337E-05	0.23399	0.00013546	578.9307711772876	30.624	0.26303	30.624	30.525	30.788	0					31	13	3	0	0	0	4.2338E-08	1	7274	7274
AALTAGADKDEEDSEGR	17	Unmodified	_AALTAGADKDEEDSEGR_					0	0	0	1	NbD015455.1;NbE03057427.1;NbD022316.1	NbD015455.1;NbD022316.1	NbD015455.1	MULTI-MSMS	KSI290124_16A-A1+PLDG3_G42E_3ul	PLDG3_A1_G42E	579.2654418945312	3	578.931	1733.77	-0.031438	-1.82e-05	0.54986	0.00031833	0.51842	0.00030013	579.2652450754111	30.129	0.093182	30.129	30.064	30.157	0					9	4	3	0	0	0	1.2465E-07	1	6981	6981
AANIESGGEFTVSGADEILK	20	Unmodified	_AANIESGGEFTVSGADEILK_					0	0	0	0	NbD025509.1	NbD025509.1	NbD025509.1	MULTI-MSMS	KSI290124_15A-A1+PLDG3_1521	PLDG3_A1_1521	1004.4967651367188	2	1004.5	2006.98	-0.25851	-0.00025967	0.08888	8.928E-05	-0.16963	-0.00017039	1004.9989194100716	74.786	0.28551	74.786	74.647	74.933	0					43	17	3	0	0	0	0.00019624	1	23110	23110
AANIESGGEFTVSGADEILK	20	Unmodified	_AANIESGGEFTVSGADEILK_					0	0	0	0	NbD025509.1	NbD025509.1	NbD025509.1	MULTI-MSMS	KSI290124_15A-A1+PLDG3_1521_4ul	PLDG3_A1_1521	1004.998291015625	2	1004.5	2006.98	-0.20093	-0.00020183	-0.17773	-0.00017853	-0.37866	-0.00038036	1004.9984783157233	74.904	0.35643	74.904	74.729	75.085	0					41	18	3	0	0	0	1.5442E-15	1	23649	23649
AAPVKVYGPTLSTAVSR	17	Acetyl (Protein N-term)	_(Acetyl (Protein N-term))AAPVKVYGPTLSTAVSR_					1	0	0	1	NbD035095.1	NbD035095.1	NbD035095.1	MULTI-MSMS	KSI290124_13A-PLDG3_1521_4ul	PLDG3_Af1521	879.9907836914062	2	879.991	1757.97	-0.27783	-0.00024449	0.016232	1.4284E-05	-0.2616	-0.00023021	879.9910017890942	67.188	0.68877	67.188	66.903	67.592	0					78	37	3	0	0	0	5.1182E-05	1	20714	20714
AAPVKVYGPTLSTAVSR	17	Acetyl (Protein N-term)	_(Acetyl (Protein N-term))AAPVKVYGPTLSTAVSR_					1	0	0	1	NbD035095.1	NbD035095.1	NbD035095.1	MULTI-MSMS	KSI290124_13A-PLDG3_1521_4ul	PLDG3_Af1521	586.9963989257812	3	586.996	1757.97	0.23485	0.00013785	-0.29073	-0.00017066	-0.055879	-3.2801e-05	586.996	67.234	0.37138	67.234	66.96	67.332	0					33	20	2	0	0	0	0.00074463	2	20723	20723;20732
AAPVKVYGPTLSTAVSR	17	Acetyl (Protein N-term)	_(Acetyl (Protein N-term))AAPVKVYGPTLSTAVSR_					1	0	0	1	NbD035095.1	NbD035095.1	NbD035095.1	MULTI-MSMS	KSI290124_14A-PLDG3_G42E	PLDG3_G42E	879.9910888671875	2	879.991	1757.97	0.03369	2.9647E-05	-0.025037	-2.2032e-05	0.0086532	7.6147E-06	880.4923465061892	67.108	0.41481	67.108	66.921	67.336	0					77	33	3	0	0	0	0.025051	1	19744	19744
AAPVKVYGPTLSTAVSR	17	Acetyl (Protein N-term)	_(Acetyl (Protein N-term))AAPVKVYGPTLSTAVSR_					1	0	0	1	NbD035095.1	NbD035095.1	NbD035095.1	MULTI-MSMS	KSI290124_14A-PLDG3_G42E_6ul	PLDG3_G42E	880.4915161132812	2	879.991	1757.97	-0.09427	-8.2957e-05	-0.044444	-3.911e-05	-0.13871	-0.00012207	879.9909875689245	66.838	0.50603	66.838	66.58	67.086	0					61	26	3	0	0	0	0.00043408	1	20604	20604
AAPVKVYGPTLSTAVSR	17	Acetyl (Protein N-term)	_(Acetyl (Protein N-term))AAPVKVYGPTLSTAVSR_					1	0	0	1	NbD035095.1	NbD035095.1	NbD035095.1	MULTI-MSMS	KSI290124_15A-A1+PLDG3_1521	PLDG3_A1_1521	880.4916381835938	2	879.991	1757.97	-0.45097	-0.00039685	0.10789	9.4944E-05	-0.34308	-0.00030191	879.9913887895871	67.146	0.43616	67.146	66.932	67.368	0					37	22	2	0	0	0	0.0014179	2	20513	20484;20513
AAPVKVYGPTLSTAVSR	17	Acetyl (Protein N-term)	_(Acetyl (Protein N-term))AAPVKVYGPTLSTAVSR_					1	0	0	1	NbD035095.1	NbD035095.1	NbD035095.1	MULTI-MSMS	KSI290124_15A-A1+PLDG3_1521_4ul	PLDG3_A1_1521	879.991	2	879.991	1757.97	-0.2067	-0.00018189	0.22407	0.00019718	0.01737	1.5286E-05	879.9912953480675	67.35	0.39126	67.35	67.176	67.567	0					34	20	2	0	0	0	6.5747E-08	2	20940	20937;20940
AAPVKVYGPTLSTAVSR	17	Acetyl (Protein N-term)	_(Acetyl (Protein N-term))AAPVKVYGPTLSTAVSR_					1	0	0	1	NbD035095.1	NbD035095.1	NbD035095.1	MSMS	KSI290124_16A-A1+PLDG3_G42E	PLDG3_A1_G42E	879.9906005859375	2	879.991	1757.97	NaN	NaN	NaN	NaN	NaN	NaN	NaN	67.252	1	67.252	66.752	67.752	0								0	0	0	0.0034047	1	20735	20735
AAPVKVYGPTLSTAVSR	17	Acetyl (Protein N-term)	_(Acetyl (Protein N-term))AAPVKVYGPTLSTAVSR_					1	0	0	1	NbD035095.1	NbD035095.1	NbD035095.1	MSMS	KSI290124_16A-A1+PLDG3_G42E_3ul	PLDG3_A1_G42E	879.992	2	879.991	1757.97	NaN	NaN	NaN	NaN	NaN	NaN	NaN	67.567	1	67.567	67.067	68.067	0								0	0	0	0.00013041	1	20833	20833
AAPVKVYGPTLSTAVSR	17	Acetyl (Protein N-term)	_(Acetyl (Protein N-term))AAPVKVYGPTLSTAVSR_					1	0	0	1	NbD035095.1	NbD035095.1	NbD035095.1	MULTI-MSMS	KSI290124_13A-PLDG3_1521	PLDG3_Af1521	880.492	2	879.991	1757.97	-0.18444	-0.00016231	0.010691	9.4077E-06	-0.17375	-0.0001529	879.9910476592635	67.091	0.60181	67.091	66.841	67.443	0					87	41	3	0	0	0	0.012513	1	20061	20061
AAQDALLTR	9	Unmodified	_AAQDALLTR_					0	0	0	0	NbE03060872.1;NbD004396.1	NbE03060872.1	NbE03060872.1	MULTI-MSMS	KSI290124_13A-PLDG3_1521_4ul	PLDG3_Af1521	479.77	2	479.769	957.524	0.22684	0.00010883	-0.16857	-8.0873e-05	0.05827	2.7956E-05	479.769	42.053	0.72602	42.053	41.728	42.454	0					101	38	4	0	0	0	2.94E-05	1	11416	11416
AAQDALLTR	9	Unmodified	_AAQDALLTR_					0	0	0	0	NbE03060872.1;NbD004396.1	NbE03060872.1	NbE03060872.1	MULTI-MSMS	KSI290124_14A-PLDG3_G42E	PLDG3_G42E	479.7691345214844	2	479.769	957.524	-0.10714	-5.1403e-05	0.044107	2.1161E-05	-0.063034	-3.0242e-05	479.7694284409863	42.084	0.75494	42.084	41.854	42.609	0					119	41	4	0	0	0	0.014321	1	11123	11123
AAQDALLTR	9	Unmodified	_AAQDALLTR_					0	0	0	0	NbE03060872.1;NbD004396.1	NbE03060872.1	NbE03060872.1	MULTI-MSMS	KSI290124_14A-PLDG3_G42E_6ul	PLDG3_G42E	479.76922607421875	2	479.769	957.524	0.0041476	1.9899E-06	-0.085737	-4.1134e-05	-0.08159	-3.9144e-05	479.7693770795574	42.042	0.74828	42.042	41.676	42.425	0					107	39	5	0	0	0	0.00041567	1	11448	11448
AAQDALLTR	9	Unmodified	_AAQDALLTR_					0	0	0	0	NbE03060872.1;NbD004396.1	NbE03060872.1	NbE03060872.1	MULTI-MSMS	KSI290124_15A-A1+PLDG3_1521	PLDG3_A1_1521	479.7694091796875	2	479.769	957.524	-0.062276	-2.9878e-05	0.067383	3.2328E-05	0.0051062	2.4498E-06	479.76945491575964	42.133	0.52544	42.133	41.878	42.403	0					63	27	3	0	0	0	0.0033795	1	11347	11347
AAQDALLTR	9	Unmodified	_AAQDALLTR_					0	0	0	0	NbE03060872.1;NbD004396.1	NbE03060872.1	NbE03060872.1	MULTI-MSMS	KSI290124_15A-A1+PLDG3_1521_4ul	PLDG3_A1_1521	479.7695007324219	2	479.769	957.524	-0.037589	-1.8034e-05	0.15188	7.2865E-05	0.11429	5.4832E-05	479.76947521612243	42.233	0.54314	42.233	41.95	42.493	0					73	28	4	0	0	0	0.00053367	1	11589	11589
AAQDALLTR	9	Unmodified	_AAQDALLTR_					0	0	0	0	NbE03060872.1;NbD004396.1	NbE03060872.1	NbE03060872.1	MULTI-MSMS	KSI290124_16A-A1+PLDG3_G42E	PLDG3_A1_G42E	479.7693786621094	2	479.769	957.524	0.3631	0.0001742	-0.31023	-0.00014884	0.052862	2.5361E-05	479.7692500668925	42.076	0.57709	42.076	41.814	42.391	0					75	30	3	0	0	0	0.00021604	1	11487	11487
AAQDALLTR	9	Unmodified	_AAQDALLTR_					0	0	0	0	NbE03060872.1;NbD004396.1	NbE03060872.1	NbE03060872.1	MULTI-MSMS	KSI290124_16A-A1+PLDG3_G42E_3ul	PLDG3_A1_G42E	479.76934814453125	2	479.769	957.524	0.47031	0.00022564	-0.54921	-0.00026349	-0.078896	-3.7852e-05	479.7691664834739	42.36	0.58477	42.36	42.144	42.728	0					82	30	4	0	0	0	0.00043269	1	11450	11450
AAQDALLTR	9	Unmodified	_AAQDALLTR_					0	0	0	0	NbE03060872.1;NbD004396.1	NbE03060872.1	NbE03060872.1	MULTI-MSMS	KSI290124_13A-PLDG3_1521	PLDG3_Af1521	479.769	2	479.769	957.524	-0.20896	-0.00010025	0.25044	0.00012015	0.041482	1.9902E-05	479.76952137901196	42.077	0.66853	42.077	41.818	42.486	0					96	36	4	0	0	0	0.01189	1	11121	11121
AAQDALLVR	9	Unmodified	_AAQDALLVR_					0	0	0	0	NbD008367.1	NbD008367.1	NbD008367.1	MULTI-MSMS	KSI290124_13A-PLDG3_1521_4ul	PLDG3_Af1521	478.77984619140625	2	478.78	955.545	0.36258	0.0001736	-0.22047	-0.00010555	0.14211	6.8041E-05	478.77969290199087	47.391	0.42779	47.391	47.192	47.62	0					34	22	2	0	0	0	0.039302	1	13443	13443
AAQDALLVR	9	Unmodified	_AAQDALLVR_					0	0	0	0	NbD008367.1	NbD008367.1	NbD008367.1	MULTI-MSMS	KSI290124_14A-PLDG3_G42E_6ul	PLDG3_G42E	478.7798156738281	2	478.78	955.545	0.22957	0.00010991	0.011148	5.3376E-06	0.24072	0.00011525	478.7798170315623	46.816	0.37451	46.816	46.639	47.013	0					44	19	3	0	0	0	0.0079012	1	13261	13261
AAQDIATTELAPTHPIR	17	Unmodified	_AAQDIATTELAPTHPIR_					0	0	0	0	NbD019050.1;NbD017822.1	NbD019050.1	NbD019050.1	MULTI-MSMS	KSI290124_14A-PLDG3_G42E	PLDG3_G42E	602.657	3	602.323	1803.95	0.13541	8.1559E-05	-0.018087	-1.0894e-05	0.11732	7.0665E-05	602.3231865216436	51.637	0.24657	51.637	51.469	51.716	0					35	13	3	0	0	0	0.001653	1	14593	14593
AAQDIATTELAPTHPIR	17	Unmodified	_AAQDIATTELAPTHPIR_					0	0	0	0	NbD019050.1;NbD017822.1	NbD019050.1	NbD019050.1	MULTI-MSMS	KSI290124_15A-A1+PLDG3_1521_4ul	PLDG3_A1_1521	602.658	3	602.323	1803.95	-0.08735	-5.2613e-05	0.52019	0.00031332	0.43284	0.00026071	602.3235971506647	51.799	0.14768	51.799	51.687	51.835	0					9	7	2	0	0	0	0.011671	1	15208	15208
AAQDIATTELAPTHPIR	17	Unmodified	_AAQDIATTELAPTHPIR_					0	0	0	0	NbD019050.1;NbD017822.1	NbD019050.1	NbD019050.1	MULTI-MSMS	KSI290124_16A-A1+PLDG3_G42E	PLDG3_A1_G42E	602.3234252929688	3	602.323	1803.95	-0.11444	-6.8928e-05	0.23682	0.00014264	0.12238	7.3713E-05	602.6579083328432	51.521	0.22669	51.521	51.366	51.593	0					29	11	3	0	0	0	0.0040605	1	15001	15001
AAQDIATTELAPTHPIR	17	Unmodified	_AAQDIATTELAPTHPIR_					0	0	0	0	NbD019050.1;NbD017822.1	NbD019050.1	NbD019050.1	MULTI-MSMS	KSI290124_16A-A1+PLDG3_G42E_3ul	PLDG3_A1_G42E	602.3233032226562	3	602.323	1803.95	0.082781	4.9861E-05	0.2441	0.00014703	0.32688	0.00019689	602.3234985028812	51.888	0.22334	51.888	51.801	52.024	0					18	11	3	0	0	0	0.001962	1	15072	15072
AAQDIATTELAPTHPIR	17	Unmodified	_AAQDIATTELAPTHPIR_					0	0	0	0	NbD019050.1;NbD017822.1	NbD019050.1	NbD019050.1	MULTI-MSMS	KSI290124_13A-PLDG3_1521	PLDG3_Af1521	602.6575317382812	3	602.323	1803.95	-0.083786	-5.0466e-05	0.38941	0.00023455	0.30562	0.00018408	602.6578209831329	51.626	0.23704	51.626	51.444	51.681	0					30	12	3	0	0	0	0.0014992	1	14624	14624
AAQIFSDSK	9	Unmodified	_AAQIFSDSK_					0	0	0	0	NbE03059012.1;NbD017559.1	NbE03059012.1	NbE03059012.1	MULTI-MSMS	KSI290124_14A-PLDG3_G42E	PLDG3_G42E	483.7484130859375	2	483.748	965.482	0.12122	5.8639E-05	0.12852	6.217E-05	0.24974	0.00012081	483.74819438857315	37.018	0.58438	37.018	36.825	37.409	0					95	31	4	0	0	0	0.0075881	1	9321	9321
AAQIFSDSK	9	Unmodified	_AAQIFSDSK_					0	0	0	0	NbE03059012.1;NbD017559.1	NbE03059012.1	NbE03059012.1	MULTI-MSMS	KSI290124_14A-PLDG3_G42E_6ul	PLDG3_G42E	483.7481994628906	2	483.748	965.482	0.3278	0.00015857	-0.031856	-1.541e-05	0.29595	0.00014316	483.7480740732669	36.946	0.61725	36.946	36.583	37.2	0					96	32	4	0	0	0	0.0075881	1	9510	9510
AAQIFSDSK	9	Unmodified	_AAQIFSDSK_					0	0	0	0	NbE03059012.1;NbD017559.1	NbE03059012.1	NbE03059012.1	MULTI-MSMS	KSI290124_15A-A1+PLDG3_1521_4ul	PLDG3_A1_1521	483.74822998046875	2	483.748	965.482	0.24743	0.00011969	-0.051704	-2.5012e-05	0.19572	9.468E-05	483.7481208702786	36.612	0.56351	36.612	36.353	36.917	0					81	29	4	0	0	0	0.00037331	1	9480	9480
AAQIFSDSK	9	Unmodified	_AAQIFSDSK_					0	0	0	0	NbE03059012.1;NbD017559.1	NbE03059012.1	NbE03059012.1	MULTI-MSMS	KSI290124_13A-PLDG3_1521	PLDG3_Af1521	483.7484130859375	2	483.748	965.482	0.092921	4.495E-05	0.29515	0.00014278	0.38807	0.00018773	483.7481966547983	36.904	0.71202	36.904	36.608	37.32	0					117	39	4	0	0	0	0.031894	2	9419	9232;9419
AAQILSQNDPPVILAK	16	Unmodified	_AAQILSQNDPPVILAK_					0	0	0	0	NbD046213.1;NbE03057670.1	NbD046213.1	NbD046213.1	MULTI-MSMS	KSI290124_14A-PLDG3_G42E_6ul	PLDG3_G42E	839.9820556640625	2	839.48	1676.95	0.17255	0.00014485	-0.18048	-0.00015151	-0.0079298	-6.6569e-06	839.4801881923776	65.933	0.31808	65.933	65.814	66.132	0					45	16	3	0	0	0	0.0021977	1	20318	20318
AASDDEPFAGLAFK	14	Unmodified	_AASDDEPFAGLAFK_					0	0	0	0	NbE03059857.1;NbD044251.1;NbD030619.1	NbE03059857.1	NbE03059857.1	MULTI-MSMS	KSI290124_14A-PLDG3_G42E_6ul	PLDG3_G42E	720.3466186523438	2	719.846	1437.68	0.2235	0.00016089	-0.79264	-0.00057058	-0.56914	-0.00040969	720.3463465770742	75.706	0.60859	75.706	75.367	75.975	0					97	44	3	0	0	0	0.038944	2	23723	23723;23727
AASDDEPFAGLAFK	14	Unmodified	_AASDDEPFAGLAFK_					0	0	0	0	NbE03059857.1;NbD044251.1;NbD030619.1	NbE03059857.1	NbE03059857.1	MULTI-MSMS	KSI290124_15A-A1+PLDG3_1521_4ul	PLDG3_A1_1521	720.3462524414062	2	719.846	1437.68	0.29953	0.00021562	-1.0502	-0.00075598	-0.75066	-0.00054036	719.8457905294752	76.123	0.52212	76.123	75.893	76.415	0					44	24	3	0	0	0	0.00013916	1	24045	24045
AASDDEPFAGLAFK	14	Unmodified	_AASDDEPFAGLAFK_					0	0	0	0	NbE03059857.1;NbD044251.1;NbD030619.1	NbE03059857.1	NbE03059857.1	MULTI-MSMS	KSI290124_16A-A1+PLDG3_G42E_3ul	PLDG3_A1_G42E	720.347	2	719.846	1437.68	0.25918	0.00018657	-0.5666	-0.00040787	-0.30742	-0.0002213	719.8458421852309	76.526	0.54655	76.526	76.223	76.769	0					62	28	3	0	0	0	4.8838E-05	2	24111	24059;24111
AASFNIIPSSTGAAK	15	Unmodified	_AASFNIIPSSTGAAK_					0	0	0	0	NbD008810.1;NbD031106.1;NbD033988.1;NbD042406.1;NbD021416.1	NbD008810.1;NbD033988.1;NbD042406.1;NbD021416.1	NbD008810.1	MULTI-MSMS	KSI290124_13A-PLDG3_1521_4ul	PLDG3_Af1521	717.883	2	717.883	1433.75	-0.069752	-5.0074e-05	-0.39748	-0.00028534	-0.46723	-0.00033542	717.8826197560961	60.757	1.1227	60.757	60.248	61.37	0					198	59	5	0	0	0	3.2647E-05	2	18489	18297;18489
AASFNIIPSSTGAAK	15	Unmodified	_AASFNIIPSSTGAAK_					0	0	0	0	NbD008810.1;NbD031106.1;NbD033988.1;NbD042406.1;NbD021416.1	NbD008810.1;NbD033988.1;NbD042406.1;NbD021416.1	NbD008810.1	MULTI-MSMS	KSI290124_14A-PLDG3_G42E	PLDG3_G42E	717.8826904296875	2	717.883	1433.75	0.0011903	8.5451E-07	-0.19389	-0.00013919	-0.1927	-0.00013834	717.8828062800521	60.778	0.98361	60.778	60.333	61.316	0					334	94	5	0	0	0	0.00029581	1	17834	17834
AASFNIIPSSTGAAK	15	Unmodified	_AASFNIIPSSTGAAK_					0	0	0	0	NbD008810.1;NbD031106.1;NbD033988.1;NbD042406.1;NbD021416.1	NbD008810.1;NbD033988.1;NbD042406.1;NbD021416.1	NbD008810.1	MULTI-MSMS	KSI290124_14A-PLDG3_G42E_6ul	PLDG3_G42E	717.8829345703125	2	717.883	1433.75	-0.31324	-0.00022487	-0.19811	-0.00014222	-0.51135	-0.00036709	717.8828243889926	60.435	1.3428	60.435	59.89	61.233	0					230	71	5	0	0	0	3.3528E-05	2	18384	18192;18384
AASFNIIPSSTGAAK	15	Unmodified	_AASFNIIPSSTGAAK_					0	0	0	0	NbD008810.1;NbD031106.1;NbD033988.1;NbD042406.1;NbD021416.1	NbD008810.1;NbD033988.1;NbD042406.1;NbD021416.1	NbD008810.1	MULTI-MSMS	KSI290124_15A-A1+PLDG3_1521	PLDG3_A1_1521	718.3844604492188	2	717.883	1433.75	-0.083447	-5.9905e-05	0.12799	9.1885E-05	0.044547	3.198E-05	717.8828380757753	60.814	0.82972	60.814	60.349	61.179	0					154	44	5	0	0	0	5.8111E-05	1	18100	18100
AASFNIIPSSTGAAK	15	Unmodified	_AASFNIIPSSTGAAK_					0	0	0	0	NbD008810.1;NbD031106.1;NbD033988.1;NbD042406.1;NbD021416.1	NbD008810.1;NbD033988.1;NbD042406.1;NbD021416.1	NbD008810.1	MULTI-MSMS	KSI290124_15A-A1+PLDG3_1521_4ul	PLDG3_A1_1521	717.8828735351562	2	717.883	1433.75	0.067223	4.8258E-05	-0.035268	-2.5318e-05	0.031955	2.294E-05	717.8827470240078	60.87	0.75553	60.87	60.543	61.298	0					133	39	5	0	0	0	3.6894E-05	1	18502	18502
AASFNIIPSSTGAAK	15	Unmodified	_AASFNIIPSSTGAAK_					0	0	0	0	NbD008810.1;NbD031106.1;NbD033988.1;NbD042406.1;NbD021416.1	NbD008810.1;NbD033988.1;NbD042406.1;NbD021416.1	NbD008810.1	MULTI-MSMS	KSI290124_16A-A1+PLDG3_G42E	PLDG3_A1_G42E	717.8829956054688	2	717.883	1433.75	-0.4236	-0.00030409	0.069413	4.9831E-05	-0.35418	-0.00025426	717.8829264217961	60.739	0.79577	60.739	60.378	61.174	0					153	43	5	0	0	0	0.00026538	2	18288	18288;18467
AASFNIIPSSTGAAK	15	Unmodified	_AASFNIIPSSTGAAK_					0	0	0	0	NbD008810.1;NbD031106.1;NbD033988.1;NbD042406.1;NbD021416.1	NbD008810.1;NbD033988.1;NbD042406.1;NbD021416.1	NbD008810.1	MULTI-MSMS	KSI290124_16A-A1+PLDG3_G42E_3ul	PLDG3_A1_G42E	717.8826293945312	2	717.883	1433.75	-0.20432	-0.00014668	-0.14997	-0.00010766	-0.35428	-0.00025434	717.8827841396585	61.019	1.105	61.019	60.483	61.588	0					222	58	5	0	0	0	9.2621E-12	2	18473	18287;18473
AASFNIIPSSTGAAK	15	Unmodified	_AASFNIIPSSTGAAK_					0	0	0	0	NbD008810.1;NbD031106.1;NbD033988.1;NbD042406.1;NbD021416.1	NbD008810.1;NbD033988.1;NbD042406.1;NbD021416.1	NbD008810.1	MULTI-MSMS	KSI290124_13A-PLDG3_1521	PLDG3_Af1521	717.8829956054688	2	717.883	1433.75	-0.12807	-9.1936e-05	-0.035081	-2.5184e-05	-0.16315	-0.00011712	717.8829102028517	60.732	0.82616	60.732	60.366	61.192	0					180	51	5	0	0	0	0.0016716	2	17812	17812;17995
AASGLPIDLK	10	Unmodified	_AASGLPIDLK_					0	0	0	0	NbE05066384.1;NbD044310.1;NbD017623.1	NbE05066384.1	NbE05066384.1	MULTI-MSMS	KSI290124_16A-A1+PLDG3_G42E_3ul	PLDG3_A1_G42E	492.7898864746094	2	492.79	983.565	0.083477	4.1136E-05	-0.11215	-5.5265e-05	-0.028671	-1.4129e-05	492.7898322088254	59.603	0.41791	59.603	59.384	59.802	0					38	21	2	0	0	0	0.043162	1	17906	17906
AASMEEVLR	9	Oxidation (M)	_AASM(Oxidation (M))EEVLR_		AASM(1)EEVLR		AASM(92)EEVLR	0	0	1	0	NbD013350.1;NbD037785.1	NbD013350.1;NbD037785.1	NbD037785.1	MULTI-MSMS	KSI290124_13A-PLDG3_1521_4ul	PLDG3_Af1521	511.2526550292969	2	511.253	1020.49	0.35707	0.00018255	-0.29291	-0.00014975	0.064154	3.2799E-05	511.2526031550744	33.026	0.35938	33.026	32.834	33.194	0					41	18	3	0	0	0	0.0030188	1	8128	8128
AASMEEVLR	9	Oxidation (M)	_AASM(Oxidation (M))EEVLR_		AASM(1)EEVLR		AASM(60)EEVLR	0	0	1	0	NbD013350.1;NbD037785.1	NbD013350.1;NbD037785.1	NbD037785.1	MULTI-MSMS	KSI290124_14A-PLDG3_G42E	PLDG3_G42E	511.253	2	511.253	1020.49	0.34377	0.00017575	-0.30523	-0.00015605	0.038542	1.9705E-05	511.2526242930988	32.787	0.46397	32.787	32.616	33.08	0					52	24	3	0	0	0	0.021374	1	7821	7821
AASMEEVLR	9	Oxidation (M)	_AASM(Oxidation (M))EEVLR_		AASM(1)EEVLR		AASM(77)EEVLR	0	0	1	0	NbD013350.1;NbD037785.1	NbD013350.1;NbD037785.1	NbD037785.1	MULTI-MSMS	KSI290124_14A-PLDG3_G42E_6ul	PLDG3_G42E	511.2528076171875	2	511.253	1020.49	0.10123	5.1754E-05	-0.011624	-5.9429e-06	0.089605	4.5811E-05	511.2527277579861	33.093	0.41741	33.093	32.909	33.326	0					41	21	3	0	0	0	0.0084003	1	8167	8167
AASMEEVLR	9	Oxidation (M)	_AASM(Oxidation (M))EEVLR_		AASM(1)EEVLR		AASM(55)EEVLR	0	0	1	0	NbD013350.1;NbD037785.1	NbD013350.1;NbD037785.1	NbD037785.1	MULTI-MSMS	KSI290124_16A-A1+PLDG3_G42E	PLDG3_A1_G42E	511.2528076171875	2	511.253	1020.49	0.060379	3.0869E-05	0.068338	3.4938E-05	0.12872	6.5807E-05	511.2528363977923	32.842	0.37391	32.842	32.707	33.081	0					35	20	2	0	0	0	0.028388	1	8149	8149
AASMEEVLR	9	Oxidation (M)	_AASM(Oxidation (M))EEVLR_		AASM(1)EEVLR		AASM(79)EEVLR	0	0	1	0	NbD013350.1;NbD037785.1	NbD013350.1;NbD037785.1	NbD037785.1	MULTI-MSMS	KSI290124_16A-A1+PLDG3_G42E_3ul	PLDG3_A1_G42E	511.25299072265625	2	511.253	1020.49	0.040484	2.0697E-05	0.11122	5.686E-05	0.1517	7.7557E-05	511.2528462368345	33.182	0.37941	33.182	33.011	33.391	0					32	19	2	0	0	0	0.0074003	1	8108	8108
AASMEEVLR	9	Oxidation (M)	_AASM(Oxidation (M))EEVLR_		AASM(1)EEVLR		AASM(60)EEVLR	0	0	1	0	NbD013350.1;NbD037785.1	NbD013350.1;NbD037785.1	NbD037785.1	MULTI-MSMS	KSI290124_13A-PLDG3_1521	PLDG3_Af1521	511.2526550292969	2	511.253	1020.49	0.098365	5.0289E-05	-0.18117	-9.2622e-05	-0.082802	-4.2333e-05	511.2526454623759	32.927	0.38747	32.927	32.73	33.118	0					38	21	2	0	0	0	0.021374	1	7841	7841
AASSEGVALIVPDTSPR	17	Unmodified	_AASSEGVALIVPDTSPR_					0	0	0	0	NbD029086.1	NbD029086.1	NbD029086.1	MULTI-MSMS	KSI290124_14A-PLDG3_G42E_6ul	PLDG3_G42E	835.9426879882812	2	835.441	1668.87	-0.047984	-4.0088e-05	-0.27252	-0.00022767	-0.3205	-0.00026776	835.4412994969422	64.793	0.22692	64.793	64.735	64.962	0					22	11	3	0	0	0	0.00010304	1	19899	19899
AASSEGVALIVPDTSPR	17	Unmodified	_AASSEGVALIVPDTSPR_					0	0	0	0	NbD029086.1	NbD029086.1	NbD029086.1	MSMS	KSI290124_14A-PLDG3_G42E_6ul	PLDG3_G42E	835.4412231445312	2	835.441	1668.87	NaN	NaN	NaN	NaN	NaN	NaN	NaN	64.708	1	64.708	64.208	65.208	0								0	0	0	7.954E-08	1	19863	19863
AASWCIEK	8	Acetyl (Protein N-term)	_(Acetyl (Protein N-term))AASWCIEK_					1	0	0	0	NbD017355.1;NbD025064.1	NbD017355.1;NbD025064.1	NbD017355.1	MULTI-SECPEP	KSI290124_15A-A1+PLDG3_1521_4ul	PLDG3_A1_1521	503.6575012207031	2	503.737	1005.46	-0.17298	-8.7138e-05	0.29588	0.00014905	0.1229	6.1908E-05	503.7368814790848	68.166	0.49352	68.166	67.908	68.401	0					64	25	3	0	0	0	0.0013688	1	21241	21241
AAVEEGIVPGGGVALLYAAK	20	Unmodified	_AAVEEGIVPGGGVALLYAAK_					0	0	0	0	NbD022859.1	NbD022859.1	NbD022859.1	MULTI-MSMS	KSI290124_15A-A1+PLDG3_1521_4ul	PLDG3_A1_1521	943.5261840820312	2	943.025	1884.04	-0.20407	-0.00019244	0.15291	0.00014419	-0.051163	-4.8248e-05	943.5267655693816	82.675	0.30053	82.675	82.51	82.81	0					28	14	3	0	0	0	1.4298E-05	1	26179	26179
AAVEEGIVPGGGVALLYAAK	20	Unmodified	_AAVEEGIVPGGGVALLYAAK_					0	0	0	0	NbD022859.1	NbD022859.1	NbD022859.1	MULTI-MSMS	KSI290124_16A-A1+PLDG3_G42E_3ul	PLDG3_A1_G42E	943.025	2	943.025	1884.04	-0.48158	-0.00045414	0.43083	0.00040629	-0.050747	-4.7856e-05	943.025	83.137	0.35407	83.137	82.967	83.321	0					41	19	3	0	0	0	0.015749	1	26452	26452
AAVEEGIVPGGGVALLYASK	20	Unmodified	_AAVEEGIVPGGGVALLYASK_					0	0	0	0	NbD020970.1;NbD052760.1;NbE44072147.1	NbD020970.1	NbD020970.1	MULTI-MSMS	KSI290124_15A-A1+PLDG3_1521_4ul	PLDG3_A1_1521	951.022	2	951.023	1900.03	0.044612	4.2427E-05	-0.017115	-1.6276e-05	0.027497	2.615E-05	951.5241531852558	81.179	0.36351	81.179	81	81.363	0					48	17	4	0	0	0	0.00058034	1	25720	25720
AAVEEGIVVGGGCTLLR	17	Unmodified	_AAVEEGIVVGGGCTLLR_					0	0	0	0	NbD043334.1;NbD023987.1;NbD044203.1;NbD010968.1	NbD043334.1;NbD044203.1	NbD043334.1	MULTI-MSMS	KSI290124_15A-A1+PLDG3_1521	PLDG3_A1_1521	850.9532470703125	2	850.954	1699.89	-0.29158	-0.00024812	0.063386	5.3938E-05	-0.2282	-0.00019418	850.9537544662048	70.267	0.26035	70.267	70.19	70.45	0					20	13	2	0	0	0	0.0012884	1	21621	21621
AAVPSGASTGIYEALELR	18	Unmodified	_AAVPSGASTGIYEALELR_					0	0	0	0	NbD033120.1;NbD037657.1	NbD033120.1	NbD033120.1	MULTI-MSMS	KSI290124_15A-A1+PLDG3_1521_4ul	PLDG3_A1_1521	903.477	2	902.976	1803.94	-0.1458	-0.00013165	0.15178	0.00013706	0.0059824	5.402E-06	902.9757144332156	78.883	0.46206	78.883	78.666	79.128	0					61	21	4	0	0	0	3.9402E-05	1	24918	24918
AAVPSGASTGIYEALELR	18	Unmodified	_AAVPSGASTGIYEALELR_					0	0	0	0	NbD033120.1;NbD037657.1	NbD033120.1	NbD033120.1	MULTI-MSMS	KSI290124_15A-A1+PLDG3_1521_4ul	PLDG3_A1_1521	602.3196411132812	3	602.32	1803.94	0.25979	0.00015648	0.06068	3.6549E-05	0.32047	0.00019303	602.32	78.929	0.37038	78.929	78.701	79.071	0					47	17	3	0	0	0	0.0009663	1	24952	24952
AAVPSGASTGIYEALELR	18	Unmodified	_AAVPSGASTGIYEALELR_					0	0	0	0	NbD033120.1;NbD037657.1	NbD033120.1	NbD033120.1	MULTI-MSMS	KSI290124_16A-A1+PLDG3_G42E_3ul	PLDG3_A1_G42E	902.9754638671875	2	902.976	1803.94	-0.20315	-0.00018344	0.065148	5.8827E-05	-0.13801	-0.00012462	902.9757667901088	79.287	0.40944	79.287	79.055	79.465	0					56	21	3	0	0	0	0.00037617	1	25058	25058
AAWEIFTPLLHR	12	Unmodified	_AAWEIFTPLLHR_					0	0	0	0	NbD017355.1;NbD025064.1	NbD017355.1;NbD025064.1	NbD017355.1	MULTI-MSMS	KSI290124_15A-A1+PLDG3_1521_4ul	PLDG3_A1_1521	485.26983642578125	3	485.27	1452.79	0.025734	1.2488E-05	0.12501	6.0666E-05	0.15075	7.3154E-05	485.2699007256807	84.205	0.90895	84.205	83.974	84.883	0					165	48	5	0	0	0	0.0040921	2	26649	26649;26839
AAWEIFTPLLHR	12	Unmodified	_AAWEIFTPLLHR_					0	0	0	0	NbD017355.1;NbD025064.1	NbD017355.1;NbD025064.1	NbD017355.1	MULTI-MSMS	KSI290124_15A-A1+PLDG3_1521_4ul	PLDG3_A1_1521	727.4012451171875	2	727.401	1452.79	0.021675	1.5766E-05	0.21487	0.0001563	0.23654	0.00017206	727.4012630008322	84.253	0.50741	84.253	84.044	84.552	0					62	26	3	0	0	0	0.028935	1	26690	26690
AAYAIKDGAEGPR	13	Unmodified	_AAYAIKDGAEGPR_					0	0	0	1	NbE03055645.1;NbD015114.1	NbE03055645.1;NbD015114.1	NbE03055645.1	MULTI-SECPEP	KSI290124_15A-A1+PLDG3_1521_4ul	PLDG3_A1_1521	440.7298583984375	3	440.23	1317.67	-0.17094	-7.5254e-05	2.9275	0.0012888	2.7565	0.0012135	440.2313227197603	33.444	0.47653	33.444	33.128	33.604	0					49	24	3	0	0	0	0.031542	1	8311	8311
AAYALTKPEK	10	Unmodified	_AAYALTKPEK_					0	0	0	1	NbD018551.1	NbD018551.1	NbD018551.1	MULTI-MSMS	KSI290124_15A-A1+PLDG3_1521_4ul	PLDG3_A1_1521	364.54132080078125	3	364.541	1090.6	0.16464	6.0018E-05	-0.053016	-1.9326e-05	0.11162	4.0692E-05	364.5413095568876	30.587	0.28214	30.587	30.411	30.694	0					31	14	3	0	0	0	0.022802	1	7252	7252
ACAGDAGLYTEISK	14	Unmodified	_ACAGDAGLYTEISK_					0	0	0	0	GST-Af1521_K35E_G42E_Y145R;GST-Af1521_K35E_Y145R	GST-Af1521_K35E_G42E_Y145R;GST-Af1521_K35E_Y145R	GST-Af1521_K35E_G42E_Y145R	MULTI-MSMS	KSI290124_13A-PLDG3_1521_4ul	PLDG3_Af1521	486.2313537597656	3	485.898	1454.67	0.70288	0.00034153	-0.48588	-0.00023609	0.217	0.00010544	485.8974525065614	43.188	0.31615	43.188	43.02	43.336	0					26	16	2	0	0	0	0.00012425	2	11885	11878;11885
ACAGDAGLYTEISK	14	Unmodified	_ACAGDAGLYTEISK_					0	0	0	0	GST-Af1521_K35E_G42E_Y145R;GST-Af1521_K35E_Y145R	GST-Af1521_K35E_G42E_Y145R;GST-Af1521_K35E_Y145R	GST-Af1521_K35E_G42E_Y145R	MULTI-MSMS	KSI290124_13A-PLDG3_1521_4ul	PLDG3_Af1521	728.3429565429688	2	728.343	1454.67	-0.061622	-4.4882e-05	-0.11371	-8.2821e-05	-0.17533	-0.0001277	728.3430094144234	54.193	2.8297	54.193	53.894	56.724	0					534	150	7	0	0	0	1.276E-56	6	16092	15899;16092;16279;16463;16659;16856
ACAGDAGLYTEISK	14	Unmodified	_ACAGDAGLYTEISK_					0	0	0	0	GST-Af1521_K35E_G42E_Y145R;GST-Af1521_K35E_Y145R	GST-Af1521_K35E_G42E_Y145R;GST-Af1521_K35E_Y145R	GST-Af1521_K35E_G42E_Y145R	MULTI-MSMS	KSI290124_13A-PLDG3_1521_4ul	PLDG3_Af1521	486.2323303222656	3	485.898	1454.67	0.28247	0.00013725	-0.25103	-0.00012197	0.031439	1.5276E-05	485.89760300669485	54.208	0.97834	54.208	53.932	54.91	0					131	51	4	0	0	0	1.2579E-17	1	15931	15931
ACAGDAGLYTEISK	14	Unmodified	_ACAGDAGLYTEISK_					0	0	0	0	GST-Af1521_K35E_G42E_Y145R;GST-Af1521_K35E_Y145R	GST-Af1521_K35E_G42E_Y145R;GST-Af1521_K35E_Y145R	GST-Af1521_K35E_G42E_Y145R	MULTI-MSMS	KSI290124_13A-PLDG3_1521_4ul	PLDG3_Af1521	728.3429565429688	2	728.343	1454.67	0.094836	6.9073E-05	-0.039702	-2.8917e-05	0.055133	4.0156E-05	728.3428894616167	57.003	0.53912	57.003	56.724	57.263	0					85	28	4	0	0	0	2.0421000000000002E-24	1	17055	17055
ACAGDAGLYTEISK	14	Unmodified	_ACAGDAGLYTEISK_					0	0	0	0	GST-Af1521_K35E_G42E_Y145R;GST-Af1521_K35E_Y145R	GST-Af1521_K35E_G42E_Y145R;GST-Af1521_K35E_Y145R	GST-Af1521_K35E_G42E_Y145R	MULTI-MSMS	KSI290124_13A-PLDG3_1521_4ul	PLDG3_Af1521	728.343	2	728.343	1454.67	-0.23844	-0.00017367	-0.64666	-0.00047099	-0.8851	-0.00064466	728.3424629706187	59.037	0.91009	59.037	58.919	59.829	0					76	47	2	0	0	0	0.00020797	2	17900	17900;17928
ACAGDAGLYTEISK	14	Unmodified	_ACAGDAGLYTEISK_					0	0	0	0	GST-Af1521_K35E_G42E_Y145R;GST-Af1521_K35E_Y145R	GST-Af1521_K35E_G42E_Y145R;GST-Af1521_K35E_Y145R	GST-Af1521_K35E_G42E_Y145R	MULTI-MSMS	KSI290124_13A-PLDG3_1521_4ul	PLDG3_Af1521	728.3424072265625	2	728.343	1454.67	-0.68275	-0.00049728	-0.15215	-0.00011082	-0.8349	-0.0006081	728.3428457044197	60.435	0.58388	60.435	60.248	60.832	0					47	30	2	0	0	0	0.0073204	1	18298	18298
ACAGDAGLYTEISK	14	Unmodified	_ACAGDAGLYTEISK_					0	0	0	0	GST-Af1521_K35E_G42E_Y145R;GST-Af1521_K35E_Y145R	GST-Af1521_K35E_G42E_Y145R;GST-Af1521_K35E_Y145R	GST-Af1521_K35E_G42E_Y145R	MULTI-SECPEP	KSI290124_13A-PLDG3_1521_4ul	PLDG3_Af1521	1456.179443359375	1	1455.68	1454.67	-0.46339	-0.00067455	0.1798	0.00026173	-0.28359	-0.00041282	1455.679027049748	54.192	0.52293	54.192	53.988	54.511	0					86	27	4	0	0	0	9.7295E-104	1	15969	15969
ACAGDAGLYTEISK	14	Unmodified	_ACAGDAGLYTEISK_					0	0	0	0	GST-Af1521_K35E_G42E_Y145R;GST-Af1521_K35E_Y145R	GST-Af1521_K35E_G42E_Y145R;GST-Af1521_K35E_Y145R	GST-Af1521_K35E_G42E_Y145R	MULTI-MSMS	KSI290124_14A-PLDG3_G42E	PLDG3_G42E	485.89764404296875	3	485.898	1454.67	-0.023774	-1.1552e-05	0.13001	6.317E-05	0.10623	5.1618E-05	485.89773449983085	43.343	0.32116	43.343	43.199	43.52	0					39	16	3	0	0	0	0.0027368	1	11624	11624
ACAGDAGLYTEISK	14	Unmodified	_ACAGDAGLYTEISK_					0	0	0	0	GST-Af1521_K35E_G42E_Y145R;GST-Af1521_K35E_Y145R	GST-Af1521_K35E_G42E_Y145R;GST-Af1521_K35E_Y145R	GST-Af1521_K35E_G42E_Y145R	MULTI-MSMS	KSI290124_14A-PLDG3_G42E	PLDG3_G42E	728.3430786132812	2	728.343	1454.67	0.0028081	2.0453E-06	-0.28249	-0.00020575	-0.27968	-0.0002037	728.3429096743821	54.295	2.7293	54.295	53.968	56.698	0					556	151	7	0	0	0	3.2245000000000004E-33	5	15671	15480;15671;15850;16029;16218
ACAGDAGLYTEISK	14	Unmodified	_ACAGDAGLYTEISK_					0	0	0	0	GST-Af1521_K35E_G42E_Y145R;GST-Af1521_K35E_Y145R	GST-Af1521_K35E_G42E_Y145R;GST-Af1521_K35E_Y145R	GST-Af1521_K35E_G42E_Y145R	MULTI-MSMS	KSI290124_14A-PLDG3_G42E	PLDG3_G42E	485.8978271484375	3	485.898	1454.67	0.08489	4.1248E-05	-0.067096	-3.2602e-05	0.017795	8.6463E-06	485.8976965411995	54.28	0.72163	54.28	54.081	54.803	0					113	38	4	0	0	0	5.4846E-06	1	15519	15519
ACAGDAGLYTEISK	14	Unmodified	_ACAGDAGLYTEISK_					0	0	0	0	GST-Af1521_K35E_G42E_Y145R;GST-Af1521_K35E_Y145R	GST-Af1521_K35E_G42E_Y145R;GST-Af1521_K35E_Y145R	GST-Af1521_K35E_G42E_Y145R	MULTI-MSMS	KSI290124_14A-PLDG3_G42E	PLDG3_G42E	728.3431396484375	2	728.343	1454.67	0.04842	3.5266E-05	0.22086	0.00016086	0.26928	0.00019613	728.343	57.005	0.8151	57.005	56.545	57.36	0					105	44	3	0	0	0	0.00029803	3	16596	16410;16596;16660
ACAGDAGLYTEISK	14	Unmodified	_ACAGDAGLYTEISK_					0	0	0	0	GST-Af1521_K35E_G42E_Y145R;GST-Af1521_K35E_Y145R	GST-Af1521_K35E_G42E_Y145R;GST-Af1521_K35E_Y145R	GST-Af1521_K35E_G42E_Y145R	MULTI-MSMS	KSI290124_14A-PLDG3_G42E_6ul	PLDG3_G42E	485.8977966308594	3	485.898	1454.67	0.24219	0.00011768	0.0029762	1.4461E-06	0.24517	0.00011913	485.8976308078953	42.857	0.31841	42.857	42.707	43.025	0					24	16	2	0	0	0	6.4094E-05	1	11796	11796
ACAGDAGLYTEISK	14	Unmodified	_ACAGDAGLYTEISK_					0	0	0	0	GST-Af1521_K35E_G42E_Y145R;GST-Af1521_K35E_Y145R	GST-Af1521_K35E_G42E_Y145R;GST-Af1521_K35E_Y145R	GST-Af1521_K35E_G42E_Y145R	MULTI-MSMS	KSI290124_14A-PLDG3_G42E_6ul	PLDG3_G42E	728.8449096679688	2	728.343	1454.67	0.31643	0.00023047	-0.16867	-0.00012285	0.14776	0.00010762	728.8442209354183	49.9	0.16953	49.9	49.785	49.955	0					17	8	3	0	0	0	9.4431E-05	1	14427	14427
ACAGDAGLYTEISK	14	Unmodified	_ACAGDAGLYTEISK_					0	0	0	0	GST-Af1521_K35E_G42E_Y145R;GST-Af1521_K35E_Y145R	GST-Af1521_K35E_G42E_Y145R;GST-Af1521_K35E_Y145R	GST-Af1521_K35E_G42E_Y145R	MULTI-MSMS	KSI290124_14A-PLDG3_G42E_6ul	PLDG3_G42E	727.8361206054688	2	728.343	1454.67	0.085896	6.2562E-05	-0.30099	-0.00021922	-0.21509	-0.00015666	728.3428907095138	53.909	2.8117	53.909	53.565	56.377	0					618	150	7	0	0	0	6.839399999999999E-87	7	15912	15806;15912;16000;16181;16375;16571;16768
ACAGDAGLYTEISK	14	Unmodified	_ACAGDAGLYTEISK_					0	0	0	0	GST-Af1521_K35E_G42E_Y145R;GST-Af1521_K35E_Y145R	GST-Af1521_K35E_G42E_Y145R;GST-Af1521_K35E_Y145R	GST-Af1521_K35E_G42E_Y145R	MULTI-MSMS	KSI290124_14A-PLDG3_G42E_6ul	PLDG3_G42E	485.8975830078125	3	485.898	1454.67	0.25121	0.00012206	-0.23353	-0.00011347	0.01768	8.5907E-06	485.89761198474395	53.91	0.80178	53.91	53.658	54.459	0					128	42	4	0	0	0	1.2579E-17	1	15841	15841
ACAGDAGLYTEISK	14	Unmodified	_ACAGDAGLYTEISK_					0	0	0	0	GST-Af1521_K35E_G42E_Y145R;GST-Af1521_K35E_Y145R	GST-Af1521_K35E_G42E_Y145R;GST-Af1521_K35E_Y145R	GST-Af1521_K35E_G42E_Y145R	MULTI-MSMS	KSI290124_14A-PLDG3_G42E_6ul	PLDG3_G42E	728.3431396484375	2	728.343	1454.67	0.31507	0.00022948	0.058728	4.2774E-05	0.3738	0.00027225	728.3428906023823	56.602	0.66475	56.602	56.326	56.99	0					98	36	4	0	0	0	4.5455E-17	2	16963	16852;16963
ACAGDAGLYTEISK	14	Unmodified	_ACAGDAGLYTEISK_					0	0	0	0	GST-Af1521_K35E_G42E_Y145R;GST-Af1521_K35E_Y145R	GST-Af1521_K35E_G42E_Y145R;GST-Af1521_K35E_Y145R	GST-Af1521_K35E_G42E_Y145R	MULTI-MSMS	KSI290124_14A-PLDG3_G42E_6ul	PLDG3_G42E	728.844	2	728.343	1454.67	-0.10034	-7.3081e-05	-0.50982	-0.00037133	-0.61016	-0.00044441	728.3425691388821	58.815	1.0845	58.815	58.408	59.493	0					119	56	3	0	0	0	9.2968E-05	1	17745	17745
ACAGDAGLYTEISK	14	Unmodified	_ACAGDAGLYTEISK_					0	0	0	0	GST-Af1521_K35E_G42E_Y145R;GST-Af1521_K35E_Y145R	GST-Af1521_K35E_G42E_Y145R;GST-Af1521_K35E_Y145R	GST-Af1521_K35E_G42E_Y145R	MULTI-MSMS	KSI290124_14A-PLDG3_G42E_6ul	PLDG3_G42E	728.3421020507812	2	728.343	1454.67	-0.22955	-0.00016719	-0.13827	-0.00010071	-0.36782	-0.0002679	728.3425353594179	59.926	0.69922	59.926	59.645	60.344	0					55	36	2	0	0	0	0.0076354	1	18254	18254
ACAGDAGLYTEISK	14	Unmodified	_ACAGDAGLYTEISK_					0	0	0	0	GST-Af1521_K35E_G42E_Y145R;GST-Af1521_K35E_Y145R	GST-Af1521_K35E_G42E_Y145R;GST-Af1521_K35E_Y145R	GST-Af1521_K35E_G42E_Y145R	MULTI-SECPEP	KSI290124_14A-PLDG3_G42E_6ul	PLDG3_G42E	1456.18	1	1455.68	1454.67	-0.37047	-0.00053928	0.064079	9.3278E-05	-0.30639	-0.000446	1455.6788941794957	53.87	0.53734	53.87	53.676	54.214	0					92	28	4	0	0	0	2.5913E-104	1	15883	15883
ACAGDAGLYTEISK	14	Unmodified	_ACAGDAGLYTEISK_					0	0	0	0	GST-Af1521_K35E_G42E_Y145R;GST-Af1521_K35E_Y145R	GST-Af1521_K35E_G42E_Y145R;GST-Af1521_K35E_Y145R	GST-Af1521_K35E_G42E_Y145R	MULTI-MSMS	KSI290124_15A-A1+PLDG3_1521	PLDG3_A1_1521	486.232	3	485.898	1454.67	0.29508	0.00014338	0.17327	8.4194E-05	0.46836	0.00022757	486.2321849987969	43.254	0.32178	43.254	43.056	43.377	0					27	16	2	0	0	0	0.00042692	1	11765	11765
ACAGDAGLYTEISK	14	Unmodified	_ACAGDAGLYTEISK_					0	0	0	0	GST-Af1521_K35E_G42E_Y145R;GST-Af1521_K35E_Y145R	GST-Af1521_K35E_G42E_Y145R;GST-Af1521_K35E_Y145R	GST-Af1521_K35E_G42E_Y145R	MULTI-MSMS	KSI290124_15A-A1+PLDG3_1521	PLDG3_A1_1521	728.3136596679688	2	728.343	1454.67	0.026737	1.9474E-05	-0.29944	-0.0002181	-0.2727	-0.00019862	728.343	54.245	2.7603	54.245	53.941	56.702	0					520	147	6	0	0	0	1.1605000000000001E-33	7	15925	15735;15925;15929;16117;16304;16498;16712
ACAGDAGLYTEISK	14	Unmodified	_ACAGDAGLYTEISK_					0	0	0	0	GST-Af1521_K35E_G42E_Y145R;GST-Af1521_K35E_Y145R	GST-Af1521_K35E_G42E_Y145R;GST-Af1521_K35E_Y145R	GST-Af1521_K35E_G42E_Y145R	MULTI-MSMS	KSI290124_15A-A1+PLDG3_1521	PLDG3_A1_1521	485.8977355957031	3	485.898	1454.67	0.22605	0.00010984	-0.23081	-0.00011215	-0.0047577	-2.3118e-06	485.89759653137463	54.274	0.56771	54.274	54.046	54.613	0					84	29	4	0	0	0	1.4119E-08	1	15779	15779
ACAGDAGLYTEISK	14	Unmodified	_ACAGDAGLYTEISK_					0	0	0	0	GST-Af1521_K35E_G42E_Y145R;GST-Af1521_K35E_Y145R	GST-Af1521_K35E_G42E_Y145R;GST-Af1521_K35E_Y145R	GST-Af1521_K35E_G42E_Y145R	MULTI-MSMS	KSI290124_15A-A1+PLDG3_1521_4ul	PLDG3_A1_1521	485.8978576660156	3	485.898	1454.67	0.037963	1.8446E-05	0.53629	0.00026058	0.57425	0.00027903	486.2322404636198	43.248	0.46682	43.248	43.128	43.594	0					31	24	2	0	0	0	0.0001314	1	11994	11994
ACAGDAGLYTEISK	14	Unmodified	_ACAGDAGLYTEISK_					0	0	0	0	GST-Af1521_K35E_G42E_Y145R;GST-Af1521_K35E_Y145R	GST-Af1521_K35E_G42E_Y145R;GST-Af1521_K35E_Y145R	GST-Af1521_K35E_G42E_Y145R	MULTI-MSMS	KSI290124_15A-A1+PLDG3_1521_4ul	PLDG3_A1_1521	728.3428955078125	2	728.343	1454.67	0.10108	7.3623E-05	-0.26998	-0.00019664	-0.1689	-0.00012301	728.3429348829987	54.379	1.8781	54.379	54.037	55.915	0					441	97	7	0	0	0	1.1605000000000001E-33	5	16090	16090;16104;16284;16480;16678
ACAGDAGLYTEISK	14	Unmodified	_ACAGDAGLYTEISK_					0	0	0	0	GST-Af1521_K35E_G42E_Y145R;GST-Af1521_K35E_Y145R	GST-Af1521_K35E_G42E_Y145R;GST-Af1521_K35E_Y145R	GST-Af1521_K35E_G42E_Y145R	MULTI-MSMS	KSI290124_15A-A1+PLDG3_1521_4ul	PLDG3_A1_1521	485.89776611328125	3	485.898	1454.67	0.15009	7.293E-05	-0.019472	-9.4614e-06	0.13062	6.3469E-05	485.8976704443952	54.39	0.69631	54.39	54.127	54.824	0					114	36	4	0	0	0	7.536300000000001E-25	1	16130	16130
ACAGDAGLYTEISK	14	Unmodified	_ACAGDAGLYTEISK_					0	0	0	0	GST-Af1521_K35E_G42E_Y145R;GST-Af1521_K35E_Y145R	GST-Af1521_K35E_G42E_Y145R;GST-Af1521_K35E_Y145R	GST-Af1521_K35E_G42E_Y145R	MULTI-MSMS	KSI290124_15A-A1+PLDG3_1521_4ul	PLDG3_A1_1521	728.3431396484375	2	728.343	1454.67	-0.081869	-5.9629e-05	-0.032964	-2.4009e-05	-0.11483	-8.3638e-05	728.3428617709967	56.126	0.95819	56.126	55.84	56.798	0					112	50	3	0	0	0	2.0317E-11	1	16872	16872
ACAGDAGLYTEISK	14	Unmodified	_ACAGDAGLYTEISK_					0	0	0	0	GST-Af1521_K35E_G42E_Y145R;GST-Af1521_K35E_Y145R	GST-Af1521_K35E_G42E_Y145R;GST-Af1521_K35E_Y145R	GST-Af1521_K35E_G42E_Y145R	MULTI-MSMS	KSI290124_15A-A1+PLDG3_1521_4ul	PLDG3_A1_1521	728.8446655273438	2	728.343	1454.67	0.54537	0.00039721	-0.47413	-0.00034533	0.071231	5.1881E-05	728.3425937289094	57.112	0.50748	57.112	56.836	57.343	0					69	26	4	0	0	0	0.0076187	1	17136	17136
ACAGDAGLYTEISK	14	Unmodified	_ACAGDAGLYTEISK_					0	0	0	0	GST-Af1521_K35E_G42E_Y145R;GST-Af1521_K35E_Y145R	GST-Af1521_K35E_G42E_Y145R;GST-Af1521_K35E_Y145R	GST-Af1521_K35E_G42E_Y145R	MULTI-SECPEP	KSI290124_15A-A1+PLDG3_1521_4ul	PLDG3_A1_1521	1456.1810302734375	1	1455.68	1454.67	0.27453	0.00039962	-0.45737	-0.00066579	-0.18285	-0.00026616	1455.6780640699208	54.361	0.56426	54.361	54.146	54.71	0					95	29	4	0	0	0	1.6360000000000002E-123	1	16175	16175
ACAGDAGLYTEISK	14	Unmodified	_ACAGDAGLYTEISK_					0	0	0	0	GST-Af1521_K35E_G42E_Y145R;GST-Af1521_K35E_Y145R	GST-Af1521_K35E_G42E_Y145R;GST-Af1521_K35E_Y145R	GST-Af1521_K35E_G42E_Y145R	MULTI-MSMS	KSI290124_16A-A1+PLDG3_G42E	PLDG3_A1_G42E	485.8977355957031	3	485.898	1454.67	0.58446	0.00028399	-0.26623	-0.00012936	0.31823	0.00015463	485.89743693053686	43.213	0.32092	43.213	43.09	43.411	0					26	16	2	0	0	0	0.00046625	1	11932	11932
ACAGDAGLYTEISK	14	Unmodified	_ACAGDAGLYTEISK_					0	0	0	0	GST-Af1521_K35E_G42E_Y145R;GST-Af1521_K35E_Y145R	GST-Af1521_K35E_G42E_Y145R;GST-Af1521_K35E_Y145R	GST-Af1521_K35E_G42E_Y145R	MULTI-MSMS	KSI290124_16A-A1+PLDG3_G42E	PLDG3_A1_G42E	728.343	2	728.343	1454.67	-0.1465	-0.0001067	-0.084004	-6.1184e-05	-0.2305	-0.00016789	728.3430464999961	54.229	2.8786	54.229	53.892	56.771	0					558	154	7	0	0	0	8.193800000000001E-45	7	16082	15902;16082;16270;16462;16651;16795;16849
ACAGDAGLYTEISK	14	Unmodified	_ACAGDAGLYTEISK_					0	0	0	0	GST-Af1521_K35E_G42E_Y145R;GST-Af1521_K35E_Y145R	GST-Af1521_K35E_G42E_Y145R;GST-Af1521_K35E_Y145R	GST-Af1521_K35E_G42E_Y145R	MULTI-MSMS	KSI290124_16A-A1+PLDG3_G42E	PLDG3_A1_G42E	486.2326965332031	3	485.898	1454.67	0.22156	0.00010766	-0.21669	-0.00010529	0.0048748	2.3687E-06	485.8976322314787	54.2	0.56269	54.2	53.995	54.558	0					85	30	4	0	0	0	7.3369E-06	1	15955	15955
ACAGDAGLYTEISK	14	Unmodified	_ACAGDAGLYTEISK_					0	0	0	0	GST-Af1521_K35E_G42E_Y145R;GST-Af1521_K35E_Y145R	GST-Af1521_K35E_G42E_Y145R;GST-Af1521_K35E_Y145R	GST-Af1521_K35E_G42E_Y145R	MULTI-MSMS	KSI290124_16A-A1+PLDG3_G42E	PLDG3_A1_G42E	728.3432006835938	2	728.343	1454.67	0.26674	0.00019428	-0.035949	-2.6183e-05	0.23079	0.00016809	728.3428044724014	57.006	0.69619	57.006	56.604	57.3	0					83	36	4	0	0	0	1.0582E-11	1	17043	17043
ACAGDAGLYTEISK	14	Unmodified	_ACAGDAGLYTEISK_					0	0	0	0	GST-Af1521_K35E_G42E_Y145R;GST-Af1521_K35E_Y145R	GST-Af1521_K35E_G42E_Y145R;GST-Af1521_K35E_Y145R	GST-Af1521_K35E_G42E_Y145R	MULTI-MSMS	KSI290124_16A-A1+PLDG3_G42E_3ul	PLDG3_A1_G42E	485.89788818359375	3	485.898	1454.67	0.25281	0.00012284	0.36303	0.00017639	0.61583	0.00029923	485.89768525122366	43.447	0.25935	43.447	43.344	43.603	0					20	13	2	0	0	0	0.00012618	1	11895	11895
ACAGDAGLYTEISK	14	Unmodified	_ACAGDAGLYTEISK_					0	0	0	0	GST-Af1521_K35E_G42E_Y145R;GST-Af1521_K35E_Y145R	GST-Af1521_K35E_G42E_Y145R;GST-Af1521_K35E_Y145R	GST-Af1521_K35E_G42E_Y145R	MULTI-MSMS	KSI290124_16A-A1+PLDG3_G42E_3ul	PLDG3_A1_G42E	728.3429565429688	2	728.343	1454.67	0.015792	1.1502E-05	-0.19999	-0.00014566	-0.1842	-0.00013416	728.3429516132649	54.53	2.7614	54.53	54.251	57.012	0					531	147	7	0	0	0	1.5730000000000001E-56	6	16335	15951;16138;16335;16530;16726;16924
ACAGDAGLYTEISK	14	Unmodified	_ACAGDAGLYTEISK_					0	0	0	0	GST-Af1521_K35E_G42E_Y145R;GST-Af1521_K35E_Y145R	GST-Af1521_K35E_G42E_Y145R;GST-Af1521_K35E_Y145R	GST-Af1521_K35E_G42E_Y145R	MULTI-MSMS	KSI290124_16A-A1+PLDG3_G42E_3ul	PLDG3_A1_G42E	485.8978271484375	3	485.898	1454.67	0.30109	0.0001463	-0.27686	-0.00013453	0.024232	1.1774E-05	485.8975976834288	54.539	0.61441	54.539	54.316	54.931	0					109	33	4	0	0	0	1.7796E-17	1	15987	15987
ACAGDAGLYTEISK	14	Unmodified	_ACAGDAGLYTEISK_					0	0	0	0	GST-Af1521_K35E_G42E_Y145R;GST-Af1521_K35E_Y145R	GST-Af1521_K35E_G42E_Y145R;GST-Af1521_K35E_Y145R	GST-Af1521_K35E_G42E_Y145R	MULTI-MSMS	KSI290124_16A-A1+PLDG3_G42E_3ul	PLDG3_A1_G42E	1456.680908203125	1	1455.68	1454.67	-0.18461	-0.00026874	-0.17421	-0.00025359	-0.35882	-0.00052233	1455.6785257846975	54.532	0.48509	54.532	54.334	54.819	0					89	26	4	0	0	0	5.6661E-08	1	16042	16042
ACAGDAGLYTEISK	14	Unmodified	_ACAGDAGLYTEISK_					0	0	0	0	GST-Af1521_K35E_G42E_Y145R;GST-Af1521_K35E_Y145R	GST-Af1521_K35E_G42E_Y145R;GST-Af1521_K35E_Y145R	GST-Af1521_K35E_G42E_Y145R	MULTI-MSMS	KSI290124_16A-A1+PLDG3_G42E_3ul	PLDG3_A1_G42E	728.3429565429688	2	728.343	1454.67	0.15175	0.00011052	-0.20222	-0.00014729	-0.050473	-3.6762e-05	728.343	57.373	0.39187	57.373	57.14	57.532	0					63	20	4	0	0	0	5.1992E-17	1	17117	17117
ACAGDAGLYTEISK	14	Unmodified	_ACAGDAGLYTEISK_					0	0	0	0	GST-Af1521_K35E_G42E_Y145R;GST-Af1521_K35E_Y145R	GST-Af1521_K35E_G42E_Y145R;GST-Af1521_K35E_Y145R	GST-Af1521_K35E_G42E_Y145R	MULTI-MSMS	KSI290124_16A-A1+PLDG3_G42E_3ul	PLDG3_A1_G42E	728.342	2	728.343	1454.67	-0.18405	-0.00013405	-0.64383	-0.00046893	-0.82788	-0.00060298	728.3423340467978	59.776	0.36097	59.776	59.575	59.936	0					39	18	3	0	0	0	7.4822E-05	2	17973	17946;17973
ACAGDAGLYTEISK	14	Unmodified	_ACAGDAGLYTEISK_					0	0	0	0	GST-Af1521_K35E_G42E_Y145R;GST-Af1521_K35E_Y145R	GST-Af1521_K35E_G42E_Y145R;GST-Af1521_K35E_Y145R	GST-Af1521_K35E_G42E_Y145R	MULTI-MSMS	KSI290124_16A-A1+PLDG3_G42E_3ul	PLDG3_A1_G42E	728.3419799804688	2	728.343	1454.67	-0.44521	-0.00032426	0.11846	8.6281E-05	-0.32674	-0.00023798	728.3427436993079	60.902	0.16772	60.902	60.82	60.988	0					12	8	2	0	0	0	0.040353	1	18383	18383
ACAGDAGLYTEISK	14	Unmodified	_ACAGDAGLYTEISK_					0	0	0	0	GST-Af1521_K35E_G42E_Y145R;GST-Af1521_K35E_Y145R	GST-Af1521_K35E_G42E_Y145R;GST-Af1521_K35E_Y145R	GST-Af1521_K35E_G42E_Y145R	MULTI-MSMS	KSI290124_13A-PLDG3_1521	PLDG3_Af1521	485.89764404296875	3	485.898	1454.67	0.06496	3.1564E-05	0.14432	7.0123E-05	0.20928	0.00010169	485.8977065589815	43.227	0.32276	43.227	43.074	43.396	0					25	16	2	0	0	0	0.0090342	1	11589	11589
ACAGDAGLYTEISK	14	Unmodified	_ACAGDAGLYTEISK_					0	0	0	0	GST-Af1521_K35E_G42E_Y145R;GST-Af1521_K35E_Y145R	GST-Af1521_K35E_G42E_Y145R;GST-Af1521_K35E_Y145R	GST-Af1521_K35E_G42E_Y145R	MULTI-MSMS	KSI290124_13A-PLDG3_1521	PLDG3_Af1521	728.343	2	728.343	1454.67	-0.098916	-7.2045e-05	-0.17652	-0.00012857	-0.27544	-0.00020061	728.3429884180091	54.179	2.9917	54.179	53.854	56.846	0					535	161	7	0	0	0	1.0416E-33	6	15687	15494;15687;15871;16056;16244;16427
ACAGDAGLYTEISK	14	Unmodified	_ACAGDAGLYTEISK_					0	0	0	0	GST-Af1521_K35E_G42E_Y145R;GST-Af1521_K35E_Y145R	GST-Af1521_K35E_G42E_Y145R;GST-Af1521_K35E_Y145R	GST-Af1521_K35E_G42E_Y145R	MULTI-MSMS	KSI290124_13A-PLDG3_1521	PLDG3_Af1521	485.898	3	485.898	1454.67	0.079968	3.8857E-05	-0.10378	-5.0427e-05	-0.023812	-1.157e-05	485.89767078765516	54.197	0.67752	54.197	53.928	54.605	0					120	36	5	0	0	0	4.392E-06	1	15522	15522
ACAGDAGLYTEISK	14	Unmodified	_ACAGDAGLYTEISK_					0	0	0	0	GST-Af1521_K35E_G42E_Y145R;GST-Af1521_K35E_Y145R	GST-Af1521_K35E_G42E_Y145R;GST-Af1521_K35E_Y145R	GST-Af1521_K35E_G42E_Y145R	MULTI-MSMS	KSI290124_13A-PLDG3_1521	PLDG3_Af1521	728.343	2	728.343	1454.67	0.068641	4.9994E-05	0.12245	8.9183E-05	0.19109	0.00013918	728.3430520319797	56.99	0.57854	56.99	56.788	57.367	0					85	30	4	0	0	0	2.3922E-11	1	16618	16618
ACAGDAGLYTEISKK	15	Unmodified	_ACAGDAGLYTEISKK_					0	0	0	1	GST-Af1521_K35E_G42E_Y145R;GST-Af1521_K35E_Y145R	GST-Af1521_K35E_G42E_Y145R;GST-Af1521_K35E_Y145R	GST-Af1521_K35E_G42E_Y145R	MULTI-MSMS	KSI290124_13A-PLDG3_1521_4ul	PLDG3_Af1521	396.94927978515625	4	396.699	1582.77	-0.080255	-3.1837e-05	-0.36437	-0.00014454	-0.44462	-0.00017638	396.94943846049057	34.824	0.24398	34.824	34.706	34.95	0					28	12	3	0	0	0	0.050565	1	8780	8780
ACAGDAGLYTEISKK	15	Unmodified	_ACAGDAGLYTEISKK_					0	0	0	1	GST-Af1521_K35E_G42E_Y145R;GST-Af1521_K35E_Y145R	GST-Af1521_K35E_G42E_Y145R;GST-Af1521_K35E_Y145R	GST-Af1521_K35E_G42E_Y145R	MULTI-MSMS	KSI290124_13A-PLDG3_1521_4ul	PLDG3_Af1521	528.9299926757812	3	528.596	1582.77	0.089333	4.7221E-05	-0.25351	-0.000134	-0.16417	-8.6782e-05	528.5959447710776	43.968	0.80629	43.968	43.638	44.444	0					184	42	6	0	0	0	6.8637E-05	1	12304	12304
ACAGDAGLYTEISKK	15	Unmodified	_ACAGDAGLYTEISKK_					0	0	0	1	GST-Af1521_K35E_G42E_Y145R;GST-Af1521_K35E_Y145R	GST-Af1521_K35E_G42E_Y145R;GST-Af1521_K35E_Y145R	GST-Af1521_K35E_G42E_Y145R	MULTI-MSMS	KSI290124_13A-PLDG3_1521_4ul	PLDG3_Af1521	528.5960083007812	3	528.596	1582.77	0.011005	5.8174E-06	-0.31188	-0.00016486	-0.30087	-0.00015904	528.5959958437114	45.47	1.8352	45.47	45.114	46.949	0					496	98	7	0	0	0	9.6174E-19	7	13056	12644;12663;12733;12860;13056;13251;13275
ACAGDAGLYTEISKK	15	Unmodified	_ACAGDAGLYTEISKK_					0	0	0	1	GST-Af1521_K35E_G42E_Y145R;GST-Af1521_K35E_Y145R	GST-Af1521_K35E_G42E_Y145R;GST-Af1521_K35E_Y145R	GST-Af1521_K35E_G42E_Y145R	MULTI-MSMS	KSI290124_13A-PLDG3_1521_4ul	PLDG3_Af1521	792.3903198242188	2	792.39	1582.77	-0.119	-9.4298e-05	-0.13046	-0.00010338	-0.24946	-0.00019767	792.39	45.488	1.4534	45.488	45.188	46.642	0					336	78	6	0	0	0	2.2645000000000003E-71	3	12668	12668;12861;13065
ACAGDAGLYTEISKK	15	Unmodified	_ACAGDAGLYTEISKK_					0	0	0	1	GST-Af1521_K35E_G42E_Y145R;GST-Af1521_K35E_Y145R	GST-Af1521_K35E_G42E_Y145R;GST-Af1521_K35E_Y145R	GST-Af1521_K35E_G42E_Y145R	MULTI-MSMS	KSI290124_13A-PLDG3_1521_4ul	PLDG3_Af1521	528.596	3	528.596	1582.77	0.22635	0.00011965	-0.21179	-0.00011195	0.014564	7.6985E-06	528.5959504914633	47.115	0.93072	47.115	46.949	47.88	0					123	49	4	0	0	0	4.1604E-09	1	13449	13449
ACAGDAGLYTEISKK	15	Unmodified	_ACAGDAGLYTEISKK_					0	0	0	1	GST-Af1521_K35E_G42E_Y145R;GST-Af1521_K35E_Y145R	GST-Af1521_K35E_G42E_Y145R;GST-Af1521_K35E_Y145R	GST-Af1521_K35E_G42E_Y145R	MULTI-MSMS	KSI290124_13A-PLDG3_1521_4ul	PLDG3_Af1521	792.3911743164062	2	792.39	1582.77	0.42343	0.00033552	0.58545	0.0004639	1.0089	0.00079943	792.3913031891074	48.311	0.53127	48.311	47.973	48.505	0					39	28	2	0	0	0	3.17E-05	1	13802	13802
ACAGDAGLYTEISKK	15	Unmodified	_ACAGDAGLYTEISKK_					0	0	0	1	GST-Af1521_K35E_G42E_Y145R;GST-Af1521_K35E_Y145R	GST-Af1521_K35E_G42E_Y145R;GST-Af1521_K35E_Y145R	GST-Af1521_K35E_G42E_Y145R	MSMS	KSI290124_13A-PLDG3_1521_4ul	PLDG3_Af1521	528.5960083007812	3	528.596	1582.77	NaN	NaN	NaN	NaN	NaN	NaN	NaN	47.899	1	47.899	47.399	48.399	0								0	0	0	4.9567E-09	1	13653	13653
ACAGDAGLYTEISKK	15	Unmodified	_ACAGDAGLYTEISKK_					0	0	0	1	GST-Af1521_K35E_G42E_Y145R;GST-Af1521_K35E_Y145R	GST-Af1521_K35E_G42E_Y145R;GST-Af1521_K35E_Y145R	GST-Af1521_K35E_G42E_Y145R	MSMS	KSI290124_13A-PLDG3_1521_4ul	PLDG3_Af1521	528.5958251953125	3	528.596	1582.77	NaN	NaN	NaN	NaN	NaN	NaN	NaN	49.254	1	49.254	48.754	49.754	0								0	0	0	1.1449E-05	1	14143	14143
ACAGDAGLYTEISKK	15	Unmodified	_ACAGDAGLYTEISKK_					0	0	0	1	GST-Af1521_K35E_G42E_Y145R;GST-Af1521_K35E_Y145R	GST-Af1521_K35E_G42E_Y145R;GST-Af1521_K35E_Y145R	GST-Af1521_K35E_G42E_Y145R	MULTI-MSMS	KSI290124_14A-PLDG3_G42E	PLDG3_G42E	528.9306030273438	3	528.596	1582.77	0.063563	3.3599E-05	0.15265	8.0693E-05	0.21622	0.00011429	528.5960411185273	40.91	0.24702	40.91	40.699	40.946	0					21	12	2	0	0	0	0.028974	1	10749	10749
ACAGDAGLYTEISKK	15	Unmodified	_ACAGDAGLYTEISKK_					0	0	0	1	GST-Af1521_K35E_G42E_Y145R;GST-Af1521_K35E_Y145R	GST-Af1521_K35E_G42E_Y145R;GST-Af1521_K35E_Y145R	GST-Af1521_K35E_G42E_Y145R	MULTI-MSMS	KSI290124_14A-PLDG3_G42E	PLDG3_G42E	528.5960693359375	3	528.596	1582.77	0.030861	1.6313E-05	-0.37311	-0.00019722	-0.34224	-0.00018091	528.5959502554157	45.629	2.6801	45.629	45.193	47.873	0					577	147	7	0	0	0	3.3208E-18	7	12528	12338;12371;12434;12528;12710;12891;13086
ACAGDAGLYTEISKK	15	Unmodified	_ACAGDAGLYTEISKK_					0	0	0	1	GST-Af1521_K35E_G42E_Y145R;GST-Af1521_K35E_Y145R	GST-Af1521_K35E_G42E_Y145R;GST-Af1521_K35E_Y145R	GST-Af1521_K35E_G42E_Y145R	MULTI-MSMS	KSI290124_14A-PLDG3_G42E	PLDG3_G42E	792.3905029296875	2	792.39	1582.77	-0.23125	-0.00018324	-0.097588	-7.7328e-05	-0.32884	-0.00026057	792.3904855121903	45.627	1.4623	45.627	45.326	46.788	0					320	82	5	0	0	0	2.8459E-08	3	12571	12380;12571;12767
ACAGDAGLYTEISKK	15	Unmodified	_ACAGDAGLYTEISKK_					0	0	0	1	GST-Af1521_K35E_G42E_Y145R;GST-Af1521_K35E_Y145R	GST-Af1521_K35E_G42E_Y145R;GST-Af1521_K35E_Y145R	GST-Af1521_K35E_G42E_Y145R	MULTI-MSMS	KSI290124_14A-PLDG3_G42E	PLDG3_G42E	528.5961303710938	3	528.596	1582.77	-0.041779	-2.2084e-05	-0.16301	-8.6166e-05	-0.20479	-0.00010825	528.5960036232914	48.31	0.78773	48.31	47.873	48.66	0					93	42	3	0	0	0	9.3978E-07	3	13279	13279;13464;13495
ACAGDAGLYTEISKK	15	Unmodified	_ACAGDAGLYTEISKK_					0	0	0	1	GST-Af1521_K35E_G42E_Y145R;GST-Af1521_K35E_Y145R	GST-Af1521_K35E_G42E_Y145R;GST-Af1521_K35E_Y145R	GST-Af1521_K35E_G42E_Y145R	MULTI-MSMS	KSI290124_14A-PLDG3_G42E	PLDG3_G42E	528.9293212890625	3	528.596	1582.77	0.061691	3.2609E-05	0.11797	6.2357E-05	0.17966	9.4966E-05	528.5960075495235	49.614	0.44099	49.614	49.467	49.908	0					36	23	2	0	0	0	0.00060679	1	13913	13913
ACAGDAGLYTEISKK	15	Unmodified	_ACAGDAGLYTEISKK_					0	0	0	1	GST-Af1521_K35E_G42E_Y145R;GST-Af1521_K35E_Y145R	GST-Af1521_K35E_G42E_Y145R;GST-Af1521_K35E_Y145R	GST-Af1521_K35E_G42E_Y145R	MULTI-MSMS	KSI290124_14A-PLDG3_G42E	PLDG3_G42E	528.5961303710938	3	528.596	1582.77	0.19603	0.00010362	-0.27133	-0.00014342	-0.075293	-3.98e-05	528.596	51.019	0.9963	51.019	50.644	51.64	0					94	56	3	0	0	0	0.0035336	1	14324	14324
ACAGDAGLYTEISKK	15	Unmodified	_ACAGDAGLYTEISKK_					0	0	0	1	GST-Af1521_K35E_G42E_Y145R;GST-Af1521_K35E_Y145R	GST-Af1521_K35E_G42E_Y145R;GST-Af1521_K35E_Y145R	GST-Af1521_K35E_G42E_Y145R	MSMS	KSI290124_14A-PLDG3_G42E	PLDG3_G42E	528.5960693359375	3	528.596	1582.77	NaN	NaN	NaN	NaN	NaN	NaN	NaN	51.868	1	51.868	51.368	52.368	0								0	0	0	0.037422	1	14682	14682
ACAGDAGLYTEISKK	15	Unmodified	_ACAGDAGLYTEISKK_					0	0	0	1	GST-Af1521_K35E_G42E_Y145R;GST-Af1521_K35E_Y145R	GST-Af1521_K35E_G42E_Y145R;GST-Af1521_K35E_Y145R	GST-Af1521_K35E_G42E_Y145R	MULTI-MSMS	KSI290124_14A-PLDG3_G42E_6ul	PLDG3_G42E	396.6987609863281	4	396.699	1582.77	-0.013414	-5.3211e-06	-0.60936	-0.00024173	-0.62277	-0.00024705	396.69865332458784	34.848	0.264	34.848	34.72	34.984	0					31	13	3	0	0	0	0.053012	1	8812	8812
ACAGDAGLYTEISKK	15	Unmodified	_ACAGDAGLYTEISKK_					0	0	0	1	GST-Af1521_K35E_G42E_Y145R;GST-Af1521_K35E_Y145R	GST-Af1521_K35E_G42E_Y145R;GST-Af1521_K35E_Y145R	GST-Af1521_K35E_G42E_Y145R	MULTI-MSMS	KSI290124_14A-PLDG3_G42E_6ul	PLDG3_G42E	528.5960083007812	3	528.596	1582.77	0.14268	7.5421E-05	-0.18798	-9.9364e-05	-0.045294	-2.3942e-05	528.9302495359444	34.846	0.28123	34.846	34.703	34.984	0					32	14	3	0	0	0	9.977E-07	1	8821	8821
ACAGDAGLYTEISKK	15	Unmodified	_ACAGDAGLYTEISKK_					0	0	0	1	GST-Af1521_K35E_G42E_Y145R;GST-Af1521_K35E_Y145R	GST-Af1521_K35E_G42E_Y145R;GST-Af1521_K35E_Y145R	GST-Af1521_K35E_G42E_Y145R	MULTI-MSMS	KSI290124_14A-PLDG3_G42E_6ul	PLDG3_G42E	528.9301147460938	3	528.596	1582.77	0.19918	0.00010529	-0.24275	-0.00012832	-0.043562	-2.3027e-05	528.5959162678736	43.537	0.82431	43.537	43.307	44.131	0					169	43	6	0	0	0	0.012073	1	12211	12211
ACAGDAGLYTEISKK	15	Unmodified	_ACAGDAGLYTEISKK_					0	0	0	1	GST-Af1521_K35E_G42E_Y145R;GST-Af1521_K35E_Y145R	GST-Af1521_K35E_G42E_Y145R;GST-Af1521_K35E_Y145R	GST-Af1521_K35E_G42E_Y145R	MULTI-MSMS	KSI290124_14A-PLDG3_G42E_6ul	PLDG3_G42E	528.9303588867188	3	528.596	1582.77	0.13036	6.8908E-05	-0.58685	-0.00031021	-0.45649	-0.0002413	528.5958306126786	44.935	1.7815	44.935	44.626	46.407	0					482	95	7	0	0	0	3.3208E-18	5	12501	12501;12700;12896;13084;13092
ACAGDAGLYTEISKK	15	Unmodified	_ACAGDAGLYTEISKK_					0	0	0	1	GST-Af1521_K35E_G42E_Y145R;GST-Af1521_K35E_Y145R	GST-Af1521_K35E_G42E_Y145R;GST-Af1521_K35E_Y145R	GST-Af1521_K35E_G42E_Y145R	MULTI-MSMS	KSI290124_14A-PLDG3_G42E_6ul	PLDG3_G42E	792.3900756835938	2	792.39	1582.77	-0.030435	-2.4117e-05	-0.40924	-0.00032428	-0.43968	-0.00034839	792.3902039474556	44.944	1.4941	44.944	44.644	46.138	0					361	79	6	0	0	0	3.6544E-71	3	12701	12502;12701;12897
ACAGDAGLYTEISKK	15	Unmodified	_ACAGDAGLYTEISKK_					0	0	0	1	GST-Af1521_K35E_G42E_Y145R;GST-Af1521_K35E_Y145R	GST-Af1521_K35E_G42E_Y145R;GST-Af1521_K35E_Y145R	GST-Af1521_K35E_G42E_Y145R	MULTI-MSMS	KSI290124_14A-PLDG3_G42E_6ul	PLDG3_G42E	528.9306030273438	3	528.596	1582.77	0.46374	0.00024513	-0.32989	-0.00017438	0.13385	7.0754E-05	528.5958275886145	46.568	0.88122	46.568	46.319	47.2	0					113	47	3	0	0	0	5.6652E-07	1	13290	13290
ACAGDAGLYTEISKK	15	Unmodified	_ACAGDAGLYTEISKK_					0	0	0	1	GST-Af1521_K35E_G42E_Y145R;GST-Af1521_K35E_Y145R	GST-Af1521_K35E_G42E_Y145R;GST-Af1521_K35E_Y145R	GST-Af1521_K35E_G42E_Y145R	MULTI-MSMS	KSI290124_14A-PLDG3_G42E_6ul	PLDG3_G42E	528.5958251953125	3	528.596	1582.77	0.16954	8.9617E-05	-0.445	-0.00023523	-0.27546	-0.00014561	528.9301344528875	47.287	0.53809	47.287	46.977	47.515	0					55	28	3	0	0	0	9.7552E-09	1	13487	13487
ACAGDAGLYTEISKK	15	Unmodified	_ACAGDAGLYTEISKK_					0	0	0	1	GST-Af1521_K35E_G42E_Y145R;GST-Af1521_K35E_Y145R	GST-Af1521_K35E_G42E_Y145R;GST-Af1521_K35E_Y145R	GST-Af1521_K35E_G42E_Y145R	MULTI-MSMS	KSI290124_14A-PLDG3_G42E_6ul	PLDG3_G42E	792.8920288085938	2	792.39	1582.77	-0.0035268	-2.7946e-06	-0.14541	-0.00011522	-0.14894	-0.00011802	792.3909499144944	47.715	0.53692	47.715	47.404	47.941	0					60	28	3	0	0	0	2.4786E-05	1	13603	13603
ACAGDAGLYTEISKK	15	Unmodified	_ACAGDAGLYTEISKK_					0	0	0	1	GST-Af1521_K35E_G42E_Y145R;GST-Af1521_K35E_Y145R	GST-Af1521_K35E_G42E_Y145R;GST-Af1521_K35E_Y145R	GST-Af1521_K35E_G42E_Y145R	MULTI-MSMS	KSI290124_14A-PLDG3_G42E_6ul	PLDG3_G42E	528.596	3	528.596	1582.77	0.15559	8.2244E-05	-0.52953	-0.00027991	-0.37394	-0.00019766	528.5958669802549	47.714	0.55605	47.714	47.46	48.016	0					67	29	3	0	0	0	1.5097E-06	1	13649	13649
ACAGDAGLYTEISKK	15	Unmodified	_ACAGDAGLYTEISKK_					0	0	0	1	GST-Af1521_K35E_G42E_Y145R;GST-Af1521_K35E_Y145R	GST-Af1521_K35E_G42E_Y145R;GST-Af1521_K35E_Y145R	GST-Af1521_K35E_G42E_Y145R	MULTI-MSMS	KSI290124_14A-PLDG3_G42E_6ul	PLDG3_G42E	528.9301147460938	3	528.596	1582.77	0.04437	2.3454E-05	0.010659	5.6343E-06	0.055029	2.9088E-05	528.9302239631714	50.334	0.45238	50.334	50.221	50.674	0					47	23	3	0	0	0	7.411E-06	1	14606	14606
ACAGDAGLYTEISKK	15	Unmodified	_ACAGDAGLYTEISKK_					0	0	0	1	GST-Af1521_K35E_G42E_Y145R;GST-Af1521_K35E_Y145R	GST-Af1521_K35E_G42E_Y145R;GST-Af1521_K35E_Y145R	GST-Af1521_K35E_G42E_Y145R	MULTI-MSMS	KSI290124_14A-PLDG3_G42E_6ul	PLDG3_G42E	528.9306030273438	3	528.596	1582.77	0.20635	0.00010908	-0.15409	-8.1449e-05	0.052265	2.7627E-05	528.5959530685316	50.928	0.69774	50.928	50.56	51.258	0					62	36	2	0	0	0	2.9457E-05	1	14859	14859
ACAGDAGLYTEISKK	15	Unmodified	_ACAGDAGLYTEISKK_					0	0	0	1	GST-Af1521_K35E_G42E_Y145R;GST-Af1521_K35E_Y145R	GST-Af1521_K35E_G42E_Y145R;GST-Af1521_K35E_Y145R	GST-Af1521_K35E_G42E_Y145R	MSMS	KSI290124_14A-PLDG3_G42E_6ul	PLDG3_G42E	528.5960083007812	3	528.596	1582.77	NaN	NaN	NaN	NaN	NaN	NaN	NaN	48.715	1	48.715	48.215	49.215	0								0	0	0	1.8411E-06	1	13974	13974
ACAGDAGLYTEISKK	15	Unmodified	_ACAGDAGLYTEISKK_					0	0	0	1	GST-Af1521_K35E_G42E_Y145R;GST-Af1521_K35E_Y145R	GST-Af1521_K35E_G42E_Y145R;GST-Af1521_K35E_Y145R	GST-Af1521_K35E_G42E_Y145R	MSMS	KSI290124_14A-PLDG3_G42E_6ul	PLDG3_G42E	528.5960083007812	3	528.596	1582.77	NaN	NaN	NaN	NaN	NaN	NaN	NaN	49.244	1	49.244	48.744	49.744	0								0	0	0	0.00066892	1	14170	14170
ACAGDAGLYTEISKK	15	Unmodified	_ACAGDAGLYTEISKK_					0	0	0	1	GST-Af1521_K35E_G42E_Y145R;GST-Af1521_K35E_Y145R	GST-Af1521_K35E_G42E_Y145R;GST-Af1521_K35E_Y145R	GST-Af1521_K35E_G42E_Y145R	MULTI-MSMS	KSI290124_15A-A1+PLDG3_1521	PLDG3_A1_1521	528.5960083007812	3	528.596	1582.77	-0.022417	-1.185e-05	-0.27047	-0.00014297	-0.29289	-0.00015482	528.5959942785931	45.528	1.582	45.528	45.178	46.76	0					457	87	7	0	0	0	2.8959E-18	3	12719	12537;12719;12908
ACAGDAGLYTEISKK	15	Unmodified	_ACAGDAGLYTEISKK_					0	0	0	1	GST-Af1521_K35E_G42E_Y145R;GST-Af1521_K35E_Y145R	GST-Af1521_K35E_G42E_Y145R;GST-Af1521_K35E_Y145R	GST-Af1521_K35E_G42E_Y145R	MULTI-MSMS	KSI290124_15A-A1+PLDG3_1521	PLDG3_A1_1521	792.3903198242188	2	792.39	1582.77	-0.12517	-9.9184e-05	-0.15737	-0.0001247	-0.28254	-0.00022389	792.3904154366281	45.515	1.431	45.515	45.253	46.684	0					275	79	6	0	0	0	8.0378E-72	2	12563	12563;12746
ACAGDAGLYTEISKK	15	Unmodified	_ACAGDAGLYTEISKK_					0	0	0	1	GST-Af1521_K35E_G42E_Y145R;GST-Af1521_K35E_Y145R	GST-Af1521_K35E_G42E_Y145R;GST-Af1521_K35E_Y145R	GST-Af1521_K35E_G42E_Y145R	MULTI-MSMS	KSI290124_15A-A1+PLDG3_1521	PLDG3_A1_1521	528.596	3	528.596	1582.77	-0.066816	-3.5319e-05	0.08229	4.3498E-05	0.015473	8.1792E-06	528.5960697806597	47.047	1.0863	47.047	46.76	47.846	0					127	57	3	0	0	0	3.2759E-06	2	13301	13106;13301
ACAGDAGLYTEISKK	15	Unmodified	_ACAGDAGLYTEISKK_					0	0	0	1	GST-Af1521_K35E_G42E_Y145R;GST-Af1521_K35E_Y145R	GST-Af1521_K35E_G42E_Y145R;GST-Af1521_K35E_Y145R	GST-Af1521_K35E_G42E_Y145R	MULTI-MSMS	KSI290124_15A-A1+PLDG3_1521	PLDG3_A1_1521	528.5960083007812	3	528.596	1582.77	-0.092525	-4.8909e-05	-0.20751	-0.00010969	-0.30003	-0.0001586	528.5959917420892	48.301	1.3057	48.301	47.791	49.096	0					129	69	3	0	0	0	1.0198E-06	2	13662	13662;13739
ACAGDAGLYTEISKK	15	Unmodified	_ACAGDAGLYTEISKK_					0	0	0	1	GST-Af1521_K35E_G42E_Y145R;GST-Af1521_K35E_Y145R	GST-Af1521_K35E_G42E_Y145R;GST-Af1521_K35E_Y145R	GST-Af1521_K35E_G42E_Y145R	MSMS	KSI290124_15A-A1+PLDG3_1521	PLDG3_A1_1521	528.5961303710938	3	528.596	1582.77	NaN	NaN	NaN	NaN	NaN	NaN	NaN	47.958	1	47.958	47.458	48.458	0								0	0	0	1.1449E-05	1	13509	13509
ACAGDAGLYTEISKK	15	Unmodified	_ACAGDAGLYTEISKK_					0	0	0	1	GST-Af1521_K35E_G42E_Y145R;GST-Af1521_K35E_Y145R	GST-Af1521_K35E_G42E_Y145R;GST-Af1521_K35E_Y145R	GST-Af1521_K35E_G42E_Y145R	MSMS	KSI290124_15A-A1+PLDG3_1521	PLDG3_A1_1521	528.5960693359375	3	528.596	1582.77	NaN	NaN	NaN	NaN	NaN	NaN	NaN	49.209	1	49.209	48.709	49.709	0								0	0	0	0.0062837	1	13968	13968
ACAGDAGLYTEISKK	15	Unmodified	_ACAGDAGLYTEISKK_					0	0	0	1	GST-Af1521_K35E_G42E_Y145R;GST-Af1521_K35E_Y145R	GST-Af1521_K35E_G42E_Y145R;GST-Af1521_K35E_Y145R	GST-Af1521_K35E_G42E_Y145R	MULTI-MSMS	KSI290124_15A-A1+PLDG3_1521_4ul	PLDG3_A1_1521	528.596	3	528.596	1582.77	0.095404	5.043E-05	0.12533	6.6249E-05	0.22073	0.00011668	528.5960760272546	34.604	0.29784	34.604	34.463	34.761	0					43	15	4	0	0	0	5.9351E-09	1	8732	8732
ACAGDAGLYTEISKK	15	Unmodified	_ACAGDAGLYTEISKK_					0	0	0	1	GST-Af1521_K35E_G42E_Y145R;GST-Af1521_K35E_Y145R	GST-Af1521_K35E_G42E_Y145R;GST-Af1521_K35E_Y145R	GST-Af1521_K35E_G42E_Y145R	MULTI-MSMS	KSI290124_15A-A1+PLDG3_1521_4ul	PLDG3_A1_1521	528.9301147460938	3	528.596	1582.77	-0.0048593	-2.5686e-06	-0.25621	-0.00013543	-0.26107	-0.000138	528.5959518877596	43.969	0.86456	43.969	43.708	44.573	0					170	45	6	0	0	0	0.015135	1	12410	12410
ACAGDAGLYTEISKK	15	Unmodified	_ACAGDAGLYTEISKK_					0	0	0	1	GST-Af1521_K35E_G42E_Y145R;GST-Af1521_K35E_Y145R	GST-Af1521_K35E_G42E_Y145R;GST-Af1521_K35E_Y145R	GST-Af1521_K35E_G42E_Y145R	MULTI-MSMS	KSI290124_15A-A1+PLDG3_1521_4ul	PLDG3_A1_1521	528.5961303710938	3	528.596	1582.77	0.13838	7.3145E-05	-0.48633	-0.00025707	-0.34795	-0.00018393	528.5958810105535	45.249	1.2427	45.249	45.018	46.261	0					280	66	7	0	0	0	1.3983E-18	3	12721	12721;12762;12911
ACAGDAGLYTEISKK	15	Unmodified	_ACAGDAGLYTEISKK_					0	0	0	1	GST-Af1521_K35E_G42E_Y145R;GST-Af1521_K35E_Y145R	GST-Af1521_K35E_G42E_Y145R;GST-Af1521_K35E_Y145R	GST-Af1521_K35E_G42E_Y145R	MULTI-MSMS	KSI290124_15A-A1+PLDG3_1521_4ul	PLDG3_A1_1521	792.39	2	792.39	1582.77	-0.026779	-2.1219e-05	-0.29885	-0.0002368	-0.32563	-0.00025802	792.39	45.261	1.1115	45.261	45.074	46.185	0					219	59	6	0	0	0	1.0729000000000001E-57	2	12729	12729;12926
ACAGDAGLYTEISKK	15	Unmodified	_ACAGDAGLYTEISKK_					0	0	0	1	GST-Af1521_K35E_G42E_Y145R;GST-Af1521_K35E_Y145R	GST-Af1521_K35E_G42E_Y145R;GST-Af1521_K35E_Y145R	GST-Af1521_K35E_G42E_Y145R	MULTI-MSMS	KSI290124_15A-A1+PLDG3_1521_4ul	PLDG3_A1_1521	528.5960693359375	3	528.596	1582.77	-0.0492	-2.6007e-05	0.29429	0.00015556	0.24509	0.00012955	528.9304960347229	46.619	0.75188	46.619	46.019	46.771	0					70	40	2	0	0	0	3.2314E-07	2	13101	13101;13295
ACAGDAGLYTEISKK	15	Unmodified	_ACAGDAGLYTEISKK_					0	0	0	1	GST-Af1521_K35E_G42E_Y145R;GST-Af1521_K35E_Y145R	GST-Af1521_K35E_G42E_Y145R;GST-Af1521_K35E_Y145R	GST-Af1521_K35E_G42E_Y145R	MULTI-MSMS	KSI290124_15A-A1+PLDG3_1521_4ul	PLDG3_A1_1521	528.9306030273438	3	528.596	1582.77	0.10083	5.3299E-05	-0.074019	-3.9126e-05	0.026812	1.4173E-05	528.9303428690273	47.021	0.8158	47.021	46.771	47.586	0					117	43	3	0	0	0	9.3978E-07	1	13496	13496
ACAGDAGLYTEISKK	15	Unmodified	_ACAGDAGLYTEISKK_					0	0	0	1	GST-Af1521_K35E_G42E_Y145R;GST-Af1521_K35E_Y145R	GST-Af1521_K35E_G42E_Y145R;GST-Af1521_K35E_Y145R	GST-Af1521_K35E_G42E_Y145R	MULTI-MSMS	KSI290124_15A-A1+PLDG3_1521_4ul	PLDG3_A1_1521	528.5960083007812	3	528.596	1582.77	0.11031	5.8312E-05	-0.012474	-6.5937e-06	0.09784	5.1718E-05	528.5959739088514	48.415	0.4855	48.415	48.185	48.671	0					54	25	3	0	0	0	3.3521E-06	2	13939	13890;13939
ACAGDAGLYTEISKK	15	Unmodified	_ACAGDAGLYTEISKK_					0	0	0	1	GST-Af1521_K35E_G42E_Y145R;GST-Af1521_K35E_Y145R	GST-Af1521_K35E_G42E_Y145R;GST-Af1521_K35E_Y145R	GST-Af1521_K35E_G42E_Y145R	MULTI-MSMS	KSI290124_15A-A1+PLDG3_1521_4ul	PLDG3_A1_1521	528.5958862304688	3	528.596	1582.77	0.069297	3.663E-05	0.29319	0.00015498	0.36249	0.00019161	528.5960892519992	48.766	0.3757	48.766	48.689	49.065	0					25	19	2	0	0	0	6.8637E-05	1	14095	14095
ACAGDAGLYTEISKK	15	Unmodified	_ACAGDAGLYTEISKK_					0	0	0	1	GST-Af1521_K35E_G42E_Y145R;GST-Af1521_K35E_Y145R	GST-Af1521_K35E_G42E_Y145R;GST-Af1521_K35E_Y145R	GST-Af1521_K35E_G42E_Y145R	MSMS	KSI290124_15A-A1+PLDG3_1521_4ul	PLDG3_A1_1521	528.596	3	528.596	1582.77	NaN	NaN	NaN	NaN	NaN	NaN	NaN	47.769	1	47.769	47.269	48.269	0								0	0	0	4.0163E-05	1	13695	13695
ACAGDAGLYTEISKK	15	Unmodified	_ACAGDAGLYTEISKK_					0	0	0	1	GST-Af1521_K35E_G42E_Y145R;GST-Af1521_K35E_Y145R	GST-Af1521_K35E_G42E_Y145R;GST-Af1521_K35E_Y145R	GST-Af1521_K35E_G42E_Y145R	MULTI-SECPEP	KSI290124_15A-A1+PLDG3_1521_4ul	PLDG3_A1_1521	528.8778076171875	3	528.596	1582.77	0.12729	6.7287E-05	-0.47832	-0.00025284	-0.35102	-0.00018555	528.9302695777698	47.824	0.63618	47.824	47.605	48.241	0					78	33	4	0	0	0	0.00020303	1	13834	13834
ACAGDAGLYTEISKK	15	Unmodified	_ACAGDAGLYTEISKK_					0	0	0	1	GST-Af1521_K35E_G42E_Y145R;GST-Af1521_K35E_Y145R	GST-Af1521_K35E_G42E_Y145R;GST-Af1521_K35E_Y145R	GST-Af1521_K35E_G42E_Y145R	MULTI-MSMS	KSI290124_16A-A1+PLDG3_G42E	PLDG3_A1_G42E	528.5958862304688	3	528.596	1582.77	0.27874	0.00014734	-0.41105	-0.00021728	-0.13231	-6.994e-05	528.5958673603948	44.04	0.73645	44.04	43.734	44.47	0					151	38	5	0	0	0	0.053056	1	12369	12369
ACAGDAGLYTEISKK	15	Unmodified	_ACAGDAGLYTEISKK_					0	0	0	1	GST-Af1521_K35E_G42E_Y145R;GST-Af1521_K35E_Y145R	GST-Af1521_K35E_G42E_Y145R;GST-Af1521_K35E_Y145R	GST-Af1521_K35E_G42E_Y145R	MULTI-MSMS	KSI290124_16A-A1+PLDG3_G42E	PLDG3_A1_G42E	528.596	3	528.596	1582.77	0.31085	0.00016431	-0.64763	-0.00034234	-0.33678	-0.00017802	528.596	45.548	1.6725	45.548	45.139	46.812	0					417	93	7	0	0	0	3.3208E-18	5	12743	12717;12743;12821;12937;13121
ACAGDAGLYTEISKK	15	Unmodified	_ACAGDAGLYTEISKK_					0	0	0	1	GST-Af1521_K35E_G42E_Y145R;GST-Af1521_K35E_Y145R	GST-Af1521_K35E_G42E_Y145R;GST-Af1521_K35E_Y145R	GST-Af1521_K35E_G42E_Y145R	MULTI-MSMS	KSI290124_16A-A1+PLDG3_G42E	PLDG3_A1_G42E	792.3906860351562	2	792.39	1582.77	0.033764	2.6755E-05	-0.34555	-0.00027381	-0.31179	-0.00024706	792.3902692272247	45.514	1.2088	45.514	45.215	46.423	0					240	67	5	0	0	0	1.0729000000000001E-57	2	12732	12732;12924
ACAGDAGLYTEISKK	15	Unmodified	_ACAGDAGLYTEISKK_					0	0	0	1	GST-Af1521_K35E_G42E_Y145R;GST-Af1521_K35E_Y145R	GST-Af1521_K35E_G42E_Y145R;GST-Af1521_K35E_Y145R	GST-Af1521_K35E_G42E_Y145R	MULTI-MSMS	KSI290124_16A-A1+PLDG3_G42E	PLDG3_A1_G42E	528.596	3	528.596	1582.77	0.29273	0.00015474	-0.40956	-0.00021649	-0.11683	-6.1756e-05	528.9300719792457	46.971	0.50831	46.971	46.528	47.036	0					52	27	2	0	0	0	0.030224	1	13310	13310
ACAGDAGLYTEISKK	15	Unmodified	_ACAGDAGLYTEISKK_					0	0	0	1	GST-Af1521_K35E_G42E_Y145R;GST-Af1521_K35E_Y145R	GST-Af1521_K35E_G42E_Y145R;GST-Af1521_K35E_Y145R	GST-Af1521_K35E_G42E_Y145R	MULTI-MSMS	KSI290124_16A-A1+PLDG3_G42E	PLDG3_A1_G42E	528.5962524414062	3	528.596	1582.77	0.35471	0.0001875	-0.33925	-0.00017932	0.015464	8.1742E-06	528.5958647104462	47.265	0.94296	47.265	47.036	47.979	0					130	50	4	0	0	0	4.1055E-09	2	13501	13374;13501
ACAGDAGLYTEISKK	15	Unmodified	_ACAGDAGLYTEISKK_					0	0	0	1	GST-Af1521_K35E_G42E_Y145R;GST-Af1521_K35E_Y145R	GST-Af1521_K35E_G42E_Y145R;GST-Af1521_K35E_Y145R	GST-Af1521_K35E_G42E_Y145R	MULTI-MSMS	KSI290124_16A-A1+PLDG3_G42E	PLDG3_A1_G42E	528.93	3	528.596	1582.77	0.35792	0.0001892	-0.40271	-0.00021287	-0.04479	-2.3676e-05	528.5956882795446	47.988	0.33943	47.988	47.867	48.206	0					28	17	2	0	0	0	4.8287E-06	1	13695	13695
ACAGDAGLYTEISKK	15	Unmodified	_ACAGDAGLYTEISKK_					0	0	0	1	GST-Af1521_K35E_G42E_Y145R;GST-Af1521_K35E_Y145R	GST-Af1521_K35E_G42E_Y145R;GST-Af1521_K35E_Y145R	GST-Af1521_K35E_G42E_Y145R	MULTI-MSMS	KSI290124_16A-A1+PLDG3_G42E	PLDG3_A1_G42E	528.5960693359375	3	528.596	1582.77	0.42763	0.00022605	-0.36447	-0.00019266	0.063165	3.3389E-05	528.5958197775524	48.388	0.95263	48.388	48.206	49.159	0					64	50	2	0	0	0	2.195E-05	1	13896	13896
ACAGDAGLYTEISKK	15	Unmodified	_ACAGDAGLYTEISKK_					0	0	0	1	GST-Af1521_K35E_G42E_Y145R;GST-Af1521_K35E_Y145R	GST-Af1521_K35E_G42E_Y145R;GST-Af1521_K35E_Y145R	GST-Af1521_K35E_G42E_Y145R	MULTI-MSMS	KSI290124_16A-A1+PLDG3_G42E	PLDG3_A1_G42E	528.93	3	528.596	1582.77	0.22435	0.00011859	0.05036	2.662E-05	0.27471	0.00014521	528.5961288095873	49.517	0.52924	49.517	49.404	49.933	0					36	27	2	0	0	0	1.964E-05	1	14269	14269
ACAGDAGLYTEISKK	15	Unmodified	_ACAGDAGLYTEISKK_					0	0	0	1	GST-Af1521_K35E_G42E_Y145R;GST-Af1521_K35E_Y145R	GST-Af1521_K35E_G42E_Y145R;GST-Af1521_K35E_Y145R	GST-Af1521_K35E_G42E_Y145R	MULTI-MSMS	KSI290124_16A-A1+PLDG3_G42E_3ul	PLDG3_A1_G42E	528.5961303710938	3	528.596	1582.77	0.16742	8.85E-05	-0.060615	-3.2041e-05	0.10681	5.6459E-05	528.5959006478167	35.026	0.28212	35.026	34.904	35.186	0					31	14	3	0	0	0	1.7335E-06	1	8786	8786
ACAGDAGLYTEISKK	15	Unmodified	_ACAGDAGLYTEISKK_					0	0	0	1	GST-Af1521_K35E_G42E_Y145R;GST-Af1521_K35E_Y145R	GST-Af1521_K35E_G42E_Y145R;GST-Af1521_K35E_Y145R	GST-Af1521_K35E_G42E_Y145R	MULTI-MSMS	KSI290124_16A-A1+PLDG3_G42E_3ul	PLDG3_A1_G42E	528.596	3	528.596	1582.77	0.032733	1.7303E-05	-0.24467	-0.00012933	-0.21194	-0.00011203	528.596	44.172	0.79169	44.172	43.921	44.713	0					183	41	6	0	0	0	0.0005548	1	12307	12307
ACAGDAGLYTEISKK	15	Unmodified	_ACAGDAGLYTEISKK_					0	0	0	1	GST-Af1521_K35E_G42E_Y145R;GST-Af1521_K35E_Y145R	GST-Af1521_K35E_G42E_Y145R;GST-Af1521_K35E_Y145R	GST-Af1521_K35E_G42E_Y145R	MULTI-MSMS	KSI290124_16A-A1+PLDG3_G42E_3ul	PLDG3_A1_G42E	528.5960083007812	3	528.596	1582.77	0.31022	0.00016398	-0.37355	-0.00019746	-0.063325	-3.3474e-05	528.5959674389264	45.718	1.5022	45.718	45.378	46.881	0					373	77	6	0	0	0	1.3983E-18	5	13061	12657;12669;12753;12865;13061
ACAGDAGLYTEISKK	15	Unmodified	_ACAGDAGLYTEISKK_					0	0	0	1	GST-Af1521_K35E_G42E_Y145R;GST-Af1521_K35E_Y145R	GST-Af1521_K35E_G42E_Y145R;GST-Af1521_K35E_Y145R	GST-Af1521_K35E_G42E_Y145R	MULTI-MSMS	KSI290124_16A-A1+PLDG3_G42E_3ul	PLDG3_A1_G42E	792.3903198242188	2	792.39	1582.77	0.10775	8.5381E-05	-0.21257	-0.00016844	-0.10482	-8.3055e-05	792.3903643751805	45.721	1.3173	45.721	45.433	46.751	0					287	69	6	0	0	0	2.0863999999999997E-87	3	12684	12684;12879;13101
ACAGDAGLYTEISKK	15	Unmodified	_ACAGDAGLYTEISKK_					0	0	0	1	GST-Af1521_K35E_G42E_Y145R;GST-Af1521_K35E_Y145R	GST-Af1521_K35E_G42E_Y145R;GST-Af1521_K35E_Y145R	GST-Af1521_K35E_G42E_Y145R	MULTI-MSMS	KSI290124_16A-A1+PLDG3_G42E_3ul	PLDG3_A1_G42E	528.5961303710938	3	528.596	1582.77	0.38419	0.00020308	-0.38956	-0.00020592	-0.0053651	-2.836e-06	528.5958073504826	47.197	0.78679	47.197	46.966	47.753	0					105	42	3	0	0	0	1.0374E-06	3	13474	13257;13272;13474
ACAGDAGLYTEISKK	15	Unmodified	_ACAGDAGLYTEISKK_					0	0	0	1	GST-Af1521_K35E_G42E_Y145R;GST-Af1521_K35E_Y145R	GST-Af1521_K35E_G42E_Y145R;GST-Af1521_K35E_Y145R	GST-Af1521_K35E_G42E_Y145R	MULTI-MSMS	KSI290124_16A-A1+PLDG3_G42E_3ul	PLDG3_A1_G42E	528.5958862304688	3	528.596	1582.77	0.25374	0.00013413	-0.65947	-0.0003486	-0.40573	-0.00021447	528.5958437030162	47.89	0.57561	47.89	47.753	48.328	0					79	30	4	0	0	0	1.1725E-06	1	13669	13669
ACAGDAGLYTEISKK	15	Unmodified	_ACAGDAGLYTEISKK_					0	0	0	1	GST-Af1521_K35E_G42E_Y145R;GST-Af1521_K35E_Y145R	GST-Af1521_K35E_G42E_Y145R;GST-Af1521_K35E_Y145R	GST-Af1521_K35E_G42E_Y145R	MULTI-MSMS	KSI290124_16A-A1+PLDG3_G42E_3ul	PLDG3_A1_G42E	528.5958251953125	3	528.596	1582.77	0.04708	2.4886E-05	0.064231	3.3952E-05	0.11131	5.8838E-05	528.596	48.535	0.9035	48.535	48.29	49.194	0					68	47	2	0	0	0	5.3676E-06	1	13856	13856
ACAGDAGLYTEISKK	15	Unmodified	_ACAGDAGLYTEISKK_					0	0	0	1	GST-Af1521_K35E_G42E_Y145R;GST-Af1521_K35E_Y145R	GST-Af1521_K35E_G42E_Y145R;GST-Af1521_K35E_Y145R	GST-Af1521_K35E_G42E_Y145R	MSMS	KSI290124_16A-A1+PLDG3_G42E_3ul	PLDG3_A1_G42E	528.5960083007812	3	528.596	1582.77	NaN	NaN	NaN	NaN	NaN	NaN	NaN	48.925	1	48.925	48.425	49.425	0								0	0	0	2.2263E-06	1	13941	13941
ACAGDAGLYTEISKK	15	Unmodified	_ACAGDAGLYTEISKK_					0	0	0	1	GST-Af1521_K35E_G42E_Y145R;GST-Af1521_K35E_Y145R	GST-Af1521_K35E_G42E_Y145R;GST-Af1521_K35E_Y145R	GST-Af1521_K35E_G42E_Y145R	MULTI-SECPEP	KSI290124_16A-A1+PLDG3_G42E_3ul	PLDG3_A1_G42E	528.677	3	528.596	1582.77	0.032678	1.7274E-05	0.10244	5.4147E-05	0.13511	7.1421E-05	528.596	51.474	0.54294	51.474	51.183	51.726	0					39	28	2	0	0	0	0.037867	1	14967	14967
ACAGDAGLYTEISKK	15	Unmodified	_ACAGDAGLYTEISKK_					0	0	0	1	GST-Af1521_K35E_G42E_Y145R;GST-Af1521_K35E_Y145R	GST-Af1521_K35E_G42E_Y145R;GST-Af1521_K35E_Y145R	GST-Af1521_K35E_G42E_Y145R	MULTI-MSMS	KSI290124_13A-PLDG3_1521	PLDG3_Af1521	528.5960083007812	3	528.596	1582.77	0.080103	4.2342E-05	-0.13967	-7.3827e-05	-0.059563	-3.1485e-05	528.5959987057453	34.987	0.26353	34.987	34.811	35.074	0					34	14	4	0	0	0	0.033336	1	8594	8594
ACAGDAGLYTEISKK	15	Unmodified	_ACAGDAGLYTEISKK_					0	0	0	1	GST-Af1521_K35E_G42E_Y145R;GST-Af1521_K35E_Y145R	GST-Af1521_K35E_G42E_Y145R;GST-Af1521_K35E_Y145R	GST-Af1521_K35E_G42E_Y145R	MULTI-MSMS	KSI290124_13A-PLDG3_1521	PLDG3_Af1521	528.5961303710938	3	528.596	1582.77	0.13649	7.2149E-05	0.26513	0.00014015	0.40162	0.0002123	528.5960751955048	40.775	0.2281	40.775	40.65	40.878	0					15	11	2	0	0	0	0.049636	1	10716	10716
ACAGDAGLYTEISKK	15	Unmodified	_ACAGDAGLYTEISKK_					0	0	0	1	GST-Af1521_K35E_G42E_Y145R;GST-Af1521_K35E_Y145R	GST-Af1521_K35E_G42E_Y145R;GST-Af1521_K35E_Y145R	GST-Af1521_K35E_G42E_Y145R	MULTI-MSMS	KSI290124_13A-PLDG3_1521	PLDG3_Af1521	528.596	3	528.596	1582.77	0.18167	9.603E-05	-0.52165	-0.00027574	-0.33998	-0.00017971	528.5958817632047	45.461	1.2881	45.461	45.034	46.323	0					381	70	7	0	0	0	9.6174E-19	4	12537	12292;12343;12427;12537
ACAGDAGLYTEISKK	15	Unmodified	_ACAGDAGLYTEISKK_					0	0	0	1	GST-Af1521_K35E_G42E_Y145R;GST-Af1521_K35E_Y145R	GST-Af1521_K35E_G42E_Y145R;GST-Af1521_K35E_Y145R	GST-Af1521_K35E_G42E_Y145R	MULTI-MSMS	KSI290124_13A-PLDG3_1521	PLDG3_Af1521	792.892	2	792.39	1582.77	-0.041368	-3.278e-05	-0.26308	-0.00020846	-0.30445	-0.00024124	792.39	45.467	1.1571	45.467	45.147	46.305	0					264	63	5	0	0	0	2.0339E-18	3	12324	12324;12517;12665
ACAGDAGLYTEISKK	15	Unmodified	_ACAGDAGLYTEISKK_					0	0	0	1	GST-Af1521_K35E_G42E_Y145R;GST-Af1521_K35E_Y145R	GST-Af1521_K35E_G42E_Y145R;GST-Af1521_K35E_Y145R	GST-Af1521_K35E_G42E_Y145R	MULTI-MSMS	KSI290124_13A-PLDG3_1521	PLDG3_Af1521	528.5958862304688	3	528.596	1582.77	0.151	7.9819E-05	-0.32209	-0.00017026	-0.17109	-9.0436e-05	528.5959379335815	46.414	0.25573	46.414	46.247	46.503	0					56	13	6	0	0	0	4.1055E-09	1	12719	12719
ACAGDAGLYTEISKK	15	Unmodified	_ACAGDAGLYTEISKK_					0	0	0	1	GST-Af1521_K35E_G42E_Y145R;GST-Af1521_K35E_Y145R	GST-Af1521_K35E_G42E_Y145R;GST-Af1521_K35E_Y145R	GST-Af1521_K35E_G42E_Y145R	MULTI-MSMS	KSI290124_13A-PLDG3_1521	PLDG3_Af1521	792.8919677734375	2	792.39	1582.77	-0.070659	-5.5989e-05	0.9219	0.0007305	0.85124	0.00067451	792.392	46.422	0.23749	46.422	46.228	46.465	0					31	12	3	0	0	0	2.0382E-05	1	12748	12748
ACAGDAGLYTEISKK	15	Unmodified	_ACAGDAGLYTEISKK_					0	0	0	1	GST-Af1521_K35E_G42E_Y145R;GST-Af1521_K35E_Y145R	GST-Af1521_K35E_G42E_Y145R;GST-Af1521_K35E_Y145R	GST-Af1521_K35E_G42E_Y145R	MULTI-MSMS	KSI290124_13A-PLDG3_1521	PLDG3_Af1521	528.596	3	528.596	1582.77	0.13187	6.9708E-05	-0.021861	-1.1556e-05	0.11001	5.8153E-05	528.5962041947872	46.923	0.25504	46.923	46.876	47.131	0					22	15	2	0	0	0	0.00044124	1	12954	12954
ACAGDAGLYTEISKK	15	Unmodified	_ACAGDAGLYTEISKK_					0	0	0	1	GST-Af1521_K35E_G42E_Y145R;GST-Af1521_K35E_Y145R	GST-Af1521_K35E_G42E_Y145R;GST-Af1521_K35E_Y145R	GST-Af1521_K35E_G42E_Y145R	MULTI-MSMS	KSI290124_13A-PLDG3_1521	PLDG3_Af1521	528.5958862304688	3	528.596	1582.77	0.1831	9.6784E-05	-0.43321	-0.000229	-0.25012	-0.00013221	528.9302239149239	48.299	1.6363	48.299	47.074	48.71	0					171	87	3	0	0	0	9.3978E-07	2	13337	13145;13337
ACAGDAGLYTEISKK	15	Unmodified	_ACAGDAGLYTEISKK_					0	0	0	1	GST-Af1521_K35E_G42E_Y145R;GST-Af1521_K35E_Y145R	GST-Af1521_K35E_G42E_Y145R;GST-Af1521_K35E_Y145R	GST-Af1521_K35E_G42E_Y145R	MSMS	KSI290124_13A-PLDG3_1521	PLDG3_Af1521	528.596	3	528.596	1582.77	NaN	NaN	NaN	NaN	NaN	NaN	NaN	48.552	1	48.552	48.052	49.052	0								0	0	0	3.1566E-09	1	13530	13530
ACAGDAGLYTEISKK	15	Unmodified	_ACAGDAGLYTEISKK_					0	0	0	1	GST-Af1521_K35E_G42E_Y145R;GST-Af1521_K35E_Y145R	GST-Af1521_K35E_G42E_Y145R;GST-Af1521_K35E_Y145R	GST-Af1521_K35E_G42E_Y145R	MSMS	KSI290124_13A-PLDG3_1521	PLDG3_Af1521	528.596	3	528.596	1582.77	NaN	NaN	NaN	NaN	NaN	NaN	NaN	49.065	1	49.065	48.565	49.565	0								0	0	0	0.0020087	1	13717	13717
ACAGDAGLYTEISKK	15	Unmodified	_ACAGDAGLYTEISKK_					0	0	0	1	GST-Af1521_K35E_G42E_Y145R;GST-Af1521_K35E_Y145R	GST-Af1521_K35E_G42E_Y145R;GST-Af1521_K35E_Y145R	GST-Af1521_K35E_G42E_Y145R	MSMS	KSI290124_13A-PLDG3_1521	PLDG3_Af1521	528.5960693359375	3	528.596	1582.77	NaN	NaN	NaN	NaN	NaN	NaN	NaN	49.116	1	49.116	48.616	49.616	0								0	0	0	0.0006992	1	13735	13735
ACCAYNTWVMEFNK	14	Unmodified	_ACCAYNTWVMEFNK_					0	0	0	0	NbD002351.1;NbD010074.1	NbD002351.1;NbD010074.1	NbD010074.1	MULTI-MSMS	KSI290124_16A-A1+PLDG3_G42E_3ul	PLDG3_A1_G42E	897.3759155273438	2	897.376	1792.74	-0.22325	-0.00020034	-0.090442	-8.116e-05	-0.31369	-0.0002815	897.3761328094638	77.205	0.40894	77.205	77.087	77.496	0					54	23	3	0	0	0	0.00016955	1	24352	24352
ACFPSTAEEVDDYLLYR	17	Unmodified	_ACFPSTAEEVDDYLLYR_					0	0	0	0	NbD039733.1	NbD039733.1	NbD039733.1	MULTI-MSMS	KSI290124_15A-A1+PLDG3_1521_4ul	PLDG3_A1_1521	1024.9666748046875	2	1024.97	2047.92	-0.30739	-0.00031507	-0.232	-0.00023779	-0.53939	-0.00055286	1024.9669500702669	86.594	0.42861	86.594	86.359	86.787	0					44	18	3	0	0	0	4.8004E-07	2	27509	27509;27538
ACFPSTAEEVDDYLLYR	17	Unmodified	_ACFPSTAEEVDDYLLYR_					0	0	0	0	NbD039733.1	NbD039733.1	NbD039733.1	MULTI-MSMS	KSI290124_15A-A1+PLDG3_1521_4ul	PLDG3_A1_1521	683.9815673828125	3	683.647	2047.92	0.0037598	2.5703E-06	0.0070292	4.8055E-06	0.010789	7.3759E-06	683.6470530972261	86.572	0.28219	86.572	86.407	86.689	0					25	13	2	0	0	0	0.00082635	2	27532	27520;27532
ADAFEYADTVLEK	13	Unmodified	_ADAFEYADTVLEK_					0	0	0	0	NbD027183.1;NbD007854.1	NbD027183.1	NbD027183.1	MULTI-MSMS	KSI290124_16A-A1+PLDG3_G42E_3ul	PLDG3_A1_G42E	736.3517456054688	2	736.351	1470.69	0.078462	5.7775E-05	0.11042	8.1311E-05	0.18889	0.00013909	736.3514031250451	75.191	0.268	75.191	75.029	75.297	0					32	14	3	0	0	0	0.0023043	1	23617	23617
ADDKETCFAEEGKK	14	Unmodified	_ADDKETCFAEEGKK_					0	0	0	2	CON__P02768-1	CON__P02768-1	CON__P02768-1	MULTI-MSMS	KSI290124_14A-PLDG3_G42E_6ul	PLDG3_G42E	543.2472534179688	3	543.247	1626.72	0.16158	8.7776E-05	0.10569	5.7413E-05	0.26726	0.00014519	543.2472217749247	25.98	0.26282	25.98	25.894	26.156	0					22	13	2	0	0	0	0.00055016	1	5567	5567
ADDKETCFAEEGKK	14	Unmodified	_ADDKETCFAEEGKK_					0	0	0	2	CON__P02768-1	CON__P02768-1	CON__P02768-1	MULTI-MSMS	KSI290124_16A-A1+PLDG3_G42E	PLDG3_A1_G42E	543.5816650390625	3	543.247	1626.72	0.11772	6.3953E-05	0.21246	0.00011542	0.33019	0.00017937	543.2471833260579	25.635	0.36338	25.635	25.453	25.817	0					35	18	3	0	0	0	0.0022472	1	5519	5519
ADDKETCFAEEGKK	14	Unmodified	_ADDKETCFAEEGKK_					0	0	0	2	CON__P02768-1	CON__P02768-1	CON__P02768-1	MULTI-MSMS	KSI290124_16A-A1+PLDG3_G42E_3ul	PLDG3_A1_G42E	543.582	3	543.247	1626.72	0.29273	0.00015902	-0.067632	-3.6741e-05	0.2251	0.00012228	543.2471410757955	26.013	0.33063	26.013	25.887	26.217	0					42	17	3	0	0	0	4.2296E-08	1	5453	5453
ADDKETCFAEEGKK	14	Unmodified	_ADDKETCFAEEGKK_					0	0	0	2	CON__P02768-1	CON__P02768-1	CON__P02768-1	MULTI-MSMS	KSI290124_16A-A1+PLDG3_G42E_3ul	PLDG3_A1_G42E	407.6871337890625	4	407.687	1626.72	-0.089405	-3.6449e-05	-0.18158	-7.4029e-05	-0.27099	-0.00011048	407.6871730794598	26.039	0.29473	26.039	25.887	26.182	0					45	15	4	0	0	0	0.026637	1	5454	5454
ADEISNIIR	9	Unmodified	_ADEISNIIR_					0	0	0	0	NbD029578.1;NbD001885.1;NbD021566.1;NbE05067733.1	NbD029578.1	NbD029578.1	MULTI-MSMS	KSI290124_13A-PLDG3_1521_4ul	PLDG3_Af1521	515.7802124023438	2	515.78	1029.55	-0.18865	-9.7302e-05	0.067917	3.503E-05	-0.12073	-6.2272e-05	515.7800569153163	56.107	0.59731	56.107	55.85	56.448	0					70	31	3	0	0	0	0.013352	1	16633	16633
ADEISNIIR	9	Unmodified	_ADEISNIIR_					0	0	0	0	NbD029578.1;NbD001885.1;NbD021566.1;NbE05067733.1	NbD029578.1	NbD029578.1	MULTI-MSMS	KSI290124_14A-PLDG3_G42E	PLDG3_G42E	516.2801513671875	2	515.78	1029.55	0.13286	6.8528E-05	-0.24	-0.00012379	-0.10714	-5.526e-05	515.7799292071962	56.198	0.55555	56.198	55.932	56.488	0					89	31	4	0	0	0	0.023271	1	16187	16187
ADEISNIIR	9	Unmodified	_ADEISNIIR_					0	0	0	0	NbD029578.1;NbD001885.1;NbD021566.1;NbE05067733.1	NbD029578.1	NbD029578.1	MULTI-MSMS	KSI290124_14A-PLDG3_G42E_6ul	PLDG3_G42E	516.2805786132812	2	515.78	1029.55	-0.096022	-4.9526e-05	0.0072992	3.7648E-06	-0.088723	-4.5761e-05	515.78	55.753	0.63487	55.753	55.466	56.1	0					95	33	4	0	0	0	0.019398	1	16522	16522
ADEISNIIR	9	Unmodified	_ADEISNIIR_					0	0	0	0	NbD029578.1;NbD001885.1;NbD021566.1;NbE05067733.1	NbD029578.1	NbD029578.1	MULTI-MSMS	KSI290124_15A-A1+PLDG3_1521	PLDG3_A1_1521	515.78	2	515.78	1029.55	0.0064686	3.3364E-06	0.082526	4.2565E-05	0.088994	4.5901E-05	515.7800576203852	56.167	0.47503	56.167	55.925	56.4	0					76	24	4	0	0	0	0.00067895	1	16472	16472
ADEISNIIR	9	Unmodified	_ADEISNIIR_					0	0	0	0	NbD029578.1;NbD001885.1;NbD021566.1;NbE05067733.1	NbD029578.1	NbD029578.1	MULTI-MSMS	KSI290124_15A-A1+PLDG3_1521_4ul	PLDG3_A1_1521	515.7800903320312	2	515.78	1029.55	0.10497	5.4142E-05	0.1092	5.6322E-05	0.21417	0.00011046	515.78	56.223	0.48935	56.223	56.009	56.498	0					61	25	3	0	0	0	0.0011647	1	16819	16819
ADEISNIIR	9	Unmodified	_ADEISNIIR_					0	0	0	0	NbD029578.1;NbD001885.1;NbD021566.1;NbE05067733.1	NbD029578.1	NbD029578.1	MULTI-MSMS	KSI290124_16A-A1+PLDG3_G42E	PLDG3_A1_G42E	515.7799682617188	2	515.78	1029.55	0.013114	6.7637E-06	-0.1225	-6.3184e-05	-0.10939	-5.6421e-05	515.7799890277325	56.165	0.4732	56.165	55.888	56.361	0					63	24	3	0	0	0	0.0020147	1	16672	16672
ADEISNIIR	9	Unmodified	_ADEISNIIR_					0	0	0	0	NbD029578.1;NbD001885.1;NbD021566.1;NbE05067733.1	NbD029578.1	NbD029578.1	MULTI-MSMS	KSI290124_16A-A1+PLDG3_G42E_3ul	PLDG3_A1_G42E	515.7801513671875	2	515.78	1029.55	-0.13601	-7.015e-05	0.11119	5.7349E-05	-0.024819	-1.2801e-05	515.7800754960352	56.411	0.57724	56.411	56.175	56.752	0					65	30	3	0	0	0	2.5309E-05	1	16688	16688
ADEISNIIR	9	Unmodified	_ADEISNIIR_					0	0	0	0	NbD029578.1;NbD001885.1;NbD021566.1;NbE05067733.1	NbD029578.1	NbD029578.1	MULTI-MSMS	KSI290124_13A-PLDG3_1521	PLDG3_Af1521	515.7801513671875	2	515.78	1029.55	0.027447	1.4157E-05	-0.059381	-3.0627e-05	-0.031934	-1.6471e-05	515.78	56.176	0.47341	56.176	55.963	56.437	0					59	24	3	0	0	0	0.046542	1	16255	16255
ADELVLLDTYVSMFGMR	17	Acetyl (Protein N-term),2 Oxidation (M)	_(Acetyl (Protein N-term))ADELVLLDTYVSM(Oxidation (M))FGM(Oxidation (M))R_		ADELVLLDTYVSM(1)FGM(1)R		ADELVLLDTYVSM(180)FGM(180)R	1	0	2	0	NbD028043.1	NbD028043.1	NbD028043.1	MULTI-MSMS	KSI290124_15A-A1+PLDG3_1521	PLDG3_A1_1521	1017.4813232421875	2	1017.48	2032.95	-0.19531	-0.00019872	0.21762	0.00022143	0.022314	2.2705E-05	1017.4816309767756	100.49	0.10069	100.49	100.48	100.58	0					11	6	2	0	0	0	2.543E-15	1	28891	28891
ADELVLLDTYVSMFGMR	17	Acetyl (Protein N-term),2 Oxidation (M)	_(Acetyl (Protein N-term))ADELVLLDTYVSM(Oxidation (M))FGM(Oxidation (M))R_		ADELVLLDTYVSM(1)FGM(1)R		ADELVLLDTYVSM(180)FGM(180)R	1	0	2	0	NbD028043.1	NbD028043.1	NbD028043.1	MULTI-MSMS	KSI290124_15A-A1+PLDG3_1521_4ul	PLDG3_A1_1521	1017.4801635742188	2	1017.48	2032.95	-0.38643	-0.00039318	-2.0938	-0.0021304	-2.4802	-0.0025236	1017.4806093560197	100.48	0.18109	100.48	100.47	100.65	0					25	10	3	0	0	0	4.1844E-15	1	31727	31727
ADELVLLDTYVSMFGMR	17	Acetyl (Protein N-term),2 Oxidation (M)	_(Acetyl (Protein N-term))ADELVLLDTYVSM(Oxidation (M))FGM(Oxidation (M))R_		ADELVLLDTYVSM(1)FGM(1)R		ADELVLLDTYVSM(75)FGM(75)R	1	0	2	0	NbD028043.1	NbD028043.1	NbD028043.1	MULTI-MSMS	KSI290124_16A-A1+PLDG3_G42E	PLDG3_A1_G42E	1017.9834594726562	2	1017.48	2032.95	-0.66543	-0.00067707	-2.7768	-0.0028253	-3.4422	-0.0035024	1017.4819402297694	100.49	0.052803	100.49	100.48	100.53	0					13	3	5	0	0	0	0.00021138	1	29056	29056
ADELVLLDTYVSMFGMR	17	Acetyl (Protein N-term),2 Oxidation (M)	_(Acetyl (Protein N-term))ADELVLLDTYVSM(Oxidation (M))FGM(Oxidation (M))R_		ADELVLLDTYVSM(1)FGM(1)R		ADELVLLDTYVSM(120)FGM(120)R	1	0	2	0	NbD028043.1	NbD028043.1	NbD028043.1	MULTI-MSMS	KSI290124_16A-A1+PLDG3_G42E_3ul	PLDG3_A1_G42E	1017.9834594726562	2	1017.48	2032.95	0.11048	0.00011241	0.68441	0.00069637	0.79488	0.00080878	1017.9836575993986	100.54	0.081284	100.54	100.53	100.61	0					9	5	2	0	0	0	5.7648E-09	1	31435	31435
ADEVVLLDTYVSMFGMR	17	Acetyl (Protein N-term),2 Oxidation (M)	_(Acetyl (Protein N-term))ADEVVLLDTYVSM(Oxidation (M))FGM(Oxidation (M))R_		ADEVVLLDTYVSM(1)FGM(1)R		ADEVVLLDTYVSM(210)FGM(210)R	1	0	2	0	NbE03060319.1;NbD007461.1	NbE03060319.1	NbE03060319.1	MULTI-MSMS	KSI290124_15A-A1+PLDG3_1521	PLDG3_A1_1521	1010.9754028320312	2	1010.47	2018.93	-0.19102	-0.00019302	0.056194	5.6782E-05	-0.13483	-0.00013624	1010.9756162772205	100.49	0.21942	100.49	100.48	100.7	0					69	18	7	0	0	0	4.9186E-21	1	28885	28885
ADEVVLLDTYVSMFGMR	17	Acetyl (Protein N-term),2 Oxidation (M)	_(Acetyl (Protein N-term))ADEVVLLDTYVSM(Oxidation (M))FGM(Oxidation (M))R_		ADEVVLLDTYVSM(1)FGM(1)R		ADEVVLLDTYVSM(65)FGM(65)R	1	0	2	0	NbE03060319.1;NbD007461.1	NbE03060319.1	NbE03060319.1	MULTI-MSMS	KSI290124_15A-A1+PLDG3_1521	PLDG3_A1_1521	674.319	3	673.985	2018.93	0.055637	3.7499E-05	-0.18611	-0.00012543	-0.13047	-8.7935e-05	673.9849813321594	100.49	0.081673	100.49	100.48	100.56	0					18	5	5	0	0	0	0.00048889	1	28894	28894
ADEVVLLDTYVSMFGMR	17	Acetyl (Protein N-term),2 Oxidation (M)	_(Acetyl (Protein N-term))ADEVVLLDTYVSM(Oxidation (M))FGM(Oxidation (M))R_		ADEVVLLDTYVSM(1)FGM(1)R		ADEVVLLDTYVSM(210)FGM(210)R	1	0	2	0	NbE03060319.1;NbD007461.1	NbE03060319.1	NbE03060319.1	MULTI-MSMS	KSI290124_15A-A1+PLDG3_1521_4ul	PLDG3_A1_1521	1010.4724731445312	2	1010.47	2018.93	-0.39687	-0.00040103	-1.0337	-0.0010446	-1.4306	-0.0014456	1010.4729830578325	100.48	0.32066	100.48	100.47	100.79	0					81	21	7	0	0	0	8.099099999999999E-22	2	31726	31726;31825
ADEVVLLDTYVSMFGMR	17	Acetyl (Protein N-term),2 Oxidation (M)	_(Acetyl (Protein N-term))ADEVVLLDTYVSM(Oxidation (M))FGM(Oxidation (M))R_		ADEVVLLDTYVSM(1)FGM(1)R		ADEVVLLDTYVSM(65)FGM(65)R	1	0	2	0	NbE03060319.1;NbD007461.1	NbE03060319.1	NbE03060319.1	MULTI-MSMS	KSI290124_15A-A1+PLDG3_1521_4ul	PLDG3_A1_1521	673.984	3	673.985	2018.93	0.11881	8.0078E-05	-1.3146	-0.000886	-1.1958	-0.00080592	673.9843734354453	100.48	0.10278	100.48	100.47	100.57	0					23	6	5	0	0	0	0.00048889	1	31730	31730
ADEVVLLDTYVSMFGMR	17	Acetyl (Protein N-term),2 Oxidation (M)	_(Acetyl (Protein N-term))ADEVVLLDTYVSM(Oxidation (M))FGM(Oxidation (M))R_		ADEVVLLDTYVSM(1)FGM(1)R		ADEVVLLDTYVSM(190)FGM(190)R	1	0	2	0	NbE03060319.1;NbD007461.1	NbE03060319.1	NbE03060319.1	MULTI-MSMS	KSI290124_16A-A1+PLDG3_G42E	PLDG3_A1_G42E	1010.9752197265625	2	1010.47	2018.93	-0.66531	-0.00067228	0.4027	0.00040692	-0.26261	-0.00026536	1010.9759925901859	100.49	0.13606	100.49	100.47	100.61	0					36	11	6	0	0	0	2.1176E-15	1	29047	29047
ADEVVLLDTYVSMFGMR	17	Acetyl (Protein N-term),2 Oxidation (M)	_(Acetyl (Protein N-term))ADEVVLLDTYVSM(Oxidation (M))FGM(Oxidation (M))R_		ADEVVLLDTYVSM(1)FGM(1)R		ADEVVLLDTYVSM(220)FGM(220)R	1	0	2	0	NbE03060319.1;NbD007461.1	NbE03060319.1	NbE03060319.1	MULTI-MSMS	KSI290124_16A-A1+PLDG3_G42E_3ul	PLDG3_A1_G42E	1010.9772338867188	2	1010.47	2018.93	0.15095	0.00015254	0.44561	0.00045028	0.59656	0.00060281	1010.4747694200621	100.54	0.2083	100.54	100.53	100.74	0					53	16	7	0	0	0	8.2146E-28	1	31419	31419
ADEVVLLDTYVSMFGMR	17	Acetyl (Protein N-term),Oxidation (M)	_(Acetyl (Protein N-term))ADEVVLLDTYVSM(Oxidation (M))FGMR_		ADEVVLLDTYVSM(0.884)FGM(0.116)R		ADEVVLLDTYVSM(8.8)FGM(-8.8)R	1	0	1	0	NbE03060319.1;NbD007461.1	NbE03060319.1	NbE03060319.1	MULTI-MSMS	KSI290124_15A-A1+PLDG3_1521	PLDG3_A1_1521	1002.9782104492188	2	1002.48	2002.94	-0.18565	-0.00018611	0.098407	9.8651E-05	-0.087248	-8.7464e-05	1002.978192084607	100.49	0.081673	100.49	100.48	100.56	0					20	5	5	0	0	0	1.5219E-09	1	28900	28900
ADEVVLLDTYVSMFGMR	17	Acetyl (Protein N-term),Oxidation (M)	_(Acetyl (Protein N-term))ADEVVLLDTYVSM(Oxidation (M))FGMR_		ADEVVLLDTYVSM(0.999)FGM(0.001)R		ADEVVLLDTYVSM(31)FGM(-31)R	1	0	1	0	NbE03060319.1;NbD007461.1	NbE03060319.1	NbE03060319.1	MULTI-MSMS	KSI290124_15A-A1+PLDG3_1521_4ul	PLDG3_A1_1521	1002.9765014648438	2	1002.48	2002.94	-0.29201	-0.00029274	-0.8364	-0.00083847	-1.1284	-0.0011312	1002.9769511629698	100.48	0.12244	100.48	100.47	100.59	0					13	7	2	0	0	0	1.3232000000000001E-20	1	31728	31728
ADEVVLLDTYVSMFGMR	17	Acetyl (Protein N-term),Oxidation (M)	_(Acetyl (Protein N-term))ADEVVLLDTYVSM(Oxidation (M))FGMR_		ADEVVLLDTYVSM(0.934)FGM(0.066)R		ADEVVLLDTYVSM(11)FGM(-11)R	1	0	1	0	NbE03060319.1;NbD007461.1	NbE03060319.1	NbE03060319.1	MULTI-MSMS	KSI290124_16A-A1+PLDG3_G42E_3ul	PLDG3_A1_G42E	1002.4761962890625	2	1002.48	2002.94	0.19706	0.00019755	0.6131	0.00061462	0.81016	0.00081217	1002.9785000850717	100.54	0.081284	100.54	100.53	100.61	0					19	5	5	0	0	0	2.34E-09	1	31436	31436
ADGEDIQPLVCDNGTGMVK	19	Acetyl (Protein N-term),Oxidation (M)	_(Acetyl (Protein N-term))ADGEDIQPLVCDNGTGM(Oxidation (M))VK_		ADGEDIQPLVCDNGTGM(1)VK		ADGEDIQPLVCDNGTGM(41)VK	1	0	1	0	NbD052248.1;NbD024063.1;NbD024598.1;NbD021173.1;NbD035508.1	NbD052248.1;NbD024598.1;NbD035508.1	NbD035508.1	MULTI-MSMS	KSI290124_13A-PLDG3_1521_4ul	PLDG3_Af1521	1038.9647216796875	2	1038.96	2075.91	-0.2771	-0.0002879	0.20063	0.00020845	-0.076475	-7.9455e-05	1038.9647803083062	73.273	0.35558	73.273	73.122	73.478	0					44	20	3	0	0	0	0.013551	1	22974	22974
ADGEDIQPLVCDNGTGMVK	19	Acetyl (Protein N-term),Oxidation (M)	_(Acetyl (Protein N-term))ADGEDIQPLVCDNGTGM(Oxidation (M))VK_		ADGEDIQPLVCDNGTGM(1)VK		ADGEDIQPLVCDNGTGM(83)VK	1	0	1	0	NbD052248.1;NbD024063.1;NbD024598.1;NbD021173.1;NbD035508.1	NbD052248.1;NbD024598.1;NbD035508.1	NbD035508.1	MULTI-MSMS	KSI290124_14A-PLDG3_G42E_6ul	PLDG3_G42E	1038.963623046875	2	1038.96	2075.91	-0.31972	-0.00033218	-0.20025	-0.00020805	-0.51997	-0.00054023	1039.4660402717234	72.852	0.39389	72.852	72.671	73.065	0					69	22	4	0	0	0	9.9889E-06	1	22777	22777
ADGFVVQTGDPEGPAEGFIDPSTEK	25	Unmodified	_ADGFVVQTGDPEGPAEGFIDPSTEK_					0	0	0	0	NbD020138.1;NbD008925.1	NbD020138.1	NbD020138.1	MULTI-MSMS	KSI290124_16A-A1+PLDG3_G42E_3ul	PLDG3_A1_G42E	855.4	3	855.066	2562.18	-0.33245	-0.00028426	0.41065	0.00035113	0.078203	6.6869E-05	855.4008620880915	80.423	0.34796	80.423	80.205	80.553	0					49	19	3	0	0	0	0.012657	2	25499	25492;25499
ADGYILEGK	9	Unmodified	_ADGYILEGK_					0	0	0	0	NbD042159.1;NbD021396.1;NbD029639.1;NbD028194.1;NbD029254.1;NbD013675.1;NbD046392.1;NbD039620.1;NbD029212.1;NbD020342.1	NbD042159.1	NbD042159.1	MULTI-MSMS	KSI290124_13A-PLDG3_1521_4ul	PLDG3_Af1521	483.25	2	483.251	964.487	0.26188	0.00012656	-0.30496	-0.00014737	-0.043077	-2.0817e-05	483.25034910363985	46.15	0.37882	46.15	45.942	46.321	0					32	19	2	0	0	0	0.018994	1	12981	12981
ADGYILEGK	9	Unmodified	_ADGYILEGK_					0	0	0	0	NbD042159.1;NbD021396.1;NbD029639.1;NbD028194.1;NbD029254.1;NbD013675.1;NbD046392.1;NbD039620.1;NbD029212.1;NbD020342.1	NbD042159.1	NbD042159.1	MULTI-MSMS	KSI290124_14A-PLDG3_G42E_6ul	PLDG3_G42E	483.25054931640625	2	483.251	964.487	0.031828	1.5381E-05	-1.5872	-0.00076703	-1.5554	-0.00075165	483.25051443392715	45.657	0.66286	45.657	45.268	45.931	0					87	34	4	0	0	0	0.036718	1	12843	12843
ADGYILEGK	9	Unmodified	_ADGYILEGK_					0	0	0	0	NbD042159.1;NbD021396.1;NbD029639.1;NbD028194.1;NbD029254.1;NbD013675.1;NbD046392.1;NbD039620.1;NbD029212.1;NbD020342.1	NbD042159.1	NbD042159.1	MULTI-MSMS	KSI290124_15A-A1+PLDG3_1521_4ul	PLDG3_A1_1521	483.2503967285156	2	483.251	964.487	0.088999	4.3009E-05	-0.56366	-0.00027239	-0.47466	-0.00022938	483.25051734678647	45.927	0.56985	45.927	45.598	46.167	0					77	30	4	0	0	0	0.013637	1	12989	12989
ADGYILEGK	9	Unmodified	_ADGYILEGK_					0	0	0	0	NbD042159.1;NbD021396.1;NbD029639.1;NbD028194.1;NbD029254.1;NbD013675.1;NbD046392.1;NbD039620.1;NbD029212.1;NbD020342.1	NbD042159.1	NbD042159.1	MULTI-MSMS	KSI290124_16A-A1+PLDG3_G42E	PLDG3_A1_G42E	483.2505187988281	2	483.251	964.487	0.22961	0.00011096	-0.36547	-0.00017661	-0.13585	-6.5652e-05	483.2503877630335	46.086	0.4798	46.086	45.927	46.406	0					82	27	5	0	0	0	0.021764	1	13010	13010
ADGYILEGK	9	Unmodified	_ADGYILEGK_					0	0	0	0	NbD042159.1;NbD021396.1;NbD029639.1;NbD028194.1;NbD029254.1;NbD013675.1;NbD046392.1;NbD039620.1;NbD029212.1;NbD020342.1	NbD042159.1	NbD042159.1	MULTI-MSMS	KSI290124_16A-A1+PLDG3_G42E_3ul	PLDG3_A1_G42E	483.2504577636719	2	483.251	964.487	0.221	0.0001068	-0.059049	-2.8536e-05	0.16195	7.8262E-05	483.25039538731784	46.353	0.35968	46.353	46.183	46.542	0					57	18	5	0	0	0	0.017721	1	12985	12985
ADGYILEGK	9	Unmodified	_ADGYILEGK_					0	0	0	0	NbD042159.1;NbD021396.1;NbD029639.1;NbD028194.1;NbD029254.1;NbD013675.1;NbD046392.1;NbD039620.1;NbD029212.1;NbD020342.1	NbD042159.1	NbD042159.1	MSMS	KSI290124_13A-PLDG3_1521	PLDG3_Af1521	483.2503662109375	2	483.251	964.487	NaN	NaN	NaN	NaN	NaN	NaN	NaN	46.121	1	46.121	45.621	46.621	0								0	0	0	0.051571	1	12643	12643
ADLNVPLDDNFNITDDTR	18	Unmodified	_ADLNVPLDDNFNITDDTR_					0	0	0	0	NbD032652.1	NbD032652.1	NbD032652.1	MULTI-MSMS	KSI290124_15A-A1+PLDG3_1521_4ul	PLDG3_A1_1521	1024.4832763671875	2	1024.48	2046.95	-0.41299	-0.00042311	0.89673	0.00091868	0.48374	0.00049558	1024.9841666758007	80.861	0.22849	80.861	80.714	80.943	0					25	11	3	0	0	0	0.00048823	1	25619	25619
ADLNVPLDDNFNITDDTR	18	Unmodified	_ADLNVPLDDNFNITDDTR_					0	0	0	0	NbD032652.1	NbD032652.1	NbD032652.1	MULTI-MSMS	KSI290124_16A-A1+PLDG3_G42E_3ul	PLDG3_A1_G42E	1024.984130859375	2	1024.48	2046.95	-0.31853	-0.00032633	0.15582	0.00015964	-0.16271	-0.00016669	1024.9835901010051	81.288	0.30182	81.288	81.1	81.402	0					43	16	3	0	0	0	0.0020524	1	25772	25772
ADLNVPLDDNQNITDDTR	18	Unmodified	_ADLNVPLDDNQNITDDTR_					0	0	0	0	NbE03061757.1	NbE03061757.1	NbE03061757.1	MULTI-MSMS	KSI290124_13A-PLDG3_1521_4ul	PLDG3_Af1521	1014.9766235351562	2	1014.98	2027.94	-0.14976	-0.000152	-0.5062	-0.00051378	-0.65596	-0.00066578	1015.4780657484004	65.178	0.43298	65.178	64.996	65.429	0					80	24	4	0	0	0	3.8927E-23	2	19992	19973;19992
ADLNVPLDDNQNITDDTR	18	Unmodified	_ADLNVPLDDNQNITDDTR_					0	0	0	0	NbE03061757.1	NbE03061757.1	NbE03061757.1	MULTI-MSMS	KSI290124_13A-PLDG3_1521_4ul	PLDG3_Af1521	676.9866333007812	3	676.987	2027.94	0.30927	0.00020937	-0.48108	-0.00032568	-0.17181	-0.00011632	677.3211426983066	65.122	0.31985	65.122	64.996	65.316	0					39	18	3	0	0	0	2.1603E-12	1	19985	19985
ADLNVPLDDNQNITDDTR	18	Unmodified	_ADLNVPLDDNQNITDDTR_					0	0	0	0	NbE03061757.1	NbE03061757.1	NbE03061757.1	MULTI-MSMS	KSI290124_14A-PLDG3_G42E	PLDG3_G42E	1014.9769287109375	2	1014.98	2027.94	-0.32686	-0.00033176	-0.0043989	-4.4648e-06	-0.33126	-0.00033622	1014.9770572256618	65.105	0.50492	65.105	64.892	65.397	0					167	44	5	0	0	0	1.8685E-05	1	19155	19155
ADLNVPLDDNQNITDDTR	18	Unmodified	_ADLNVPLDDNQNITDDTR_					0	0	0	0	NbE03061757.1	NbE03061757.1	NbE03061757.1	MULTI-MSMS	KSI290124_14A-PLDG3_G42E	PLDG3_G42E	676.9871215820312	3	676.987	2027.94	0.097334	6.5894E-05	-0.055839	-3.7802e-05	0.041496	2.8092E-05	676.9870785274808	65.086	0.42394	65.086	64.917	65.341	0					104	36	4	0	0	0	0.00059725	1	19163	19163
ADLNVPLDDNQNITDDTR	18	Unmodified	_ADLNVPLDDNQNITDDTR_					0	0	0	0	NbE03061757.1	NbE03061757.1	NbE03061757.1	MULTI-MSMS	KSI290124_14A-PLDG3_G42E_6ul	PLDG3_G42E	1014.9763793945312	2	1014.98	2027.94	-0.6487	-0.00065841	0.10709	0.00010869	-0.54161	-0.00054972	1015.4787431321907	64.708	0.56232	64.708	64.512	65.075	0					111	29	5	0	0	0	6.5305E-15	1	19822	19822
ADLNVPLDDNQNITDDTR	18	Unmodified	_ADLNVPLDDNQNITDDTR_					0	0	0	0	NbE03061757.1	NbE03061757.1	NbE03061757.1	MULTI-MSMS	KSI290124_14A-PLDG3_G42E_6ul	PLDG3_G42E	677.322	3	676.987	2027.94	-0.43796	-0.00029649	0.36031	0.00024392	-0.077652	-5.2569e-05	677.3217831026616	64.749	0.44971	64.749	64.512	64.962	0					69	23	4	0	0	0	2.828E-18	2	19831	19831;19836
ADLNVPLDDNQNITDDTR	18	Unmodified	_ADLNVPLDDNQNITDDTR_					0	0	0	0	NbE03061757.1	NbE03061757.1	NbE03061757.1	MULTI-MSMS	KSI290124_15A-A1+PLDG3_1521	PLDG3_A1_1521	1015.979248046875	2	1014.98	2027.94	-0.12035	-0.00012215	-0.35531	-0.00036064	-0.47566	-0.00048279	1015.4781327930926	65.034	0.41451	65.034	64.834	65.248	0					72	22	4	0	0	0	0.0025049	1	19703	19703
ADLNVPLDDNQNITDDTR	18	Unmodified	_ADLNVPLDDNQNITDDTR_					0	0	0	0	NbE03061757.1	NbE03061757.1	NbE03061757.1	MULTI-MSMS	KSI290124_15A-A1+PLDG3_1521	PLDG3_A1_1521	677.3215942382812	3	676.987	2027.94	-0.011122	-7.5294e-06	-0.053563	-3.6262e-05	-0.064685	-4.3791e-05	676.9869844304724	65.042	0.34386	65.042	64.853	65.197	0					35	18	3	0	0	0	5.9831E-08	1	19728	19728
ADLNVPLDDNQNITDDTR	18	Unmodified	_ADLNVPLDDNQNITDDTR_					0	0	0	0	NbE03061757.1	NbE03061757.1	NbE03061757.1	MULTI-MSMS	KSI290124_15A-A1+PLDG3_1521_4ul	PLDG3_A1_1521	1014.9757690429688	2	1014.98	2027.94	-0.39241	-0.00039829	0.022825	2.3167E-05	-0.36958	-0.00037512	1015.4785343392126	65.29	0.43122	65.29	65.095	65.526	0					67	22	4	0	0	0	2.7852E-14	1	20161	20161
ADLNVPLDDNQNITDDTR	18	Unmodified	_ADLNVPLDDNQNITDDTR_					0	0	0	0	NbE03061757.1	NbE03061757.1	NbE03061757.1	MULTI-MSMS	KSI290124_15A-A1+PLDG3_1521_4ul	PLDG3_A1_1521	677.3219604492188	3	676.987	2027.94	0.0043803	2.9654E-06	-0.040729	-2.7573e-05	-0.036348	-2.4607e-05	676.987	65.256	0.35629	65.256	65.132	65.488	0					40	18	3	0	0	0	7.8095E-13	1	20188	20188
ADLNVPLDDNQNITDDTR	18	Unmodified	_ADLNVPLDDNQNITDDTR_					0	0	0	0	NbE03061757.1	NbE03061757.1	NbE03061757.1	MULTI-MSMS	KSI290124_16A-A1+PLDG3_G42E	PLDG3_A1_G42E	1014.9769287109375	2	1014.98	2027.94	-0.1231	-0.00012494	-0.28802	-0.00029233	-0.41112	-0.00041728	1014.9768371695897	65.108	0.42992	65.108	64.96	65.39	0					81	22	5	0	0	0	2.8679E-11	2	19947	19942;19947
ADLNVPLDDNQNITDDTR	18	Unmodified	_ADLNVPLDDNQNITDDTR_					0	0	0	0	NbE03061757.1	NbE03061757.1	NbE03061757.1	MULTI-MSMS	KSI290124_16A-A1+PLDG3_G42E	PLDG3_A1_G42E	676.9873657226562	3	676.987	2027.94	0.14334	9.7041E-05	-0.13534	-9.162e-05	0.0080081	5.4214E-06	676.9870646987912	65.093	0.28203	65.093	65.017	65.299	0					24	14	2	0	0	0	5.3015E-08	1	19962	19962
ADLNVPLDDNQNITDDTR	18	Unmodified	_ADLNVPLDDNQNITDDTR_					0	0	0	0	NbE03061757.1	NbE03061757.1	NbE03061757.1	MULTI-MSMS	KSI290124_16A-A1+PLDG3_G42E_3ul	PLDG3_A1_G42E	1014.98	2	1014.98	2027.94	-0.13951	-0.0001416	-0.26504	-0.000269	-0.40454	-0.0004106	1014.9767115989495	65.603	0.42943	65.603	65.446	65.876	0					67	22	4	0	0	0	2.4493E-30	1	20089	20089
ADLNVPLDDNQNITDDTR	18	Unmodified	_ADLNVPLDDNQNITDDTR_					0	0	0	0	NbE03061757.1	NbE03061757.1	NbE03061757.1	MULTI-MSMS	KSI290124_16A-A1+PLDG3_G42E_3ul	PLDG3_A1_G42E	677.3221435546875	3	676.987	2027.94	0.12857	8.7039E-05	0.092142	6.2379E-05	0.22071	0.00014942	677.3216420949406	65.573	0.3539	65.573	65.446	65.8	0					43	18	3	0	0	0	2.2589E-14	1	20110	20110
ADLNVPLDDNQNITDDTR	18	Unmodified	_ADLNVPLDDNQNITDDTR_					0	0	0	0	NbE03061757.1	NbE03061757.1	NbE03061757.1	MULTI-MSMS	KSI290124_13A-PLDG3_1521	PLDG3_Af1521	1014.98	2	1014.98	2027.94	-0.25712	-0.00026098	-0.12085	-0.00012266	-0.37798	-0.00038364	1014.9769035380298	65.027	0.43544	65.027	64.842	65.277	0					72	23	4	0	0	0	1.0038E-07	1	19397	19397
ADLNVPLDDNQNITDDTR	18	Unmodified	_ADLNVPLDDNQNITDDTR_					0	0	0	0	NbE03061757.1	NbE03061757.1	NbE03061757.1	MULTI-MSMS	KSI290124_13A-PLDG3_1521	PLDG3_Af1521	676.9869384765625	3	676.987	2027.94	0.13023	8.8165E-05	-0.29128	-0.00019719	-0.16105	-0.00010903	677.3214300761225	65.008	0.37306	65.008	64.88	65.253	0					43	19	3	0	0	0	8.5949E-12	1	19413	19413
ADLNVPLDDSQNITDDTR	18	Unmodified	_ADLNVPLDDSQNITDDTR_					0	0	0	0	NbE03057227.1;NbD018501.1	NbE03057227.1	NbE03057227.1	MULTI-MSMS	KSI290124_13A-PLDG3_1521_4ul	PLDG3_Af1521	1001.47	2	1001.47	2000.93	-0.26879	-0.00026919	0.21018	0.00021049	-0.058613	-5.8699e-05	1001.4717804435624	66.612	0.58482	66.612	66.376	66.96	0					128	30	6	0	0	0	4.1397E-05	1	20497	20497
ADLNVPLDDSQNITDDTR	18	Unmodified	_ADLNVPLDDSQNITDDTR_					0	0	0	0	NbE03057227.1;NbD018501.1	NbE03057227.1	NbE03057227.1	MULTI-MSMS	KSI290124_13A-PLDG3_1521_4ul	PLDG3_Af1521	667.9838256835938	3	667.984	2000.93	0.31506	0.00021046	0.14371	9.5998E-05	0.45878	0.00030646	667.984	66.599	0.41322	66.599	66.395	66.808	0					80	21	5	0	0	0	0.00041299	1	20518	20518
ADLNVPLDDSQNITDDTR	18	Unmodified	_ADLNVPLDDSQNITDDTR_					0	0	0	0	NbE03057227.1;NbD018501.1	NbE03057227.1	NbE03057227.1	MULTI-MSMS	KSI290124_14A-PLDG3_G42E_6ul	PLDG3_G42E	1001.9727783203125	2	1001.47	2000.93	-0.030212	-3.0256e-05	-0.094619	-9.4759e-05	-0.12483	-0.00012502	1001.972966876401	66.229	0.72684	66.229	65.947	66.673	0					157	38	6	0	0	0	4.1397E-05	1	20349	20349
ADLNVPLDDSQNITDDTR	18	Unmodified	_ADLNVPLDDSQNITDDTR_					0	0	0	0	NbE03057227.1;NbD018501.1	NbE03057227.1	NbE03057227.1	MULTI-MSMS	KSI290124_14A-PLDG3_G42E_6ul	PLDG3_G42E	668.318	3	667.984	2000.93	0.45294	0.00030256	-0.034943	-2.3341e-05	0.418	0.00027921	668.3177647957954	66.206	0.50043	66.206	65.984	66.484	0					100	26	5	0	0	0	0.0010782	1	20369	20369
ADLNVPLDDSQNITDDTR	18	Unmodified	_ADLNVPLDDSQNITDDTR_					0	0	0	0	NbE03057227.1;NbD018501.1	NbE03057227.1	NbE03057227.1	MULTI-MSMS	KSI290124_15A-A1+PLDG3_1521	PLDG3_A1_1521	1001.973388671875	2	1001.47	2000.93	-0.34455	-0.00034505	0.27117	0.00027157	-0.073378	-7.3486e-05	1001.9732821437565	66.569	0.47385	66.569	66.346	66.82	0					98	26	5	0	0	0	0.0011444	1	20234	20234
ADLNVPLDDSQNITDDTR	18	Unmodified	_ADLNVPLDDSQNITDDTR_					0	0	0	0	NbE03057227.1;NbD018501.1	NbE03057227.1	NbE03057227.1	MULTI-MSMS	KSI290124_15A-A1+PLDG3_1521	PLDG3_A1_1521	668.3184204101562	3	667.984	2000.93	0.20352	0.00013595	0.17716	0.00011834	0.38067	0.00025428	667.9836705215954	66.538	0.29553	66.538	66.414	66.71	0					52	16	4	0	0	0	0.022283	1	20264	20264
ADLNVPLDDSQNITDDTR	18	Unmodified	_ADLNVPLDDSQNITDDTR_					0	0	0	0	NbE03057227.1;NbD018501.1	NbE03057227.1	NbE03057227.1	MULTI-MSMS	KSI290124_15A-A1+PLDG3_1521_4ul	PLDG3_A1_1521	1001.9732055664062	2	1001.47	2000.93	-0.45443	-0.0004551	0.38625	0.00038682	-0.068176	-6.8276e-05	1001.472017807086	66.808	0.41679	66.808	66.626	67.043	0					82	21	5	0	0	0	1.0621E-11	1	20722	20722
ADLNVPLDDSQNITDDTR	18	Unmodified	_ADLNVPLDDSQNITDDTR_					0	0	0	0	NbE03057227.1;NbD018501.1	NbE03057227.1	NbE03057227.1	MULTI-MSMS	KSI290124_15A-A1+PLDG3_1521_4ul	PLDG3_A1_1521	668.3172607421875	3	667.984	2000.93	0.086297	5.7645E-05	0.33848	0.0002261	0.42478	0.00028375	667.9836953559214	66.834	0.34078	66.834	66.664	67.005	0					49	17	4	0	0	0	0.00024199	1	20765	20765
ADLNVPLDDSQNITDDTR	18	Unmodified	_ADLNVPLDDSQNITDDTR_					0	0	0	0	NbE03057227.1;NbD018501.1	NbE03057227.1	NbE03057227.1	MULTI-MSMS	KSI290124_16A-A1+PLDG3_G42E	PLDG3_A1_G42E	1001.9735717773438	2	1001.47	2000.93	-0.3512	-0.00035171	0.2848	0.00028522	-0.066395	-6.6492e-05	1001.9733319138516	66.643	0.55524	66.643	66.4	66.955	0					118	31	5	0	0	0	0.0022397	1	20467	20467
ADLNVPLDDSQNITDDTR	18	Unmodified	_ADLNVPLDDSQNITDDTR_					0	0	0	0	NbE03057227.1;NbD018501.1	NbE03057227.1	NbE03057227.1	MULTI-MSMS	KSI290124_16A-A1+PLDG3_G42E_3ul	PLDG3_A1_G42E	1001.471435546875	2	1001.47	2000.93	-0.10169	-0.00010183	0.037175	3.723E-05	-0.06451	-6.4605e-05	1001.4715816028672	67.108	0.53873	67.108	66.878	67.417	0					107	28	5	0	0	0	1.1661E-07	1	20625	20625
ADLNVPLDDSQNITDDTR	18	Unmodified	_ADLNVPLDDSQNITDDTR_					0	0	0	0	NbE03057227.1;NbD018501.1	NbE03057227.1	NbE03057227.1	MULTI-MSMS	KSI290124_16A-A1+PLDG3_G42E_3ul	PLDG3_A1_G42E	668.3173217773438	3	667.984	2000.93	0.2642	0.00017648	0.10407	6.952E-05	0.36828	0.000246	667.984	67.096	0.42628	67.096	66.897	67.324	0					61	22	4	0	0	0	2.2442E-06	1	20643	20643
ADLNVPLDDSQNITDDTR	18	Unmodified	_ADLNVPLDDSQNITDDTR_					0	0	0	0	NbE03057227.1;NbD018501.1	NbE03057227.1	NbE03057227.1	MULTI-MSMS	KSI290124_13A-PLDG3_1521	PLDG3_Af1521	1001.9730224609375	2	1001.47	2000.93	-0.21992	-0.00022024	0.21088	0.00021119	-0.0090402	-9.0535e-06	1001.4717656590667	66.508	0.51914	66.508	66.297	66.816	0					196	46	6	0	0	0	0.046713	1	19889	19889
ADLVNNLGTIAR	12	Unmodified	_ADLVNNLGTIAR_					0	0	0	0	NbD046535.1;NbD030896.1;NbD003943.1;NbE44071578.1;NbD030459.1;NbE05065370.1;NbD050231.1;NbD013054.1;NbD022473.1;NbD037404.1	NbD046535.1	NbD046535.1	MULTI-MSMS	KSI290124_15A-A1+PLDG3_1521	PLDG3_A1_1521	628.851	2	628.852	1255.69	0.2057	0.00012935	-0.22173	-0.00013944	-0.016032	-1.0082e-05	628.8514299452354	62.647	0.26183	62.647	62.508	62.77	0					19	13	2	0	0	0	0.0042668	1	18857	18857
ADLVNNLGTIAR	12	Unmodified	_ADLVNNLGTIAR_					0	0	0	0	NbD046535.1;NbD030896.1;NbD003943.1;NbE44071578.1;NbD030459.1;NbE05065370.1;NbD050231.1;NbD013054.1;NbD022473.1;NbD037404.1	NbD046535.1	NbD046535.1	MULTI-MSMS	KSI290124_15A-A1+PLDG3_1521_4ul	PLDG3_A1_1521	628.8516235351562	2	628.852	1255.69	-0.080686	-5.0739e-05	0.073922	4.6486E-05	-0.0067637	-4.2534e-06	628.8515045022027	62.796	0.224	62.796	62.62	62.844	0					20	11	2	0	0	0	9.9452E-05	1	19264	19264
ADLVNNLGTIAR	12	Unmodified	_ADLVNNLGTIAR_					0	0	0	0	NbD046535.1;NbD030896.1;NbD003943.1;NbE44071578.1;NbD030459.1;NbE05065370.1;NbD050231.1;NbD013054.1;NbD022473.1;NbD037404.1	NbD046535.1	NbD046535.1	MULTI-MSMS	KSI290124_16A-A1+PLDG3_G42E	PLDG3_A1_G42E	628.852	2	628.852	1255.69	-0.35239	-0.0002216	0.54898	0.00034523	0.1966	0.00012363	628.8518268555299	62.598	0.24488	62.598	62.46	62.704	0					20	12	2	0	0	0	0.00017608	1	19043	19043
ADLVNNLGTIAR	12	Unmodified	_ADLVNNLGTIAR_					0	0	0	0	NbD046535.1;NbD030896.1;NbD003943.1;NbE44071578.1;NbD030459.1;NbE05065370.1;NbD050231.1;NbD013054.1;NbD022473.1;NbD037404.1	NbD046535.1	NbD046535.1	MULTI-MSMS	KSI290124_16A-A1+PLDG3_G42E_3ul	PLDG3_A1_G42E	628.852	2	628.852	1255.69	-0.052867	-3.3245e-05	0.30653	0.00019276	0.25367	0.00015952	628.8516735708788	63.078	0.28059	63.078	62.952	63.233	0					22	14	2	0	0	0	6.0837E-07	1	19183	19183
ADQAEEIAAK	10	Unmodified	_ADQAEEIAAK_					0	0	0	0	NbE05063826.1;NbD007729.1;NbD052196.1	NbE05063826.1	NbE05063826.1	MULTI-MSMS	KSI290124_14A-PLDG3_G42E	PLDG3_G42E	523.2620239257812	2	523.262	1044.51	0.25241	0.00013208	0.24788	0.00012971	0.50029	0.00026178	523.2617223847608	29.936	0.34667	29.936	29.833	30.18	0					33	17	3	0	0	0	0.0040313	1	6796	6796
ADQAEEIAAK	10	Unmodified	_ADQAEEIAAK_					0	0	0	0	NbE05063826.1;NbD007729.1;NbD052196.1	NbE05063826.1	NbE05063826.1	MULTI-MSMS	KSI290124_14A-PLDG3_G42E_6ul	PLDG3_G42E	523.2617797851562	2	523.262	1044.51	0.11828	6.1894E-05	-0.071121	-3.7215e-05	0.047163	2.4678E-05	523.2615174727625	30.363	0.37159	30.363	30.262	30.634	0					36	19	3	0	0	0	0.004793	1	7161	7161
ADQAEEIAAK	10	Unmodified	_ADQAEEIAAK_					0	0	0	0	NbE05063826.1;NbD007729.1;NbD052196.1	NbE05063826.1	NbE05063826.1	MULTI-MSMS	KSI290124_16A-A1+PLDG3_G42E	PLDG3_A1_G42E	523.2618408203125	2	523.262	1044.51	0.079692	4.17E-05	0.34548	0.00018078	0.42518	0.00022248	523.2617240055171	29.979	0.40204	29.979	29.743	30.145	0					32	20	2	0	0	0	0.012471	1	7070	7070
ADQAEEIAAK	10	Unmodified	_ADQAEEIAAK_					0	0	0	0	NbE05063826.1;NbD007729.1;NbD052196.1	NbE05063826.1	NbE05063826.1	MULTI-MSMS	KSI290124_13A-PLDG3_1521	PLDG3_Af1521	523.2616577148438	2	523.262	1044.51	0.14471	7.5719E-05	0.19087	9.9875E-05	0.33557	0.00017559	523.2616918270012	29.846	0.34651	29.846	29.706	30.053	0					26	17	2	0	0	0	0.031806	1	6751	6751
ADSATPFKK	9	Acetyl (Protein N-term)	_(Acetyl (Protein N-term))ADSATPFKK_					1	0	0	1	NbD025899.1	NbD025899.1	NbD025899.1	MSMS	KSI290124_14A-PLDG3_G42E	PLDG3_G42E	503.7637939453125	2	503.764	1005.51	NaN	NaN	NaN	NaN	NaN	NaN	NaN	39.161	1	39.161	38.661	39.661	0								0	0	0	0.029635	1	10139	10139
ADSATPFKK	9	Acetyl (Protein N-term)	_(Acetyl (Protein N-term))ADSATPFKK_					1	0	0	1	NbD025899.1	NbD025899.1	NbD025899.1	MULTI-MSMS	KSI290124_16A-A1+PLDG3_G42E_3ul	PLDG3_A1_G42E	503.7638244628906	2	503.764	1005.51	-0.33392	-0.00016822	0.26891	0.00013547	-0.065009	-3.2749e-05	503.76383464916904	39.206	0.2648	39.206	39.128	39.392	0					19	13	2	0	0	0	0.00093537	1	10346	10346
ADTLTDEINFLR	12	Unmodified	_ADTLTDEINFLR_					0	0	0	0	CON__P02538;CON__P48668;CON__P04259	CON__P02538;CON__P48668	CON__P48668	MULTI-MSMS	KSI290124_13A-PLDG3_1521_4ul	PLDG3_Af1521	704.3600463867188	2	704.359	1406.7	-0.011379	-8.0152e-06	0.46304	0.00032615	0.45166	0.00031813	704.36	82.075	0.56282	82.075	81.85	82.413	0					148	61	3	0	0	0	0.020708	1	25852	25852
ADTLTDEINFLR	12	Unmodified	_ADTLTDEINFLR_					0	0	0	0	CON__P02538;CON__P48668;CON__P04259	CON__P02538;CON__P48668	CON__P48668	MULTI-MSMS	KSI290124_15A-A1+PLDG3_1521	PLDG3_A1_1521	704.3598022460938	2	704.359	1406.7	0.040183	2.8303E-05	0.22556	0.00015887	0.26574	0.00018718	704.3595140737727	81.943	0.40055	81.943	81.754	82.155	0					105	35	4	0	0	0	0.026038	1	25214	25214
ADTLTDEINFLR	12	Unmodified	_ADTLTDEINFLR_					0	0	0	0	CON__P02538;CON__P48668;CON__P04259	CON__P02538;CON__P48668	CON__P48668	MULTI-MSMS	KSI290124_15A-A1+PLDG3_1521_4ul	PLDG3_A1_1521	704.3594970703125	2	704.359	1406.7	0.16551	0.00011658	0.25567	0.00018008	0.42118	0.00029666	704.3594808918742	82.095	0.56269	82.095	81.801	82.364	0					70	26	4	0	0	0	2.7992E-17	1	25953	25953
ADTLTDEINFLR	12	Unmodified	_ADTLTDEINFLR_					0	0	0	0	CON__P02538;CON__P48668;CON__P04259	CON__P02538;CON__P48668	CON__P48668	MULTI-MSMS	KSI290124_16A-A1+PLDG3_G42E_3ul	PLDG3_A1_G42E	704.3597412109375	2	704.359	1406.7	0.20203	0.0001423	0.18052	0.00012715	0.38255	0.00026946	704.3594871052595	82.533	0.54363	82.533	82.292	82.835	0					82	30	4	0	0	0	0.0053538	1	26188	26188
ADVEGADVAAGQPK	14	Acetyl (Protein N-term)	_(Acetyl (Protein N-term))ADVEGADVAAGQPK_					1	0	0	0	NbD020850.1	NbD020850.1	NbD020850.1	MULTI-MSMS	KSI290124_13A-PLDG3_1521_4ul	PLDG3_Af1521	685.333	2	685.333	1368.65	0.27083	0.00018561	-0.42302	-0.00028991	-0.15219	-0.0001043	685.3329462312663	54.978	0.52638	54.978	54.681	55.208	0					44	27	2	0	0	0	0.00073807	1	16276	16276
ADVEGADVAAGQPK	14	Acetyl (Protein N-term)	_(Acetyl (Protein N-term))ADVEGADVAAGQPK_					1	0	0	0	NbD020850.1	NbD020850.1	NbD020850.1	MULTI-MSMS	KSI290124_14A-PLDG3_G42E	PLDG3_G42E	685.3333740234375	2	685.333	1368.65	0.014531	9.9588E-06	-0.1738	-0.00011911	-0.15927	-0.00010915	685.3331848194258	55.021	0.47178	55.021	54.822	55.293	0					59	27	3	0	0	0	0.017173	1	15818	15818
ADVEGADVAAGQPK	14	Acetyl (Protein N-term)	_(Acetyl (Protein N-term))ADVEGADVAAGQPK_					1	0	0	0	NbD020850.1	NbD020850.1	NbD020850.1	MULTI-MSMS	KSI290124_14A-PLDG3_G42E_6ul	PLDG3_G42E	685.3331298828125	2	685.333	1368.65	-0.012287	-8.4204e-06	-0.25373	-0.00017389	-0.26602	-0.00018231	685.3331261157754	54.614	0.63089	54.614	54.325	54.956	0					78	33	4	0	0	0	0.00060279	2	16151	16151;16205
ADVEGADVAAGQPK	14	Acetyl (Protein N-term)	_(Acetyl (Protein N-term))ADVEGADVAAGQPK_					1	0	0	0	NbD020850.1	NbD020850.1	NbD020850.1	MULTI-MSMS	KSI290124_15A-A1+PLDG3_1521	PLDG3_A1_1521	685.333	2	685.333	1368.65	-0.037806	-2.591e-05	-0.816	-0.00055923	-0.8538	-0.00058514	685.3330231908714	55.005	0.43991	55.005	54.785	55.225	0					54	24	3	0	0	0	0.00071511	1	16094	16094
ADVEGADVAAGQPK	14	Acetyl (Protein N-term)	_(Acetyl (Protein N-term))ADVEGADVAAGQPK_					1	0	0	0	NbD020850.1	NbD020850.1	NbD020850.1	MULTI-MSMS	KSI290124_15A-A1+PLDG3_1521_4ul	PLDG3_A1_1521	685.3328247070312	2	685.333	1368.65	-0.02411	-1.6524e-05	-1.0531	-0.00072174	-1.0772	-0.00073826	685.3330314856757	55.201	0.45243	55.201	54.936	55.388	0					43	23	3	0	0	0	0.00079161	1	16483	16483
ADVEGADVAAGQPK	14	Acetyl (Protein N-term)	_(Acetyl (Protein N-term))ADVEGADVAAGQPK_					1	0	0	0	NbD020850.1	NbD020850.1	NbD020850.1	MULTI-MSMS	KSI290124_16A-A1+PLDG3_G42E	PLDG3_A1_G42E	685.3334350585938	2	685.333	1368.65	-0.077413	-5.3054e-05	-0.017162	-1.1761e-05	-0.094575	-6.4815e-05	685.3332691817243	55.014	0.46046	55.014	54.786	55.246	0					42	24	2	0	0	0	0.00073423	1	16265	16265
ADVEGADVAAGQPK	14	Acetyl (Protein N-term)	_(Acetyl (Protein N-term))ADVEGADVAAGQPK_					1	0	0	0	NbD020850.1	NbD020850.1	NbD020850.1	MULTI-MSMS	KSI290124_16A-A1+PLDG3_G42E_3ul	PLDG3_A1_G42E	685.3330688476562	2	685.333	1368.65	0.24634	0.00016883	-0.16946	-0.00011614	0.07688	5.2689E-05	685.3329939397136	55.438	0.43584	55.438	55.175	55.611	0					46	22	3	0	0	0	0.00039316	1	16345	16345
ADVEGADVAAGQPK	14	Acetyl (Protein N-term)	_(Acetyl (Protein N-term))ADVEGADVAAGQPK_					1	0	0	0	NbD020850.1	NbD020850.1	NbD020850.1	MULTI-MSMS	KSI290124_13A-PLDG3_1521	PLDG3_Af1521	685.3334350585938	2	685.333	1368.65	-0.056594	-3.8786e-05	-0.046413	-3.1809e-05	-0.10301	-7.0594e-05	685.3331579449045	54.991	0.41586	54.991	54.777	55.193	0					56	23	3	0	0	0	0.042796	1	15867	15867
AEAESLYQSK	10	Unmodified	_AEAESLYQSK_					0	0	0	0	CON__P04264	CON__P04264	CON__P04264	MULTI-MSMS	KSI290124_13A-PLDG3_1521_4ul	PLDG3_Af1521	563.2749633789062	2	563.275	1124.53	0.19723	0.00011109	-0.065792	-3.7059e-05	0.13144	7.4034E-05	563.2747694420608	35.664	0.41502	35.664	35.386	35.801	0					73	21	5	0	0	0	5.4432E-07	1	9047	9047
AEAESLYQSK	10	Unmodified	_AEAESLYQSK_					0	0	0	0	CON__P04264	CON__P04264	CON__P04264	MULTI-MSMS	KSI290124_14A-PLDG3_G42E	PLDG3_G42E	563.2747802734375	2	563.275	1124.53	-0.039781	-2.2407e-05	0.12491	7.0358E-05	0.085128	4.7951E-05	563.2748115518654	35.767	0.42086	35.767	35.515	35.936	0					70	23	4	0	0	0	0.002322	1	8844	8844
AEAESLYQSK	10	Unmodified	_AEAESLYQSK_					0	0	0	0	CON__P04264	CON__P04264	CON__P04264	MULTI-MSMS	KSI290124_14A-PLDG3_G42E_6ul	PLDG3_G42E	563.2749633789062	2	563.275	1124.53	-0.048794	-2.7485e-05	0.20548	0.00011574	0.15669	8.8259E-05	563.2748937593203	35.655	0.35391	35.655	35.449	35.803	0					54	18	4	0	0	0	2.8326E-12	1	9081	9081
AEAESLYQSK	10	Unmodified	_AEAESLYQSK_					0	0	0	0	CON__P04264	CON__P04264	CON__P04264	MULTI-MSMS	KSI290124_15A-A1+PLDG3_1521	PLDG3_A1_1521	563.2748413085938	2	563.275	1124.53	-0.028479	-1.6041e-05	-0.51617	-0.00029074	-0.54464	-0.00030678	563.2747791161177	35.593	0.50917	35.593	35.394	35.904	0					81	27	5	0	0	0	0.00054348	2	8953	8953;9072
AEAESLYQSK	10	Unmodified	_AEAESLYQSK_					0	0	0	0	CON__P04264	CON__P04264	CON__P04264	MULTI-MSMS	KSI290124_15A-A1+PLDG3_1521_4ul	PLDG3_A1_1521	563.2747192382812	2	563.275	1124.53	0.024906	1.4029E-05	-0.81119	-0.00045692	-0.78628	-0.00044289	563.2747066502812	35.514	0.54672	35.514	35.112	35.659	0					86	29	4	0	0	0	9.4117E-12	2	9080	9046;9080
AEAESLYQSK	10	Unmodified	_AEAESLYQSK_					0	0	0	0	CON__P04264	CON__P04264	CON__P04264	MULTI-MSMS	KSI290124_16A-A1+PLDG3_G42E	PLDG3_A1_G42E	563.2748413085938	2	563.275	1124.53	0.072103	4.0614E-05	-0.1232	-6.9394e-05	-0.051095	-2.878e-05	563.2748133163476	35.586	0.41714	35.586	35.307	35.724	0					56	21	4	0	0	0	1.1293E-08	1	9125	9125
AEAESLYQSK	10	Unmodified	_AEAESLYQSK_					0	0	0	0	CON__P04264	CON__P04264	CON__P04264	MULTI-MSMS	KSI290124_16A-A1+PLDG3_G42E_3ul	PLDG3_A1_G42E	563.2750244140625	2	563.275	1124.53	0.067086	3.7788E-05	-0.20078	-0.0001131	-0.1337	-7.5308e-05	563.2747993837306	35.822	0.4948	35.822	35.547	36.042	0					84	26	5	0	0	0	5.4432E-07	1	9044	9044
AEAESLYQSK	10	Unmodified	_AEAESLYQSK_					0	0	0	0	CON__P04264	CON__P04264	CON__P04264	MULTI-MSMS	KSI290124_13A-PLDG3_1521	PLDG3_Af1521	563.2747192382812	2	563.275	1124.53	0.10793	6.0797E-05	-0.069691	-3.9255e-05	0.038243	2.1542E-05	563.2747147015235	35.738	0.4558	35.738	35.504	35.96	0					68	24	5	0	0	0	0.0035479	1	8823	8823
AEALLDSQSGSEDGSAASGSTNSQITQAIFEK	32	Unmodified	_AEALLDSQSGSEDGSAASGSTNSQITQAIFEK_					0	0	0	0	NbD035673.1;NbD033501.1	NbD035673.1	NbD035673.1	MULTI-MSMS	KSI290124_15A-A1+PLDG3_1521	PLDG3_A1_1521	1067.5010986328125	3	1067.17	3198.48	-0.27593	-0.00029447	0.23895	0.000255	-0.036987	-3.9471e-05	1067.5018408965811	76.563	0.38121	76.563	76.344	76.725	0					81	23	5	0	0	0	1.1277E-06	1	23645	23645
AEALLDSQSGSEDGSAASGSTNSQITQAIFEK	32	Unmodified	_AEALLDSQSGSEDGSAASGSTNSQITQAIFEK_					0	0	0	0	NbD035673.1;NbD033501.1	NbD035673.1	NbD035673.1	MULTI-MSMS	KSI290124_15A-A1+PLDG3_1521_4ul	PLDG3_A1_1521	1067.5020751953125	3	1067.17	3198.48	-0.36203	-0.00038634	0.31982	0.0003413	-0.042206	-4.5041e-05	1067.8361401948425	76.689	0.38547	76.689	76.47	76.855	0					67	16	5	0	0	0	7.1813E-20	1	24220	24220
AEANAYAALTK	11	Acetyl (Protein N-term)	_(Acetyl (Protein N-term))AEANAYAALTK_					1	0	0	0	NbD020531.1;NbD012155.1	NbD020531.1	NbD020531.1	MSMS	KSI290124_16A-A1+PLDG3_G42E_3ul	PLDG3_A1_G42E	582.799	2	582.798	1163.58	NaN	NaN	NaN	NaN	NaN	NaN	NaN	68.776	1	68.776	68.276	69.276	0								0	0	0	0.0037669	1	21278	21278
AEASLDYTDIPVSQIR	16	Unmodified	_AEASLDYTDIPVSQIR_					0	0	0	0	NbD027014.1;NbE03053517.1;NbD018152.1	NbD027014.1	NbD027014.1	MULTI-MSMS	KSI290124_13A-PLDG3_1521_4ul	PLDG3_Af1521	889.9535522460938	2	889.452	1776.89	-0.23289	-0.00020714	0.074021	6.5838E-05	-0.15887	-0.0001413	889.4520134332092	72.485	0.41295	72.485	72.266	72.679	0					63	22	4	0	0	0	0.0034485	1	22636	22636
AEASLDYTDIPVSQIR	16	Unmodified	_AEASLDYTDIPVSQIR_					0	0	0	0	NbD027014.1;NbE03053517.1;NbD018152.1	NbD027014.1	NbD027014.1	MULTI-MSMS	KSI290124_14A-PLDG3_G42E_6ul	PLDG3_G42E	889.452	2	889.452	1776.89	-0.17929	-0.00015947	-0.11141	-9.9094e-05	-0.2907	-0.00025856	889.9534554601273	72.092	0.32968	72.092	71.926	72.256	0					57	17	4	0	0	0	0.0069205	1	22497	22497
AEASLDYTDIPVSQIR	16	Unmodified	_AEASLDYTDIPVSQIR_					0	0	0	0	NbD027014.1;NbE03053517.1;NbD018152.1	NbD027014.1	NbD027014.1	MULTI-MSMS	KSI290124_15A-A1+PLDG3_1521_4ul	PLDG3_A1_1521	889.9539794921875	2	889.452	1776.89	-0.087563	-7.7883e-05	-0.22335	-0.00019866	-0.31091	-0.00027654	889.9533781524265	72.615	0.27998	72.615	72.456	72.736	0					35	14	3	0	0	0	4.3861E-08	1	22860	22860
AEASLDYTDIPVSQIR	16	Unmodified	_AEASLDYTDIPVSQIR_					0	0	0	0	NbD027014.1;NbE03053517.1;NbD018152.1	NbD027014.1	NbD027014.1	MULTI-MSMS	KSI290124_16A-A1+PLDG3_G42E	PLDG3_A1_G42E	889.4515380859375	2	889.452	1776.89	-0.28212	-0.00025094	-0.093133	-8.2837e-05	-0.37526	-0.00033377	889.4521150531763	72.436	0.37056	72.436	72.23	72.601	0					54	22	3	0	0	0	0.0037336	1	22539	22539
AEASLDYTDIPVSQIR	16	Unmodified	_AEASLDYTDIPVSQIR_					0	0	0	0	NbD027014.1;NbE03053517.1;NbD018152.1	NbD027014.1	NbD027014.1	MULTI-MSMS	KSI290124_16A-A1+PLDG3_G42E_3ul	PLDG3_A1_G42E	889.9535522460938	2	889.452	1776.89	-0.3249	-0.00028898	0.016179	1.4391E-05	-0.30872	-0.00027459	889.4521270928419	72.93	0.46696	72.93	72.706	73.173	0					52	24	3	0	0	0	2.4073E-08	1	22795	22795
AEDCIGPEVEK	11	Unmodified	_AEDCIGPEVEK_					0	0	0	0	NbE03057227.1;NbD018501.1;NbE03061757.1;NbD034140.1	NbE03057227.1;NbE03061757.1	NbE03057227.1	MULTI-MSMS	KSI290124_13A-PLDG3_1521_4ul	PLDG3_Af1521	623.7847290039062	2	623.785	1245.55	0.095253	5.9417E-05	-0.32329	-0.00020166	-0.22804	-0.00014225	623.7846110318516	40.649	0.33878	40.649	40.463	40.802	0					52	18	4	0	0	0	3.0321E-07	1	10906	10906
AEDCIGPEVEK	11	Unmodified	_AEDCIGPEVEK_					0	0	0	0	NbE03057227.1;NbD018501.1;NbE03061757.1;NbD034140.1	NbE03057227.1;NbE03061757.1	NbE03057227.1	MULTI-MSMS	KSI290124_14A-PLDG3_G42E	PLDG3_G42E	623.7843627929688	2	623.785	1245.55	-0.064799	-4.0421e-05	-0.044783	-2.7935e-05	-0.10958	-6.8355e-05	623.7847040162416	40.709	0.46138	40.709	40.465	40.927	0					76	25	4	0	0	0	0.00054095	1	10623	10623
AEDCIGPEVEK	11	Unmodified	_AEDCIGPEVEK_					0	0	0	0	NbE03057227.1;NbD018501.1;NbE03061757.1;NbD034140.1	NbE03057227.1;NbE03061757.1	NbE03057227.1	MULTI-MSMS	KSI290124_14A-PLDG3_G42E_6ul	PLDG3_G42E	623.7847290039062	2	623.785	1245.55	-0.23678	-0.0001477	0.12724	7.9371E-05	-0.10954	-6.8329e-05	623.7847108094949	40.815	0.44055	40.815	40.596	41.037	0					61	24	3	0	0	0	4.7483E-05	1	10986	10986
AEDCIGPEVEK	11	Unmodified	_AEDCIGPEVEK_					0	0	0	0	NbE03057227.1;NbD018501.1;NbE03061757.1;NbD034140.1	NbE03057227.1;NbE03061757.1	NbE03057227.1	MULTI-MSMS	KSI290124_15A-A1+PLDG3_1521	PLDG3_A1_1521	623.7843017578125	2	623.785	1245.55	0.065452	4.0828E-05	-0.26406	-0.00016472	-0.19861	-0.00012389	623.7846027450214	40.742	0.37696	40.742	40.548	40.925	0					58	19	4	0	0	0	0.000174	1	10827	10827
AEDCIGPEVEK	11	Unmodified	_AEDCIGPEVEK_					0	0	0	0	NbE03057227.1;NbD018501.1;NbE03061757.1;NbD034140.1	NbE03057227.1;NbE03061757.1	NbE03057227.1	MULTI-MSMS	KSI290124_15A-A1+PLDG3_1521_4ul	PLDG3_A1_1521	623.785	2	623.785	1245.55	0.048328	3.0146E-05	-0.21099	-0.00013161	-0.16266	-0.00010147	623.7845917763163	40.883	0.40885	40.883	40.687	41.096	0					62	21	4	0	0	0	4.398E-05	1	11071	11071
AEDCIGPEVEK	11	Unmodified	_AEDCIGPEVEK_					0	0	0	0	NbE03057227.1;NbD018501.1;NbE03061757.1;NbD034140.1	NbE03057227.1;NbE03061757.1	NbE03057227.1	MULTI-MSMS	KSI290124_16A-A1+PLDG3_G42E	PLDG3_A1_G42E	624.2861938476562	2	623.785	1245.55	-0.17761	-0.00011079	0.10752	6.7069E-05	-0.070091	-4.3722e-05	623.7847727552461	40.746	0.34952	40.746	40.575	40.924	0					51	19	4	0	0	0	0.00060049	1	10998	10998
AEDCIGPEVEK	11	Unmodified	_AEDCIGPEVEK_					0	0	0	0	NbE03057227.1;NbD018501.1;NbE03061757.1;NbD034140.1	NbE03057227.1;NbE03061757.1	NbE03057227.1	MULTI-MSMS	KSI290124_16A-A1+PLDG3_G42E_3ul	PLDG3_A1_G42E	623.7847290039062	2	623.785	1245.55	0.087808	5.4773E-05	-0.35455	-0.00022116	-0.26674	-0.00016639	623.7845195843167	40.972	0.47063	40.972	40.672	41.143	0					75	25	4	0	0	0	6.9753E-05	1	10906	10906
AEDCIGPEVEK	11	Unmodified	_AEDCIGPEVEK_					0	0	0	0	NbE03057227.1;NbD018501.1;NbE03061757.1;NbD034140.1	NbE03057227.1;NbE03061757.1	NbE03057227.1	MULTI-MSMS	KSI290124_13A-PLDG3_1521	PLDG3_Af1521	623.784	2	623.785	1245.55	0.045396	2.8317E-05	-0.092271	-5.7557e-05	-0.046875	-2.924e-05	623.7846091077892	40.644	0.37079	40.644	40.489	40.859	0					59	20	4	0	0	0	0.00030057	1	10627	10627
AEDGPCGAVTR	11	Unmodified	_AEDGPCGAVTR_					0	0	0	0	NbE44070265.1;NbE05064714.1;NbD032519.1	NbE44070265.1	NbE44070265.1	MULTI-MSMS	KSI290124_15A-A1+PLDG3_1521	PLDG3_A1_1521	566.7562255859375	2	566.756	1131.5	-0.025712	-1.4572e-05	0.12035	6.8212E-05	0.094643	5.364E-05	566.7562845479429	30.548	0.51285	30.548	30.252	30.765	0					48	26	2	0	0	0	0.0062444	1	7089	7089
AEDGPCGAVTR	11	Unmodified	_AEDGPCGAVTR_					0	0	0	0	NbE44070265.1;NbE05064714.1;NbD032519.1	NbE44070265.1	NbE44070265.1	MULTI-MSMS	KSI290124_15A-A1+PLDG3_1521_4ul	PLDG3_A1_1521	566.756	2	566.756	1131.5	0.01009	5.7188E-06	0.29694	0.00016829	0.30703	0.00017401	566.7563035366128	30.876	0.5655	30.876	30.58	31.146	0					52	29	2	0	0	0	0.0060597	1	7280	7280
AEDVVSSMLAK	11	Oxidation (M)	_AEDVVSSM(Oxidation (M))LAK_		AEDVVSSM(1)LAK		AEDVVSSM(50)LAK	0	0	1	0	NbE05064533.1;NbD008704.1;NbD026990.1;NbD041472.1;NbE05063784.1;NbD026991.1;NbE03058564.1;NbD023599.1	NbE05064533.1;NbD023599.1	NbE05064533.1	MULTI-SECPEP	KSI290124_15A-A1+PLDG3_1521	PLDG3_A1_1521	583.0812377929688	2	583.292	1164.57	-0.33894	-0.0001977	0.031555	1.8406E-05	-0.30738	-0.00017929	583.7934259683801	42.655	0.1493	42.655	42.548	42.697	0					11	7	2	0	0	0	0.042887	1	11556	11556
AEDVVSSMLAK	11	Unmodified	_AEDVVSSMLAK_					0	0	0	0	NbE05064533.1;NbD008704.1;NbD026990.1;NbD041472.1;NbE05063784.1;NbD026991.1;NbE03058564.1;NbD023599.1	NbE05064533.1;NbD023599.1	NbE05064533.1	MULTI-MSMS	KSI290124_15A-A1+PLDG3_1521_4ul	PLDG3_A1_1521	575.2955322265625	2	575.295	1148.57	-0.12428	-7.15e-05	4.3202	0.0024854	4.1959	0.0024139	575.2966563316378	60.705	0.4327	60.705	60.467	60.899	0					36	17	3	0	0	0	0.0062444	1	18513	18513
AEEILNNTPDAYILQQFDNPANPK	24	Unmodified	_AEEILNNTPDAYILQQFDNPANPK_					0	0	0	0	NbD032580.1	NbD032580.1	NbD032580.1	MULTI-MSMS	KSI290124_15A-A1+PLDG3_1521_4ul	PLDG3_A1_1521	906.1146240234375	3	905.78	2714.32	-0.12717	-0.00011519	-0.051293	-4.6461e-05	-0.17847	-0.00016165	906.4484582310289	89.317	0.50677	89.317	89.087	89.594	0					78	25	4	0	0	0	3.1478E-07	1	28391	28391
AEEILNNTPDAYILQQFDNPANPK	24	Unmodified	_AEEILNNTPDAYILQQFDNPANPK_					0	0	0	0	NbD032580.1	NbD032580.1	NbD032580.1	MULTI-MSMS	KSI290124_16A-A1+PLDG3_G42E_3ul	PLDG3_A1_G42E	906.4488525390625	3	905.78	2714.32	-0.084812	-7.6821e-05	-0.036655	-3.3201e-05	-0.12147	-0.00011002	906.1145034061364	89.786	0.38284	89.786	89.596	89.978	0					98	35	4	0	0	0	0.011304	1	28645	28645
AEELKLHR	8	Acetyl (Protein N-term)	_(Acetyl (Protein N-term))AEELKLHR_					1	0	0	1	NbD034124.1	NbD034124.1	NbD034124.1	MULTI-MSMS	KSI290124_13A-PLDG3_1521_4ul	PLDG3_Af1521	346.5293884277344	3	346.529	1036.57	0.36602	0.00012684	-0.35345	-0.00012248	0.012572	4.3564E-06	346.5292988938647	40.676	0.4399	40.676	40.491	40.931	0					62	24	3	0	0	0	0.0062404	1	10919	10919
AEELKLHR	8	Acetyl (Protein N-term)	_(Acetyl (Protein N-term))AEELKLHR_					1	0	0	1	NbD034124.1	NbD034124.1	NbD034124.1	MULTI-MSMS	KSI290124_13A-PLDG3_1521_4ul	PLDG3_Af1521	519.2906494140625	2	519.291	1036.57	0.30423	0.00015798	-0.067244	-3.4919e-05	0.23699	0.00012306	519.2905040721332	40.669	0.30862	40.669	40.51	40.818	0					33	16	3	0	0	0	2.6529E-05	1	10933	10933
AEELKLHR	8	Acetyl (Protein N-term)	_(Acetyl (Protein N-term))AEELKLHR_					1	0	0	1	NbD034124.1	NbD034124.1	NbD034124.1	MULTI-MSMS	KSI290124_14A-PLDG3_G42E	PLDG3_G42E	346.52923583984375	3	346.529	1036.57	0.033355	1.1558E-05	-0.064346	-2.2298e-05	-0.030992	-1.074e-05	346.52940359286293	40.789	0.37742	40.789	40.588	40.965	0					63	19	4	0	0	0	0.012547	1	10668	10668
AEELKLHR	8	Acetyl (Protein N-term)	_(Acetyl (Protein N-term))AEELKLHR_					1	0	0	1	NbD034124.1	NbD034124.1	NbD034124.1	MULTI-MSMS	KSI290124_14A-PLDG3_G42E	PLDG3_G42E	519.2907104492188	2	519.291	1036.57	0.010296	5.3465E-06	0.013071	6.7875E-06	0.023366	1.2134E-05	519.2905850419227	40.792	0.2842	40.792	40.643	40.927	0					29	14	3	0	0	0	0.0084101	1	10705	10705
AEELKLHR	8	Acetyl (Protein N-term)	_(Acetyl (Protein N-term))AEELKLHR_					1	0	0	1	NbD034124.1	NbD034124.1	NbD034124.1	MULTI-MSMS	KSI290124_14A-PLDG3_G42E_6ul	PLDG3_G42E	346.5292663574219	3	346.529	1036.57	-0.041051	-1.4226e-05	-0.25821	-8.9478e-05	-0.29926	-0.0001037	346.5293207882614	40.87	0.45245	40.87	40.659	41.112	0					58	24	3	0	0	0	0.0018752	2	11019	11019;11052
AEELKLHR	8	Acetyl (Protein N-term)	_(Acetyl (Protein N-term))AEELKLHR_					1	0	0	1	NbD034124.1	NbD034124.1	NbD034124.1	MULTI-MSMS	KSI290124_15A-A1+PLDG3_1521	PLDG3_A1_1521	346.52935791015625	3	346.529	1036.57	0.094298	3.2677E-05	-0.10809	-3.7455e-05	-0.013789	-4.7782e-06	346.5293951096879	40.802	0.43218	40.802	40.586	41.018	0					71	22	4	0	0	0	0.0067648	1	10841	10841
AEELKLHR	8	Acetyl (Protein N-term)	_(Acetyl (Protein N-term))AEELKLHR_					1	0	0	1	NbD034124.1	NbD034124.1	NbD034124.1	MULTI-MSMS	KSI290124_15A-A1+PLDG3_1521	PLDG3_A1_1521	519.7921752929688	2	519.291	1036.57	0.2291	0.00011897	-0.067837	-3.5227e-05	0.16127	8.3744E-05	519.2904335487333	40.821	0.31971	40.821	40.605	40.925	0					39	16	3	0	0	0	0.012418	1	10859	10859
AEELKLHR	8	Acetyl (Protein N-term)	_(Acetyl (Protein N-term))AEELKLHR_					1	0	0	1	NbD034124.1	NbD034124.1	NbD034124.1	MULTI-MSMS	KSI290124_15A-A1+PLDG3_1521_4ul	PLDG3_A1_1521	346.5292663574219	3	346.529	1036.57	-0.098708	-3.4205e-05	-0.01177	-4.0786e-06	-0.11048	-3.8284e-05	346.5294257038216	40.973	0.47354	40.973	40.706	41.18	0					78	25	4	0	0	0	0.0036878	1	11085	11085
AEELKLHR	8	Acetyl (Protein N-term)	_(Acetyl (Protein N-term))AEELKLHR_					1	0	0	1	NbD034124.1	NbD034124.1	NbD034124.1	MULTI-MSMS	KSI290124_15A-A1+PLDG3_1521_4ul	PLDG3_A1_1521	519.291	2	519.291	1036.57	0.31238	0.00016222	-0.16061	-8.3403e-05	0.15178	7.8815E-05	519.2904056323597	40.985	0.35522	40.985	40.725	41.08	0					42	18	3	0	0	0	0.0015904	1	11100	11100
AEELKLHR	8	Acetyl (Protein N-term)	_(Acetyl (Protein N-term))AEELKLHR_					1	0	0	1	NbD034124.1	NbD034124.1	NbD034124.1	MULTI-MSMS	KSI290124_16A-A1+PLDG3_G42E	PLDG3_A1_G42E	346.5293884277344	3	346.529	1036.57	0.061759	2.1401E-05	-0.1865	-6.4629e-05	-0.12474	-4.3228e-05	346.5293771039583	40.833	0.46957	40.833	40.575	41.044	0					76	26	5	0	0	0	0.013556	1	11013	11013
AEELKLHR	8	Acetyl (Protein N-term)	_(Acetyl (Protein N-term))AEELKLHR_					1	0	0	1	NbD034124.1	NbD034124.1	NbD034124.1	MULTI-MSMS	KSI290124_16A-A1+PLDG3_G42E	PLDG3_A1_G42E	519.291	2	519.291	1036.57	0.073401	3.8117E-05	-0.0499	-2.5912e-05	0.023501	1.2204E-05	519.2904454026542	40.816	0.32736	40.816	40.629	40.957	0					36	18	3	0	0	0	0.0042251	1	11036	11036
AEELKLHR	8	Acetyl (Protein N-term)	_(Acetyl (Protein N-term))AEELKLHR_					1	0	0	1	NbD034124.1	NbD034124.1	NbD034124.1	MULTI-MSMS	KSI290124_16A-A1+PLDG3_G42E_3ul	PLDG3_A1_G42E	346.52935791015625	3	346.529	1036.57	0.15894	5.5079E-05	-0.47739	-0.00016543	-0.31845	-0.00011035	346.52926443863305	40.985	0.4933	40.985	40.704	41.198	0					90	26	5	0	0	0	0.0018752	1	10922	10922
AEELKLHR	8	Acetyl (Protein N-term)	_(Acetyl (Protein N-term))AEELKLHR_					1	0	0	1	NbD034124.1	NbD034124.1	NbD034124.1	MULTI-MSMS	KSI290124_16A-A1+PLDG3_G42E_3ul	PLDG3_A1_G42E	519.2903442382812	2	519.291	1036.57	0.17252	8.9587E-05	-0.28628	-0.00014866	-0.11376	-5.9077e-05	519.2903983987035	40.937	0.36779	40.937	40.737	41.105	0					48	19	3	0	0	0	0.00031513	1	10929	10929
AEELKLHR	8	Acetyl (Protein N-term)	_(Acetyl (Protein N-term))AEELKLHR_					1	0	0	1	NbD034124.1	NbD034124.1	NbD034124.1	MULTI-MSMS	KSI290124_13A-PLDG3_1521	PLDG3_Af1521	519.2904663085938	2	519.291	1036.57	0.052	2.7003E-05	0.13044	6.7737E-05	0.18244	9.4741E-05	519.2905203309174	40.713	0.28455	40.713	40.594	40.878	0					35	14	3	0	0	0	0.0042251	1	10679	10679
AEELKLHR	8	Acetyl (Protein N-term)	_(Acetyl (Protein N-term))AEELKLHR_					1	0	0	1	NbD034124.1	NbD034124.1	NbD034124.1	MULTI-SECPEP	KSI290124_13A-PLDG3_1521	PLDG3_Af1521	346.21038818359375	3	346.529	1036.57	0.063833	2.212E-05	-0.066958	-2.3203e-05	-0.0031251	-1.0829e-06	346.5294054071522	40.748	0.468	40.748	40.516	40.984	0					72	23	4	0	0	0	0.024554	1	10657	10657
AEEMGVESIAFPAVSAGIR	19	Oxidation (M)	_AEEM(Oxidation (M))GVESIAFPAVSAGIR_		AEEM(1)GVESIAFPAVSAGIR		AEEM(42)GVESIAFPAVSAGIR	0	0	1	0	GST-Af1521_K35E_G42E_Y145R;GST-Af1521_K35E_Y145R	GST-Af1521_K35E_G42E_Y145R;GST-Af1521_K35E_Y145R	GST-Af1521_K35E_G42E_Y145R	MULTI-MSMS	KSI290124_13A-PLDG3_1521_4ul	PLDG3_Af1521	975.4859619140625	2	975.485	1948.96	-0.35469	-0.00034599	0.3268	0.00031879	-0.02789	-2.7207e-05	975.9873493992152	77.107	0.48872	77.107	76.859	77.348	0					68	33	3	0	0	0	0.024125	1	24248	24248
AEEMGVESIAFPAVSAGIR	19	Oxidation (M)	_AEEM(Oxidation (M))GVESIAFPAVSAGIR_		AEEM(1)GVESIAFPAVSAGIR		AEEM(230)GVESIAFPAVSAGIR	0	0	1	0	GST-Af1521_K35E_G42E_Y145R;GST-Af1521_K35E_Y145R	GST-Af1521_K35E_G42E_Y145R;GST-Af1521_K35E_Y145R	GST-Af1521_K35E_G42E_Y145R	MULTI-MSMS	KSI290124_13A-PLDG3_1521_4ul	PLDG3_Af1521	975.987	2	975.485	1948.96	-0.38298	-0.00037359	0.077761	7.5855E-05	-0.30521	-0.00029773	975.4858628837774	78.48	2.0799	78.48	78.011	80.091	0					506	145	7	0	0	0	5.0313E-32	4	24778	24607;24778;24946;25124
AEEMGVESIAFPAVSAGIR	19	Oxidation (M)	_AEEM(Oxidation (M))GVESIAFPAVSAGIR_		AEEM(1)GVESIAFPAVSAGIR		AEEM(110)GVESIAFPAVSAGIR	0	0	1	0	GST-Af1521_K35E_G42E_Y145R;GST-Af1521_K35E_Y145R	GST-Af1521_K35E_G42E_Y145R;GST-Af1521_K35E_Y145R	GST-Af1521_K35E_G42E_Y145R	MULTI-MSMS	KSI290124_13A-PLDG3_1521_4ul	PLDG3_Af1521	650.6596069335938	3	650.659	1948.96	0.045458	2.9578E-05	-0.11547	-7.513e-05	-0.07001	-4.5553e-05	650.66	78.509	1.3473	78.509	77.782	79.129	0					342	88	6	0	0	0	5.8032E-09	1	24787	24787
AEEMGVESIAFPAVSAGIR	19	Oxidation (M)	_AEEM(Oxidation (M))GVESIAFPAVSAGIR_		AEEM(1)GVESIAFPAVSAGIR		AEEM(70)GVESIAFPAVSAGIR	0	0	1	0	GST-Af1521_K35E_G42E_Y145R;GST-Af1521_K35E_Y145R	GST-Af1521_K35E_G42E_Y145R;GST-Af1521_K35E_Y145R	GST-Af1521_K35E_G42E_Y145R	MULTI-MSMS	KSI290124_13A-PLDG3_1521_4ul	PLDG3_Af1521	975.9866943359375	2	975.485	1948.96	-0.33332	-0.00032515	0.24248	0.00023654	-0.090843	-8.8616e-05	975.9871997504973	80.398	0.75124	80.398	80.267	81.018	0					125	55	3	0	0	0	0.00031513	2	25548	25375;25548
AEEMGVESIAFPAVSAGIR	19	Oxidation (M)	_AEEM(Oxidation (M))GVESIAFPAVSAGIR_		AEEM(1)GVESIAFPAVSAGIR		AEEM(79)GVESIAFPAVSAGIR	0	0	1	0	GST-Af1521_K35E_G42E_Y145R;GST-Af1521_K35E_Y145R	GST-Af1521_K35E_G42E_Y145R;GST-Af1521_K35E_Y145R	GST-Af1521_K35E_G42E_Y145R	MULTI-MSMS	KSI290124_13A-PLDG3_1521_4ul	PLDG3_Af1521	975.9871826171875	2	975.485	1948.96	-0.34384	-0.00033541	0.32464	0.00031668	-0.019205	-1.8734e-05	975.9872865442495	81.392	1.1544	81.392	80.916	82.071	0					273	122	3	0	0	0	0.00011793	2	25707	25707;25870
AEEMGVESIAFPAVSAGIR	19	Oxidation (M)	_AEEM(Oxidation (M))GVESIAFPAVSAGIR_		AEEM(1)GVESIAFPAVSAGIR		AEEM(51)GVESIAFPAVSAGIR	0	0	1	0	GST-Af1521_K35E_G42E_Y145R;GST-Af1521_K35E_Y145R	GST-Af1521_K35E_G42E_Y145R;GST-Af1521_K35E_Y145R	GST-Af1521_K35E_G42E_Y145R	MULTI-MSMS	KSI290124_13A-PLDG3_1521_4ul	PLDG3_Af1521	975.4862060546875	2	975.485	1948.96	-0.35758	-0.00034882	0.2661	0.00025958	-0.091479	-8.9237e-05	975.9869530481826	83	0.34082	83	82.857	83.198	0					57	32	3	0	0	0	0.0060143	1	26189	26189
AEEMGVESIAFPAVSAGIR	19	Oxidation (M)	_AEEM(Oxidation (M))GVESIAFPAVSAGIR_		AEEM(1)GVESIAFPAVSAGIR		AEEM(110)GVESIAFPAVSAGIR	0	0	1	0	GST-Af1521_K35E_G42E_Y145R;GST-Af1521_K35E_Y145R	GST-Af1521_K35E_G42E_Y145R;GST-Af1521_K35E_Y145R	GST-Af1521_K35E_G42E_Y145R	MULTI-MSMS	KSI290124_13A-PLDG3_1521_4ul	PLDG3_Af1521	975.4854125976562	2	975.485	1948.96	-0.36418	-0.00035525	0.17859	0.00017421	-0.18559	-0.00018104	975.4858221937999	84.308	0.81765	84.308	83.884	84.702	0					260	90	4	0	0	0	7.9126E-09	1	26536	26536
AEEMGVESIAFPAVSAGIR	19	Oxidation (M)	_AEEM(Oxidation (M))GVESIAFPAVSAGIR_		AEEM(1)GVESIAFPAVSAGIR		AEEM(81)GVESIAFPAVSAGIR	0	0	1	0	GST-Af1521_K35E_G42E_Y145R;GST-Af1521_K35E_Y145R	GST-Af1521_K35E_G42E_Y145R;GST-Af1521_K35E_Y145R	GST-Af1521_K35E_G42E_Y145R	MULTI-MSMS	KSI290124_14A-PLDG3_G42E	PLDG3_G42E	975.9871826171875	2	975.485	1948.96	-0.24027	-0.00023438	0.028011	2.7324E-05	-0.21226	-0.00020705	975.9870653243181	78.311	0.72194	78.311	77.997	78.719	0					420	102	6	0	0	0	8.0059E-05	1	22127	22127
AEEMGVESIAFPAVSAGIR	19	Oxidation (M)	_AEEM(Oxidation (M))GVESIAFPAVSAGIR_		AEEM(1)GVESIAFPAVSAGIR		AEEM(47)GVESIAFPAVSAGIR	0	0	1	0	GST-Af1521_K35E_G42E_Y145R;GST-Af1521_K35E_Y145R	GST-Af1521_K35E_G42E_Y145R;GST-Af1521_K35E_Y145R	GST-Af1521_K35E_G42E_Y145R	MULTI-MSMS	KSI290124_14A-PLDG3_G42E	PLDG3_G42E	650.994	3	650.659	1948.96	0.27058	0.00017605	-0.60347	-0.00039265	-0.33289	-0.0002166	650.6594296285427	78.285	0.63437	78.285	77.927	78.561	0					297	89	5	0	0	0	0.0036091	1	22137	22137
AEEMGVESIAFPAVSAGIR	19	Oxidation (M)	_AEEM(Oxidation (M))GVESIAFPAVSAGIR_		AEEM(1)GVESIAFPAVSAGIR		AEEM(180)GVESIAFPAVSAGIR	0	0	1	0	GST-Af1521_K35E_G42E_Y145R;GST-Af1521_K35E_Y145R	GST-Af1521_K35E_G42E_Y145R;GST-Af1521_K35E_Y145R	GST-Af1521_K35E_G42E_Y145R	MULTI-MSMS	KSI290124_14A-PLDG3_G42E_6ul	PLDG3_G42E	975.987	2	975.485	1948.96	-0.32054	-0.00031268	0.076583	7.4706E-05	-0.24395	-0.00023797	975.987	78.093	0.90926	78.093	77.711	78.62	0					352	78	7	0	0	0	7.646499999999999E-19	2	24599	24434;24599
AEEMGVESIAFPAVSAGIR	19	Oxidation (M)	_AEEM(Oxidation (M))GVESIAFPAVSAGIR_		AEEM(1)GVESIAFPAVSAGIR		AEEM(68)GVESIAFPAVSAGIR	0	0	1	0	GST-Af1521_K35E_G42E_Y145R;GST-Af1521_K35E_Y145R	GST-Af1521_K35E_G42E_Y145R;GST-Af1521_K35E_Y145R	GST-Af1521_K35E_G42E_Y145R	MULTI-MSMS	KSI290124_14A-PLDG3_G42E_6ul	PLDG3_G42E	650.6597290039062	3	650.659	1948.96	0.22289	0.00014503	-0.46609	-0.00030327	-0.2432	-0.00015824	650.994	78.058	0.85804	78.058	77.664	78.522	0					274	73	5	0	0	0	0.00016877	1	24604	24604
AEEMGVESIAFPAVSAGIR	19	Oxidation (M)	_AEEM(Oxidation (M))GVESIAFPAVSAGIR_		AEEM(1)GVESIAFPAVSAGIR		AEEM(280)GVESIAFPAVSAGIR	0	0	1	0	GST-Af1521_K35E_G42E_Y145R;GST-Af1521_K35E_Y145R	GST-Af1521_K35E_G42E_Y145R;GST-Af1521_K35E_Y145R	GST-Af1521_K35E_G42E_Y145R	MULTI-MSMS	KSI290124_15A-A1+PLDG3_1521	PLDG3_A1_1521	975.9866943359375	2	975.485	1948.96	-0.41027	-0.00040021	0.00164	1.5998E-06	-0.40863	-0.00039861	975.987	78.343	1.126	78.343	77.923	79.049	0					386	69	8	0	0	0	8.680100000000001E-63	2	24254	24096;24254
AEEMGVESIAFPAVSAGIR	19	Oxidation (M)	_AEEM(Oxidation (M))GVESIAFPAVSAGIR_		AEEM(1)GVESIAFPAVSAGIR		AEEM(120)GVESIAFPAVSAGIR	0	0	1	0	GST-Af1521_K35E_G42E_Y145R;GST-Af1521_K35E_Y145R	GST-Af1521_K35E_G42E_Y145R;GST-Af1521_K35E_Y145R	GST-Af1521_K35E_G42E_Y145R	MULTI-MSMS	KSI290124_15A-A1+PLDG3_1521	PLDG3_A1_1521	650.66	3	650.659	1948.96	0.084467	5.4959E-05	-0.016177	-1.0525e-05	0.06829	4.4434E-05	650.9937935856971	78.344	1.1606	78.344	77.952	79.112	0					312	71	5	0	0	0	2.0695E-09	2	24270	24112;24270
AEEMGVESIAFPAVSAGIR	19	Oxidation (M)	_AEEM(Oxidation (M))GVESIAFPAVSAGIR_		AEEM(1)GVESIAFPAVSAGIR		AEEM(230)GVESIAFPAVSAGIR	0	0	1	0	GST-Af1521_K35E_G42E_Y145R;GST-Af1521_K35E_Y145R	GST-Af1521_K35E_G42E_Y145R;GST-Af1521_K35E_Y145R	GST-Af1521_K35E_G42E_Y145R	MULTI-MSMS	KSI290124_15A-A1+PLDG3_1521	PLDG3_A1_1521	975.9867553710938	2	975.485	1948.96	0.092468	9.0201E-05	-0.3184	-0.0003106	-0.22594	-0.0002204	975.4853737478104	80.216	1.7291	80.216	79.003	80.732	0					720	143	6	0	0	0	7.245099999999999E-40	4	24693	24399;24550;24693;24864
AEEMGVESIAFPAVSAGIR	19	Oxidation (M)	_AEEM(Oxidation (M))GVESIAFPAVSAGIR_		AEEM(1)GVESIAFPAVSAGIR		AEEM(91)GVESIAFPAVSAGIR	0	0	1	0	GST-Af1521_K35E_G42E_Y145R;GST-Af1521_K35E_Y145R	GST-Af1521_K35E_G42E_Y145R;GST-Af1521_K35E_Y145R	GST-Af1521_K35E_G42E_Y145R	MULTI-MSMS	KSI290124_15A-A1+PLDG3_1521	PLDG3_A1_1521	650.6596069335938	3	650.659	1948.96	0.58836	0.00038282	-0.44673	-0.00029067	0.14163	9.2153E-05	650.9935204590328	80.17	1.8388	80.17	78.985	80.824	0					632	154	5	0	0	0	2.0298E-06	4	24873	24415;24561;24709;24873
AEEMGVESIAFPAVSAGIR	19	Oxidation (M)	_AEEM(Oxidation (M))GVESIAFPAVSAGIR_		AEEM(1)GVESIAFPAVSAGIR		AEEM(260)GVESIAFPAVSAGIR	0	0	1	0	GST-Af1521_K35E_G42E_Y145R;GST-Af1521_K35E_Y145R	GST-Af1521_K35E_G42E_Y145R;GST-Af1521_K35E_Y145R	GST-Af1521_K35E_G42E_Y145R	MULTI-MSMS	KSI290124_15A-A1+PLDG3_1521	PLDG3_A1_1521	975.987	2	975.485	1948.96	-0.15643	-0.00015259	-0.032712	-3.191e-05	-0.18914	-0.0001845	975.9870269022795	81.153	3.2268	81.153	80.608	83.835	0					1114	328	6	0	0	0	1.6902999999999999E-50	4	25157	25013;25157;25282;25685
AEEMGVESIAFPAVSAGIR	19	Oxidation (M)	_AEEM(Oxidation (M))GVESIAFPAVSAGIR_		AEEM(1)GVESIAFPAVSAGIR		AEEM(86)GVESIAFPAVSAGIR	0	0	1	0	GST-Af1521_K35E_G42E_Y145R;GST-Af1521_K35E_Y145R	GST-Af1521_K35E_G42E_Y145R;GST-Af1521_K35E_Y145R	GST-Af1521_K35E_G42E_Y145R	MULTI-MSMS	KSI290124_15A-A1+PLDG3_1521	PLDG3_A1_1521	650.9940185546875	3	650.659	1948.96	0.3752	0.00024413	-0.13366	-8.6965e-05	0.24155	0.00015716	650.9936993645144	81.206	1.2269	81.206	80.645	81.871	0					561	119	6	0	0	0	2.8851E-06	2	25024	25024;25166
AEEMGVESIAFPAVSAGIR	19	Oxidation (M)	_AEEM(Oxidation (M))GVESIAFPAVSAGIR_		AEEM(1)GVESIAFPAVSAGIR		AEEM(84)GVESIAFPAVSAGIR	0	0	1	0	GST-Af1521_K35E_G42E_Y145R;GST-Af1521_K35E_Y145R	GST-Af1521_K35E_G42E_Y145R;GST-Af1521_K35E_Y145R	GST-Af1521_K35E_G42E_Y145R	MULTI-MSMS	KSI290124_15A-A1+PLDG3_1521	PLDG3_A1_1521	650.9938354492188	3	650.659	1948.96	0.27226	0.00017715	-0.057746	-3.7573e-05	0.21451	0.00013957	650.9936946323731	82.079	0.96681	82.079	81.804	82.771	0					394	89	7	0	0	0	4.7874E-06	1	25294	25294
AEEMGVESIAFPAVSAGIR	19	Oxidation (M)	_AEEM(Oxidation (M))GVESIAFPAVSAGIR_		AEEM(1)GVESIAFPAVSAGIR		AEEM(67)GVESIAFPAVSAGIR	0	0	1	0	GST-Af1521_K35E_G42E_Y145R;GST-Af1521_K35E_Y145R	GST-Af1521_K35E_G42E_Y145R;GST-Af1521_K35E_Y145R	GST-Af1521_K35E_G42E_Y145R	MULTI-MSMS	KSI290124_15A-A1+PLDG3_1521	PLDG3_A1_1521	650.66	3	650.659	1948.96	0.1992	0.00012961	-0.010094	-6.5678e-06	0.1891	0.00012304	650.9938420026359	82.959	0.89299	82.959	82.598	83.491	0					298	93	4	0	0	0	0.00018495	2	25564	25426;25564
AEEMGVESIAFPAVSAGIR	19	Oxidation (M)	_AEEM(Oxidation (M))GVESIAFPAVSAGIR_		AEEM(1)GVESIAFPAVSAGIR		AEEM(75)GVESIAFPAVSAGIR	0	0	1	0	GST-Af1521_K35E_G42E_Y145R;GST-Af1521_K35E_Y145R	GST-Af1521_K35E_G42E_Y145R;GST-Af1521_K35E_Y145R	GST-Af1521_K35E_G42E_Y145R	MULTI-MSMS	KSI290124_15A-A1+PLDG3_1521	PLDG3_A1_1521	650.9942016601562	3	650.659	1948.96	0.20571	0.00013385	0.12538	8.1581E-05	0.33109	0.00021543	650.994	83.624	0.6196	83.624	83.261	83.881	0					273	74	6	0	0	0	0.00010365	1	25690	25690
AEEMGVESIAFPAVSAGIR	19	Oxidation (M)	_AEEM(Oxidation (M))GVESIAFPAVSAGIR_		AEEM(1)GVESIAFPAVSAGIR		AEEM(230)GVESIAFPAVSAGIR	0	0	1	0	GST-Af1521_K35E_G42E_Y145R;GST-Af1521_K35E_Y145R	GST-Af1521_K35E_G42E_Y145R;GST-Af1521_K35E_Y145R	GST-Af1521_K35E_G42E_Y145R	MULTI-MSMS	KSI290124_15A-A1+PLDG3_1521	PLDG3_A1_1521	975.4851684570312	2	975.485	1948.96	-0.25452	-0.00024828	-0.1783	-0.00017393	-0.43282	-0.00042221	975.987	84.201	1.6898	84.201	83.317	85.007	0					553	197	5	0	0	0	5.910499999999999E-32	2	25821	25821;25950
AEEMGVESIAFPAVSAGIR	19	Oxidation (M)	_AEEM(Oxidation (M))GVESIAFPAVSAGIR_		AEEM(1)GVESIAFPAVSAGIR		AEEM(75)GVESIAFPAVSAGIR	0	0	1	0	GST-Af1521_K35E_G42E_Y145R;GST-Af1521_K35E_Y145R	GST-Af1521_K35E_G42E_Y145R;GST-Af1521_K35E_Y145R	GST-Af1521_K35E_G42E_Y145R	MULTI-MSMS	KSI290124_15A-A1+PLDG3_1521	PLDG3_A1_1521	650.9938354492188	3	650.659	1948.96	0.24161	0.00015721	-0.15689	-0.00010208	0.084725	5.5127E-05	650.9936770111024	84.148	1.0323	84.148	83.775	84.807	0					468	115	6	0	0	0	0.00010073	1	25825	25825
AEEMGVESIAFPAVSAGIR	19	Oxidation (M)	_AEEM(Oxidation (M))GVESIAFPAVSAGIR_		AEEM(1)GVESIAFPAVSAGIR		AEEM(170)GVESIAFPAVSAGIR	0	0	1	0	GST-Af1521_K35E_G42E_Y145R;GST-Af1521_K35E_Y145R	GST-Af1521_K35E_G42E_Y145R;GST-Af1521_K35E_Y145R	GST-Af1521_K35E_G42E_Y145R	MSMS	KSI290124_15A-A1+PLDG3_1521	PLDG3_A1_1521	975.485	2	975.485	1948.96	NaN	NaN	NaN	NaN	NaN	NaN	NaN	82.616	1	82.616	82.116	83.116	0								0	0	0	4.3544E-24	1	25421	25421
AEEMGVESIAFPAVSAGIR	19	Oxidation (M)	_AEEM(Oxidation (M))GVESIAFPAVSAGIR_		AEEM(1)GVESIAFPAVSAGIR		AEEM(160)GVESIAFPAVSAGIR	0	0	1	0	GST-Af1521_K35E_G42E_Y145R;GST-Af1521_K35E_Y145R	GST-Af1521_K35E_G42E_Y145R;GST-Af1521_K35E_Y145R	GST-Af1521_K35E_G42E_Y145R	MSMS	KSI290124_15A-A1+PLDG3_1521	PLDG3_A1_1521	975.4855346679688	2	975.485	1948.96	NaN	NaN	NaN	NaN	NaN	NaN	NaN	83.122	1	83.122	82.622	83.622	0								0	0	0	1.6545E-18	1	25558	25558
AEEMGVESIAFPAVSAGIR	19	Oxidation (M)	_AEEM(Oxidation (M))GVESIAFPAVSAGIR_		AEEM(1)GVESIAFPAVSAGIR		AEEM(140)GVESIAFPAVSAGIR	0	0	1	0	GST-Af1521_K35E_G42E_Y145R;GST-Af1521_K35E_Y145R	GST-Af1521_K35E_G42E_Y145R;GST-Af1521_K35E_Y145R	GST-Af1521_K35E_G42E_Y145R	MULTI-MSMS	KSI290124_15A-A1+PLDG3_1521_4ul	PLDG3_A1_1521	975.985	2	975.485	1948.96	-0.015374	-1.4997e-05	-1.3134	-0.0012812	-1.3288	-0.0012962	975.9857465825879	77.138	0.66283	77.138	76.783	77.445	0					73	30	3	0	0	0	2.7971E-13	1	24371	24371
AEEMGVESIAFPAVSAGIR	19	Oxidation (M)	_AEEM(Oxidation (M))GVESIAFPAVSAGIR_		AEEM(1)GVESIAFPAVSAGIR		AEEM(280)GVESIAFPAVSAGIR	0	0	1	0	GST-Af1521_K35E_G42E_Y145R;GST-Af1521_K35E_Y145R	GST-Af1521_K35E_G42E_Y145R;GST-Af1521_K35E_Y145R	GST-Af1521_K35E_G42E_Y145R	MULTI-MSMS	KSI290124_15A-A1+PLDG3_1521_4ul	PLDG3_A1_1521	975.4854736328125	2	975.485	1948.96	0.06366	6.2099E-05	-0.46731	-0.00045585	-0.40365	-0.00039375	975.9866040492768	78.453	1.1245	78.453	78.042	79.166	0					276	51	8	0	0	0	8.680100000000001E-63	2	24884	24739;24884
AEEMGVESIAFPAVSAGIR	19	Oxidation (M)	_AEEM(Oxidation (M))GVESIAFPAVSAGIR_		AEEM(1)GVESIAFPAVSAGIR		AEEM(130)GVESIAFPAVSAGIR	0	0	1	0	GST-Af1521_K35E_G42E_Y145R;GST-Af1521_K35E_Y145R	GST-Af1521_K35E_G42E_Y145R;GST-Af1521_K35E_Y145R	GST-Af1521_K35E_G42E_Y145R	MULTI-MSMS	KSI290124_15A-A1+PLDG3_1521_4ul	PLDG3_A1_1521	650.6597290039062	3	650.659	1948.96	0.10113	6.5803E-05	-0.049269	-3.2057e-05	0.051864	3.3746E-05	650.9937843821576	78.502	1.6655	78.502	77.576	79.242	0					320	78	6	0	0	0	5.7931E-13	2	24891	24740;24891
AEEMGVESIAFPAVSAGIR	19	Oxidation (M)	_AEEM(Oxidation (M))GVESIAFPAVSAGIR_		AEEM(1)GVESIAFPAVSAGIR		AEEM(240)GVESIAFPAVSAGIR	0	0	1	0	GST-Af1521_K35E_G42E_Y145R;GST-Af1521_K35E_Y145R	GST-Af1521_K35E_G42E_Y145R;GST-Af1521_K35E_Y145R	GST-Af1521_K35E_G42E_Y145R	MULTI-MSMS	KSI290124_15A-A1+PLDG3_1521_4ul	PLDG3_A1_1521	975.987	2	975.485	1948.96	-0.035187	-3.4325e-05	-0.27188	-0.00026522	-0.30707	-0.00029954	975.4854233185313	80.284	1.8148	80.284	79.09	80.905	0					403	91	5	0	0	0	3.9907E-40	3	25413	25066;25235;25413
AEEMGVESIAFPAVSAGIR	19	Oxidation (M)	_AEEM(Oxidation (M))GVESIAFPAVSAGIR_		AEEM(1)GVESIAFPAVSAGIR		AEEM(88)GVESIAFPAVSAGIR	0	0	1	0	GST-Af1521_K35E_G42E_Y145R;GST-Af1521_K35E_Y145R	GST-Af1521_K35E_G42E_Y145R;GST-Af1521_K35E_Y145R	GST-Af1521_K35E_G42E_Y145R	MULTI-MSMS	KSI290124_15A-A1+PLDG3_1521_4ul	PLDG3_A1_1521	650.9939575195312	3	650.659	1948.96	0.018555	1.2073E-05	0.15432	0.00010041	0.17288	0.00011249	650.6595464520103	80.287	1.8528	80.287	79.166	81.019	0					326	93	6	0	0	0	2.6283E-06	3	25462	25103;25282;25462
AEEMGVESIAFPAVSAGIR	19	Oxidation (M)	_AEEM(Oxidation (M))GVESIAFPAVSAGIR_		AEEM(1)GVESIAFPAVSAGIR		AEEM(250)GVESIAFPAVSAGIR	0	0	1	0	GST-Af1521_K35E_G42E_Y145R;GST-Af1521_K35E_Y145R	GST-Af1521_K35E_G42E_Y145R;GST-Af1521_K35E_Y145R	GST-Af1521_K35E_G42E_Y145R	MULTI-MSMS	KSI290124_15A-A1+PLDG3_1521_4ul	PLDG3_A1_1521	975.9868774414062	2	975.485	1948.96	0.046847	4.5698E-05	-0.23876	-0.00023291	-0.19191	-0.00018721	975.4854891715903	81.385	1.4793	81.385	80.751	82.23	0					301	70	6	0	0	0	2.6846E-40	3	25777	25607;25777;25919
AEEMGVESIAFPAVSAGIR	19	Oxidation (M)	_AEEM(Oxidation (M))GVESIAFPAVSAGIR_		AEEM(1)GVESIAFPAVSAGIR		AEEM(81)GVESIAFPAVSAGIR	0	0	1	0	GST-Af1521_K35E_G42E_Y145R;GST-Af1521_K35E_Y145R	GST-Af1521_K35E_G42E_Y145R;GST-Af1521_K35E_Y145R	GST-Af1521_K35E_G42E_Y145R	MULTI-MSMS	KSI290124_15A-A1+PLDG3_1521_4ul	PLDG3_A1_1521	650.9939575195312	3	650.659	1948.96	0.094545	6.1517E-05	0.27145	0.00017662	0.366	0.00023814	650.9938750929512	81.527	1.2748	81.527	80.751	82.026	0					269	60	7	0	0	0	3.4823E-05	2	25819	25649;25819
AEEMGVESIAFPAVSAGIR	19	Oxidation (M)	_AEEM(Oxidation (M))GVESIAFPAVSAGIR_		AEEM(1)GVESIAFPAVSAGIR		AEEM(93)GVESIAFPAVSAGIR	0	0	1	0	GST-Af1521_K35E_G42E_Y145R;GST-Af1521_K35E_Y145R	GST-Af1521_K35E_G42E_Y145R;GST-Af1521_K35E_Y145R	GST-Af1521_K35E_G42E_Y145R	MULTI-MSMS	KSI290124_15A-A1+PLDG3_1521_4ul	PLDG3_A1_1521	650.6595458984375	3	650.659	1948.96	-0.045109	-2.9351e-05	0.1405	9.142E-05	0.095395	6.207E-05	650.9939064794282	82.24	1.7475	82.24	81.916	83.663	0					245	84	5	0	0	0	1.6276E-06	4	25961	25961;26129;26298;26475
AEEMGVESIAFPAVSAGIR	19	Oxidation (M)	_AEEM(Oxidation (M))GVESIAFPAVSAGIR_		AEEM(1)GVESIAFPAVSAGIR		AEEM(210)GVESIAFPAVSAGIR	0	0	1	0	GST-Af1521_K35E_G42E_Y145R;GST-Af1521_K35E_Y145R	GST-Af1521_K35E_G42E_Y145R;GST-Af1521_K35E_Y145R	GST-Af1521_K35E_G42E_Y145R	MULTI-MSMS	KSI290124_15A-A1+PLDG3_1521_4ul	PLDG3_A1_1521	975.9869384765625	2	975.485	1948.96	-0.083432	-8.1386e-05	-0.045388	-4.4275e-05	-0.12882	-0.00012566	975.9868860035973	82.202	0.86713	82.202	81.962	82.829	0					73	41	2	0	0	0	1.035E-24	1	26087	26087
AEEMGVESIAFPAVSAGIR	19	Oxidation (M)	_AEEM(Oxidation (M))GVESIAFPAVSAGIR_		AEEM(1)GVESIAFPAVSAGIR		AEEM(250)GVESIAFPAVSAGIR	0	0	1	0	GST-Af1521_K35E_G42E_Y145R;GST-Af1521_K35E_Y145R	GST-Af1521_K35E_G42E_Y145R;GST-Af1521_K35E_Y145R	GST-Af1521_K35E_G42E_Y145R	MULTI-MSMS	KSI290124_15A-A1+PLDG3_1521_4ul	PLDG3_A1_1521	975.9862670898438	2	975.485	1948.96	-0.093576	-9.1282e-05	-0.28715	-0.00028011	-0.38073	-0.00037139	975.9868408960365	82.696	1.4668	82.696	82.044	83.511	0					211	70	5	0	0	0	1.7575999999999998E-40	2	26263	26263;26428
AEEMGVESIAFPAVSAGIR	19	Oxidation (M)	_AEEM(Oxidation (M))GVESIAFPAVSAGIR_		AEEM(1)GVESIAFPAVSAGIR		AEEM(210)GVESIAFPAVSAGIR	0	0	1	0	GST-Af1521_K35E_G42E_Y145R;GST-Af1521_K35E_Y145R	GST-Af1521_K35E_G42E_Y145R;GST-Af1521_K35E_Y145R	GST-Af1521_K35E_G42E_Y145R	MULTI-MSMS	KSI290124_15A-A1+PLDG3_1521_4ul	PLDG3_A1_1521	975.987	2	975.485	1948.96	-0.18716	-0.00018257	-0.36359	-0.00035468	-0.55075	-0.00053725	975.4854329768551	84.272	1.6354	84.272	83.4	85.035	0					350	87	5	0	0	0	9.7068E-25	2	26806	26615;26806
AEEMGVESIAFPAVSAGIR	19	Oxidation (M)	_AEEM(Oxidation (M))GVESIAFPAVSAGIR_		AEEM(1)GVESIAFPAVSAGIR		AEEM(96)GVESIAFPAVSAGIR	0	0	1	0	GST-Af1521_K35E_G42E_Y145R;GST-Af1521_K35E_Y145R	GST-Af1521_K35E_G42E_Y145R;GST-Af1521_K35E_Y145R	GST-Af1521_K35E_G42E_Y145R	MULTI-MSMS	KSI290124_15A-A1+PLDG3_1521_4ul	PLDG3_A1_1521	650.994	3	650.659	1948.96	-0.16658	-0.00010839	0.14275	9.2879E-05	-0.023833	-1.5507e-05	650.6595516939342	84.234	1.3695	84.234	83.568	84.938	0					260	73	6	0	0	0	1.1485E-06	2	26661	26661;26853
AEEMGVESIAFPAVSAGIR	19	Oxidation (M)	_AEEM(Oxidation (M))GVESIAFPAVSAGIR_		AEEM(1)GVESIAFPAVSAGIR		AEEM(61)GVESIAFPAVSAGIR	0	0	1	0	GST-Af1521_K35E_G42E_Y145R;GST-Af1521_K35E_Y145R	GST-Af1521_K35E_G42E_Y145R;GST-Af1521_K35E_Y145R	GST-Af1521_K35E_G42E_Y145R	MULTI-MSMS	KSI290124_16A-A1+PLDG3_G42E	PLDG3_A1_G42E	975.987	2	975.485	1948.96	-0.18574	-0.00018119	-0.040522	-3.9528e-05	-0.22626	-0.00022072	975.9868666799485	76.939	0.49254	76.939	76.717	77.21	0					132	45	4	0	0	0	0.0020433	1	24004	24004
AEEMGVESIAFPAVSAGIR	19	Oxidation (M)	_AEEM(Oxidation (M))GVESIAFPAVSAGIR_		AEEM(1)GVESIAFPAVSAGIR		AEEM(260)GVESIAFPAVSAGIR	0	0	1	0	GST-Af1521_K35E_G42E_Y145R;GST-Af1521_K35E_Y145R	GST-Af1521_K35E_G42E_Y145R;GST-Af1521_K35E_Y145R	GST-Af1521_K35E_G42E_Y145R	MULTI-MSMS	KSI290124_16A-A1+PLDG3_G42E	PLDG3_A1_G42E	975.987	2	975.485	1948.96	-0.40316	-0.00039327	-0.03582	-3.4941e-05	-0.43898	-0.00042821	975.9870001548383	78.364	1.1796	78.364	77.917	79.097	0					632	109	8	0	0	0	2.407E-50	3	24503	24333;24503;24647
AEEMGVESIAFPAVSAGIR	19	Oxidation (M)	_AEEM(Oxidation (M))GVESIAFPAVSAGIR_		AEEM(1)GVESIAFPAVSAGIR		AEEM(110)GVESIAFPAVSAGIR	0	0	1	0	GST-Af1521_K35E_G42E_Y145R;GST-Af1521_K35E_Y145R	GST-Af1521_K35E_G42E_Y145R;GST-Af1521_K35E_Y145R	GST-Af1521_K35E_G42E_Y145R	MULTI-MSMS	KSI290124_16A-A1+PLDG3_G42E	PLDG3_A1_G42E	650.994	3	650.659	1948.96	0.04223	2.7477E-05	0.010591	6.8913E-06	0.052821	3.4368E-05	650.994	78.352	1.4891	78.352	77.668	79.157	0					569	130	7	0	0	0	3.2706E-09	2	24516	24516;24657
AEEMGVESIAFPAVSAGIR	19	Oxidation (M)	_AEEM(Oxidation (M))GVESIAFPAVSAGIR_		AEEM(1)GVESIAFPAVSAGIR		AEEM(82)GVESIAFPAVSAGIR	0	0	1	0	GST-Af1521_K35E_G42E_Y145R;GST-Af1521_K35E_Y145R	GST-Af1521_K35E_G42E_Y145R;GST-Af1521_K35E_Y145R	GST-Af1521_K35E_G42E_Y145R	MULTI-MSMS	KSI290124_16A-A1+PLDG3_G42E	PLDG3_A1_G42E	650.6595458984375	3	650.659	1948.96	0.078759	5.1245E-05	0.084257	5.4822E-05	0.16302	0.00010607	650.9938906346766	80.144	1.758	80.144	79.062	80.82	0					627	175	5	0	0	0	1.9103E-05	3	24944	24812;24944;25108
AEEMGVESIAFPAVSAGIR	19	Oxidation (M)	_AEEM(Oxidation (M))GVESIAFPAVSAGIR_		AEEM(1)GVESIAFPAVSAGIR		AEEM(230)GVESIAFPAVSAGIR	0	0	1	0	GST-Af1521_K35E_G42E_Y145R;GST-Af1521_K35E_Y145R	GST-Af1521_K35E_G42E_Y145R;GST-Af1521_K35E_Y145R	GST-Af1521_K35E_G42E_Y145R	MULTI-MSMS	KSI290124_16A-A1+PLDG3_G42E	PLDG3_A1_G42E	975.486	2	975.485	1948.96	-0.2035	-0.00019851	0.012318	1.2016E-05	-0.19118	-0.00018649	975.9870206332557	81.246	3.6213	81.246	79.081	82.703	0					1437	403	6	0	0	0	7.1877E-40	5	25234	24929;25234;25362;25484;25605
AEEMGVESIAFPAVSAGIR	19	Oxidation (M)	_AEEM(Oxidation (M))GVESIAFPAVSAGIR_		AEEM(1)GVESIAFPAVSAGIR		AEEM(75)GVESIAFPAVSAGIR	0	0	1	0	GST-Af1521_K35E_G42E_Y145R;GST-Af1521_K35E_Y145R	GST-Af1521_K35E_G42E_Y145R;GST-Af1521_K35E_Y145R	GST-Af1521_K35E_G42E_Y145R	MULTI-MSMS	KSI290124_16A-A1+PLDG3_G42E	PLDG3_A1_G42E	650.9940185546875	3	650.659	1948.96	0.28052	0.00018252	-0.00031537	-2.052e-07	0.2802	0.00018232	650.9938063197704	81.167	1.9377	81.167	80.737	82.674	0					849	236	6	0	0	0	0.00010259	4	25372	25246;25372;25495;25617
AEEMGVESIAFPAVSAGIR	19	Oxidation (M)	_AEEM(Oxidation (M))GVESIAFPAVSAGIR_		AEEM(1)GVESIAFPAVSAGIR		AEEM(180)GVESIAFPAVSAGIR	0	0	1	0	GST-Af1521_K35E_G42E_Y145R;GST-Af1521_K35E_Y145R	GST-Af1521_K35E_G42E_Y145R;GST-Af1521_K35E_Y145R	GST-Af1521_K35E_G42E_Y145R	MULTI-MSMS	KSI290124_16A-A1+PLDG3_G42E	PLDG3_A1_G42E	975.4855346679688	2	975.485	1948.96	-0.18989	-0.00018523	0.032681	3.188E-05	-0.15721	-0.00015335	975.4857110367212	82.885	1.2147	82.885	82.654	83.868	0					492	151	5	0	0	0	7.646499999999999E-19	2	25841	25725;25841
AEEMGVESIAFPAVSAGIR	19	Oxidation (M)	_AEEM(Oxidation (M))GVESIAFPAVSAGIR_		AEEM(1)GVESIAFPAVSAGIR		AEEM(54)GVESIAFPAVSAGIR	0	0	1	0	GST-Af1521_K35E_G42E_Y145R;GST-Af1521_K35E_Y145R	GST-Af1521_K35E_G42E_Y145R;GST-Af1521_K35E_Y145R	GST-Af1521_K35E_G42E_Y145R	MULTI-MSMS	KSI290124_16A-A1+PLDG3_G42E	PLDG3_A1_G42E	650.6597900390625	3	650.659	1948.96	0.2573	0.00016741	0.052062	3.3874E-05	0.30936	0.00020129	650.9938436725627	82.891	0.83469	82.891	82.579	83.413	0					261	101	3	0	0	0	0.0023139	1	25734	25734
AEEMGVESIAFPAVSAGIR	19	Oxidation (M)	_AEEM(Oxidation (M))GVESIAFPAVSAGIR_		AEEM(1)GVESIAFPAVSAGIR		AEEM(220)GVESIAFPAVSAGIR	0	0	1	0	GST-Af1521_K35E_G42E_Y145R;GST-Af1521_K35E_Y145R	GST-Af1521_K35E_G42E_Y145R;GST-Af1521_K35E_Y145R	GST-Af1521_K35E_G42E_Y145R	MULTI-MSMS	KSI290124_16A-A1+PLDG3_G42E	PLDG3_A1_G42E	975.4852905273438	2	975.485	1948.96	-0.21233	-0.00020713	-0.12	-0.00011706	-0.33233	-0.00032419	975.9869635224458	84.138	1.6602	84.138	83.385	85.046	0					727	212	6	0	0	0	2.2523E-31	2	25960	25960;26082
AEEMGVESIAFPAVSAGIR	19	Oxidation (M)	_AEEM(Oxidation (M))GVESIAFPAVSAGIR_		AEEM(1)GVESIAFPAVSAGIR		AEEM(69)GVESIAFPAVSAGIR	0	0	1	0	GST-Af1521_K35E_G42E_Y145R;GST-Af1521_K35E_Y145R	GST-Af1521_K35E_G42E_Y145R;GST-Af1521_K35E_Y145R	GST-Af1521_K35E_G42E_Y145R	MULTI-MSMS	KSI290124_16A-A1+PLDG3_G42E	PLDG3_A1_G42E	650.6595458984375	3	650.659	1948.96	0.23249	0.00015127	-0.11362	-7.3927e-05	0.11887	7.7343E-05	650.6594614879592	84.167	1.341	84.167	83.413	84.754	0					498	169	5	0	0	0	0.00016754	1	25969	25969
AEEMGVESIAFPAVSAGIR	19	Oxidation (M)	_AEEM(Oxidation (M))GVESIAFPAVSAGIR_		AEEM(1)GVESIAFPAVSAGIR		AEEM(54)GVESIAFPAVSAGIR	0	0	1	0	GST-Af1521_K35E_G42E_Y145R;GST-Af1521_K35E_Y145R	GST-Af1521_K35E_G42E_Y145R;GST-Af1521_K35E_Y145R	GST-Af1521_K35E_G42E_Y145R	MSMS	KSI290124_16A-A1+PLDG3_G42E	PLDG3_A1_G42E	650.66	3	650.659	1948.96	NaN	NaN	NaN	NaN	NaN	NaN	NaN	83.584	1	83.584	83.084	84.084	0								0	0	0	0.0083247	1	25850	25850
AEEMGVESIAFPAVSAGIR	19	Oxidation (M)	_AEEM(Oxidation (M))GVESIAFPAVSAGIR_		AEEM(1)GVESIAFPAVSAGIR		AEEM(96)GVESIAFPAVSAGIR	0	0	1	0	GST-Af1521_K35E_G42E_Y145R;GST-Af1521_K35E_Y145R	GST-Af1521_K35E_G42E_Y145R;GST-Af1521_K35E_Y145R	GST-Af1521_K35E_G42E_Y145R	MULTI-MSMS	KSI290124_16A-A1+PLDG3_G42E_3ul	PLDG3_A1_G42E	975.9866333007812	2	975.485	1948.96	-0.15845	-0.00015456	-0.12255	-0.00011955	-0.281	-0.00027411	975.9869151099516	77.496	0.60733	77.496	77.243	77.85	0					107	34	5	0	0	0	2.4699E-06	1	24407	24407
AEEMGVESIAFPAVSAGIR	19	Oxidation (M)	_AEEM(Oxidation (M))GVESIAFPAVSAGIR_		AEEM(1)GVESIAFPAVSAGIR		AEEM(280)GVESIAFPAVSAGIR	0	0	1	0	GST-Af1521_K35E_G42E_Y145R;GST-Af1521_K35E_Y145R	GST-Af1521_K35E_G42E_Y145R;GST-Af1521_K35E_Y145R	GST-Af1521_K35E_G42E_Y145R	MULTI-MSMS	KSI290124_16A-A1+PLDG3_G42E_3ul	PLDG3_A1_G42E	975.9866943359375	2	975.485	1948.96	-0.17277	-0.00016853	-0.2191	-0.00021373	-0.39187	-0.00038226	975.9868445877936	78.835	1.3076	78.835	78.444	79.752	0					355	68	8	0	0	0	1.0805E-62	3	25011	24819;25011;25201
AEEMGVESIAFPAVSAGIR	19	Oxidation (M)	_AEEM(Oxidation (M))GVESIAFPAVSAGIR_		AEEM(1)GVESIAFPAVSAGIR		AEEM(140)GVESIAFPAVSAGIR	0	0	1	0	GST-Af1521_K35E_G42E_Y145R;GST-Af1521_K35E_Y145R	GST-Af1521_K35E_G42E_Y145R;GST-Af1521_K35E_Y145R	GST-Af1521_K35E_G42E_Y145R	MULTI-MSMS	KSI290124_16A-A1+PLDG3_G42E_3ul	PLDG3_A1_G42E	650.66	3	650.659	1948.96	0.058753	3.8228E-05	-0.023378	-1.5211e-05	0.035376	2.3018E-05	650.9938073380555	78.834	1.3843	78.834	78.234	79.618	0					326	72	7	0	0	0	4.2665E-13	2	25023	24833;25023
AEEMGVESIAFPAVSAGIR	19	Oxidation (M)	_AEEM(Oxidation (M))GVESIAFPAVSAGIR_		AEEM(1)GVESIAFPAVSAGIR		AEEM(77)GVESIAFPAVSAGIR	0	0	1	0	GST-Af1521_K35E_G42E_Y145R;GST-Af1521_K35E_Y145R	GST-Af1521_K35E_G42E_Y145R;GST-Af1521_K35E_Y145R	GST-Af1521_K35E_G42E_Y145R	MULTI-MSMS	KSI290124_16A-A1+PLDG3_G42E_3ul	PLDG3_A1_G42E	650.9939575195312	3	650.659	1948.96	0.059278	3.857E-05	0.12003	7.8099E-05	0.17931	0.00011667	650.9938721942593	80.697	1.897	80.697	79.523	81.42	0					288	105	3	0	0	0	7.975E-05	5	25768	25215;25389;25572;25580;25768
AEEMGVESIAFPAVSAGIR	19	Oxidation (M)	_AEEM(Oxidation (M))GVESIAFPAVSAGIR_		AEEM(1)GVESIAFPAVSAGIR		AEEM(210)GVESIAFPAVSAGIR	0	0	1	0	GST-Af1521_K35E_G42E_Y145R;GST-Af1521_K35E_Y145R	GST-Af1521_K35E_G42E_Y145R;GST-Af1521_K35E_Y145R	GST-Af1521_K35E_G42E_Y145R	MULTI-MSMS	KSI290124_16A-A1+PLDG3_G42E_3ul	PLDG3_A1_G42E	975.9864501953125	2	975.485	1948.96	-0.16857	-0.00016444	-0.1409	-0.00013745	-0.30947	-0.00030188	975.987	80.644	1.7869	80.644	79.58	81.367	0					416	99	5	0	0	0	4.206E-31	3	25565	25377;25565;25756
AEEMGVESIAFPAVSAGIR	19	Oxidation (M)	_AEEM(Oxidation (M))GVESIAFPAVSAGIR_		AEEM(1)GVESIAFPAVSAGIR		AEEM(230)GVESIAFPAVSAGIR	0	0	1	0	GST-Af1521_K35E_G42E_Y145R;GST-Af1521_K35E_Y145R	GST-Af1521_K35E_G42E_Y145R;GST-Af1521_K35E_Y145R	GST-Af1521_K35E_G42E_Y145R	MULTI-MSMS	KSI290124_16A-A1+PLDG3_G42E_3ul	PLDG3_A1_G42E	975.9869384765625	2	975.485	1948.96	-0.023301	-2.273e-05	-0.1744	-0.00017013	-0.19771	-0.00019286	975.987	81.787	1.9007	81.787	81.329	83.23	0					459	107	6	0	0	0	1.452E-31	2	25943	25943;26121
AEEMGVESIAFPAVSAGIR	19	Oxidation (M)	_AEEM(Oxidation (M))GVESIAFPAVSAGIR_		AEEM(1)GVESIAFPAVSAGIR		AEEM(89)GVESIAFPAVSAGIR	0	0	1	0	GST-Af1521_K35E_G42E_Y145R;GST-Af1521_K35E_Y145R	GST-Af1521_K35E_G42E_Y145R;GST-Af1521_K35E_Y145R	GST-Af1521_K35E_G42E_Y145R	MULTI-MSMS	KSI290124_16A-A1+PLDG3_G42E_3ul	PLDG3_A1_G42E	650.994	3	650.659	1948.96	0.21241	0.00013821	0.12995	8.4552E-05	0.34236	0.00022276	650.9938357281487	81.823	1.24	81.823	81.238	82.478	0					314	70	6	0	0	0	2.3117E-06	2	26139	25956;26139
AEEMGVESIAFPAVSAGIR	19	Oxidation (M)	_AEEM(Oxidation (M))GVESIAFPAVSAGIR_		AEEM(1)GVESIAFPAVSAGIR		AEEM(75)GVESIAFPAVSAGIR	0	0	1	0	GST-Af1521_K35E_G42E_Y145R;GST-Af1521_K35E_Y145R	GST-Af1521_K35E_G42E_Y145R;GST-Af1521_K35E_Y145R	GST-Af1521_K35E_G42E_Y145R	MULTI-MSMS	KSI290124_16A-A1+PLDG3_G42E_3ul	PLDG3_A1_G42E	650.9937744140625	3	650.659	1948.96	0.19409	0.00012629	0.12698	8.2624E-05	0.32108	0.00020891	650.6594641744906	82.838	1.0528	82.838	82.215	83.268	0					261	59	6	0	0	0	9.5971E-05	1	26321	26321
AEEMGVESIAFPAVSAGIR	19	Oxidation (M)	_AEEM(Oxidation (M))GVESIAFPAVSAGIR_		AEEM(1)GVESIAFPAVSAGIR		AEEM(190)GVESIAFPAVSAGIR	0	0	1	0	GST-Af1521_K35E_G42E_Y145R;GST-Af1521_K35E_Y145R	GST-Af1521_K35E_G42E_Y145R;GST-Af1521_K35E_Y145R	GST-Af1521_K35E_G42E_Y145R	MULTI-MSMS	KSI290124_16A-A1+PLDG3_G42E_3ul	PLDG3_A1_G42E	975.9867553710938	2	975.485	1948.96	-0.28385	-0.00027689	0.094096	9.179E-05	-0.18975	-0.0001851	975.9870951701855	83.591	0.84822	83.591	83.159	84.007	0					207	47	5	0	0	0	3.1619999999999995E-19	2	26669	26485;26669
AEEMGVESIAFPAVSAGIR	19	Oxidation (M)	_AEEM(Oxidation (M))GVESIAFPAVSAGIR_		AEEM(1)GVESIAFPAVSAGIR		AEEM(68)GVESIAFPAVSAGIR	0	0	1	0	GST-Af1521_K35E_G42E_Y145R;GST-Af1521_K35E_Y145R	GST-Af1521_K35E_G42E_Y145R;GST-Af1521_K35E_Y145R	GST-Af1521_K35E_G42E_Y145R	MULTI-MSMS	KSI290124_16A-A1+PLDG3_G42E_3ul	PLDG3_A1_G42E	650.6597290039062	3	650.659	1948.96	-0.047324	-3.0792e-05	0.44884	0.00029204	0.40152	0.00026125	650.6596742513582	83.514	0.9694	83.514	83.071	84.041	0					223	54	6	0	0	0	0.00017056	2	26506	26506;26686
AEEMGVESIAFPAVSAGIR	19	Oxidation (M)	_AEEM(Oxidation (M))GVESIAFPAVSAGIR_		AEEM(1)GVESIAFPAVSAGIR		AEEM(230)GVESIAFPAVSAGIR	0	0	1	0	GST-Af1521_K35E_G42E_Y145R;GST-Af1521_K35E_Y145R	GST-Af1521_K35E_G42E_Y145R;GST-Af1521_K35E_Y145R	GST-Af1521_K35E_G42E_Y145R	MULTI-MSMS	KSI290124_16A-A1+PLDG3_G42E_3ul	PLDG3_A1_G42E	975.4848022460938	2	975.485	1948.96	-0.2823	-0.00027538	-0.18152	-0.00017707	-0.46383	-0.00045246	975.4855461534207	84.837	1.8374	84.837	83.906	85.744	0					381	105	6	0	0	0	7.1877E-40	3	27036	26850;27036;27222
AEEMGVESIAFPAVSAGIR	19	Oxidation (M)	_AEEM(Oxidation (M))GVESIAFPAVSAGIR_		AEEM(1)GVESIAFPAVSAGIR		AEEM(95)GVESIAFPAVSAGIR	0	0	1	0	GST-Af1521_K35E_G42E_Y145R;GST-Af1521_K35E_Y145R	GST-Af1521_K35E_G42E_Y145R;GST-Af1521_K35E_Y145R	GST-Af1521_K35E_G42E_Y145R	MULTI-MSMS	KSI290124_16A-A1+PLDG3_G42E_3ul	PLDG3_A1_G42E	650.9937133789062	3	650.659	1948.96	-0.04672	-3.0399e-05	0.15084	9.8143E-05	0.10412	6.7744E-05	650.6595651522235	84.755	1.632	84.755	83.92	85.552	0					274	94	6	0	0	0	1.2985E-06	2	27050	26863;27050
AEEMGVESIAFPAVSAGIR	19	Oxidation (M)	_AEEM(Oxidation (M))GVESIAFPAVSAGIR_		AEEM(1)GVESIAFPAVSAGIR		AEEM(170)GVESIAFPAVSAGIR	0	0	1	0	GST-Af1521_K35E_G42E_Y145R;GST-Af1521_K35E_Y145R	GST-Af1521_K35E_G42E_Y145R;GST-Af1521_K35E_Y145R	GST-Af1521_K35E_G42E_Y145R	MULTI-MSMS	KSI290124_13A-PLDG3_1521	PLDG3_Af1521	975.4854736328125	2	975.485	1948.96	-0.25766	-0.00025134	0.0027652	2.6974E-06	-0.2549	-0.00024865	975.9870152060903	78.308	0.99483	78.308	77.968	78.962	0					620	130	7	0	0	0	1.1489E-15	2	22987	22885;22987
AEEMGVESIAFPAVSAGIR	19	Oxidation (M)	_AEEM(Oxidation (M))GVESIAFPAVSAGIR_		AEEM(1)GVESIAFPAVSAGIR		AEEM(47)GVESIAFPAVSAGIR	0	0	1	0	GST-Af1521_K35E_G42E_Y145R;GST-Af1521_K35E_Y145R	GST-Af1521_K35E_G42E_Y145R;GST-Af1521_K35E_Y145R	GST-Af1521_K35E_G42E_Y145R	MULTI-MSMS	KSI290124_13A-PLDG3_1521	PLDG3_Af1521	650.9937744140625	3	650.659	1948.96	0.045697	2.9733E-05	-0.10805	-7.0306e-05	-0.062355	-4.0572e-05	650.9939024552726	78.351	0.97697	78.351	77.876	78.853	0					549	128	6	0	0	0	0.0039748	1	22995	22995
AEEMGVESIAFPAVSAGIR	19	Unmodified	_AEEMGVESIAFPAVSAGIR_					0	0	0	0	GST-Af1521_K35E_G42E_Y145R;GST-Af1521_K35E_Y145R	GST-Af1521_K35E_G42E_Y145R;GST-Af1521_K35E_Y145R	GST-Af1521_K35E_G42E_Y145R	MULTI-MSMS	KSI290124_13A-PLDG3_1521_4ul	PLDG3_Af1521	967.989	2	967.488	1932.96	-0.34342	-0.00033226	0.13018	0.00012595	-0.21324	-0.00020631	967.4883186463127	84.288	0.74275	84.288	83.979	84.722	0					387	82	6	0	0	0	0.0014989	2	26465	26465;26603
AEEMGVESIAFPAVSAGIR	19	Unmodified	_AEEMGVESIAFPAVSAGIR_					0	0	0	0	GST-Af1521_K35E_G42E_Y145R;GST-Af1521_K35E_Y145R	GST-Af1521_K35E_G42E_Y145R;GST-Af1521_K35E_Y145R	GST-Af1521_K35E_G42E_Y145R	MULTI-MSMS	KSI290124_13A-PLDG3_1521_4ul	PLDG3_Af1521	645.662	3	645.328	1932.96	-0.025627	-1.6538e-05	0.095083	6.1359E-05	0.069455	4.4822E-05	645.6622612233562	84.299	0.58858	84.299	83.998	84.587	0					269	67	5	0	0	0	0.0085805	1	26474	26474
AEEMGVESIAFPAVSAGIR	19	Unmodified	_AEEMGVESIAFPAVSAGIR_					0	0	0	0	GST-Af1521_K35E_G42E_Y145R;GST-Af1521_K35E_Y145R	GST-Af1521_K35E_G42E_Y145R;GST-Af1521_K35E_Y145R	GST-Af1521_K35E_G42E_Y145R	MULTI-MSMS	KSI290124_14A-PLDG3_G42E_6ul	PLDG3_G42E	967.989	2	967.488	1932.96	-0.29719	-0.00028753	0.13585	0.00013144	-0.16134	-0.00015609	967.9897580607934	83.901	0.508	83.901	83.674	84.182	0					266	65	5	0	0	0	0.0014371	1	26166	26166
AEEMGVESIAFPAVSAGIR	19	Unmodified	_AEEMGVESIAFPAVSAGIR_					0	0	0	0	GST-Af1521_K35E_G42E_Y145R;GST-Af1521_K35E_Y145R	GST-Af1521_K35E_G42E_Y145R;GST-Af1521_K35E_Y145R	GST-Af1521_K35E_G42E_Y145R	MULTI-MSMS	KSI290124_15A-A1+PLDG3_1521	PLDG3_A1_1521	645.662	3	645.328	1932.96	0.17556	0.0001133	-0.13974	-9.018e-05	0.03582	2.3116E-05	645.3278755196606	84.152	1.0874	84.152	83.762	84.849	0					510	122	6	0	0	0	3.0624E-08	2	25889	25746;25889
AEEMGVESIAFPAVSAGIR	19	Unmodified	_AEEMGVESIAFPAVSAGIR_					0	0	0	0	GST-Af1521_K35E_G42E_Y145R;GST-Af1521_K35E_Y145R	GST-Af1521_K35E_G42E_Y145R;GST-Af1521_K35E_Y145R	GST-Af1521_K35E_G42E_Y145R	MULTI-MSMS	KSI290124_15A-A1+PLDG3_1521	PLDG3_A1_1521	967.9893188476562	2	967.488	1932.96	-0.24469	-0.00023674	-0.12142	-0.00011747	-0.36611	-0.00035421	967.4882327730899	84.193	1.8418	84.193	83.572	85.414	0					848	218	8	0	0	0	1.7874000000000002E-30	2	25855	25855;25984
AEEMGVESIAFPAVSAGIR	19	Unmodified	_AEEMGVESIAFPAVSAGIR_					0	0	0	0	GST-Af1521_K35E_G42E_Y145R;GST-Af1521_K35E_Y145R	GST-Af1521_K35E_G42E_Y145R;GST-Af1521_K35E_Y145R	GST-Af1521_K35E_G42E_Y145R	MULTI-MSMS	KSI290124_15A-A1+PLDG3_1521_4ul	PLDG3_A1_1521	967.9888305664062	2	967.488	1932.96	-0.087437	-8.4594e-05	-0.62889	-0.00060844	-0.71632	-0.00069303	967.9890442184828	83.032	0.51439	83.032	82.791	83.306	0					52	23	3	0	0	0	7.5554E-08	1	26256	26256
AEEMGVESIAFPAVSAGIR	19	Unmodified	_AEEMGVESIAFPAVSAGIR_					0	0	0	0	GST-Af1521_K35E_G42E_Y145R;GST-Af1521_K35E_Y145R	GST-Af1521_K35E_G42E_Y145R;GST-Af1521_K35E_Y145R	GST-Af1521_K35E_G42E_Y145R	MULTI-MSMS	KSI290124_15A-A1+PLDG3_1521_4ul	PLDG3_A1_1521	967.9891967773438	2	967.488	1932.96	-0.21324	-0.00020631	-0.2065	-0.00019978	-0.41974	-0.00040609	967.9894658419723	84.241	3.0262	84.241	83.624	86.65	0					619	157	8	0	0	0	1.2467E-30	7	26729	26538;26729;26918;27104;27300;27359;27465
AEEMGVESIAFPAVSAGIR	19	Unmodified	_AEEMGVESIAFPAVSAGIR_					0	0	0	0	GST-Af1521_K35E_G42E_Y145R;GST-Af1521_K35E_Y145R	GST-Af1521_K35E_G42E_Y145R;GST-Af1521_K35E_Y145R	GST-Af1521_K35E_G42E_Y145R	MULTI-MSMS	KSI290124_15A-A1+PLDG3_1521_4ul	PLDG3_A1_1521	645.6621704101562	3	645.328	1932.96	-0.28664	-0.00018498	0.44422	0.00028667	0.15758	0.00010169	645.6623813066957	84.261	1.4701	84.261	83.776	85.246	0					451	78	10	0	0	0	2.3046E-15	4	26805	26611;26805;26994;27043
AEEMGVESIAFPAVSAGIR	19	Unmodified	_AEEMGVESIAFPAVSAGIR_					0	0	0	0	GST-Af1521_K35E_G42E_Y145R;GST-Af1521_K35E_Y145R	GST-Af1521_K35E_G42E_Y145R;GST-Af1521_K35E_Y145R	GST-Af1521_K35E_G42E_Y145R	MULTI-MSMS	KSI290124_15A-A1+PLDG3_1521_4ul	PLDG3_A1_1521	967.99	2	967.488	1932.96	0.022456	2.1726E-05	-0.2227	-0.00021546	-0.20024	-0.00019373	967.989	86.769	0.7234	86.769	86.491	87.215	0					45	32	2	0	0	0	2.5179E-05	1	27552	27552
AEEMGVESIAFPAVSAGIR	19	Unmodified	_AEEMGVESIAFPAVSAGIR_					0	0	0	0	GST-Af1521_K35E_G42E_Y145R;GST-Af1521_K35E_Y145R	GST-Af1521_K35E_G42E_Y145R;GST-Af1521_K35E_Y145R	GST-Af1521_K35E_G42E_Y145R	MULTI-MSMS	KSI290124_16A-A1+PLDG3_G42E	PLDG3_A1_G42E	967.99	2	967.488	1932.96	-0.17698	-0.00017122	-0.080229	-7.762e-05	-0.25721	-0.00024884	967.9895390007289	84.13	1.4414	84.13	83.597	85.039	0					770	184	7	0	0	0	6.190899999999999E-19	2	26017	25896;26017
AEEMGVESIAFPAVSAGIR	19	Unmodified	_AEEMGVESIAFPAVSAGIR_					0	0	0	0	GST-Af1521_K35E_G42E_Y145R;GST-Af1521_K35E_Y145R	GST-Af1521_K35E_G42E_Y145R;GST-Af1521_K35E_Y145R	GST-Af1521_K35E_G42E_Y145R	MULTI-MSMS	KSI290124_16A-A1+PLDG3_G42E	PLDG3_A1_G42E	645.662	3	645.328	1932.96	0.15423	9.9531E-05	0.036972	2.3859E-05	0.19121	0.00012339	645.6621578802091	84.14	1.0433	84.14	83.732	84.775	0					547	131	8	0	0	0	0.00034672	1	26034	26034
AEEMGVESIAFPAVSAGIR	19	Unmodified	_AEEMGVESIAFPAVSAGIR_					0	0	0	0	GST-Af1521_K35E_G42E_Y145R;GST-Af1521_K35E_Y145R	GST-Af1521_K35E_G42E_Y145R;GST-Af1521_K35E_Y145R	GST-Af1521_K35E_G42E_Y145R	MULTI-MSMS	KSI290124_16A-A1+PLDG3_G42E_3ul	PLDG3_A1_G42E	967.9880981445312	2	967.488	1932.96	-0.24084	-0.00023301	0.075402	7.2951E-05	-0.16544	-0.00016006	967.9897708480664	83.453	0.57045	83.453	83.193	83.764	0					90	31	4	0	0	0	0.0014371	1	26512	26512
AEEMGVESIAFPAVSAGIR	19	Unmodified	_AEEMGVESIAFPAVSAGIR_					0	0	0	0	GST-Af1521_K35E_G42E_Y145R;GST-Af1521_K35E_Y145R	GST-Af1521_K35E_G42E_Y145R;GST-Af1521_K35E_Y145R	GST-Af1521_K35E_G42E_Y145R	MULTI-MSMS	KSI290124_16A-A1+PLDG3_G42E_3ul	PLDG3_A1_G42E	967.9893188476562	2	967.488	1932.96	-0.25897	-0.00025055	-0.14705	-0.00014227	-0.40602	-0.00039282	967.9895029321982	84.77	2.5898	84.77	83.989	86.578	0					584	153	8	0	0	0	1.7874000000000002E-30	6	27022	26840;27022;27208;27391;27576;27612
AEEMGVESIAFPAVSAGIR	19	Unmodified	_AEEMGVESIAFPAVSAGIR_					0	0	0	0	GST-Af1521_K35E_G42E_Y145R;GST-Af1521_K35E_Y145R	GST-Af1521_K35E_G42E_Y145R;GST-Af1521_K35E_Y145R	GST-Af1521_K35E_G42E_Y145R	MULTI-MSMS	KSI290124_16A-A1+PLDG3_G42E_3ul	PLDG3_A1_G42E	645.6622314453125	3	645.328	1932.96	-0.1859	-0.00011997	0.24223	0.00015632	0.056329	3.6351E-05	645.6623286578802	84.745	1.3409	84.745	84.307	85.648	0					332	75	7	0	0	0	4.0521E-15	3	27102	26918;27102;27283
AEENKVIVHGTWGSLFVK	18	Acetyl (Protein N-term)	_(Acetyl (Protein N-term))AEENKVIVHGTWGSLFVK_					1	0	0	1	NbD045751.1	NbD045751.1	NbD045751.1	MULTI-MSMS	KSI290124_15A-A1+PLDG3_1521	PLDG3_A1_1521	686.3673706054688	3	686.034	2055.08	-0.18817	-0.00012909	-0.4386	-0.00030089	-0.62677	-0.00042998	686.3679216375369	73.897	1.2963	73.897	73.375	74.671	0					338	70	9	0	0	0	3.0769E-12	2	22769	22769;22935
AEENKVIVHGTWGSLFVK	18	Acetyl (Protein N-term)	_(Acetyl (Protein N-term))AEENKVIVHGTWGSLFVK_					1	0	0	1	NbD045751.1	NbD045751.1	NbD045751.1	MULTI-MSMS	KSI290124_15A-A1+PLDG3_1521_4ul	PLDG3_A1_1521	686.0337524414062	3	686.034	2055.08	-0.044115	-3.0265e-05	-0.20853	-0.00014306	-0.25265	-0.00017332	686.3677594343781	73.988	1.1793	73.988	73.494	74.674	0					271	58	9	0	0	0	1.1754E-39	2	23300	23300;23467
AEENKVIVHGTWGSLFVK	18	Acetyl (Protein N-term)	_(Acetyl (Protein N-term))AEENKVIVHGTWGSLFVK_					1	0	0	1	NbD045751.1	NbD045751.1	NbD045751.1	MULTI-MSMS	KSI290124_16A-A1+PLDG3_G42E	PLDG3_A1_G42E	686.3668823242188	3	686.034	2055.08	-0.041899	-2.8744e-05	-0.60298	-0.00041367	-0.64488	-0.00044241	686.3679684750191	73.956	0.72383	73.956	73.745	74.469	0					269	57	7	0	0	0	0.0025378	1	23021	23021
AEENKVIVHGTWGSLFVK	18	Acetyl (Protein N-term)	_(Acetyl (Protein N-term))AEENKVIVHGTWGSLFVK_					1	0	0	1	NbD045751.1	NbD045751.1	NbD045751.1	MULTI-MSMS	KSI290124_16A-A1+PLDG3_G42E_3ul	PLDG3_A1_G42E	686.3673095703125	3	686.034	2055.08	-0.080214	-5.503e-05	-0.026604	-1.8251e-05	-0.10682	-7.3281e-05	686.3678926496771	74.487	0.76969	74.487	74.203	74.972	0					213	43	7	0	0	0	5.4452000000000004E-24	1	23292	23292
AEENKVIVHGTWGSLFVKR	19	Acetyl (Protein N-term)	_(Acetyl (Protein N-term))AEENKVIVHGTWGSLFVKR_					1	0	0	2	NbD045751.1	NbD045751.1	NbD045751.1	MULTI-MSMS	KSI290124_15A-A1+PLDG3_1521_4ul	PLDG3_A1_1521	553.8028564453125	4	553.802	2211.18	-0.1028	-5.693e-05	0.72559	0.00040183	0.62279	0.0003449	553.8034458950503	66.192	0.49294	66.192	66.019	66.512	0					60	25	3	0	0	0	0.00014075	1	20530	20530
AEEYHQQYLAK	11	Unmodified	_AEEYHQQYLAK_					0	0	0	0	NbD041815.1;NbD007148.1;NbE05067944.1;NbD001815.1	NbD041815.1	NbD041815.1	MULTI-MSMS	KSI290124_13A-PLDG3_1521_4ul	PLDG3_Af1521	460.558	3	460.558	1378.65	0.47428	0.00021843	-0.31841	-0.00014665	0.15587	7.1786E-05	460.55766757186973	33.06	0.28343	33.06	32.91	33.194	0					40	14	4	0	0	0	0.0002536	1	8126	8126
AEEYHQQYLAK	11	Unmodified	_AEEYHQQYLAK_					0	0	0	0	NbD041815.1;NbD007148.1;NbE05067944.1;NbD001815.1	NbD041815.1	NbD041815.1	MULTI-MSMS	KSI290124_14A-PLDG3_G42E	PLDG3_G42E	460.89202880859375	3	460.558	1378.65	0.41202	0.00018976	-0.28742	-0.00013237	0.1246	5.7387E-05	460.8920436888516	32.926	0.38923	32.926	32.729	33.118	0					46	20	3	0	0	0	0.0014856	1	7860	7860
AEEYHQQYLAK	11	Unmodified	_AEEYHQQYLAK_					0	0	0	0	NbD041815.1;NbD007148.1;NbE05067944.1;NbD001815.1	NbD041815.1	NbD041815.1	MULTI-MSMS	KSI290124_14A-PLDG3_G42E_6ul	PLDG3_G42E	460.5578308105469	3	460.558	1378.65	0.11293	5.201E-05	0.11439	5.2681E-05	0.22731	0.00010469	460.5578929344808	33.067	0.28514	33.067	32.947	33.232	0					43	14	4	0	0	0	5.5509E-05	1	8163	8163
AEEYHQQYLAK	11	Unmodified	_AEEYHQQYLAK_					0	0	0	0	NbD041815.1;NbD007148.1;NbE05067944.1;NbD001815.1	NbD041815.1	NbD041815.1	MULTI-MSMS	KSI290124_15A-A1+PLDG3_1521	PLDG3_A1_1521	460.5578918457031	3	460.558	1378.65	0.32515	0.00014975	-0.14118	-6.5019e-05	0.18397	8.473E-05	460.5577476345614	33.014	0.35655	33.014	32.831	33.188	0					49	19	3	0	0	0	0.0051083	1	8004	8004
AEEYHQQYLAK	11	Unmodified	_AEEYHQQYLAK_					0	0	0	0	NbD041815.1;NbD007148.1;NbE05067944.1;NbD001815.1	NbD041815.1	NbD041815.1	MULTI-MSMS	KSI290124_15A-A1+PLDG3_1521_4ul	PLDG3_A1_1521	460.5580749511719	3	460.558	1378.65	-0.097125	-4.4732e-05	0.46056	0.00021211	0.36343	0.00016738	460.5579639117137	33.149	0.37749	33.149	32.939	33.316	0					54	19	4	0	0	0	1.7597E-05	1	8184	8184
AEEYHQQYLAK	11	Unmodified	_AEEYHQQYLAK_					0	0	0	0	NbD041815.1;NbD007148.1;NbE05067944.1;NbD001815.1	NbD041815.1	NbD041815.1	MULTI-MSMS	KSI290124_16A-A1+PLDG3_G42E	PLDG3_A1_G42E	460.55780029296875	3	460.558	1378.65	0.35716	0.00016449	-0.21613	-9.9542e-05	0.14103	6.4952E-05	460.55773717569053	32.897	0.28276	32.897	32.764	33.046	0					41	15	3	0	0	0	0.0027832	1	8167	8167
AEEYHQQYLAK	11	Unmodified	_AEEYHQQYLAK_					0	0	0	0	NbD041815.1;NbD007148.1;NbE05067944.1;NbD001815.1	NbD041815.1	NbD041815.1	MULTI-MSMS	KSI290124_16A-A1+PLDG3_G42E_3ul	PLDG3_A1_G42E	460.5579833984375	3	460.558	1378.65	0.13977	6.437E-05	0.047774	2.2003E-05	0.18754	8.6373E-05	460.5578802239397	33.247	0.30342	33.247	33.106	33.41	0					33	15	3	0	0	0	2.4016E-05	1	8119	8119
AEFAEVSK	8	Unmodified	_AEFAEVSK_					0	0	0	0	CON__P02768-1	CON__P02768-1	CON__P02768-1	MSMS	KSI290124_14A-PLDG3_G42E_6ul	PLDG3_G42E	440.7240295410156	2	440.724	879.434	NaN	NaN	NaN	NaN	NaN	NaN	NaN	35.136	1	35.136	34.636	35.636	0								0	0	0	0.03005	1	8930	8930
AEFAEVSK	8	Unmodified	_AEFAEVSK_					0	0	0	0	CON__P02768-1	CON__P02768-1	CON__P02768-1	MULTI-MSMS	KSI290124_16A-A1+PLDG3_G42E_3ul	PLDG3_A1_G42E	440.7241516113281	2	440.724	879.434	0.016612	7.3214E-06	0.052099	2.2962E-05	0.068712	3.0283E-05	440.72417004479996	35.283	0.26179	35.283	35.054	35.316	0					33	13	4	0	0	0	0.018221	1	8836	8836
AEFVEVTK	8	Unmodified	_AEFVEVTK_					0	0	0	0	CON__P02769	CON__P02769	CON__P02769	MULTI-MSMS	KSI290124_14A-PLDG3_G42E_6ul	PLDG3_G42E	461.7475891113281	2	461.748	921.481	0.053886	2.4882E-05	0.15309	7.069E-05	0.20698	9.5572E-05	461.74740376072987	42.583	0.24392	42.583	42.444	42.688	0					25	12	3	0	0	0	0.042687	1	11715	11715
AEISMLEGAVLDIR	14	Oxidation (M)	_AEISM(Oxidation (M))LEGAVLDIR_		AEISM(1)LEGAVLDIR		AEISM(110)LEGAVLDIR	0	0	1	0	GST-Af1521_K35E_G42E_Y145R;GST-Af1521_K35E_Y145R	GST-Af1521_K35E_G42E_Y145R;GST-Af1521_K35E_Y145R	GST-Af1521_K35E_G42E_Y145R	MULTI-MSMS	KSI290124_13A-PLDG3_1521_4ul	PLDG3_Af1521	766.903	2	766.903	1531.79	-0.223	-0.00017102	0.11258	8.6336E-05	-0.11042	-8.4682e-05	766.9033569492865	80.776	0.53922	80.776	80.447	80.986	0					165	42	5	0	0	0	2.6291E-05	1	25434	25434
AEISMLEGAVLDIR	14	Oxidation (M)	_AEISM(Oxidation (M))LEGAVLDIR_		AEISM(1)LEGAVLDIR		AEISM(160)LEGAVLDIR	0	0	1	0	GST-Af1521_K35E_G42E_Y145R;GST-Af1521_K35E_Y145R	GST-Af1521_K35E_G42E_Y145R;GST-Af1521_K35E_Y145R	GST-Af1521_K35E_G42E_Y145R	MULTI-MSMS	KSI290124_13A-PLDG3_1521_4ul	PLDG3_Af1521	766.9031982421875	2	766.903	1531.79	-0.229	-0.00017562	-0.054186	-4.1556e-05	-0.28319	-0.00021718	766.9031743073011	81.207	0.65262	81.207	80.951	81.603	0					222	65	5	0	0	0	8.1866E-08	1	25595	25595
AEISMLEGAVLDIR	14	Oxidation (M)	_AEISM(Oxidation (M))LEGAVLDIR_		AEISM(1)LEGAVLDIR		AEISM(44)LEGAVLDIR	0	0	1	0	GST-Af1521_K35E_G42E_Y145R;GST-Af1521_K35E_Y145R	GST-Af1521_K35E_G42E_Y145R;GST-Af1521_K35E_Y145R	GST-Af1521_K35E_G42E_Y145R	MULTI-SECPEP	KSI290124_13A-PLDG3_1521_4ul	PLDG3_Af1521	766.422	2	766.903	1531.79	-0.14249	-0.00010928	0.25236	0.00019354	0.10987	8.4261E-05	766.9034024317474	73.155	0.42589	73.155	73.001	73.427	0					40	24	2	0	0	0	0.052273	1	22890	22890
AEISMLEGAVLDIR	14	Oxidation (M)	_AEISM(Oxidation (M))LEGAVLDIR_		AEISM(1)LEGAVLDIR		AEISM(120)LEGAVLDIR	0	0	1	0	GST-Af1521_K35E_G42E_Y145R;GST-Af1521_K35E_Y145R	GST-Af1521_K35E_G42E_Y145R;GST-Af1521_K35E_Y145R	GST-Af1521_K35E_G42E_Y145R	MULTI-MSMS	KSI290124_14A-PLDG3_G42E_6ul	PLDG3_G42E	766.9033813476562	2	766.903	1531.79	-0.1583	-0.0001214	0.066588	5.1067E-05	-0.091707	-7.033e-05	766.9032725133951	80.328	0.48	80.328	80.098	80.578	0					147	46	4	0	0	0	1.8327E-05	1	25214	25214
AEISMLEGAVLDIR	14	Oxidation (M)	_AEISM(Oxidation (M))LEGAVLDIR_		AEISM(1)LEGAVLDIR		AEISM(140)LEGAVLDIR	0	0	1	0	GST-Af1521_K35E_G42E_Y145R;GST-Af1521_K35E_Y145R	GST-Af1521_K35E_G42E_Y145R;GST-Af1521_K35E_Y145R	GST-Af1521_K35E_G42E_Y145R	MULTI-MSMS	KSI290124_14A-PLDG3_G42E_6ul	PLDG3_G42E	766.9030151367188	2	766.903	1531.79	-0.15168	-0.00011633	-0.06725	-5.1575e-05	-0.21893	-0.0001679	766.9031449884861	80.806	0.55551	80.806	80.569	81.124	0					187	64	4	0	0	0	4.1592E-06	1	25359	25359
AEISMLEGAVLDIR	14	Oxidation (M)	_AEISM(Oxidation (M))LEGAVLDIR_		AEISM(1)LEGAVLDIR		AEISM(98)LEGAVLDIR	0	0	1	0	GST-Af1521_K35E_G42E_Y145R;GST-Af1521_K35E_Y145R	GST-Af1521_K35E_G42E_Y145R;GST-Af1521_K35E_Y145R	GST-Af1521_K35E_G42E_Y145R	MULTI-MSMS	KSI290124_15A-A1+PLDG3_1521	PLDG3_A1_1521	766.9034423828125	2	766.903	1531.79	0.3853	0.00029549	-0.52145	-0.0003999	-0.13615	-0.00010442	766.9029311957738	80.587	0.57915	80.587	80.27	80.849	0					257	51	6	0	0	0	4.3487E-05	1	24803	24803
AEISMLEGAVLDIR	14	Oxidation (M)	_AEISM(Oxidation (M))LEGAVLDIR_		AEISM(1)LEGAVLDIR		AEISM(130)LEGAVLDIR	0	0	1	0	GST-Af1521_K35E_G42E_Y145R;GST-Af1521_K35E_Y145R	GST-Af1521_K35E_G42E_Y145R;GST-Af1521_K35E_Y145R	GST-Af1521_K35E_G42E_Y145R	MULTI-MSMS	KSI290124_15A-A1+PLDG3_1521	PLDG3_A1_1521	511.60455322265625	3	511.604	1531.79	0.37216	0.0001904	-0.5539	-0.00028338	-0.18174	-9.298e-05	511.6043622325342	80.602	0.66682	80.602	80.199	80.866	0					244	58	6	0	0	0	6.6953E-06	1	24888	24888
AEISMLEGAVLDIR	14	Oxidation (M)	_AEISM(Oxidation (M))LEGAVLDIR_		AEISM(1)LEGAVLDIR		AEISM(200)LEGAVLDIR	0	0	1	0	GST-Af1521_K35E_G42E_Y145R;GST-Af1521_K35E_Y145R	GST-Af1521_K35E_G42E_Y145R;GST-Af1521_K35E_Y145R	GST-Af1521_K35E_G42E_Y145R	MULTI-MSMS	KSI290124_15A-A1+PLDG3_1521	PLDG3_A1_1521	766.9031982421875	2	766.903	1531.79	0.20734	0.00015901	-0.42583	-0.00032657	-0.21849	-0.00016756	766.9029961797354	81.071	1.103	81.071	80.849	81.952	0					430	109	6	0	0	0	1.113E-17	2	24953	24953;25101
AEISMLEGAVLDIR	14	Oxidation (M)	_AEISM(Oxidation (M))LEGAVLDIR_		AEISM(1)LEGAVLDIR		AEISM(130)LEGAVLDIR	0	0	1	0	GST-Af1521_K35E_G42E_Y145R;GST-Af1521_K35E_Y145R	GST-Af1521_K35E_G42E_Y145R;GST-Af1521_K35E_Y145R	GST-Af1521_K35E_G42E_Y145R	MULTI-MSMS	KSI290124_15A-A1+PLDG3_1521	PLDG3_A1_1521	511.60455322265625	3	511.604	1531.79	0.19193	9.8192E-05	-0.32448	-0.000166	-0.13255	-6.7811e-05	511.6044358733305	81.065	1.0943	81.065	80.849	81.943	0					350	108	5	0	0	0	5.1439E-06	1	25040	25040
AEISMLEGAVLDIR	14	Oxidation (M)	_AEISM(Oxidation (M))LEGAVLDIR_		AEISM(1)LEGAVLDIR		AEISM(60)LEGAVLDIR	0	0	1	0	GST-Af1521_K35E_G42E_Y145R;GST-Af1521_K35E_Y145R	GST-Af1521_K35E_G42E_Y145R;GST-Af1521_K35E_Y145R	GST-Af1521_K35E_G42E_Y145R	MULTI-MSMS	KSI290124_15A-A1+PLDG3_1521	PLDG3_A1_1521	766.903	2	766.903	1531.79	0.091301	7.0019E-05	-0.0258	-1.9786e-05	0.065501	5.0233E-05	766.9030173196655	82.013	0.35475	82.013	81.919	82.274	0					42	29	2	0	0	0	0.0070208	1	25266	25266
AEISMLEGAVLDIR	14	Oxidation (M)	_AEISM(Oxidation (M))LEGAVLDIR_		AEISM(1)LEGAVLDIR		AEISM(50)LEGAVLDIR	0	0	1	0	GST-Af1521_K35E_G42E_Y145R;GST-Af1521_K35E_Y145R	GST-Af1521_K35E_G42E_Y145R;GST-Af1521_K35E_Y145R	GST-Af1521_K35E_G42E_Y145R	MULTI-MSMS	KSI290124_15A-A1+PLDG3_1521	PLDG3_A1_1521	766.9033813476562	2	766.903	1531.79	0.044221	3.3913E-05	0.39377	0.00030198	0.43799	0.00033589	766.9034861665804	84.255	0.68097	84.255	83.716	84.397	0					105	74	2	0	0	0	0.018014	1	25819	25819
AEISMLEGAVLDIR	14	Oxidation (M)	_AEISM(Oxidation (M))LEGAVLDIR_		AEISM(1)LEGAVLDIR		AEISM(57)LEGAVLDIR	0	0	1	0	GST-Af1521_K35E_G42E_Y145R;GST-Af1521_K35E_Y145R	GST-Af1521_K35E_G42E_Y145R;GST-Af1521_K35E_Y145R	GST-Af1521_K35E_G42E_Y145R	MULTI-MSMS	KSI290124_15A-A1+PLDG3_1521	PLDG3_A1_1521	766.9031372070312	2	766.903	1531.79	0.22149	0.00016986	-0.20341	-0.000156	0.018072	1.3859E-05	766.9030274524437	88.116	0.43754	88.116	87.873	88.311	0					124	59	3	0	0	0	0.010975	1	26724	26724
AEISMLEGAVLDIR	14	Oxidation (M)	_AEISM(Oxidation (M))LEGAVLDIR_		AEISM(1)LEGAVLDIR		AEISM(150)LEGAVLDIR	0	0	1	0	GST-Af1521_K35E_G42E_Y145R;GST-Af1521_K35E_Y145R	GST-Af1521_K35E_G42E_Y145R;GST-Af1521_K35E_Y145R	GST-Af1521_K35E_G42E_Y145R	MULTI-MSMS	KSI290124_15A-A1+PLDG3_1521_4ul	PLDG3_A1_1521	766.9031372070312	2	766.903	1531.79	-0.25913	-0.00019872	0.16331	0.00012524	-0.095816	-7.3482e-05	766.9034366899765	80.72	0.58933	80.72	80.373	80.962	0					150	30	6	0	0	0	2.0666E-06	1	25466	25466
AEISMLEGAVLDIR	14	Oxidation (M)	_AEISM(Oxidation (M))LEGAVLDIR_		AEISM(1)LEGAVLDIR		AEISM(150)LEGAVLDIR	0	0	1	0	GST-Af1521_K35E_G42E_Y145R;GST-Af1521_K35E_Y145R	GST-Af1521_K35E_G42E_Y145R;GST-Af1521_K35E_Y145R	GST-Af1521_K35E_G42E_Y145R	MULTI-MSMS	KSI290124_15A-A1+PLDG3_1521_4ul	PLDG3_A1_1521	511.6045227050781	3	511.604	1531.79	0.061607	3.1519E-05	0.025768	1.3183E-05	0.087375	4.4702E-05	511.6045231957447	80.666	0.6834	80.666	80.259	80.943	0					65	35	2	0	0	0	1.4719E-06	1	25579	25579
AEISMLEGAVLDIR	14	Oxidation (M)	_AEISM(Oxidation (M))LEGAVLDIR_		AEISM(1)LEGAVLDIR		AEISM(250)LEGAVLDIR	0	0	1	0	GST-Af1521_K35E_G42E_Y145R;GST-Af1521_K35E_Y145R	GST-Af1521_K35E_G42E_Y145R;GST-Af1521_K35E_Y145R	GST-Af1521_K35E_G42E_Y145R	MULTI-MSMS	KSI290124_15A-A1+PLDG3_1521_4ul	PLDG3_A1_1521	766.9030151367188	2	766.903	1531.79	-0.15062	-0.00011551	-0.086982	-6.6706e-05	-0.2376	-0.00018221	766.9032365259453	81.168	1.2876	81.168	80.943	82.23	0					228	60	6	0	0	0	1.1117E-34	3	25656	25656;25825;25984
AEISMLEGAVLDIR	14	Oxidation (M)	_AEISM(Oxidation (M))LEGAVLDIR_		AEISM(1)LEGAVLDIR		AEISM(160)LEGAVLDIR	0	0	1	0	GST-Af1521_K35E_G42E_Y145R;GST-Af1521_K35E_Y145R	GST-Af1521_K35E_G42E_Y145R;GST-Af1521_K35E_Y145R	GST-Af1521_K35E_G42E_Y145R	MULTI-MSMS	KSI290124_15A-A1+PLDG3_1521_4ul	PLDG3_A1_1521	511.6045837402344	3	511.604	1531.79	0.17925	9.1706E-05	-0.35646	-0.00018236	-0.1772	-9.0658e-05	511.6044504115429	81.167	1.2133	81.167	80.886	82.099	0					211	57	6	0	0	0	2.4516E-07	1	25759	25759
AEISMLEGAVLDIR	14	Oxidation (M)	_AEISM(Oxidation (M))LEGAVLDIR_		AEISM(1)LEGAVLDIR		AEISM(76)LEGAVLDIR	0	0	1	0	GST-Af1521_K35E_G42E_Y145R;GST-Af1521_K35E_Y145R	GST-Af1521_K35E_G42E_Y145R;GST-Af1521_K35E_Y145R	GST-Af1521_K35E_G42E_Y145R	MULTI-MSMS	KSI290124_15A-A1+PLDG3_1521_4ul	PLDG3_A1_1521	766.9028930664062	2	766.903	1531.79	-0.28661	-0.0002198	0.3939	0.00030208	0.10729	8.2281E-05	766.9031171873637	82.954	0.60805	82.954	82.755	83.363	0					36	28	2	0	0	0	0.00077954	1	26198	26198
AEISMLEGAVLDIR	14	Oxidation (M)	_AEISM(Oxidation (M))LEGAVLDIR_		AEISM(1)LEGAVLDIR		AEISM(57)LEGAVLDIR	0	0	1	0	GST-Af1521_K35E_G42E_Y145R;GST-Af1521_K35E_Y145R	GST-Af1521_K35E_G42E_Y145R;GST-Af1521_K35E_Y145R	GST-Af1521_K35E_G42E_Y145R	MULTI-MSMS	KSI290124_16A-A1+PLDG3_G42E	PLDG3_A1_G42E	766.9029541015625	2	766.903	1531.79	-0.16682	-0.00012793	0.047836	3.6685E-05	-0.11898	-9.1248e-05	766.9033101162879	80.61	0.51608	80.61	80.36	80.876	0					272	56	6	0	0	0	0.010975	1	25064	25064
AEISMLEGAVLDIR	14	Oxidation (M)	_AEISM(Oxidation (M))LEGAVLDIR_		AEISM(1)LEGAVLDIR		AEISM(120)LEGAVLDIR	0	0	1	0	GST-Af1521_K35E_G42E_Y145R;GST-Af1521_K35E_Y145R	GST-Af1521_K35E_G42E_Y145R;GST-Af1521_K35E_Y145R	GST-Af1521_K35E_G42E_Y145R	MULTI-MSMS	KSI290124_16A-A1+PLDG3_G42E	PLDG3_A1_G42E	766.903	2	766.903	1531.79	-0.079238	-6.0768e-05	-0.11961	-9.1732e-05	-0.19885	-0.0001525	766.903	81.093	0.71632	81.093	80.869	81.585	0					372	85	6	0	0	0	1.701E-05	2	25206	25206;25339
AEISMLEGAVLDIR	14	Oxidation (M)	_AEISM(Oxidation (M))LEGAVLDIR_		AEISM(1)LEGAVLDIR		AEISM(43)LEGAVLDIR	0	0	1	0	GST-Af1521_K35E_G42E_Y145R;GST-Af1521_K35E_Y145R	GST-Af1521_K35E_G42E_Y145R;GST-Af1521_K35E_Y145R	GST-Af1521_K35E_G42E_Y145R	MULTI-MSMS	KSI290124_16A-A1+PLDG3_G42E	PLDG3_A1_G42E	511.6045837402344	3	511.604	1531.79	0.13852	7.0865E-05	-0.31562	-0.00016147	-0.1771	-9.0606e-05	511.6044679175405	81.108	0.84247	81.108	80.887	81.729	0					300	103	5	0	0	0	0.020028	1	25215	25215
AEISMLEGAVLDIR	14	Oxidation (M)	_AEISM(Oxidation (M))LEGAVLDIR_		AEISM(1)LEGAVLDIR		AEISM(79)LEGAVLDIR	0	0	1	0	GST-Af1521_K35E_G42E_Y145R;GST-Af1521_K35E_Y145R	GST-Af1521_K35E_G42E_Y145R;GST-Af1521_K35E_Y145R	GST-Af1521_K35E_G42E_Y145R	MULTI-SECPEP	KSI290124_16A-A1+PLDG3_G42E	PLDG3_A1_G42E	512.334	3	511.604	1531.79	0.046926	2.4007E-05	0.075063	3.8403E-05	0.12199	6.241E-05	511.6045289816749	80.624	0.60123	80.624	80.286	80.887	0					124	63	2	0	0	0	0.00041683	1	25143	25143
AEISMLEGAVLDIR	14	Oxidation (M)	_AEISM(Oxidation (M))LEGAVLDIR_		AEISM(1)LEGAVLDIR		AEISM(170)LEGAVLDIR	0	0	1	0	GST-Af1521_K35E_G42E_Y145R;GST-Af1521_K35E_Y145R	GST-Af1521_K35E_G42E_Y145R;GST-Af1521_K35E_Y145R	GST-Af1521_K35E_G42E_Y145R	MULTI-MSMS	KSI290124_16A-A1+PLDG3_G42E_3ul	PLDG3_A1_G42E	766.903	2	766.903	1531.79	-0.27384	-0.00021001	0.1683	0.00012907	-0.10554	-8.0938e-05	766.9034210592573	81.113	0.55286	81.113	80.849	81.402	0					148	30	6	0	0	0	9.5175E-09	1	25677	25677
AEISMLEGAVLDIR	14	Oxidation (M)	_AEISM(Oxidation (M))LEGAVLDIR_		AEISM(1)LEGAVLDIR		AEISM(220)LEGAVLDIR	0	0	1	0	GST-Af1521_K35E_G42E_Y145R;GST-Af1521_K35E_Y145R	GST-Af1521_K35E_G42E_Y145R;GST-Af1521_K35E_Y145R	GST-Af1521_K35E_G42E_Y145R	MULTI-MSMS	KSI290124_16A-A1+PLDG3_G42E_3ul	PLDG3_A1_G42E	766.903	2	766.903	1531.79	-0.14672	-0.00011252	-0.14506	-0.00011125	-0.29178	-0.00022377	766.9031495765687	81.673	1.3049	81.673	81.367	82.672	0					218	74	6	0	0	0	2.7298000000000004E-25	2	25866	25866;26053
AEISMLEGAVLDIR	14	Oxidation (M)	_AEISM(Oxidation (M))LEGAVLDIR_		AEISM(1)LEGAVLDIR		AEISM(71)LEGAVLDIR	0	0	1	0	GST-Af1521_K35E_G42E_Y145R;GST-Af1521_K35E_Y145R	GST-Af1521_K35E_G42E_Y145R;GST-Af1521_K35E_Y145R	GST-Af1521_K35E_G42E_Y145R	MULTI-MSMS	KSI290124_16A-A1+PLDG3_G42E_3ul	PLDG3_A1_G42E	511.6043701171875	3	511.604	1531.79	0.14853	7.5987E-05	-0.31955	-0.00016348	-0.17102	-8.7495e-05	511.6044331209386	81.664	2.7408	81.664	81.385	84.126	0					240	155	3	0	0	0	0.00059683	1	25873	25873
AEISMLEGAVLDIR	14	Oxidation (M)	_AEISM(Oxidation (M))LEGAVLDIR_		AEISM(1)LEGAVLDIR		AEISM(85)LEGAVLDIR	0	0	1	0	GST-Af1521_K35E_G42E_Y145R;GST-Af1521_K35E_Y145R	GST-Af1521_K35E_G42E_Y145R;GST-Af1521_K35E_Y145R	GST-Af1521_K35E_G42E_Y145R	MULTI-SECPEP	KSI290124_16A-A1+PLDG3_G42E_3ul	PLDG3_A1_G42E	512.3338623046875	3	511.604	1531.79	0.023888	1.2221E-05	0.078854	4.0342E-05	0.10274	5.2563E-05	511.6045236628123	81.11	0.59002	81.11	80.812	81.402	0					61	32	2	0	0	0	0.00033454	1	25760	25760
AEISMLEGAVLDIR	14	Oxidation (M)	_AEISM(Oxidation (M))LEGAVLDIR_		AEISM(1)LEGAVLDIR		AEISM(50)LEGAVLDIR	0	0	1	0	GST-Af1521_K35E_G42E_Y145R;GST-Af1521_K35E_Y145R	GST-Af1521_K35E_G42E_Y145R;GST-Af1521_K35E_Y145R	GST-Af1521_K35E_G42E_Y145R	MULTI-MSMS	KSI290124_13A-PLDG3_1521	PLDG3_Af1521	766.9032592773438	2	766.903	1531.79	-0.19343	-0.00014834	0.13283	0.00010187	-0.060596	-4.6471e-05	766.903	80.552	0.48438	80.552	80.35	80.834	0					214	67	4	0	0	0	0.018014	1	23373	23373
AEISMLEGAVLDIR	14	Oxidation (M)	_AEISM(Oxidation (M))LEGAVLDIR_		AEISM(1)LEGAVLDIR		AEISM(78)LEGAVLDIR	0	0	1	0	GST-Af1521_K35E_G42E_Y145R;GST-Af1521_K35E_Y145R	GST-Af1521_K35E_G42E_Y145R;GST-Af1521_K35E_Y145R	GST-Af1521_K35E_G42E_Y145R	MULTI-MSMS	KSI290124_13A-PLDG3_1521	PLDG3_Af1521	766.9031372070312	2	766.903	1531.79	-0.19748	-0.00015145	-0.0021342	-1.6367e-06	-0.19962	-0.00015309	766.9032291513604	81.059	0.56474	81.059	80.8	81.365	0					219	80	4	0	0	0	0.00058149	1	23469	23469
AEISMLEGAVLDIR	14	Unmodified	_AEISMLEGAVLDIR_					0	0	0	0	GST-Af1521_K35E_G42E_Y145R;GST-Af1521_K35E_Y145R	GST-Af1521_K35E_G42E_Y145R;GST-Af1521_K35E_Y145R	GST-Af1521_K35E_G42E_Y145R	MULTI-MSMS	KSI290124_15A-A1+PLDG3_1521	PLDG3_A1_1521	758.906	2	758.906	1515.8	-0.18943	-0.00014376	-0.014995	-1.138e-05	-0.20443	-0.00015514	758.9058185137691	88.112	0.55569	88.112	87.887	88.443	0					225	75	4	0	0	0	0.0080957	1	26686	26686
AEISMLEGAVLDIR	14	Unmodified	_AEISMLEGAVLDIR_					0	0	0	0	GST-Af1521_K35E_G42E_Y145R;GST-Af1521_K35E_Y145R	GST-Af1521_K35E_G42E_Y145R;GST-Af1521_K35E_Y145R	GST-Af1521_K35E_G42E_Y145R	MULTI-MSMS	KSI290124_15A-A1+PLDG3_1521_4ul	PLDG3_A1_1521	758.9057006835938	2	758.906	1515.8	-0.23476	-0.00017816	-0.072023	-5.4658e-05	-0.30678	-0.00023282	758.9058226150195	88.252	0.73843	88.252	87.894	88.633	0					120	39	4	0	0	0	2.3922E-11	1	27998	27998
AEISMLEGAVLDIR	14	Unmodified	_AEISMLEGAVLDIR_					0	0	0	0	GST-Af1521_K35E_G42E_Y145R;GST-Af1521_K35E_Y145R	GST-Af1521_K35E_G42E_Y145R;GST-Af1521_K35E_Y145R	GST-Af1521_K35E_G42E_Y145R	MULTI-MSMS	KSI290124_15A-A1+PLDG3_1521_4ul	PLDG3_A1_1521	506.27288818359375	3	506.273	1515.8	-0.26416	-0.00013374	0.25654	0.00012988	-0.0076119	-3.8537e-06	506.2729691180724	88.262	0.61514	88.262	88	88.615	0					80	32	3	0	0	0	0.0013075	1	27999	27999
AEISMLEGAVLDIR	14	Unmodified	_AEISMLEGAVLDIR_					0	0	0	0	GST-Af1521_K35E_G42E_Y145R;GST-Af1521_K35E_Y145R	GST-Af1521_K35E_G42E_Y145R;GST-Af1521_K35E_Y145R	GST-Af1521_K35E_G42E_Y145R	MULTI-MSMS	KSI290124_16A-A1+PLDG3_G42E_3ul	PLDG3_A1_G42E	758.9053955078125	2	758.906	1515.8	-0.1408	-0.00010685	0.17589	0.00013349	0.035094	2.6633E-05	758.9058144974701	88.68	0.46091	88.68	88.489	88.95	0					88	40	3	0	0	0	0.042841	1	28300	28300
AELFTSR	7	Unmodified	_AELFTSR_					0	0	0	0	NbD035095.1	NbD035095.1	NbD035095.1	MULTI-MSMS	KSI290124_13A-PLDG3_1521_4ul	PLDG3_Af1521	412.7022705078125	2	412.219	822.424	0.28008	0.00011545	-0.44219	-0.00018228	-0.16212	-6.6828e-05	412.2188133316932	40.973	1.2132	40.973	40.752	41.965	0					121	67	4	0	0	0	1.2219E-06	3	11081	11012;11022;11081
AELFTSR	7	Unmodified	_AELFTSR_					0	0	0	0	NbD035095.1	NbD035095.1	NbD035095.1	MULTI-MSMS	KSI290124_14A-PLDG3_G42E	PLDG3_G42E	411.86456298828125	2	412.219	822.424	-0.13846	-5.7078e-05	0.093233	3.8432E-05	-0.045231	-1.8645e-05	412.2190413141186	40.989	0.72094	40.989	40.774	41.495	0					99	39	3	0	0	0	1.2219E-06	3	10768	10731;10768;10928
AELFTSR	7	Unmodified	_AELFTSR_					0	0	0	0	NbD035095.1	NbD035095.1	NbD035095.1	MULTI-MSMS	KSI290124_14A-PLDG3_G42E_6ul	PLDG3_G42E	412.21893310546875	2	412.219	822.424	-0.047377	-1.953e-05	-0.053656	-2.2118e-05	-0.10103	-4.1647e-05	412.219	41.094	0.55412	41.094	40.889	41.443	0					88	29	4	0	0	0	0.00043962	1	11109	11109
AELFTSR	7	Unmodified	_AELFTSR_					0	0	0	0	NbD035095.1	NbD035095.1	NbD035095.1	MULTI-SECPEP	KSI290124_15A-A1+PLDG3_1521	PLDG3_A1_1521	412.198	2	412.219	822.424	0.29779	0.00012276	-0.33735	-0.00013906	-0.039556	-1.6306e-05	412.21885157779013	41.032	0.72488	41.032	40.773	41.498	0					70	39	2	0	0	0	0.0040928	1	11011	11011
AELFTSR	7	Unmodified	_AELFTSR_					0	0	0	0	NbD035095.1	NbD035095.1	NbD035095.1	MULTI-MSMS	KSI290124_15A-A1+PLDG3_1521_4ul	PLDG3_A1_1521	412.219	2	412.219	822.424	0.020915	8.6218E-06	-0.095496	-3.9365e-05	-0.07458	-3.0743e-05	412.2189682567731	41.191	0.72462	41.191	40.838	41.563	0					70	40	2	0	0	0	0.033778	1	11145	11145
AELFTSR	7	Unmodified	_AELFTSR_					0	0	0	0	NbD035095.1	NbD035095.1	NbD035095.1	MULTI-MSMS	KSI290124_16A-A1+PLDG3_G42E	PLDG3_A1_G42E	411.8638916015625	2	412.219	822.424	-0.053105	-2.1891e-05	0.00071437	2.9448E-07	-0.05239	-2.1596e-05	412.21897407817295	41.028	0.76228	41.028	40.755	41.517	0					86	42	3	0	0	0	0.00056121	2	11114	11091;11114
AELFTSR	7	Unmodified	_AELFTSR_					0	0	0	0	NbD035095.1	NbD035095.1	NbD035095.1	MULTI-MSMS	KSI290124_16A-A1+PLDG3_G42E_3ul	PLDG3_A1_G42E	412.21893310546875	2	412.219	822.424	-0.082511	-3.4013e-05	-0.5281	-0.00021769	-0.61061	-0.00025171	412.21877827364233	41.228	0.66967	41.228	40.866	41.535	0					91	38	3	0	0	0	0.0019786	2	10984	10984;11168
AELFTSR	7	Unmodified	_AELFTSR_					0	0	0	0	NbD035095.1	NbD035095.1	NbD035095.1	MULTI-MSMS	KSI290124_13A-PLDG3_1521	PLDG3_Af1521	412.2190246582031	2	412.219	822.424	-0.046919	-1.9341e-05	0.0010191	4.201E-07	-0.0459	-1.8921e-05	412.2190004692544	41.004	1.2941	41.004	40.746	42.04	0					130	72	3	0	0	0	0.00043962	2	10731	10731;10898
AELFTSRK	8	Unmodified	_AELFTSRK_					0	0	0	1	NbD035095.1	NbD035095.1	NbD035095.1	MULTI-MSMS	KSI290124_14A-PLDG3_G42E	PLDG3_G42E	317.6814880371094	3	317.847	950.519	0.32822	0.00010432	-0.20594	-6.5458e-05	0.12227	3.8864E-05	317.84668652681216	28.033	0.61079	28.033	27.848	28.459	0					54	34	2	0	0	0	0.019521	2	6112	6086;6112
AELFTSRK	8	Unmodified	_AELFTSRK_					0	0	0	1	NbD035095.1	NbD035095.1	NbD035095.1	MULTI-MSMS	KSI290124_13A-PLDG3_1521	PLDG3_Af1521	317.8468322753906	3	317.847	950.519	0.30583	9.7206E-05	-0.16257	-5.1672e-05	0.14326	4.5535E-05	317.84672340311784	28.047	0.62998	28.047	27.896	28.526	0					56	34	2	0	0	0	0.031466	1	6054	6054
AENKEEDVKLGANK	14	Acetyl (Protein N-term)	_(Acetyl (Protein N-term))AENKEEDVKLGANK_					1	0	0	2	NbD047655.1;NbD047828.1;NbD045693.1;NbD019370.1	NbD047655.1	NbD047655.1	MULTI-MSMS	KSI290124_15A-A1+PLDG3_1521	PLDG3_A1_1521	529.605	3	529.606	1585.79	-0.18292	-9.6874e-05	0.18773	9.9421E-05	0.0048087	2.5467E-06	529.6055941518382	33.547	0.22475	33.547	33.45	33.674	0					23	11	3	0	0	0	0.0094958	1	8244	8244
AENKEEDVKLGANK	14	Acetyl (Protein N-term)	_(Acetyl (Protein N-term))AENKEEDVKLGANK_					1	0	0	2	NbD047655.1;NbD047828.1;NbD045693.1;NbD019370.1	NbD047655.1	NbD047655.1	MULTI-SECPEP	KSI290124_15A-A1+PLDG3_1521_4ul	PLDG3_A1_1521	528.9784545898438	3	529.606	1585.79	-0.089911	-4.7617e-05	0.47207	0.00025001	0.38216	0.00020239	529.6056879955513	33.73	0.17822	33.73	33.64	33.818	0					19	9	3	0	0	0	0.023647	1	8388	8388
AETECQNTEYQQLLDIK	17	Unmodified	_AETECQNTEYQQLLDIK_					0	0	0	0	CON__P13645	CON__P13645	CON__P13645	MULTI-MSMS	KSI290124_13A-PLDG3_1521_4ul	PLDG3_Af1521	1041.9859619140625	2	1041.99	2081.96	-0.34649	-0.00036104	0.016476	1.7168E-05	-0.33002	-0.00034387	1042.4876746411323	71.31	0.91748	71.31	70.968	71.886	0					235	51	7	0	0	0	1.0678E-169	3	22186	22172;22186;22372
AETECQNTEYQQLLDIK	17	Unmodified	_AETECQNTEYQQLLDIK_					0	0	0	0	CON__P13645	CON__P13645	CON__P13645	MULTI-MSMS	KSI290124_13A-PLDG3_1521_4ul	PLDG3_Af1521	694.9932250976562	3	694.993	2081.96	0.20646	0.00014349	-0.1891	-0.00013142	0.017357	1.2063E-05	695.3274056676415	71.292	0.86643	71.292	70.985	71.852	0					208	48	7	0	0	0	0.024954	1	22181	22181
AETECQNTEYQQLLDIK	17	Unmodified	_AETECQNTEYQQLLDIK_					0	0	0	0	CON__P13645	CON__P13645	CON__P13645	MULTI-MSMS	KSI290124_14A-PLDG3_G42E	PLDG3_G42E	1042.4874267578125	2	1041.99	2081.96	-0.30631	-0.00031917	0.0023251	2.4227E-06	-0.30399	-0.00031675	1042.4876384970564	71.253	0.5775	71.253	71.019	71.596	0					356	74	6	0	0	0	0.0032871	1	20823	20823
AETECQNTEYQQLLDIK	17	Unmodified	_AETECQNTEYQQLLDIK_					0	0	0	0	CON__P13645	CON__P13645	CON__P13645	MULTI-MSMS	KSI290124_14A-PLDG3_G42E	PLDG3_G42E	695.328	3	694.993	2081.96	0.25662	0.00017835	-0.28179	-0.00019584	-0.025167	-1.7491e-05	695.3273663084507	71.269	0.59778	71.269	71.012	71.61	0					333	77	6	0	0	0	0.016207	1	20826	20826
AETECQNTEYQQLLDIK	17	Unmodified	_AETECQNTEYQQLLDIK_					0	0	0	0	CON__P13645	CON__P13645	CON__P13645	MULTI-MSMS	KSI290124_14A-PLDG3_G42E_6ul	PLDG3_G42E	1042.4871826171875	2	1041.99	2081.96	-0.37602	-0.00039181	0.055326	5.7649E-05	-0.3207	-0.00033416	1042.4877525044756	70.965	0.95974	70.965	70.634	71.594	0					247	53	7	0	0	0	8.7813E-27	2	22224	22037;22224
AETECQNTEYQQLLDIK	17	Unmodified	_AETECQNTEYQQLLDIK_					0	0	0	0	CON__P13645	CON__P13645	CON__P13645	MULTI-MSMS	KSI290124_14A-PLDG3_G42E_6ul	PLDG3_G42E	695.328	3	694.993	2081.96	0.068784	4.7805E-05	-0.066537	-4.6243e-05	0.0022472	1.5618E-06	695.3275066951986	70.963	0.79881	70.963	70.651	71.45	0					216	44	7	0	0	0	0.0011718	2	22231	22048;22231
AETECQNTEYQQLLDIK	17	Unmodified	_AETECQNTEYQQLLDIK_					0	0	0	0	CON__P13645	CON__P13645	CON__P13645	MULTI-MSMS	KSI290124_15A-A1+PLDG3_1521	PLDG3_A1_1521	1042.4879150390625	2	1041.99	2081.96	-0.30035	-0.00031297	-0.034337	-3.5778e-05	-0.33469	-0.00034874	1042.4876760795319	71.233	0.70692	71.233	70.926	71.633	0					153	37	6	0	0	0	6.6406E-11	1	21874	21874
AETECQNTEYQQLLDIK	17	Unmodified	_AETECQNTEYQQLLDIK_					0	0	0	0	CON__P13645	CON__P13645	CON__P13645	MULTI-SECPEP	KSI290124_15A-A1+PLDG3_1521	PLDG3_A1_1521	695.303	3	694.993	2081.96	-0.012983	-9.0231e-06	0.0061104	4.2467E-06	-0.0068727	-4.7765e-06	695.3275543040926	71.234	0.56264	71.234	71.001	71.563	0					127	29	6	0	0	0	5.8193E-18	1	21930	21930
AETECQNTEYQQLLDIK	17	Unmodified	_AETECQNTEYQQLLDIK_					0	0	0	0	CON__P13645	CON__P13645	CON__P13645	MULTI-MSMS	KSI290124_15A-A1+PLDG3_1521_4ul	PLDG3_A1_1521	1042.49	2	1041.99	2081.96	-0.32774	-0.0003415	-0.00053642	-5.5894e-07	-0.32827	-0.00034205	1042.4877214998312	71.374	0.76164	71.374	71.025	71.787	0					159	38	7	0	0	0	3.3322E-221	1	22376	22376
AETECQNTEYQQLLDIK	17	Unmodified	_AETECQNTEYQQLLDIK_					0	0	0	0	CON__P13645	CON__P13645	CON__P13645	MULTI-SECPEP	KSI290124_15A-A1+PLDG3_1521_4ul	PLDG3_A1_1521	695.3031616210938	3	694.993	2081.96	0.15109	0.00010501	-0.15717	-0.00010923	-0.0060781	-4.2243e-06	694.9931354052941	71.396	0.62941	71.396	71.139	71.769	0					131	31	6	0	0	0	4.5616E-10	1	22471	22471
AETECQNTEYQQLLDIK	17	Unmodified	_AETECQNTEYQQLLDIK_					0	0	0	0	CON__P13645	CON__P13645	CON__P13645	MULTI-MSMS	KSI290124_16A-A1+PLDG3_G42E	PLDG3_A1_G42E	1041.986083984375	2	1041.99	2081.96	-0.32489	-0.00033853	0.052997	5.5222E-05	-0.27189	-0.0002833	1042.4877699188814	71.264	0.90794	71.264	70.876	71.784	0					226	54	7	0	0	0	8.6934E-59	1	22103	22103
AETECQNTEYQQLLDIK	17	Unmodified	_AETECQNTEYQQLLDIK_					0	0	0	0	CON__P13645	CON__P13645	CON__P13645	MULTI-SECPEP	KSI290124_16A-A1+PLDG3_G42E	PLDG3_A1_G42E	695.3033447265625	3	694.993	2081.96	0.1153	8.0135E-05	-0.096389	-6.699e-05	0.018914	1.3145E-05	695.3274477632688	71.229	0.72933	71.229	70.978	71.707	0					182	42	6	0	0	0	8.4364E-34	1	22144	22144
AETECQNTEYQQLLDIK	17	Unmodified	_AETECQNTEYQQLLDIK_					0	0	0	0	CON__P13645	CON__P13645	CON__P13645	MULTI-MSMS	KSI290124_16A-A1+PLDG3_G42E_3ul	PLDG3_A1_G42E	1042.49	2	1041.99	2081.96	-0.40613	-0.00042318	0.090408	9.4204E-05	-0.31572	-0.00032898	1042.4877798100451	71.749	1.1049	71.749	71.291	72.396	0					229	59	7	0	0	0	3.0349E-107	2	22307	22307;22497
AETECQNTEYQQLLDIK	17	Unmodified	_AETECQNTEYQQLLDIK_					0	0	0	0	CON__P13645	CON__P13645	CON__P13645	MULTI-MSMS	KSI290124_16A-A1+PLDG3_G42E_3ul	PLDG3_A1_G42E	694.9930419921875	3	694.993	2081.96	0.29628	0.00020591	-0.27703	-0.00019254	0.019243	1.3374E-05	695.3273369306673	71.763	0.72388	71.763	71.458	72.182	0					175	38	6	0	0	0	0.014247	1	22313	22313
AETECQNTEYQQLLDIK	17	Unmodified	_AETECQNTEYQQLLDIK_					0	0	0	0	CON__P13645	CON__P13645	CON__P13645	MULTI-MSMS	KSI290124_13A-PLDG3_1521	PLDG3_Af1521	1041.99	2	1041.99	2081.96	-0.23523	-0.00024511	-0.062306	-6.4922e-05	-0.29754	-0.00031003	1042.4876092577915	71.199	0.72626	71.199	70.912	71.638	0					374	84	6	0	0	0	6.7011E-05	1	21344	21344
AETECQNTEYQQLLDIK	17	Unmodified	_AETECQNTEYQQLLDIK_					0	0	0	0	CON__P13645	CON__P13645	CON__P13645	MULTI-SECPEP	KSI290124_13A-PLDG3_1521	PLDG3_Af1521	695.3032836914062	3	694.993	2081.96	0.049434	3.4356E-05	-0.026267	-1.8255e-05	0.023167	1.6101E-05	694.9932295851394	71.176	0.67258	71.176	70.934	71.606	0					339	77	6	0	0	0	9.4573E-13	1	21380	21380
AEVSAALNK	9	Unmodified	_AEVSAALNK_					0	0	0	0	NbD030662.1	NbD030662.1	NbD030662.1	MULTI-MSMS	KSI290124_13A-PLDG3_1521_4ul	PLDG3_Af1521	451.751	2	451.751	901.487	0.025656	1.159E-05	0.054315	2.4537E-05	0.079971	3.6127E-05	451.751	44.106	0.39051	44.106	43.96	44.351	0					38	20	2	0	0	0	0.030441	1	12210	12210
AEVSAALNK	9	Unmodified	_AEVSAALNK_					0	0	0	0	NbD030662.1	NbD030662.1	NbD030662.1	MULTI-MSMS	KSI290124_14A-PLDG3_G42E	PLDG3_G42E	451.7507019042969	2	451.751	901.487	0.013463	6.0819E-06	0.17794	8.0386E-05	0.19141	8.6467E-05	451.75073010472624	44.175	0.47231	44.175	43.977	44.449	0					45	24	3	0	0	0	0.042012	1	11886	11886
AEVSAALNK	9	Unmodified	_AEVSAALNK_					0	0	0	0	NbD030662.1	NbD030662.1	NbD030662.1	MULTI-MSMS	KSI290124_14A-PLDG3_G42E_6ul	PLDG3_G42E	451.751	2	451.751	901.487	-0.072037	-3.2543e-05	0.13208	5.9665E-05	0.060038	2.7122E-05	451.7507534846542	43.879	0.35756	43.879	43.718	44.075	0					46	18	3	0	0	0	0.048331	1	12161	12161
AEYDESGPSIVHR	13	Unmodified	_AEYDESGPSIVHR_					0	0	0	0	NbD024598.1;NbD021173.1;NbD043824.1;NbE03055418.1	NbD024598.1;NbD043824.1;NbE03055418.1	NbD024598.1	MULTI-MSMS	KSI290124_13A-PLDG3_1521_4ul	PLDG3_Af1521	487.23175048828125	3	487.232	1458.67	0.22812	0.00011115	-1.0443	-0.0005088	-0.81615	-0.00039766	487.23114984113136	40.601	0.22444	40.601	40.491	40.715	0					18	11	3	0	0	0	0.00032041	1	10949	10949
AEYDESGPSIVHR	13	Unmodified	_AEYDESGPSIVHR_					0	0	0	0	NbD024598.1;NbD021173.1;NbD043824.1;NbE03055418.1	NbD024598.1;NbD043824.1;NbE03055418.1	NbD024598.1	MULTI-MSMS	KSI290124_14A-PLDG3_G42E	PLDG3_G42E	487.23162841796875	3	487.232	1458.67	0.048723	2.3739E-05	-0.10266	-5.002e-05	-0.053938	-2.628e-05	487.23176896500416	40.731	0.27989	40.731	40.57	40.85	0					32	14	3	0	0	0	0.0017582	2	10678	10638;10678
AEYDESGPSIVHR	13	Unmodified	_AEYDESGPSIVHR_					0	0	0	0	NbD024598.1;NbD021173.1;NbD043824.1;NbE03055418.1	NbD024598.1;NbD043824.1;NbE03055418.1	NbD024598.1	MULTI-MSMS	KSI290124_14A-PLDG3_G42E_6ul	PLDG3_G42E	487.2320251464844	3	487.232	1458.67	0.04165	2.0293E-05	0.0395	1.9246E-05	0.08115	3.9539E-05	487.2318680981392	40.694	0.18684	40.694	40.58	40.767	0					22	10	3	0	0	0	0.00016	1	11000	11000
AEYDESGPSIVHR	13	Unmodified	_AEYDESGPSIVHR_					0	0	0	0	NbD024598.1;NbD021173.1;NbD043824.1;NbE03055418.1	NbD024598.1;NbD043824.1;NbE03055418.1	NbD024598.1	MULTI-MSMS	KSI290124_15A-A1+PLDG3_1521	PLDG3_A1_1521	487.5662536621094	3	487.232	1458.67	0.13633	6.6422E-05	-0.37862	-0.00018448	-0.24229	-0.00011805	487.2318480897853	40.736	0.263	40.736	40.605	40.868	0					41	13	4	0	0	0	0.0017582	1	10845	10845
AEYDESGPSIVHR	13	Unmodified	_AEYDESGPSIVHR_					0	0	0	0	NbD024598.1;NbD021173.1;NbD043824.1;NbE03055418.1	NbD024598.1;NbD043824.1;NbE03055418.1	NbD024598.1	MULTI-MSMS	KSI290124_15A-A1+PLDG3_1521_4ul	PLDG3_A1_1521	487.56634521484375	3	487.232	1458.67	0.13805	6.7264E-05	-0.19359	-9.4325e-05	-0.05554	-2.7061e-05	487.56623043232355	40.99	0.28371	40.99	40.762	41.046	0					32	14	3	0	0	0	0.0006303	1	11114	11114
AEYDESGPSIVHR	13	Unmodified	_AEYDESGPSIVHR_					0	0	0	0	NbD024598.1;NbD021173.1;NbD043824.1;NbE03055418.1	NbD024598.1;NbD043824.1;NbE03055418.1	NbD024598.1	MULTI-MSMS	KSI290124_16A-A1+PLDG3_G42E	PLDG3_A1_G42E	487.2319030761719	3	487.232	1458.67	0.22733	0.00011076	-0.11923	-5.8092e-05	0.1081	5.267E-05	487.23173742122594	40.717	0.24588	40.717	40.611	40.857	0					25	13	3	0	0	0	0.0031357	1	11028	11028
AEYDESGPSIVHR	13	Unmodified	_AEYDESGPSIVHR_					0	0	0	0	NbD024598.1;NbD021173.1;NbD043824.1;NbE03055418.1	NbD024598.1;NbD043824.1;NbE03055418.1	NbD024598.1	MULTI-MSMS	KSI290124_16A-A1+PLDG3_G42E_3ul	PLDG3_A1_G42E	487.5660705566406	3	487.232	1458.67	0.19841	9.6671E-05	-0.62991	-0.00030691	-0.4315	-0.00021024	487.231	40.934	0.31815	40.934	40.718	41.036	0					36	16	4	0	0	0	0.00014187	1	10956	10956
AEYDESGPSIVHR	13	Unmodified	_AEYDESGPSIVHR_					0	0	0	0	NbD024598.1;NbD021173.1;NbD043824.1;NbE03055418.1	NbD024598.1;NbD043824.1;NbE03055418.1	NbD024598.1	MULTI-MSMS	KSI290124_13A-PLDG3_1521	PLDG3_Af1521	487.2316589355469	3	487.232	1458.67	0.15881	7.7379E-05	-0.45596	-0.00022216	-0.29714	-0.00014478	487.5659599710705	40.697	0.27847	40.697	40.581	40.859	0					21	14	2	0	0	0	0.00062641	1	10666	10666
AFEPILLLGR	10	Unmodified	_AFEPILLLGR_					0	0	0	0	NbD042647.1;NbD024762.1;NbD035112.1;NbD001268.1;NbD034742.1;NbD013148.1	NbD042647.1	NbD042647.1	MULTI-MSMS	KSI290124_15A-A1+PLDG3_1521	PLDG3_A1_1521	564.8422241210938	2	564.842	1127.67	0.04102	2.317E-05	0.19841	0.00011207	0.23943	0.00013524	564.8424183763407	86.517	0.36345	86.517	86.323	86.687	0					105	46	3	0	0	0	0.019058	1	26388	26388
AFEPILLLGR	10	Unmodified	_AFEPILLLGR_					0	0	0	0	NbD042647.1;NbD024762.1;NbD035112.1;NbD001268.1;NbD034742.1;NbD013148.1	NbD042647.1	NbD042647.1	MULTI-MSMS	KSI290124_15A-A1+PLDG3_1521_4ul	PLDG3_A1_1521	564.8425903320312	2	564.842	1127.67	0.094542	5.3402E-05	0.069657	3.9345E-05	0.1642	9.2747E-05	564.8424020855808	86.665	0.45217	86.665	86.424	86.876	0					43	19	3	0	0	0	0.010473	1	27515	27515
AFEPILLLGR	10	Unmodified	_AFEPILLLGR_					0	0	0	0	NbD042647.1;NbD024762.1;NbD035112.1;NbD001268.1;NbD034742.1;NbD013148.1	NbD042647.1	NbD042647.1	MULTI-MSMS	KSI290124_16A-A1+PLDG3_G42E	PLDG3_A1_G42E	564.8423461914062	2	564.842	1127.67	0.009551	5.3948E-06	0.14894	8.4128E-05	0.15849	8.9523E-05	564.8424415328219	86.555	0.43748	86.555	86.322	86.76	0					136	59	3	0	0	0	0.019058	1	26510	26510
AFGADLVLTDPTK	13	Unmodified	_AFGADLVLTDPTK_					0	0	0	0	NbD039376.1;NbD005250.1	NbD039376.1	NbD039376.1	MULTI-MSMS	KSI290124_14A-PLDG3_G42E_6ul	PLDG3_G42E	674.3614501953125	2	674.361	1346.71	0.046136	3.1112E-05	0.27672	0.00018661	0.32286	0.00021772	674.3612683249448	72.11	0.33173	72.11	72.002	72.333	0					28	17	2	0	0	0	0.0030953	1	22543	22543
AFGAELVLTDPAK	13	Unmodified	_AFGAELVLTDPAK_					0	0	0	0	NbD032580.1;NbD003274.1;NbE05064614.1;NbD038065.1	NbD032580.1;NbD003274.1	NbD032580.1	MSMS	KSI290124_15A-A1+PLDG3_1521_4ul	PLDG3_A1_1521	666.3638916015625	2	666.364	1330.71	NaN	NaN	NaN	NaN	NaN	NaN	NaN	71.4	1	71.4	70.9	71.9	0								0	0	0	0.0017646	1	22439	22439
AFGAELVLTDPAK	13	Unmodified	_AFGAELVLTDPAK_					0	0	0	0	NbD032580.1;NbD003274.1;NbE05064614.1;NbD038065.1	NbD032580.1;NbD003274.1	NbD032580.1	MULTI-MSMS	KSI290124_16A-A1+PLDG3_G42E_3ul	PLDG3_A1_G42E	666.3634643554688	2	666.364	1330.71	0.26172	0.0001744	0.093437	6.2263E-05	0.35515	0.00023666	666.3637919978264	71.809	0.6519	71.809	71.589	72.241	0					61	34	3	0	0	0	0.0018641	1	22366	22366
AFGGQSLDFGK	11	Unmodified	_AFGGQSLDFGK_					0	0	0	0	NbE03055016.1;NbD025385.1;NbD049811.1	NbE03055016.1	NbE03055016.1	MULTI-MSMS	KSI290124_13A-PLDG3_1521_4ul	PLDG3_Af1521	563.7802124023438	2	563.78	1125.55	-0.21013	-0.00011847	0.041453	2.337E-05	-0.16868	-9.5096e-05	563.7802180051959	58.575	0.31905	58.575	58.371	58.691	0					26	16	2	0	0	0	0.049395	1	17613	17613
AFGGQSLDFGK	11	Unmodified	_AFGGQSLDFGK_					0	0	0	0	NbE03055016.1;NbD025385.1;NbD049811.1	NbE03055016.1	NbE03055016.1	MULTI-MSMS	KSI290124_16A-A1+PLDG3_G42E_3ul	PLDG3_A1_G42E	563.78	2	563.78	1125.55	-0.15307	-8.6299e-05	-0.18506	-0.00010434	-0.33814	-0.00019063	563.7800335062337	58.84	0.33992	58.84	58.684	59.024	0					28	17	2	0	0	0	0.003424	1	17617	17617
AFIPPAEEAAVAALK	15	Unmodified	_AFIPPAEEAAVAALK_					0	0	0	0	NbD046227.1	NbD046227.1	NbD046227.1	MULTI-MSMS	KSI290124_13A-PLDG3_1521_4ul	PLDG3_Af1521	499.9486999511719	3	499.949	1496.82	0.26384	0.00013191	0.034741	1.7369E-05	0.29858	0.00014927	499.9485020851445	77.145	0.48808	77.145	76.892	77.38	0					74	33	3	0	0	0	0.0018782	1	24236	24236
AFIPPAEEAAVAALK	15	Unmodified	_AFIPPAEEAAVAALK_					0	0	0	0	NbD046227.1	NbD046227.1	NbD046227.1	MSMS	KSI290124_14A-PLDG3_G42E_6ul	PLDG3_G42E	499.9486999511719	3	499.949	1496.82	NaN	NaN	NaN	NaN	NaN	NaN	NaN	76.745	1	76.745	76.245	77.245	0								0	0	0	0.036529	1	24106	24106
AFIPPAEEAAVAALK	15	Unmodified	_AFIPPAEEAAVAALK_					0	0	0	0	NbD046227.1	NbD046227.1	NbD046227.1	MULTI-MSMS	KSI290124_15A-A1+PLDG3_1521_4ul	PLDG3_A1_1521	499.9486999511719	3	499.949	1496.82	0.13747	6.873E-05	0.086136	4.3064E-05	0.22361	0.00011179	499.94861626028353	77.132	0.53813	77.132	76.888	77.426	0					58	25	3	0	0	0	0.00012815	1	24398	24398
AFIPPAEEAAVAALK	15	Unmodified	_AFIPPAEEAAVAALK_					0	0	0	0	NbD046227.1	NbD046227.1	NbD046227.1	MULTI-MSMS	KSI290124_16A-A1+PLDG3_G42E_3ul	PLDG3_A1_G42E	499.9486389160156	3	499.949	1496.82	0.10149	5.0739E-05	0.21449	0.00010724	0.31598	0.00015798	499.94859821537347	77.529	0.53891	77.529	77.293	77.832	0					65	30	3	0	0	0	0.0010718	1	24442	24442
AFIPPAEEAAVAALKR	16	Unmodified	_AFIPPAEEAAVAALKR_					0	0	0	1	NbD046227.1	NbD046227.1	NbD046227.1	MULTI-MSMS	KSI290124_13A-PLDG3_1521_4ul	PLDG3_Af1521	552.3167724609375	3	551.982	1652.92	0.25421	0.00014032	0.015745	8.6908E-06	0.26995	0.00014901	551.9822768465527	69.056	0.7289	69.056	68.685	69.414	0					133	39	5	0	0	0	2.9062E-05	1	21365	21365
AFIPPAEEAAVAALKR	16	Unmodified	_AFIPPAEEAAVAALKR_					0	0	0	1	NbD046227.1	NbD046227.1	NbD046227.1	MULTI-MSMS	KSI290124_14A-PLDG3_G42E_6ul	PLDG3_G42E	551.9824829101562	3	551.982	1652.92	0.16674	9.204E-05	0.12635	6.9741E-05	0.29309	0.00016178	552.3166451584776	68.71	0.58406	68.71	68.445	69.029	0					89	32	4	0	0	0	0.0007387	1	21270	21270
AFIPPAEEAAVAALKR	16	Unmodified	_AFIPPAEEAAVAALKR_					0	0	0	1	NbD046227.1	NbD046227.1	NbD046227.1	MULTI-MSMS	KSI290124_15A-A1+PLDG3_1521	PLDG3_A1_1521	551.9824829101562	3	551.982	1652.92	0.32454	0.00017914	-0.041243	-2.2766e-05	0.2833	0.00015637	551.9822335096522	68.881	0.59308	68.881	68.601	69.195	0					121	32	5	0	0	0	3.3447E-05	1	21054	21054
AFIPPAEEAAVAALKR	16	Unmodified	_AFIPPAEEAAVAALKR_					0	0	0	1	NbD046227.1	NbD046227.1	NbD046227.1	MULTI-MSMS	KSI290124_15A-A1+PLDG3_1521_4ul	PLDG3_A1_1521	551.982	3	551.982	1652.92	0.33989	0.00018761	0.014471	7.9875E-06	0.35436	0.0001956	552.3165719631343	69.086	0.64502	69.086	68.774	69.419	0					117	33	5	0	0	0	0.00038211	1	21515	21515
AFIPPAEEAAVAALKR	16	Unmodified	_AFIPPAEEAAVAALKR_					0	0	0	1	NbD046227.1	NbD046227.1	NbD046227.1	MULTI-MSMS	KSI290124_16A-A1+PLDG3_G42E	PLDG3_A1_G42E	552.317	3	551.982	1652.92	0.087392	4.8239E-05	0.26548	0.00014654	0.35287	0.00019478	551.9824105339828	68.916	0.60655	68.916	68.61	69.216	0					117	33	4	0	0	0	0.00072186	1	21245	21245
AFIPPAEEAAVAALKR	16	Unmodified	_AFIPPAEEAAVAALKR_					0	0	0	1	NbD046227.1	NbD046227.1	NbD046227.1	MULTI-MSMS	KSI290124_16A-A1+PLDG3_G42E_3ul	PLDG3_A1_G42E	551.9824829101562	3	551.982	1652.92	0.12316	6.7981E-05	0.16831	9.2903E-05	0.29147	0.00016088	551.9823698317917	69.3	0.62713	69.3	69.032	69.659	0					122	32	5	0	0	0	3.55E-05	1	21402	21402
AFIPPAEEAAVAALKR	16	Unmodified	_AFIPPAEEAAVAALKR_					0	0	0	1	NbD046227.1	NbD046227.1	NbD046227.1	MULTI-MSMS	KSI290124_13A-PLDG3_1521	PLDG3_Af1521	551.9824829101562	3	551.982	1652.92	0.27921	0.00015412	0.034606	1.9102E-05	0.31382	0.00017322	551.9822753938084	69.005	0.5777	69.005	68.644	69.222	0					202	54	5	0	0	0	0.035094	1	20637	20637
AFLDATGGLWR	11	Unmodified	_AFLDATGGLWR_					0	0	0	0	NbD031453.1;NbD005248.1;NbE05067787.1;NbE03061782.1;NbD018355.1	NbD031453.1	NbD031453.1	MULTI-MSMS	KSI290124_15A-A1+PLDG3_1521_4ul	PLDG3_A1_1521	603.8173217773438	2	603.817	1205.62	0.22784	0.00013757	0.37378	0.0002257	0.60162	0.00036327	603.8170892737346	80.136	0.32971	80.136	79.874	80.204	0					20	15	2	0	0	0	0.018574	1	25328	25328
AFLDATGGLWR	11	Unmodified	_AFLDATGGLWR_					0	0	0	0	NbD031453.1;NbD005248.1;NbE05067787.1;NbE03061782.1;NbD018355.1	NbD031453.1	NbD031453.1	MULTI-MSMS	KSI290124_16A-A1+PLDG3_G42E_3ul	PLDG3_A1_G42E	603.8173217773438	2	603.817	1205.62	0.14554	8.7879E-05	0.2439	0.00014727	0.38943	0.00023515	603.8170498405796	80.525	0.41309	80.525	80.308	80.721	0					47	22	3	0	0	0	0.010747	1	25488	25488
AFLGPLEK	8	Unmodified	_AFLGPLEK_					0	0	0	0	GST-Af1521_K35E_G42E_Y145R;GST-Af1521_K35E_Y145R	GST-Af1521_K35E_G42E_Y145R;GST-Af1521_K35E_Y145R	GST-Af1521_K35E_G42E_Y145R	MULTI-MSMS	KSI290124_13A-PLDG3_1521_4ul	PLDG3_Af1521	438.2569274902344	2	437.755	873.496	0.058328	2.5533E-05	0.019131	8.3745E-06	0.077458	3.3908E-05	437.75531028053825	56.806	5.1385	56.806	56.411	61.55	0					573	290	2	0	0	0	0.021859	1	17216	17216
AFLGPLEK	8	Unmodified	_AFLGPLEK_					0	0	0	0	GST-Af1521_K35E_G42E_Y145R;GST-Af1521_K35E_Y145R	GST-Af1521_K35E_G42E_Y145R;GST-Af1521_K35E_Y145R	GST-Af1521_K35E_G42E_Y145R	MULTI-SECPEP	KSI290124_14A-PLDG3_G42E	PLDG3_G42E	437.2366638183594	2	437.755	873.496	-0.21557	-9.4366e-05	0.28119	0.00012309	0.065624	2.8727E-05	437.7554276539037	56.929	5.2322	56.929	56.488	61.72	0					776	406	2	0	0	0	0.043475	1	16559	16559
AFLGPLEK	8	Unmodified	_AFLGPLEK_					0	0	0	0	GST-Af1521_K35E_G42E_Y145R;GST-Af1521_K35E_Y145R	GST-Af1521_K35E_G42E_Y145R;GST-Af1521_K35E_Y145R	GST-Af1521_K35E_G42E_Y145R	MULTI-MSMS	KSI290124_15A-A1+PLDG3_1521	PLDG3_A1_1521	437.73797607421875	2	437.755	873.496	0.251	0.00010988	-0.13113	-5.7401e-05	0.11987	5.2474E-05	437.75523346670883	56.859	2.9305	56.859	56.475	59.406	0					432	165	6	0	0	0	0.025217	2	16939	16939;17033
AFLGPLEK	8	Unmodified	_AFLGPLEK_					0	0	0	0	GST-Af1521_K35E_G42E_Y145R;GST-Af1521_K35E_Y145R	GST-Af1521_K35E_G42E_Y145R;GST-Af1521_K35E_Y145R	GST-Af1521_K35E_G42E_Y145R	MULTI-MSMS	KSI290124_15A-A1+PLDG3_1521_4ul	PLDG3_A1_1521	438.25701904296875	2	437.755	873.496	0.241	0.0001055	-0.15164	-6.6379e-05	0.08936	3.9118E-05	437.7552388018806	56.902	3.3661	56.902	56.479	59.845	0					353	186	2	0	0	0	0.021859	1	17348	17348
AFLGPLEK	8	Unmodified	_AFLGPLEK_					0	0	0	0	GST-Af1521_K35E_G42E_Y145R;GST-Af1521_K35E_Y145R	GST-Af1521_K35E_G42E_Y145R;GST-Af1521_K35E_Y145R	GST-Af1521_K35E_G42E_Y145R	MULTI-MSMS	KSI290124_16A-A1+PLDG3_G42E	PLDG3_A1_G42E	438.06610107421875	2	437.755	873.496	0.138	6.041E-05	-0.040957	-1.7929e-05	0.097043	4.2481E-05	437.755	56.892	5.1094	56.892	56.492	61.602	0					564	283	2	0	0	0	0.010694	1	16946	16946
AFLGPLEKAEEMGVESIAFPAVSAGIR	27	Oxidation (M)	_AFLGPLEKAEEM(Oxidation (M))GVESIAFPAVSAGIR_		AFLGPLEKAEEM(1)GVESIAFPAVSAGIR		AFLGPLEKAEEM(55)GVESIAFPAVSAGIR	0	0	1	1	GST-Af1521_K35E_G42E_Y145R;GST-Af1521_K35E_Y145R	GST-Af1521_K35E_G42E_Y145R;GST-Af1521_K35E_Y145R	GST-Af1521_K35E_G42E_Y145R	MULTI-MSMS	KSI290124_15A-A1+PLDG3_1521_4ul	PLDG3_A1_1521	936.4896850585938	3	935.821	2804.44	-0.059489	-5.5671e-05	-0.03293	-3.0817e-05	-0.092419	-8.6488e-05	936.4897064312904	92.911	0.92245	92.911	92.457	93.379	0					281	76	5	0	0	0	0.0021635	1	29516	29516
AFQAVDQFLQIVK	13	Unmodified	_AFQAVDQFLQIVK_					0	0	0	0	NbE44069687.1;NbD041166.1;NbE05065244.1;NbD018628.1	NbE44069687.1	NbE44069687.1	MULTI-MSMS	KSI290124_15A-A1+PLDG3_1521_4ul	PLDG3_A1_1521	753.9197998046875	2	753.919	1505.82	-0.052907	-3.9887e-05	0.1993	0.00015026	0.1464	0.00011037	753.9194256643717	90.719	0.4195	90.719	90.531	90.95	0					70	27	3	0	0	0	0.0011638	1	28837	28837
AFQILDQIPGR	11	Unmodified	_AFQILDQIPGR_					0	0	0	0	NbD007233.1;NbE03061217.1;NbE05063492.1;NbD006387.1	NbD007233.1	NbD007233.1	MULTI-SECPEP	KSI290124_15A-A1+PLDG3_1521_4ul	PLDG3_A1_1521	629.7388305664062	2	629.351	1256.69	0.39166	0.00024649	0.26579	0.00016728	0.65745	0.00041377	629.3511983849628	73.657	0.42769	73.657	73.456	73.884	0					53	22	3	0	0	0	0.047079	1	23261	23261
AFQILDQIPGR	11	Unmodified	_AFQILDQIPGR_					0	0	0	0	NbD007233.1;NbE03061217.1;NbE05063492.1;NbD006387.1	NbD007233.1	NbD007233.1	MULTI-SECPEP	KSI290124_16A-A1+PLDG3_G42E_3ul	PLDG3_A1_G42E	630.0667724609375	2	629.351	1256.69	0.052435	3.3E-05	0.52048	0.00032756	0.57292	0.00036057	629.351	74.037	0.44643	74.037	73.844	74.29	0					69	25	3	0	0	0	0.036013	1	23207	23207
AFSDSPIVGEIR	12	Unmodified	_AFSDSPIVGEIR_					0	0	0	0	NbD020668.1	NbD020668.1	NbD020668.1	MULTI-MSMS	KSI290124_13A-PLDG3_1521_4ul	PLDG3_Af1521	645.8392333984375	2	645.838	1289.66	0.12754	8.2367E-05	0.58549	0.00037813	0.71302	0.0004605	645.838	64.321	0.34154	64.321	64.22	64.562	0					27	17	2	0	0	0	0.0043101	1	19711	19711
AFSDSPIVGEIR	12	Unmodified	_AFSDSPIVGEIR_					0	0	0	0	NbD020668.1	NbD020668.1	NbD020668.1	MULTI-MSMS	KSI290124_14A-PLDG3_G42E_6ul	PLDG3_G42E	645.8379516601562	2	645.838	1289.66	0.26851	0.00017342	0.42512	0.00027456	0.69364	0.00044798	645.8380640257469	63.956	0.41839	63.956	63.79	64.208	0					43	21	3	0	0	0	0.0011834	1	19567	19567
AFSLLSDPQTHSIPLPSLQK	20	Unmodified	_AFSLLSDPQTHSIPLPSLQK_					0	0	0	0	NbD039733.1	NbD039733.1	NbD039733.1	MULTI-MSMS	KSI290124_15A-A1+PLDG3_1521_4ul	PLDG3_A1_1521	727.3986206054688	3	727.063	2178.17	0.27384	0.0001991	0.80365	0.00058431	1.0775	0.00078341	727.0636662881622	78.984	0.37637	78.984	78.771	79.147	0					45	18	4	0	0	0	5.5949E-07	1	24945	24945
AGAEVVGISGDDPASHK	17	Unmodified	_AGAEVVGISGDDPASHK_					0	0	0	0	NbD036526.1	NbD036526.1	NbD036526.1	MULTI-MSMS	KSI290124_13A-PLDG3_1521_4ul	PLDG3_Af1521	537.2655639648438	3	537.265	1608.77	0.13404	7.2017E-05	0.14693	7.8942E-05	0.28098	0.00015096	537.2655288455236	41.562	0.27982	41.562	41.465	41.745	0					33	14	3	0	0	0	0.001485	1	11306	11306
AGALGDAVTVTR	12	Unmodified	_AGALGDAVTVTR_					0	0	0	0	NbD033301.1;NbD003611.1	NbD033301.1	NbD033301.1	MSMS	KSI290124_16A-A1+PLDG3_G42E	PLDG3_A1_G42E	565.8118286132812	2	565.812	1129.61	NaN	NaN	NaN	NaN	NaN	NaN	NaN	47.283	1	47.283	46.783	47.783	0								0	0	0	0.026592	1	13447	13447
AGAPVDQTIK	10	Unmodified	_AGAPVDQTIK_					0	0	0	0	NbD041382.1;NbD046324.1;NbD000606.1	NbD041382.1;NbD046324.1	NbD041382.1	MULTI-MSMS	KSI290124_13A-PLDG3_1521_4ul	PLDG3_Af1521	500.2772216796875	2	500.277	998.54	0.43401	0.00021712	-0.5086	-0.00025444	-0.07459	-3.7315e-05	500.2769128622627	33.332	0.39587	33.332	33.156	33.552	0					47	20	3	0	0	0	0.038559	1	8216	8216
AGAPVDQTIK	10	Unmodified	_AGAPVDQTIK_					0	0	0	0	NbD041382.1;NbD046324.1;NbD000606.1	NbD041382.1;NbD046324.1	NbD041382.1	MULTI-MSMS	KSI290124_14A-PLDG3_G42E_6ul	PLDG3_G42E	500.2771301269531	2	500.277	998.54	0.15432	7.7202E-05	-0.070737	-3.5388e-05	0.083582	4.1814E-05	500.27706382001986	33.37	0.32165	33.37	33.213	33.535	0					46	16	3	0	0	0	0.011964	1	8262	8262
AGAPVDQTIK	10	Unmodified	_AGAPVDQTIK_					0	0	0	0	NbD041382.1;NbD046324.1;NbD000606.1	NbD041382.1;NbD046324.1	NbD041382.1	MULTI-MSMS	KSI290124_15A-A1+PLDG3_1521_4ul	PLDG3_A1_1521	500.2770690917969	2	500.277	998.54	-0.20053	-0.00010032	0.085855	4.2951E-05	-0.11468	-5.737e-05	500.27718222643506	33.504	0.34045	33.504	33.353	33.694	0					46	17	3	0	0	0	0.016667	1	8310	8310
AGAPVDQTIK	10	Unmodified	_AGAPVDQTIK_					0	0	0	0	NbD041382.1;NbD046324.1;NbD000606.1	NbD041382.1;NbD046324.1	NbD041382.1	MULTI-MSMS	KSI290124_16A-A1+PLDG3_G42E	PLDG3_A1_G42E	500.27716064453125	2	500.277	998.54	-0.033535	-1.6777e-05	0.092607	4.6329E-05	0.059073	2.9553E-05	500.2771736139344	33.182	0.35323	33.182	32.991	33.345	0					49	18	3	0	0	0	0.020283	1	8236	8236
AGAPVDQTIK	10	Unmodified	_AGAPVDQTIK_					0	0	0	0	NbD041382.1;NbD046324.1;NbD000606.1	NbD041382.1;NbD046324.1	NbD041382.1	MULTI-MSMS	KSI290124_16A-A1+PLDG3_G42E_3ul	PLDG3_A1_G42E	500.2772216796875	2	500.277	998.54	0.20247	0.00010129	-0.16166	-8.0875e-05	0.040812	2.0417E-05	500.2769983636764	33.589	0.35752	33.589	33.372	33.729	0					49	18	3	0	0	0	0.0068429	1	8209	8209
AGAQVVGISGDDPASHK	17	Unmodified	_AGAQVVGISGDDPASHK_					0	0	0	0	NbD034130.1	NbD034130.1	NbD034130.1	MULTI-MSMS	KSI290124_13A-PLDG3_1521_4ul	PLDG3_Af1521	536.937	3	536.937	1607.79	-0.07241	-3.888e-05	0.14995	8.0515E-05	0.077542	4.1635E-05	536.9372449744994	39.559	0.33575	39.559	39.416	39.751	0					41	17	4	0	0	0	1.4395E-05	1	10561	10561
AGAQVVGISGDDPASHK	17	Unmodified	_AGAQVVGISGDDPASHK_					0	0	0	0	NbD034130.1	NbD034130.1	NbD034130.1	MULTI-MSMS	KSI290124_14A-PLDG3_G42E	PLDG3_G42E	536.938	3	536.937	1607.79	-0.32954	-0.00017694	1.1315	0.00060756	0.80199	0.00043062	536.9372919921431	39.021	0.2848	39.021	38.93	39.214	0					23	14	2	0	0	0	0.0029974	1	10090	10090
AGAQVVGISGDDPASHK	17	Unmodified	_AGAQVVGISGDDPASHK_					0	0	0	0	NbD034130.1	NbD034130.1	NbD034130.1	MULTI-MSMS	KSI290124_14A-PLDG3_G42E_6ul	PLDG3_G42E	536.9370727539062	3	536.937	1607.79	-0.38084	-0.00020449	0.3993	0.0002144	0.018456	9.9098E-06	536.9373890464686	39.767	0.30048	39.767	39.599	39.9	0					35	15	3	0	0	0	1.7526E-05	1	10650	10650
AGAQVVGISGDDPASHK	17	Unmodified	_AGAQVVGISGDDPASHK_					0	0	0	0	NbD034130.1	NbD034130.1	NbD034130.1	MULTI-MSMS	KSI290124_16A-A1+PLDG3_G42E	PLDG3_A1_G42E	537.272	3	536.937	1607.79	0.21711	0.00011657	-0.045481	-2.442e-05	0.17163	9.2153E-05	537.2717746830243	39.666	0.29908	39.666	39.511	39.81	0					37	15	3	0	0	0	0.019899	1	10665	10665
AGCYASNVIIQR	12	Unmodified	_AGCYASNVIIQR_					0	0	0	0	NbD027578.1;NbD030046.1;NbE03054884.1;NbD033374.1	NbD027578.1;NbD033374.1	NbD033374.1	MSMS	KSI290124_14A-PLDG3_G42E	PLDG3_G42E	676.342	2	676.343	1350.67	NaN	NaN	NaN	NaN	NaN	NaN	NaN	49.857	1	49.857	49.357	50.357	0								0	0	0	0.015361	1	13968	13968
AGEDADTLGLTGHER	15	Unmodified	_AGEDADTLGLTGHER_					0	0	0	0	NbE03053722.1;NbD025568.1	NbE03053722.1	NbE03053722.1	MSMS	KSI290124_16A-A1+PLDG3_G42E_3ul	PLDG3_A1_G42E	514.9116821289062	3	514.578	1540.71	NaN	NaN	NaN	NaN	NaN	NaN	NaN	42.807	1	42.807	42.307	43.307	0								0	0	0	0.00061232	1	11660	11660
AGEDYDGGRDLDDFVNFINEK	21	Unmodified	_AGEDYDGGRDLDDFVNFINEK_					0	0	0	1	NbD004407.1;NbD003284.1	NbD004407.1	NbD004407.1	MULTI-MSMS	KSI290124_15A-A1+PLDG3_1521_4ul	PLDG3_A1_1521	797.3580322265625	3	797.024	2388.05	-0.2517	-0.00020061	0.2103	0.00016761	-0.041403	-3.2999e-05	797.3585946046969	85.728	0.41657	85.728	85.492	85.908	0					50	22	3	0	0	0	0.0044889	1	27206	27206
AGEESTQVATVR	12	Unmodified	_AGEESTQVATVR_					0	0	0	0	NbD032603.1	NbD032603.1	NbD032603.1	MULTI-MSMS	KSI290124_13A-PLDG3_1521_4ul	PLDG3_Af1521	624.315	2	624.315	1246.62	0.25088	0.00015663	-0.50492	-0.00031523	-0.25404	-0.0001586	624.3149496296916	32.863	0.32091	32.863	32.701	33.022	0					29	16	2	0	0	0	0.00071438	1	8057	8057
AGEESTQVATVR	12	Unmodified	_AGEESTQVATVR_					0	0	0	0	NbD032603.1	NbD032603.1	NbD032603.1	MULTI-MSMS	KSI290124_14A-PLDG3_G42E	PLDG3_G42E	624.3150634765625	2	624.315	1246.62	0.35193	0.00021972	-0.18483	-0.00011539	0.1671	0.00010432	624.3147375014926	32.62	0.28383	32.62	32.519	32.803	0					33	14	3	0	0	0	0.045659	1	7777	7777
AGEESTQVATVR	12	Unmodified	_AGEESTQVATVR_					0	0	0	0	NbD032603.1	NbD032603.1	NbD032603.1	MULTI-MSMS	KSI290124_14A-PLDG3_G42E_6ul	PLDG3_G42E	624.3151245117188	2	624.315	1246.62	-0.061969	-3.8688e-05	0.15671	9.7836E-05	0.09474	5.9148E-05	624.3151028077721	32.871	0.33556	32.871	32.725	33.061	0					40	17	3	0	0	0	4.0831E-07	1	8095	8095
AGEESTQVATVR	12	Unmodified	_AGEESTQVATVR_					0	0	0	0	NbD032603.1	NbD032603.1	NbD032603.1	MULTI-MSMS	KSI290124_15A-A1+PLDG3_1521_4ul	PLDG3_A1_1521	624.3150024414062	2	624.315	1246.62	-0.19768	-0.00012341	0.30567	0.00019084	0.108	6.7423E-05	624.3152148734275	33.031	0.26366	33.031	32.883	33.146	0					30	13	3	0	0	0	1.9383E-17	1	8149	8149
AGEESTQVATVR	12	Unmodified	_AGEESTQVATVR_					0	0	0	0	NbD032603.1	NbD032603.1	NbD032603.1	MULTI-MSMS	KSI290124_16A-A1+PLDG3_G42E	PLDG3_A1_G42E	624.315	2	624.315	1246.62	0.056849	3.5492E-05	0.13747	8.5825E-05	0.19432	0.00012132	624.3151100292516	32.732	0.28865	32.732	32.612	32.9	0					35	15	3	0	0	0	0.012016	1	8119	8119
AGEESTQVATVR	12	Unmodified	_AGEESTQVATVR_					0	0	0	0	NbD032603.1	NbD032603.1	NbD032603.1	MULTI-MSMS	KSI290124_16A-A1+PLDG3_G42E_3ul	PLDG3_A1_G42E	624.3150634765625	2	624.315	1246.62	-0.014991	-9.3594e-06	0.10158	6.3418E-05	0.086589	5.4059E-05	624.3150442480527	33.135	0.24701	33.135	32.954	33.201	0					28	12	3	0	0	0	1.5058000000000001E-24	1	8066	8066
AGEESTQVATVR	12	Unmodified	_AGEESTQVATVR_					0	0	0	0	NbD032603.1	NbD032603.1	NbD032603.1	MULTI-MSMS	KSI290124_13A-PLDG3_1521	PLDG3_Af1521	624.8159790039062	2	624.315	1246.62	0.13453	8.3991E-05	-0.41031	-0.00025616	-0.27577	-0.00017217	624.3149969221322	32.773	0.39353	32.773	32.617	33.011	0					41	21	3	0	0	0	0.016156	1	7792	7792
AGFAGDDAPR	10	Unmodified	_AGFAGDDAPR_					0	0	0	0	NbD052248.1;NbD024063.1;NbD027927.1;NbD005727.1;NbD024598.1;NbD021173.1;NbD035508.1;NbE44069535.1;NbD038800.1;NbD043824.1;NbE03055418.1	NbD052248.1;NbD024598.1;NbD035508.1;NbE44069535.1;NbD043824.1;NbE03055418.1	NbD035508.1	MULTI-MSMS	KSI290124_13A-PLDG3_1521_4ul	PLDG3_Af1521	488.7275695800781	2	488.728	975.441	-0.067049	-3.2769e-05	0.20171	9.8581E-05	0.13466	6.5812E-05	488.728	34.902	0.41322	34.902	34.706	35.12	0					63	21	4	0	0	0	0.0016165	1	8781	8781
AGFAGDDAPR	10	Unmodified	_AGFAGDDAPR_					0	0	0	0	NbD052248.1;NbD024063.1;NbD027927.1;NbD005727.1;NbD024598.1;NbD021173.1;NbD035508.1;NbE44069535.1;NbD038800.1;NbD043824.1;NbE03055418.1	NbD052248.1;NbD024598.1;NbD035508.1;NbE44069535.1;NbD043824.1;NbE03055418.1	NbD035508.1	MULTI-MSMS	KSI290124_14A-PLDG3_G42E_6ul	PLDG3_G42E	488.728	2	488.728	975.441	0.027574	1.3476E-05	0.11809	5.7716E-05	0.14567	7.1193E-05	488.72781852684096	34.898	0.44933	34.898	34.703	35.152	0					74	23	4	0	0	0	2.2715E-05	1	8805	8805
AGFAGDDAPR	10	Unmodified	_AGFAGDDAPR_					0	0	0	0	NbD052248.1;NbD024063.1;NbD027927.1;NbD005727.1;NbD024598.1;NbD021173.1;NbD035508.1;NbE44069535.1;NbD038800.1;NbD043824.1;NbE03055418.1	NbD052248.1;NbD024598.1;NbD035508.1;NbE44069535.1;NbD043824.1;NbE03055418.1	NbD035508.1	MULTI-MSMS	KSI290124_15A-A1+PLDG3_1521	PLDG3_A1_1521	488.728	2	488.728	975.441	0.085356	4.1716E-05	0.030056	1.4689E-05	0.11541	5.6405E-05	488.7277446713997	34.831	0.51631	34.831	34.687	35.204	0					69	27	4	0	0	0	0.0038443	1	8682	8682
AGFAGDDAPR	10	Unmodified	_AGFAGDDAPR_					0	0	0	0	NbD052248.1;NbD024063.1;NbD027927.1;NbD005727.1;NbD024598.1;NbD021173.1;NbD035508.1;NbE44069535.1;NbD038800.1;NbD043824.1;NbE03055418.1	NbD052248.1;NbD024598.1;NbD035508.1;NbE44069535.1;NbD043824.1;NbE03055418.1	NbD035508.1	MULTI-MSMS	KSI290124_15A-A1+PLDG3_1521_4ul	PLDG3_A1_1521	488.72772216796875	2	488.728	975.441	-0.022551	-1.1021e-05	0.087567	4.2797E-05	0.065017	3.1775E-05	488.7278003148918	34.827	0.37318	34.827	34.611	34.984	0					63	19	5	0	0	0	0.0053266	1	8783	8783
AGFAGDDAPR	10	Unmodified	_AGFAGDDAPR_					0	0	0	0	NbD052248.1;NbD024063.1;NbD027927.1;NbD005727.1;NbD024598.1;NbD021173.1;NbD035508.1;NbE44069535.1;NbD038800.1;NbD043824.1;NbE03055418.1	NbD052248.1;NbD024598.1;NbD035508.1;NbE44069535.1;NbD043824.1;NbE03055418.1	NbD035508.1	MULTI-MSMS	KSI290124_16A-A1+PLDG3_G42E	PLDG3_A1_G42E	488.72760009765625	2	488.728	975.441	0.27937	0.00013654	-0.20969	-0.00010248	0.069674	3.4052E-05	488.7276499052333	34.888	0.48661	34.888	34.632	35.119	0					70	25	4	0	0	0	0.040276	1	8840	8840
AGFAGDDAPR	10	Unmodified	_AGFAGDDAPR_					0	0	0	0	NbD052248.1;NbD024063.1;NbD027927.1;NbD005727.1;NbD024598.1;NbD021173.1;NbD035508.1;NbE44069535.1;NbD038800.1;NbD043824.1;NbE03055418.1	NbD052248.1;NbD024598.1;NbD035508.1;NbE44069535.1;NbD043824.1;NbE03055418.1	NbD035508.1	MULTI-MSMS	KSI290124_16A-A1+PLDG3_G42E_3ul	PLDG3_A1_G42E	488.7276306152344	2	488.728	975.441	0.17456	8.5311E-05	-0.078111	-3.8175e-05	0.096447	4.7136E-05	488.7277137784011	35.138	0.41169	35.138	34.923	35.335	0					62	21	4	0	0	0	0.00085539	1	8771	8771
AGFAGDDAPR	10	Unmodified	_AGFAGDDAPR_					0	0	0	0	NbD052248.1;NbD024063.1;NbD027927.1;NbD005727.1;NbD024598.1;NbD021173.1;NbD035508.1;NbE44069535.1;NbD038800.1;NbD043824.1;NbE03055418.1	NbD052248.1;NbD024598.1;NbD035508.1;NbE44069535.1;NbD043824.1;NbE03055418.1	NbD035508.1	MULTI-MSMS	KSI290124_13A-PLDG3_1521	PLDG3_Af1521	488.7277526855469	2	488.728	975.441	0.10101	4.9366E-05	-0.019146	-9.3573e-06	0.081862	4.0008E-05	488.728	34.94	0.4386	34.94	34.731	35.169	0					71	23	4	0	0	0	0.042449	1	8544	8544
AGFIHFK	7	Unmodified	_AGFIHFK_					0	0	0	0	NbD036389.1;NbD044058.1	NbD036389.1;NbD044058.1	NbD044058.1	MULTI-MSMS	KSI290124_16A-A1+PLDG3_G42E_3ul	PLDG3_A1_G42E	410.22918701171875	2	410.229	818.444	-0.04745	-1.9466e-05	0.21741	8.9187E-05	0.16996	6.9722E-05	410.2292177007923	43.381	0.76222	43.381	43.178	43.94	0					74	40	3	0	0	0	0.038053	1	11845	11845
AGGAYTLNTASAVTVR	16	Unmodified	_AGGAYTLNTASAVTVR_					0	0	0	0	NbD045665.1;NbD018585.1;NbD013593.1;NbD011816.1;NbD026215.1	NbD045665.1	NbD045665.1	MULTI-MSMS	KSI290124_16A-A1+PLDG3_G42E	PLDG3_A1_G42E	776.4092407226562	2	776.41	1550.81	-0.079345	-6.1604e-05	-0.21508	-0.00016699	-0.29442	-0.00022859	776.4097404022817	55.64	0.22731	55.64	55.509	55.737	0					17	11	2	0	0	0	9.1947E-07	1	16515	16515
AGGAYTLNTASAVTVR	16	Unmodified	_AGGAYTLNTASAVTVR_					0	0	0	0	NbD045665.1;NbD018585.1;NbD013593.1;NbD011816.1;NbD026215.1	NbD045665.1	NbD045665.1	MULTI-MSMS	KSI290124_16A-A1+PLDG3_G42E_3ul	PLDG3_A1_G42E	776.4100952148438	2	776.41	1550.81	0.052485	4.075E-05	-0.13805	-0.00010718	-0.085565	-6.6434e-05	776.4098153957863	55.936	0.20752	55.936	55.817	56.024	0					19	10	2	0	0	0	6.0991E-11	1	16546	16546
AGGECLTFDQLALR	14	Unmodified	_AGGECLTFDQLALR_					0	0	0	0	NbE03054627.1;NbD032662.1;NbD021620.1;NbD012722.1;NbD003621.1	NbE03054627.1	NbE03054627.1	MULTI-MSMS	KSI290124_13A-PLDG3_1521_4ul	PLDG3_Af1521	775.8851318359375	2	775.885	1549.76	-0.089293	-6.9281e-05	-0.28333	-0.00021983	-0.37263	-0.00028912	775.8853114569157	74.622	0.44051	74.622	74.446	74.886	0					62	25	3	0	0	0	0.00026054	1	23397	23397
AGGECLTFDQLALR	14	Unmodified	_AGGECLTFDQLALR_					0	0	0	0	NbE03054627.1;NbD032662.1;NbD021620.1;NbD012722.1;NbD003621.1	NbE03054627.1	NbE03054627.1	MULTI-MSMS	KSI290124_14A-PLDG3_G42E_6ul	PLDG3_G42E	775.8850708007812	2	775.885	1549.76	-0.077276	-5.9957e-05	0.077293	5.997E-05	1.6708E-05	1.2963E-08	775.8853785639832	74.287	0.38186	74.287	74.102	74.484	0					55	23	3	0	0	0	0.0003467	1	23254	23254
AGGECLTFDQLALR	14	Unmodified	_AGGECLTFDQLALR_					0	0	0	0	NbE03054627.1;NbD032662.1;NbD021620.1;NbD012722.1;NbD003621.1	NbE03054627.1	NbE03054627.1	MSMS	KSI290124_15A-A1+PLDG3_1521	PLDG3_A1_1521	775.8851318359375	2	775.885	1549.76	NaN	NaN	NaN	NaN	NaN	NaN	NaN	74.543	1	74.543	74.043	75.043	0								0	0	0	0.02255	1	23036	23036
AGGECLTFDQLALR	14	Unmodified	_AGGECLTFDQLALR_					0	0	0	0	NbE03054627.1;NbD032662.1;NbD021620.1;NbD012722.1;NbD003621.1	NbE03054627.1	NbE03054627.1	MULTI-MSMS	KSI290124_15A-A1+PLDG3_1521_4ul	PLDG3_A1_1521	775.8850708007812	2	775.885	1549.76	0.019848	1.54E-05	1.1199	0.00086889	1.1397	0.00088429	776.3888748204896	74.721	0.58961	74.721	74.326	74.915	0					64	29	3	0	0	0	0.00011284	1	23571	23571
AGGECLTFDQLALR	14	Unmodified	_AGGECLTFDQLALR_					0	0	0	0	NbE03054627.1;NbD032662.1;NbD021620.1;NbD012722.1;NbD003621.1	NbE03054627.1	NbE03054627.1	MULTI-SECPEP	KSI290124_16A-A1+PLDG3_G42E	PLDG3_A1_G42E	775.7261352539062	2	775.885	1549.76	-0.068418	-5.3084e-05	-0.24511	-0.00019018	-0.31353	-0.00024326	775.8852687796765	74.582	0.45769	74.582	74.344	74.802	0					91	38	3	0	0	0	0.0011853	1	23267	23267
AGGECLTFDQLALR	14	Unmodified	_AGGECLTFDQLALR_					0	0	0	0	NbE03054627.1;NbD032662.1;NbD021620.1;NbD012722.1;NbD003621.1	NbE03054627.1	NbE03054627.1	MULTI-MSMS	KSI290124_16A-A1+PLDG3_G42E_3ul	PLDG3_A1_G42E	775.8851928710938	2	775.885	1549.76	-0.044185	-3.4283e-05	-0.70064	-0.00054361	-0.74482	-0.0005779	776.3861489346241	75.084	0.58109	75.084	74.753	75.334	0					84	31	4	0	0	0	0.0025592	1	23526	23526
AGGFPEPEIVHYNPK	15	Unmodified	_AGGFPEPEIVHYNPK_					0	0	0	0	NbD039485.1	NbD039485.1	NbD039485.1	MULTI-MSMS	KSI290124_14A-PLDG3_G42E_6ul	PLDG3_G42E	552.2791137695312	3	552.279	1653.82	0.35768	0.00019754	-0.12984	-7.1706e-05	0.22784	0.00012583	552.2788776552022	57.523	0.77271	57.523	57.256	58.029	0					110	41	3	0	0	0	0.0027866	1	17353	17353
AGGFPEPEIVHYNPK	15	Unmodified	_AGGFPEPEIVHYNPK_					0	0	0	0	NbD039485.1	NbD039485.1	NbD039485.1	MULTI-MSMS	KSI290124_15A-A1+PLDG3_1521_4ul	PLDG3_A1_1521	552.6136474609375	3	552.279	1653.82	0.26754	0.00014776	-0.068933	-3.807e-05	0.1986	0.00010968	552.2789269120011	57.827	0.62895	57.827	57.63	58.258	0					76	33	3	0	0	0	0.035348	1	17460	17460
AGGFPEPEIVHYNPK	15	Unmodified	_AGGFPEPEIVHYNPK_					0	0	0	0	NbD039485.1	NbD039485.1	NbD039485.1	MULTI-MSMS	KSI290124_16A-A1+PLDG3_G42E_3ul	PLDG3_A1_G42E	552.279	3	552.279	1653.82	0.12289	6.7872E-05	0.055287	3.0534E-05	0.17818	9.8406E-05	552.2789664804083	58.137	0.83081	58.137	57.834	58.665	0					113	44	3	0	0	0	0.02499	1	17307	17307
AGHQTSAESWGTGR	14	Unmodified	_AGHQTSAESWGTGR_					0	0	0	0	NbD045703.1;NbD015297.1;NbD002963.1;NbE03062168.1;NbD004677.1	NbD045703.1	NbD045703.1	MULTI-SECPEP	KSI290124_16A-A1+PLDG3_G42E_3ul	PLDG3_A1_G42E	482.24993896484375	3	482.224	1443.65	0.039712	1.915E-05	-0.091717	-4.4228e-05	-0.052005	-2.5078e-05	482.2236430451212	28.895	0.26104	28.895	28.776	29.037	0					18	13	2	0	0	0	0.021751	1	6517	6517
AGISNLTGVQGAVNVQGEDQK	21	Unmodified	_AGISNLTGVQGAVNVQGEDQK_					0	0	0	0	NbD045848.1	NbD045848.1	NbD045848.1	MULTI-MSMS	KSI290124_13A-PLDG3_1521_4ul	PLDG3_Af1521	695.6900024414062	3	695.691	2084.05	-0.40426	-0.00028124	-0.2365	-0.00016453	-0.64077	-0.00044578	696.0244729316734	60.898	0.26536	60.898	60.737	61.003	0					20	13	2	0	0	0	0.0077794	1	18471	18471
AGISNLTGVQGAVNVQGEDQK	21	Unmodified	_AGISNLTGVQGAVNVQGEDQK_					0	0	0	0	NbD045848.1	NbD045848.1	NbD045848.1	MULTI-MSMS	KSI290124_16A-A1+PLDG3_G42E_3ul	PLDG3_A1_G42E	695.69	3	695.691	2084.05	-0.456	-0.00031723	0.10977	7.6369E-05	-0.34622	-0.00024086	695.6905294543591	61.256	0.41448	61.256	61.025	61.44	0					39	21	3	0	0	0	0.0018322	1	18518	18518
AGISVIQIDEAALR	14	Unmodified	_AGISVIQIDEAALR_					0	0	0	0	NbD044911.1;NbD014066.1	NbD044911.1	NbD044911.1	MULTI-MSMS	KSI290124_16A-A1+PLDG3_G42E_3ul	PLDG3_A1_G42E	728.4122314453125	2	728.412	1454.81	0.01505	1.0963E-05	0.48572	0.0003538	0.50077	0.00036477	728.4122640299784	76.787	0.40088	76.787	76.599	77	0					45	21	3	0	0	0	0.00021176	1	24160	24160
AGITVIQIDEAALR	14	Unmodified	_AGITVIQIDEAALR_					0	0	0	0	NbE03057400.1;NbD039658.1;NbE03059520.1;NbD025161.1	NbE03057400.1;NbE03059520.1	NbE03059520.1	MULTI-MSMS	KSI290124_15A-A1+PLDG3_1521	PLDG3_A1_1521	735.9212036132812	2	735.42	1468.82	0.048167	3.5423E-05	0.16993	0.00012497	0.21809	0.00016039	735.4198813343344	76.557	0.40086	76.557	76.373	76.774	0					59	24	3	0	0	0	0.00014355	1	23652	23652
AGITVIQIDEAALR	14	Unmodified	_AGITVIQIDEAALR_					0	0	0	0	NbE03057400.1;NbD039658.1;NbE03059520.1;NbD025161.1	NbE03057400.1;NbE03059520.1	NbE03059520.1	MULTI-MSMS	KSI290124_15A-A1+PLDG3_1521_4ul	PLDG3_A1_1521	735.922	2	735.42	1468.82	0.16438	0.00012089	0.14626	0.00010756	0.31063	0.00022845	735.4197496684022	76.716	0.51037	76.716	76.415	76.925	0					46	22	3	0	0	0	0.00014496	1	24224	24224
AGITVIQIDEAALR	14	Unmodified	_AGITVIQIDEAALR_					0	0	0	0	NbE03057400.1;NbD039658.1;NbE03059520.1;NbD025161.1	NbE03057400.1;NbE03059520.1	NbE03059520.1	MULTI-MSMS	KSI290124_16A-A1+PLDG3_G42E	PLDG3_A1_G42E	735.4198608398438	2	735.42	1468.82	0.092614	6.811E-05	0.18713	0.00013762	0.27975	0.00020573	735.4198011506786	76.524	0.39446	76.524	76.344	76.738	0					99	36	4	0	0	0	0.0003467	1	23859	23859
AGITVIQIDEAALR	14	Unmodified	_AGITVIQIDEAALR_					0	0	0	0	NbE03057400.1;NbD039658.1;NbE03059520.1;NbD025161.1	NbE03057400.1;NbE03059520.1	NbE03059520.1	MULTI-MSMS	KSI290124_16A-A1+PLDG3_G42E_3ul	PLDG3_A1_G42E	735.4199829101562	2	735.42	1468.82	0.10849	7.9785E-05	0.1709	0.00012568	0.27939	0.00020547	735.4198456877905	77.116	0.46762	77.116	76.877	77.344	0					65	26	3	0	0	0	0.00028488	1	24259	24259
AGLAPEGSQFDAR	13	Acetyl (Protein N-term)	_(Acetyl (Protein N-term))AGLAPEGSQFDAR_					1	0	0	0	NbD015306.1;NbD015305.1;NbD014350.1;NbD013348.1;NbD003818.1;NbE44072656.1	NbD015306.1	NbD015306.1	MULTI-MSMS	KSI290124_13A-PLDG3_1521_4ul	PLDG3_Af1521	680.8286743164062	2	680.828	1359.64	-0.0051258	-3.4898e-06	0.11035	7.5128E-05	0.10522	7.1638E-05	680.828	68.693	0.51456	68.693	68.476	68.991	0					70	27	3	0	0	0	0.0301	1	21269	21269
AGLAPEGSQFDAR	13	Acetyl (Protein N-term)	_(Acetyl (Protein N-term))AGLAPEGSQFDAR_					1	0	0	0	NbD015306.1;NbD015305.1;NbD014350.1;NbD013348.1;NbD003818.1;NbE44072656.1	NbD015306.1	NbD015306.1	MULTI-MSMS	KSI290124_14A-PLDG3_G42E_6ul	PLDG3_G42E	680.8280639648438	2	680.828	1359.64	-0.29045	-0.00019775	0.36161	0.00024619	0.071161	4.8449E-05	680.828	68.311	0.55941	68.311	68.092	68.652	0					90	30	4	0	0	0	0.0047024	1	21128	21128
AGLAPEGSQFDAR	13	Acetyl (Protein N-term)	_(Acetyl (Protein N-term))AGLAPEGSQFDAR_					1	0	0	0	NbD015306.1;NbD015305.1;NbD014350.1;NbD013348.1;NbD003818.1;NbE44072656.1	NbD015306.1	NbD015306.1	MULTI-MSMS	KSI290124_15A-A1+PLDG3_1521_4ul	PLDG3_A1_1521	680.828	2	680.828	1359.64	-0.10127	-6.895e-05	0.32059	0.00021827	0.21931	0.00014932	680.8282670242631	68.883	0.341	68.883	68.737	69.078	0					37	17	3	0	0	0	0.036495	1	21528	21528
AGLAPEGSQFDAR	13	Acetyl (Protein N-term)	_(Acetyl (Protein N-term))AGLAPEGSQFDAR_					1	0	0	0	NbD015306.1;NbD015305.1;NbD014350.1;NbD013348.1;NbD003818.1;NbE44072656.1	NbD015306.1	NbD015306.1	MULTI-MSMS	KSI290124_16A-A1+PLDG3_G42E_3ul	PLDG3_A1_G42E	681.3295288085938	2	680.828	1359.64	-0.13681	-9.3142e-05	0.26039	0.00017728	0.12359	8.4142E-05	680.8283488509289	69.122	0.37973	69.122	68.956	69.336	0					51	19	3	0	0	0	0.018079	1	21381	21381
AGLENTVAETECR	13	Unmodified	_AGLENTVAETECR_					0	0	0	0	CON__P13646-1	CON__P13646-1	CON__P13646-1	MULTI-MSMS	KSI290124_13A-PLDG3_1521_4ul	PLDG3_Af1521	725.8374633789062	2	725.336	1448.66	-0.00041768	-3.0296e-07	0.19333	0.00014023	0.19291	0.00013993	725.8373305624775	45.304	0.20551	45.304	45.17	45.375	0					25	10	4	0	0	0	4.9646000000000005E-24	1	12682	12682
AGLENTVAETECR	13	Unmodified	_AGLENTVAETECR_					0	0	0	0	CON__P13646-1	CON__P13646-1	CON__P13646-1	MULTI-MSMS	KSI290124_13A-PLDG3_1521	PLDG3_Af1521	725.3356323242188	2	725.336	1448.66	-0.01766	-1.2809e-05	0.20431	0.0001482	0.18665	0.00013539	725.3355904425817	45.257	0.26615	45.257	45.11	45.376	0					30	13	3	0	0	0	0.00034616	1	12317	12317
AGMIFYR	7	Unmodified	_AGMIFYR_					0	0	0	0	NbD009482.1;NbD038858.1;NbE03059425.1;NbD024551.1	NbD009482.1	NbD009482.1	MULTI-MSMS	KSI290124_14A-PLDG3_G42E_6ul	PLDG3_G42E	429.2206726074219	2	429.221	856.427	0.0041659	1.7881E-06	0.00056095	2.4077E-07	0.0047268	2.0289E-06	429.22046685520814	54.923	0.31936	54.923	54.694	55.013	0					29	16	2	0	0	0	0.042705	1	16253	16253
AGNILIDSDGAVK	13	Unmodified	_AGNILIDSDGAVK_					0	0	0	0	NbD036393.1;NbD049057.1	NbD036393.1	NbD036393.1	MULTI-MSMS	KSI290124_15A-A1+PLDG3_1521_4ul	PLDG3_A1_1521	636.844	2	636.843	1271.67	-0.28976	-0.00018453	0.23074	0.00014695	-0.059023	-3.7588e-05	636.8435784113996	54.719	0.54826	54.719	54.577	55.125	0					45	28	2	0	0	0	0.0062608	1	16296	16296
AGPGAAISPSELAAQLSTK	19	Unmodified	_AGPGAAISPSELAAQLSTK_					0	0	0	0	NbD010074.1	NbD010074.1	NbD010074.1	MULTI-MSMS	KSI290124_13A-PLDG3_1521_4ul	PLDG3_Af1521	885.477	2	884.976	1767.94	-0.21235	-0.00018793	0.24324	0.00021527	0.03089	2.7337E-05	885.4772800330707	74.365	0.47429	74.365	74.155	74.629	0					57	27	3	0	0	0	0.029193	1	23329	23329
AGPGAAISPSELAAQLSTK	19	Unmodified	_AGPGAAISPSELAAQLSTK_					0	0	0	0	NbD010074.1	NbD010074.1	NbD010074.1	MULTI-MSMS	KSI290124_14A-PLDG3_G42E_6ul	PLDG3_G42E	885.4773559570312	2	884.976	1767.94	-0.19165	-0.00016961	0.18063	0.00015985	-0.011023	-9.7547e-06	884.9757555220476	74.04	0.49082	74.04	73.744	74.235	0					68	31	3	0	0	0	0.019225	1	23171	23171
AGPGAAISPSELAAQLSTK	19	Unmodified	_AGPGAAISPSELAAQLSTK_					0	0	0	0	NbD010074.1	NbD010074.1	NbD010074.1	MULTI-MSMS	KSI290124_15A-A1+PLDG3_1521_4ul	PLDG3_A1_1521	884.975	2	884.976	1767.94	-0.043009	-3.8062e-05	-0.0070761	-6.2622e-06	-0.050086	-4.4325e-05	885.4768918628776	74.408	0.38549	74.408	74.231	74.616	0					40	18	3	0	0	0	8.9665E-06	1	23505	23505
AGPGAAISPSELAAQLSTK	19	Unmodified	_AGPGAAISPSELAAQLSTK_					0	0	0	0	NbD010074.1	NbD010074.1	NbD010074.1	MULTI-MSMS	KSI290124_16A-A1+PLDG3_G42E	PLDG3_A1_G42E	884.9759521484375	2	884.976	1767.94	-0.21516	-0.00019041	0.24439	0.00021628	0.029228	2.5866E-05	884.9758431530527	74.35	0.47593	74.35	74.055	74.531	0					102	40	3	0	0	0	0.047105	1	23151	23151
AGPGAAISPSELAAQLSTK	19	Unmodified	_AGPGAAISPSELAAQLSTK_					0	0	0	0	NbD010074.1	NbD010074.1	NbD010074.1	MULTI-MSMS	KSI290124_16A-A1+PLDG3_G42E	PLDG3_A1_G42E	590.32	3	590.32	1767.94	0.32781	0.00019351	-0.1121	-6.6175e-05	0.21571	0.00012734	590.6538414394518	74.291	0.40113	74.291	74.089	74.49	0					80	34	3	0	0	0	0.018913	1	23186	23186
AGPGAAISPSELAAQLSTK	19	Unmodified	_AGPGAAISPSELAAQLSTK_					0	0	0	0	NbD010074.1	NbD010074.1	NbD010074.1	MULTI-MSMS	KSI290124_16A-A1+PLDG3_G42E_3ul	PLDG3_A1_G42E	884.9756469726562	2	884.976	1767.94	-0.40301	-0.00035666	0.4487	0.00039709	0.045687	4.0432E-05	884.9759740615459	74.857	0.57584	74.857	74.539	75.115	0					86	31	4	0	0	0	2.9185E-05	1	23445	23445
AGPGAAISPSELAAQLSTK	19	Unmodified	_AGPGAAISPSELAAQLSTK_					0	0	0	0	NbD010074.1	NbD010074.1	NbD010074.1	MULTI-MSMS	KSI290124_16A-A1+PLDG3_G42E_3ul	PLDG3_A1_G42E	590.319	3	590.32	1767.94	0.34386	0.00020299	-0.10538	-6.2206e-05	0.23848	0.00014078	590.319	74.855	0.45361	74.855	74.611	75.064	0					66	24	4	0	0	0	0.00069578	1	23462	23462
AGPGPVGAPSIGVTR	15	Unmodified	_AGPGPVGAPSIGVTR_					0	0	0	0	NbD009478.1	NbD009478.1	NbD009478.1	MULTI-MSMS	KSI290124_15A-A1+PLDG3_1521_4ul	PLDG3_A1_1521	668.3731079101562	2	668.373	1334.73	0.37619	0.00025143	-0.27522	-0.00018395	0.10096	6.7482E-05	668.3724058964187	53.337	0.20562	53.337	53.219	53.425	0					18	10	2	0	0	0	0.00011452	1	15791	15791
AGRPIPIPNSGLQITQLGHVK	21	Unmodified	_AGRPIPIPNSGLQITQLGHVK_					0	0	0	1	NbD039485.1	NbD039485.1	NbD039485.1	MULTI-MSMS	KSI290124_15A-A1+PLDG3_1521_4ul	PLDG3_A1_1521	549.821	4	549.821	2195.25	-0.082106	-4.5144e-05	0.13338	7.3332E-05	0.051269	2.8189E-05	549.821	61.696	0.16689	61.696	61.561	61.728	0					13	8	2	0	0	0	2.1541E-06	1	18879	18879
AGRPIPIPNSGLQITQLGHVK	21	Unmodified	_AGRPIPIPNSGLQITQLGHVK_					0	0	0	1	NbD039485.1	NbD039485.1	NbD039485.1	MULTI-MSMS	KSI290124_16A-A1+PLDG3_G42E	PLDG3_A1_G42E	549.8206787109375	4	549.821	2195.25	0.067684	3.7214E-05	0.7367	0.00040506	0.80439	0.00044227	549.8209141251174	61.933	0.07074	61.933	61.881	61.951	0					7	3	3	0	0	0	0.032673	1	18804	18804
AGSGVATLGLPDSPGVPK	18	Unmodified	_AGSGVATLGLPDSPGVPK_					0	0	0	0	NbD019202.1;NbD036509.1;NbD011745.1	NbD019202.1	NbD019202.1	MULTI-MSMS	KSI290124_13A-PLDG3_1521_4ul	PLDG3_Af1521	811.941	2	811.941	1621.87	0.013527	1.0983E-05	0.27621	0.00022426	0.28974	0.00023525	811.9411570534406	66.262	0.53159	66.262	65.996	66.527	0					92	27	4	0	0	0	1.1567E-11	1	20353	20353
AGSGVATLGLPDSPGVPK	18	Unmodified	_AGSGVATLGLPDSPGVPK_					0	0	0	0	NbD019202.1;NbD036509.1;NbD011745.1	NbD019202.1	NbD019202.1	MULTI-MSMS	KSI290124_14A-PLDG3_G42E	PLDG3_G42E	811.9412231445312	2	811.941	1621.87	0.14859	0.00012065	0.095353	7.7421E-05	0.24394	0.00019807	811.9410442522811	66.198	0.50513	66.198	65.971	66.476	0					154	48	4	0	0	0	0.00028149	1	19481	19481
AGSGVATLGLPDSPGVPK	18	Unmodified	_AGSGVATLGLPDSPGVPK_					0	0	0	0	NbD019202.1;NbD036509.1;NbD011745.1	NbD019202.1	NbD019202.1	MULTI-MSMS	KSI290124_14A-PLDG3_G42E_6ul	PLDG3_G42E	811.9415283203125	2	811.941	1621.87	-0.1399	-0.00011359	0.36045	0.00029267	0.22055	0.00017908	811.9412203868965	65.844	0.59877	65.844	65.588	66.186	0					117	31	5	0	0	0	1.5818E-14	1	20226	20226
AGSGVATLGLPDSPGVPK	18	Unmodified	_AGSGVATLGLPDSPGVPK_					0	0	0	0	NbD019202.1;NbD036509.1;NbD011745.1	NbD019202.1	NbD019202.1	MULTI-MSMS	KSI290124_15A-A1+PLDG3_1521	PLDG3_A1_1521	811.9411010742188	2	811.941	1621.87	0.11694	9.4948E-05	0.077551	6.2966E-05	0.19449	0.00015791	811.9410675630766	66.175	0.46295	66.175	65.917	66.38	0					61	26	3	0	0	0	9.5792E-06	1	20093	20093
AGSGVATLGLPDSPGVPK	18	Unmodified	_AGSGVATLGLPDSPGVPK_					0	0	0	0	NbD019202.1;NbD036509.1;NbD011745.1	NbD019202.1	NbD019202.1	MULTI-MSMS	KSI290124_16A-A1+PLDG3_G42E	PLDG3_A1_G42E	811.9410400390625	2	811.941	1621.87	0.062643	5.0862E-05	0.16864	0.00013692	0.23128	0.00018779	811.9411484597819	66.238	0.48029	66.238	66.023	66.503	0					81	27	4	0	0	0	0.0022899	1	20337	20337
AGSGVATLGLPDSPGVPK	18	Unmodified	_AGSGVATLGLPDSPGVPK_					0	0	0	0	NbD019202.1;NbD036509.1;NbD011745.1	NbD019202.1	NbD019202.1	MULTI-MSMS	KSI290124_16A-A1+PLDG3_G42E_3ul	PLDG3_A1_G42E	811.9412841796875	2	811.941	1621.87	0.21557	0.00017503	0.052497	4.2624E-05	0.26807	0.00021765	811.9409938836576	66.693	0.41911	66.693	66.516	66.935	0					76	21	4	0	0	0	4.3312E-23	1	20501	20501
AGSGVATLGLPDSPGVPK	18	Unmodified	_AGSGVATLGLPDSPGVPK_					0	0	0	0	NbD019202.1;NbD036509.1;NbD011745.1	NbD019202.1	NbD019202.1	MULTI-MSMS	KSI290124_13A-PLDG3_1521	PLDG3_Af1521	812.443	2	811.941	1621.87	0.16726	0.00013581	0.098694	8.0134E-05	0.26596	0.00021594	811.9410334847092	66.148	0.46113	66.148	65.932	66.393	0					115	35	4	0	0	0	0.039496	1	19766	19766
AGSVFDNILVCDEPDYAK	18	Unmodified	_AGSVFDNILVCDEPDYAK_					0	0	0	0	NbD036111.1;NbE03053650.1;NbD046573.1	NbD036111.1	NbD036111.1	MULTI-MSMS	KSI290124_13A-PLDG3_1521_4ul	PLDG3_Af1521	1007.4680786132812	2	1006.97	2011.92	-0.37716	-0.00037979	0.40274	0.00040554	0.025577	2.5755E-05	1007.4689887935813	82.801	0.31142	82.801	82.674	82.985	0					84	34	3	0	0	0	0.05122	1	26108	26108
AGSVFDNILVCDEPDYAK	18	Unmodified	_AGSVFDNILVCDEPDYAK_					0	0	0	0	NbD036111.1;NbE03053650.1;NbD046573.1	NbD036111.1	NbD036111.1	MULTI-MSMS	KSI290124_16A-A1+PLDG3_G42E_3ul	PLDG3_A1_G42E	1007.4706420898438	2	1006.97	2011.92	-0.27919	-0.00028113	0.76073	0.00076603	0.48154	0.00048489	1007.4695664330519	83.241	0.36485	83.241	83.088	83.453	0					57	19	4	0	0	0	0.00073367	1	26467	26467
AGTVTTNIPQAIEEFKK	17	Unmodified	_AGTVTTNIPQAIEEFKK_					0	0	0	1	NbD023182.1;NbD022680.1	NbD023182.1	NbD023182.1	MULTI-MSMS	KSI290124_13A-PLDG3_1521_4ul	PLDG3_Af1521	616.669	3	616.335	1845.98	0.065887	4.0608E-05	0.42816	0.00026389	0.49404	0.0003045	616.6696327229157	64.369	0.49422	64.369	64.183	64.677	0					50	25	3	0	0	0	0.032489	1	19715	19715
AGTVTTNIPQAIEEFKK	17	Unmodified	_AGTVTTNIPQAIEEFKK_					0	0	0	1	NbD023182.1;NbD022680.1	NbD023182.1	NbD023182.1	MULTI-MSMS	KSI290124_14A-PLDG3_G42E_6ul	PLDG3_G42E	616.335	3	616.335	1845.98	0.07683	4.7353E-05	0.18468	0.00011382	0.26151	0.00016118	616.335	63.922	0.47527	63.922	63.771	64.246	0					37	24	2	0	0	0	0.052098	1	19571	19571
AGTVTTNIPQAIEEFKK	17	Unmodified	_AGTVTTNIPQAIEEFKK_					0	0	0	1	NbD023182.1;NbD022680.1	NbD023182.1	NbD023182.1	MULTI-MSMS	KSI290124_16A-A1+PLDG3_G42E	PLDG3_A1_G42E	616.6700439453125	3	616.335	1845.98	0.026562	1.6371E-05	0.56351	0.00034731	0.59007	0.00036368	616.336	64.262	0.38014	64.262	64.127	64.507	0					34	19	3	0	0	0	0.012624	1	19673	19673
AGTVTTNIPQAIEEFKK	17	Unmodified	_AGTVTTNIPQAIEEFKK_					0	0	0	1	NbD023182.1;NbD022680.1	NbD023182.1	NbD023182.1	MULTI-MSMS	KSI290124_16A-A1+PLDG3_G42E_3ul	PLDG3_A1_G42E	616.3353271484375	3	616.335	1845.98	0.2589	0.00015957	0.21699	0.00013374	0.47589	0.00029331	616.3352157368198	64.707	0.43562	64.707	64.494	64.929	0					39	22	2	0	0	0	0.00039822	1	19814	19814
AGVSDLGAAQELAQLAVSYK	20	Unmodified	_AGVSDLGAAQELAQLAVSYK_					0	0	0	0	NbD032603.1;NbE03054430.1	NbD032603.1;NbE03054430.1	NbD032603.1	MULTI-MSMS	KSI290124_15A-A1+PLDG3_1521_4ul	PLDG3_A1_1521	664.3529663085938	3	664.353	1990.04	0.36907	0.00024519	-0.067709	-4.4982e-05	0.30136	0.00020021	664.687	93.823	0.42739	93.823	93.647	94.075	0					55	22	3	0	0	0	0.0032589	1	29803	29803
AGVSDLGAAQELAQLAVSYK	20	Unmodified	_AGVSDLGAAQELAQLAVSYK_					0	0	0	0	NbD032603.1;NbE03054430.1	NbD032603.1;NbE03054430.1	NbD032603.1	MULTI-MSMS	KSI290124_15A-A1+PLDG3_1521_4ul	PLDG3_A1_1521	996.5270385742188	2	996.026	1990.04	-0.022011	-2.1923e-05	-0.16059	-0.00015995	-0.1826	-0.00018187	996.5271554588528	93.78	0.3732	93.78	93.62	93.993	0					42	17	3	0	0	0	9.502E-06	1	29823	29823
AGWFPSITNVVNESQGR	17	Unmodified	_AGWFPSITNVVNESQGR_					0	0	0	0	NbD049081.1;NbE44072598.1;NbD050638.1;NbE44072599.1;NbE03056815.1	NbD049081.1	NbD049081.1	MSMS	KSI290124_15A-A1+PLDG3_1521_4ul	PLDG3_A1_1521	931.4627075195312	2	931.463	1860.91	NaN	NaN	NaN	NaN	NaN	NaN	NaN	85.016	1	85.016	84.516	85.516	0								0	0	0	0.00077937	1	26995	26995
AHARFWADYVDKK	13	Unmodified	_AHARFWADYVDKK_					0	0	0	2	NbE03060319.1;NbD007461.1;NbD028043.1	NbE03060319.1;NbD028043.1	NbE03060319.1	MULTI-SECPEP	KSI290124_16A-A1+PLDG3_G42E	PLDG3_A1_G42E	401.8608093261719	4	402.459	1605.81	-0.38964	-0.00015681	0.42824	0.00017235	0.0386	1.5535E-05	402.7094350760732	42.457	0.27707	42.457	42.3	42.578	0					21	14	2	0	0	0	0.046886	1	11705	11705
AHFQAAAAAAAAPK	14	Unmodified	_AHFQAAAAAAAAPK_					0	0	0	0	NbD041403.1	NbD041403.1	NbD041403.1	MULTI-MSMS	KSI290124_13A-PLDG3_1521_4ul	PLDG3_Af1521	432.56671142578125	3	432.567	1294.68	-0.19218	-8.313e-05	0.2045	8.846E-05	0.012321	5.3297E-06	432.56675279594276	34.679	0.53172	34.679	34.514	35.046	0					106	28	5	0	0	0	8.0919E-05	1	8695	8695
AHFQAAAAAAAAPK	14	Unmodified	_AHFQAAAAAAAAPK_					0	0	0	0	NbD041403.1	NbD041403.1	NbD041403.1	MULTI-MSMS	KSI290124_13A-PLDG3_1521_4ul	PLDG3_Af1521	648.3463134765625	2	648.346	1294.68	-0.0072438	-4.6965e-06	0.19508	0.00012648	0.18783	0.00012178	648.3464931637234	34.68	0.53362	34.68	34.493	35.027	0					110	28	5	0	0	0	1.5912E-17	1	8699	8699
AHFQAAAAAAAAPK	14	Unmodified	_AHFQAAAAAAAAPK_					0	0	0	0	NbD041403.1	NbD041403.1	NbD041403.1	MSMS	KSI290124_13A-PLDG3_1521_4ul	PLDG3_Af1521	432.566	3	432.567	1294.68	NaN	NaN	NaN	NaN	NaN	NaN	NaN	35.317	1	35.317	34.817	35.817	0								0	0	0	0.042642	1	8971	8971
AHFQAAAAAAAAPK	14	Unmodified	_AHFQAAAAAAAAPK_					0	0	0	0	NbD041403.1	NbD041403.1	NbD041403.1	MULTI-MSMS	KSI290124_14A-PLDG3_G42E	PLDG3_G42E	432.5666809082031	3	432.567	1294.68	-0.29444	-0.00012737	0.35966	0.00015558	0.065214	2.8209E-05	432.56679073765105	34.925	0.61977	34.925	34.658	35.278	0					113	34	5	0	0	0	0.0031809	1	8548	8548
AHFQAAAAAAAAPK	14	Unmodified	_AHFQAAAAAAAAPK_					0	0	0	0	NbD041403.1	NbD041403.1	NbD041403.1	MULTI-MSMS	KSI290124_14A-PLDG3_G42E	PLDG3_G42E	648.3466186523438	2	648.346	1294.68	0.16737	0.00010852	0.15443	0.00010013	0.32181	0.00020864	648.3463985643698	34.931	0.49343	34.931	34.676	35.169	0					96	27	4	0	0	0	8.2656E-08	1	8551	8551
AHFQAAAAAAAAPK	14	Unmodified	_AHFQAAAAAAAAPK_					0	0	0	0	NbD041403.1	NbD041403.1	NbD041403.1	MULTI-MSMS	KSI290124_14A-PLDG3_G42E_6ul	PLDG3_G42E	432.9010009765625	3	432.567	1294.68	-0.12969	-5.6098e-05	0.15682	6.7836E-05	0.027136	1.1738E-05	432.56673120784313	34.711	0.60165	34.711	34.513	35.114	0					113	32	5	0	0	0	0.0019587	1	8728	8728
AHFQAAAAAAAAPK	14	Unmodified	_AHFQAAAAAAAAPK_					0	0	0	0	NbD041403.1	NbD041403.1	NbD041403.1	MULTI-MSMS	KSI290124_14A-PLDG3_G42E_6ul	PLDG3_G42E	648.8479614257812	2	648.346	1294.68	0.20124	0.00013047	0.088532	5.74E-05	0.28977	0.00018787	648.3463871125606	34.711	0.58275	34.711	34.513	35.095	0					109	31	5	0	0	0	3.3523E-17	1	8733	8733
AHFQAAAAAAAAPK	14	Unmodified	_AHFQAAAAAAAAPK_					0	0	0	0	NbD041403.1	NbD041403.1	NbD041403.1	MULTI-SECPEP	KSI290124_14A-PLDG3_G42E_6ul	PLDG3_G42E	648.8314208984375	2	648.346	1294.68	0.15362	9.9601E-05	0.55759	0.00036151	0.71121	0.00046111	648.3472267027665	35.51	0.13161	35.51	35.43	35.562	0					9	6	2	0	0	0	0.047187	1	9082	9082
AHFQAAAAAAAAPK	14	Unmodified	_AHFQAAAAAAAAPK_					0	0	0	0	NbD041403.1	NbD041403.1	NbD041403.1	MULTI-MSMS	KSI290124_15A-A1+PLDG3_1521	PLDG3_A1_1521	432.5665588378906	3	432.567	1294.68	-0.18387	-7.9535e-05	0.10408	4.502E-05	-0.079791	-3.4515e-05	432.56673183073934	34.659	0.54241	34.659	34.499	35.042	0					119	28	5	0	0	0	5.2042E-05	1	8608	8608
AHFQAAAAAAAAPK	14	Unmodified	_AHFQAAAAAAAAPK_					0	0	0	0	NbD041403.1	NbD041403.1	NbD041403.1	MULTI-MSMS	KSI290124_15A-A1+PLDG3_1521	PLDG3_A1_1521	648.3464965820312	2	648.346	1294.68	0.18153	0.0001177	0.044373	2.8769E-05	0.22591	0.00014647	648.3464102138354	34.66	0.54241	34.66	34.499	35.042	0					111	28	5	0	0	0	6.3945E-17	1	8609	8609
AHFQAAAAAAAAPK	14	Unmodified	_AHFQAAAAAAAAPK_					0	0	0	0	NbD041403.1	NbD041403.1	NbD041403.1	MULTI-MSMS	KSI290124_15A-A1+PLDG3_1521	PLDG3_A1_1521	432.56671142578125	3	432.567	1294.68	-0.18231	-7.8863e-05	0.2804	0.00012129	0.098087	4.2429E-05	432.56673296859066	35.144	0.46816	35.144	35.061	35.529	0					35	24	3	0	0	0	0.018131	1	8808	8808
AHFQAAAAAAAAPK	14	Unmodified	_AHFQAAAAAAAAPK_					0	0	0	0	NbD041403.1	NbD041403.1	NbD041403.1	MULTI-MSMS	KSI290124_15A-A1+PLDG3_1521	PLDG3_A1_1521	648.3471069335938	2	648.346	1294.68	0.19457	0.00012615	-0.095424	-6.1868e-05	0.099149	6.4283E-05	648.8476473727211	35.233	0.43575	35.233	35.148	35.584	0					29	22	2	0	0	0	1.4556E-05	1	8817	8817
AHFQAAAAAAAAPK	14	Unmodified	_AHFQAAAAAAAAPK_					0	0	0	0	NbD041403.1	NbD041403.1	NbD041403.1	MULTI-MSMS	KSI290124_15A-A1+PLDG3_1521_4ul	PLDG3_A1_1521	432.5665588378906	3	432.567	1294.68	-0.18825	-8.1432e-05	0.14267	6.1715E-05	-0.045581	-1.9717e-05	432.56673477506445	34.455	0.70665	34.455	34.259	34.965	0					137	37	5	0	0	0	3.5198E-05	2	8638	8638;8847
AHFQAAAAAAAAPK	14	Unmodified	_AHFQAAAAAAAAPK_					0	0	0	0	NbD041403.1	NbD041403.1	NbD041403.1	MULTI-MSMS	KSI290124_15A-A1+PLDG3_1521_4ul	PLDG3_A1_1521	648.347	2	648.346	1294.68	-0.12755	-8.2696e-05	0.3038	0.00019697	0.17626	0.00011427	648.347	34.455	0.67126	34.455	34.259	34.93	0					130	35	5	0	0	0	3.4875E-17	1	8642	8642
AHFQAAAAAAAAPK	14	Unmodified	_AHFQAAAAAAAAPK_					0	0	0	0	NbD041403.1	NbD041403.1	NbD041403.1	MULTI-SECPEP	KSI290124_15A-A1+PLDG3_1521_4ul	PLDG3_A1_1521	648.8312377929688	2	648.346	1294.68	-0.13191	-8.5522e-05	0.51395	0.00033322	0.38204	0.00024769	648.3467281012922	35.169	0.44141	35.169	35.021	35.462	0					38	23	2	0	0	0	0.0011494	1	9041	9041
AHFQAAAAAAAAPK	14	Unmodified	_AHFQAAAAAAAAPK_					0	0	0	0	NbD041403.1	NbD041403.1	NbD041403.1	MULTI-MSMS	KSI290124_16A-A1+PLDG3_G42E	PLDG3_A1_G42E	432.56671142578125	3	432.567	1294.68	0.014195	6.1402E-06	-0.11748	-5.0817e-05	-0.10328	-4.4677e-05	432.5666538505645	34.718	1.0885	34.718	34.428	35.516	0					171	57	5	0	0	0	0.00010274	3	8758	8758;8950;8984
AHFQAAAAAAAAPK	14	Unmodified	_AHFQAAAAAAAAPK_					0	0	0	0	NbD041403.1	NbD041403.1	NbD041403.1	MULTI-MSMS	KSI290124_16A-A1+PLDG3_G42E	PLDG3_A1_G42E	648.346	2	648.346	1294.68	0.29129	0.00018886	-0.084753	-5.4949e-05	0.20654	0.00013391	648.346	34.732	1.0306	34.732	34.428	35.458	0					180	54	6	0	0	0	5.3719E-08	3	8760	8760;8979;9001
AHFQAAAAAAAAPK	14	Unmodified	_AHFQAAAAAAAAPK_					0	0	0	0	NbD041403.1	NbD041403.1	NbD041403.1	MULTI-MSMS	KSI290124_16A-A1+PLDG3_G42E_3ul	PLDG3_A1_G42E	432.5666809082031	3	432.567	1294.68	-0.11908	-5.1509e-05	0.072847	3.1511E-05	-0.046231	-1.9998e-05	432.5667217907374	34.856	0.69103	34.856	34.625	35.316	0					142	36	5	0	0	0	4.7281E-05	2	8665	8665;8862
AHFQAAAAAAAAPK	14	Unmodified	_AHFQAAAAAAAAPK_					0	0	0	0	NbD041403.1	NbD041403.1	NbD041403.1	MULTI-MSMS	KSI290124_16A-A1+PLDG3_G42E_3ul	PLDG3_A1_G42E	648.8479614257812	2	648.346	1294.68	0.023559	1.5274E-05	0.16231	0.00010523	0.18587	0.00012051	648.3464982380441	34.857	0.69214	34.857	34.643	35.335	0					140	36	6	0	0	0	1.5912E-17	1	8669	8669
AHFQAAAAAAAAPK	14	Unmodified	_AHFQAAAAAAAAPK_					0	0	0	0	NbD041403.1	NbD041403.1	NbD041403.1	MULTI-SECPEP	KSI290124_16A-A1+PLDG3_G42E_3ul	PLDG3_A1_G42E	648.8313598632812	2	648.346	1294.68	-0.045601	-2.9565e-05	0.4563	0.00029584	0.4107	0.00026628	648.8481112308518	35.417	0.47851	35.417	35.372	35.851	0					43	25	2	0	0	0	0.0058901	1	9039	9039
AHFQAAAAAAAAPK	14	Unmodified	_AHFQAAAAAAAAPK_					0	0	0	0	NbD041403.1	NbD041403.1	NbD041403.1	MULTI-MSMS	KSI290124_13A-PLDG3_1521	PLDG3_Af1521	432.56658935546875	3	432.567	1294.68	-0.35598	-0.00015399	0.27005	0.00011682	-0.085927	-3.7169e-05	432.5667855111483	34.825	0.55202	34.825	34.579	35.131	0					118	30	5	0	0	0	0.00011995	1	8498	8498
AHFQAAAAAAAAPK	14	Unmodified	_AHFQAAAAAAAAPK_					0	0	0	0	NbD041403.1	NbD041403.1	NbD041403.1	MULTI-MSMS	KSI290124_13A-PLDG3_1521	PLDG3_Af1521	648.3465576171875	2	648.346	1294.68	-0.14926	-9.6773e-05	0.40607	0.00026327	0.25681	0.0001665	648.3465987019277	34.834	0.4972	34.834	34.596	35.093	0					106	27	5	0	0	0	2.2084E-11	1	8503	8503
AHGGVSVFGGVGER	14	Unmodified	_AHGGVSVFGGVGER_					0	0	0	0	NbE05064048.1	NbE05064048.1	NbE05064048.1	MULTI-MSMS	KSI290124_13A-PLDG3_1521_4ul	PLDG3_Af1521	443.56195068359375	3	443.562	1327.66	-0.0029816	-1.3225e-06	0.066058	2.9301E-05	0.063076	2.7978E-05	443.56172071125206	44.163	0.46491	44.163	44.017	44.482	0					54	24	3	0	0	0	3.2061E-06	1	12235	12235
AHGGVSVFGGVGER	14	Unmodified	_AHGGVSVFGGVGER_					0	0	0	0	NbE05064048.1	NbE05064048.1	NbE05064048.1	MULTI-MSMS	KSI290124_13A-PLDG3_1521_4ul	PLDG3_Af1521	664.8392944335938	2	664.839	1327.66	0.26317	0.00017497	0.041723	2.7739E-05	0.3049	0.00020271	664.8390043982364	44.21	0.18524	44.21	44.108	44.294	0					12	9	2	0	0	0	9.6404E-05	1	12292	12292
AHGGVSVFGGVGER	14	Unmodified	_AHGGVSVFGGVGER_					0	0	0	0	NbE05064048.1	NbE05064048.1	NbE05064048.1	MULTI-MSMS	KSI290124_14A-PLDG3_G42E	PLDG3_G42E	443.562	3	443.562	1327.66	0.096588	4.2843E-05	-0.11823	-5.2443e-05	-0.021644	-9.6005e-06	443.56163907273077	44.442	0.40027	44.442	44.183	44.584	0					50	20	3	0	0	0	0.0001239	1	11975	11975
AHGGVSVFGGVGER	14	Unmodified	_AHGGVSVFGGVGER_					0	0	0	0	NbE05064048.1	NbE05064048.1	NbE05064048.1	MULTI-MSMS	KSI290124_14A-PLDG3_G42E_6ul	PLDG3_G42E	443.5616455078125	3	443.562	1327.66	-0.015297	-6.7851e-06	0.098886	4.3862E-05	0.083589	3.7077E-05	443.56173813755765	43.764	0.50716	43.764	43.606	44.113	0					69	26	4	0	0	0	3.3055E-07	1	12124	12124
AHGGVSVFGGVGER	14	Unmodified	_AHGGVSVFGGVGER_					0	0	0	0	NbE05064048.1	NbE05064048.1	NbE05064048.1	MULTI-MSMS	KSI290124_14A-PLDG3_G42E_6ul	PLDG3_G42E	664.8392944335938	2	664.839	1327.66	0.069079	4.5927E-05	0.55436	0.00036856	0.62344	0.00041449	664.839	43.784	0.28175	43.784	43.699	43.981	0					24	14	2	0	0	0	3.1989E-05	1	12166	12166
AHGGVSVFGGVGER	14	Unmodified	_AHGGVSVFGGVGER_					0	0	0	0	NbE05064048.1	NbE05064048.1	NbE05064048.1	MULTI-MSMS	KSI290124_15A-A1+PLDG3_1521	PLDG3_A1_1521	443.5616760253906	3	443.562	1327.66	-0.20979	-9.3056e-05	0.29737	0.0001319	0.087573	3.8844E-05	443.5618086324288	44.278	0.49393	44.278	44.061	44.555	0					65	25	3	0	0	0	0.001736	1	12140	12140
AHGGVSVFGGVGER	14	Unmodified	_AHGGVSVFGGVGER_					0	0	0	0	NbE05064048.1	NbE05064048.1	NbE05064048.1	MULTI-MSMS	KSI290124_15A-A1+PLDG3_1521_4ul	PLDG3_A1_1521	443.5616760253906	3	443.562	1327.66	-0.10414	-4.6192e-05	0.30586	0.00013567	0.20172	8.9476E-05	443.5617800806062	44.154	0.41286	44.154	44.028	44.441	0					53	21	3	0	0	0	2.5336E-05	1	12324	12324
AHGGVSVFGGVGER	14	Unmodified	_AHGGVSVFGGVGER_					0	0	0	0	NbE05064048.1	NbE05064048.1	NbE05064048.1	MULTI-MSMS	KSI290124_16A-A1+PLDG3_G42E	PLDG3_A1_G42E	443.56170654296875	3	443.562	1327.66	-0.016843	-7.4707e-06	0.036535	1.6205E-05	0.019692	8.7347E-06	443.56168059531143	44.241	0.47412	44.241	44.052	44.526	0					54	24	3	0	0	0	0.0012539	1	12301	12301
AHGGVSVFGGVGER	14	Unmodified	_AHGGVSVFGGVGER_					0	0	0	0	NbE05064048.1	NbE05064048.1	NbE05064048.1	MULTI-MSMS	KSI290124_16A-A1+PLDG3_G42E_3ul	PLDG3_A1_G42E	443.5615539550781	3	443.562	1327.66	-0.12197	-5.4103e-05	0.1357	6.019E-05	0.013724	6.0874E-06	443.5617649610405	44.358	0.45272	44.358	44.187	44.64	0					58	23	3	0	0	0	3.3055E-07	1	12226	12226
AHGGVSVFGGVGER	14	Unmodified	_AHGGVSVFGGVGER_					0	0	0	0	NbE05064048.1	NbE05064048.1	NbE05064048.1	MULTI-MSMS	KSI290124_16A-A1+PLDG3_G42E_3ul	PLDG3_A1_G42E	665.3404541015625	2	664.839	1327.66	-0.059744	-3.972e-05	0.46996	0.00031245	0.41022	0.00027273	665.3406023341958	44.358	0.1891	44.358	44.32	44.509	0					17	9	2	0	0	0	8.169E-05	1	12255	12255
AHGGVSVFGGVGER	14	Unmodified	_AHGGVSVFGGVGER_					0	0	0	0	NbE05064048.1	NbE05064048.1	NbE05064048.1	MULTI-MSMS	KSI290124_13A-PLDG3_1521	PLDG3_Af1521	443.562	3	443.562	1327.66	0.054558	2.42E-05	0.10858	4.8164E-05	0.16314	7.2363E-05	443.5616913419927	44.284	0.37284	44.284	44.09	44.463	0					61	19	4	0	0	0	6.3803E-05	2	11944	11944;12032
AHMMTDGFNSCR	12	2 Oxidation (M)	_AHM(Oxidation (M))M(Oxidation (M))TDGFNSCR_		AHM(1)M(1)TDGFNSCR		AHM(45)M(45)TDGFNSCR	0	0	2	0	NbE03058632.1;NbD021528.1;NbD045598.1	NbE03058632.1;NbD045598.1	NbE03058632.1	MULTI-MSMS	KSI290124_16A-A1+PLDG3_G42E	PLDG3_A1_G42E	486.8567199707031	3	486.857	1457.55	0.16138	7.8569E-05	-0.14629	-7.1223e-05	0.015087	7.3453E-06	486.85677497687743	24.503	0.22395	24.503	24.38	24.603	0					21	12	2	0	0	0	0.013553	1	5128	5128
AHQLVQEGLK	10	Unmodified	_AHQLVQEGLK_					0	0	0	0	NbD027505.1;NbD017705.1;NbD003354.1;NbD037856.1;NbE44074514.1	NbD027505.1	NbD027505.1	MULTI-MSMS	KSI290124_15A-A1+PLDG3_1521	PLDG3_A1_1521	374.8802490234375	3	374.88	1121.62	-0.56643	-0.00021234	0.53296	0.0001998	-0.033472	-1.2548e-05	374.88050946211706	31.131	0.2466	31.131	30.993	31.24	0					28	12	3	0	0	0	0.0031396	1	7334	7334
AHQLVQEGLK	10	Unmodified	_AHQLVQEGLK_					0	0	0	0	NbD027505.1;NbD017705.1;NbD003354.1;NbD037856.1;NbE44074514.1	NbD027505.1	NbD027505.1	MULTI-MSMS	KSI290124_15A-A1+PLDG3_1521_4ul	PLDG3_A1_1521	374.8802795410156	3	374.88	1121.62	-0.047579	-1.7836e-05	0.069527	2.6064E-05	0.021949	8.2281E-06	374.88036039257116	31.585	0.24142	31.585	31.465	31.707	0					29	12	3	0	0	0	0.0019443	1	7610	7610
AHQLVQEGLK	10	Unmodified	_AHQLVQEGLK_					0	0	0	0	NbD027505.1;NbD017705.1;NbD003354.1;NbD037856.1;NbE44074514.1	NbD027505.1	NbD027505.1	MULTI-MSMS	KSI290124_15A-A1+PLDG3_1521_4ul	PLDG3_A1_1521	561.8170166015625	2	561.817	1121.62	0.032577	1.8302E-05	0.08603	4.8333E-05	0.11861	6.6635E-05	561.8169356829142	31.587	0.20487	31.587	31.484	31.689	0					16	10	2	0	0	0	0.0042296	1	7629	7629
AIADVAYKNEINLR	14	Unmodified	_AIADVAYKNEINLR_					0	0	0	1	NbE44072593.1;NbD026130.1;NbD018648.1	NbE44072593.1	NbE44072593.1	MULTI-MSMS	KSI290124_15A-A1+PLDG3_1521_4ul	PLDG3_A1_1521	530.961	3	530.626	1588.86	-0.1053	-5.5873e-05	0.29864	0.00015846	0.19334	0.00010259	530.961	55.922	0.28255	55.922	55.726	56.009	0					34	14	3	0	0	0	0.0047455	2	16763	16736;16763
AIALSEDHKPNR	12	Unmodified	_AIALSEDHKPNR_					0	0	0	1	NbD052064.1;NbE03057179.1;NbD004880.1	NbD052064.1	NbD052064.1	MULTI-MSMS	KSI290124_15A-A1+PLDG3_1521	PLDG3_A1_1521	450.909	3	450.909	1349.71	-0.064491	-2.9079e-05	-0.089891	-4.0533e-05	-0.15438	-6.9612e-05	450.90887341018004	25.835	0.33442	25.835	25.688	26.022	0					41	17	3	0	0	0	0.0023015	1	5412	5412
AIALSEDHKPNR	12	Unmodified	_AIALSEDHKPNR_					0	0	0	1	NbD052064.1;NbE03057179.1;NbD004880.1	NbD052064.1	NbD052064.1	MULTI-MSMS	KSI290124_15A-A1+PLDG3_1521	PLDG3_A1_1521	338.434	4	338.434	1349.71	0.034311	1.1612E-05	-0.16928	-5.7291e-05	-0.13497	-4.5679e-05	338.43361780113105	25.847	0.27937	25.847	25.688	25.967	0					25	14	3	0	0	0	0.037424	1	5422	5422
AIALSEDHKPNR	12	Unmodified	_AIALSEDHKPNR_					0	0	0	1	NbD052064.1;NbE03057179.1;NbD004880.1	NbD052064.1	NbD052064.1	MULTI-MSMS	KSI290124_15A-A1+PLDG3_1521_4ul	PLDG3_A1_1521	338.43341064453125	4	338.434	1349.71	-0.057027	-1.93e-05	0.017675	5.9817E-06	-0.039353	-1.3318e-05	338.4336209989273	26.236	0.27502	26.236	26.093	26.368	0					36	14	3	0	0	0	0.0047197	1	5627	5627
AIALSEDHKPNRTDER	16	Unmodified	_AIALSEDHKPNRTDER_					0	0	0	2	NbD052064.1;NbE03057179.1;NbD004880.1	NbD052064.1	NbD052064.1	MULTI-MSMS	KSI290124_15A-A1+PLDG3_1521	PLDG3_A1_1521	463.7381896972656	4	463.738	1850.92	0.086303	4.0022E-05	-0.17494	-8.1126e-05	-0.088636	-4.1104e-05	463.9888267338376	26.003	0.26128	26.003	25.91	26.171	0					32	13	3	0	0	0	0.00046567	1	5483	5483
AIALSEDHKPNRTDER	16	Unmodified	_AIALSEDHKPNRTDER_					0	0	0	2	NbD052064.1;NbE03057179.1;NbD004880.1	NbD052064.1	NbD052064.1	MULTI-MSMS	KSI290124_15A-A1+PLDG3_1521_4ul	PLDG3_A1_1521	463.73797607421875	4	463.738	1850.92	0.024898	1.1546E-05	-0.26047	-0.00012079	-0.23557	-0.00010924	463.73801111290015	26.251	0.3324	26.251	26.131	26.463	0					46	17	4	0	0	0	3.9906E-05	1	5637	5637
AIALTVDTPR	10	Unmodified	_AIALTVDTPR_					0	0	0	0	NbD007457.1;NbD005568.1;NbD028046.1;NbD012011.1	NbD007457.1;NbD028046.1;NbD012011.1	NbD007457.1	MULTI-MSMS	KSI290124_13A-PLDG3_1521_4ul	PLDG3_Af1521	528.8060913085938	2	528.806	1055.6	0.23181	0.00012258	-0.15087	-7.978e-05	0.080938	4.2801E-05	528.8059084827438	53.769	0.33272	53.769	53.562	53.894	0					41	17	3	0	0	0	1.8772E-05	1	15786	15786
AIALTVDTPR	10	Unmodified	_AIALTVDTPR_					0	0	0	0	NbD007457.1;NbD005568.1;NbD028046.1;NbD012011.1	NbD007457.1;NbD028046.1;NbD012011.1	NbD007457.1	MULTI-MSMS	KSI290124_14A-PLDG3_G42E	PLDG3_G42E	528.8059692382812	2	528.806	1055.6	0.12842	6.7909E-05	-0.0097331	-5.1469e-06	0.11869	6.2763E-05	528.8059675998134	53.814	0.47489	53.814	53.587	54.062	0					58	24	3	0	0	0	0.016078	1	15352	15352
AIALTVDTPR	10	Unmodified	_AIALTVDTPR_					0	0	0	0	NbD007457.1;NbD005568.1;NbD028046.1;NbD012011.1	NbD007457.1;NbD028046.1;NbD012011.1	NbD007457.1	MULTI-MSMS	KSI290124_14A-PLDG3_G42E_6ul	PLDG3_G42E	528.8059692382812	2	528.806	1055.6	0.1507	7.9691E-05	0.045164	2.3883E-05	0.19586	0.00010357	528.8059914896485	53.431	0.4302	53.431	53.209	53.639	0					55	22	3	0	0	0	0.00031907	1	15665	15665
AIALTVDTPR	10	Unmodified	_AIALTVDTPR_					0	0	0	0	NbD007457.1;NbD005568.1;NbD028046.1;NbD012011.1	NbD007457.1;NbD028046.1;NbD012011.1	NbD007457.1	MULTI-MSMS	KSI290124_15A-A1+PLDG3_1521	PLDG3_A1_1521	528.806	2	528.806	1055.6	0.041868	2.214E-05	0.13154	6.956E-05	0.17341	9.17E-05	528.806	53.861	0.33896	53.861	53.602	53.941	0					26	17	2	0	0	0	0.0082587	1	15618	15618
AIALTVDTPR	10	Unmodified	_AIALTVDTPR_					0	0	0	0	NbD007457.1;NbD005568.1;NbD028046.1;NbD012011.1	NbD007457.1;NbD028046.1;NbD012011.1	NbD007457.1	MULTI-MSMS	KSI290124_15A-A1+PLDG3_1521_4ul	PLDG3_A1_1521	528.8060913085938	2	528.806	1055.6	0.15103	7.9867E-05	0.028425	1.5031E-05	0.17946	9.4899E-05	528.8059391386982	53.937	0.3121	53.937	53.725	54.037	0					31	16	3	0	0	0	0.00096867	1	15961	15961
AIALTVDTPR	10	Unmodified	_AIALTVDTPR_					0	0	0	0	NbD007457.1;NbD005568.1;NbD028046.1;NbD012011.1	NbD007457.1;NbD028046.1;NbD012011.1	NbD007457.1	MULTI-MSMS	KSI290124_16A-A1+PLDG3_G42E	PLDG3_A1_G42E	528.8059692382812	2	528.806	1055.6	0.28564	0.00015105	-0.12507	-6.614e-05	0.16057	8.491E-05	528.8059090930992	53.741	0.3189	53.741	53.537	53.856	0					35	16	3	0	0	0	0.0034757	1	15770	15770
AIALTVDTPR	10	Unmodified	_AIALTVDTPR_					0	0	0	0	NbD007457.1;NbD005568.1;NbD028046.1;NbD012011.1	NbD007457.1;NbD028046.1;NbD012011.1	NbD007457.1	MULTI-MSMS	KSI290124_16A-A1+PLDG3_G42E_3ul	PLDG3_A1_G42E	528.8059692382812	2	528.806	1055.6	0.12078	6.387E-05	0.10582	5.5957E-05	0.2266	0.00011983	528.8060090076538	54.071	0.31028	54.071	53.866	54.176	0					38	16	3	0	0	0	1.3235E-05	1	15828	15828
AIALTVDTPR	10	Unmodified	_AIALTVDTPR_					0	0	0	0	NbD007457.1;NbD005568.1;NbD028046.1;NbD012011.1	NbD007457.1;NbD028046.1;NbD012011.1	NbD007457.1	MULTI-MSMS	KSI290124_13A-PLDG3_1521	PLDG3_Af1521	528.8060302734375	2	528.806	1055.6	0.033938	1.7947E-05	0.15349	8.1164E-05	0.18742	9.9111E-05	528.8060401086275	53.792	0.31735	53.792	53.556	53.873	0					34	16	3	0	0	0	0.00017209	1	15379	15379
AIAPDFR	7	Unmodified	_AIAPDFR_					0	0	0	0	NbD005697.1;NbD032078.1;NbE03060711.1;NbD050432.1;NbE05068588.1;NbD045918.1	NbD005697.1	NbD005697.1	MULTI-MSMS	KSI290124_14A-PLDG3_G42E_6ul	PLDG3_G42E	395.2163391113281	2	395.216	788.418	0.00048309	1.9093E-07	0.21686	8.5708E-05	0.21735	8.5898E-05	395.21633027424025	45.108	0.24295	45.108	45.044	45.286	0					20	12	2	0	0	0	0.048471	1	12651	12651
AIAPDFR	7	Unmodified	_AIAPDFR_					0	0	0	0	NbD005697.1;NbD032078.1;NbE03060711.1;NbD050432.1;NbE05068588.1;NbD045918.1	NbD005697.1	NbD005697.1	MULTI-MSMS	KSI290124_16A-A1+PLDG3_G42E	PLDG3_A1_G42E	395.21612548828125	2	395.216	788.418	0.072466	2.864E-05	0.053034	2.096E-05	0.1255	4.96E-05	395.21629709362753	45.627	0.26871	45.627	45.51	45.779	0					24	14	2	0	0	0	0.025426	1	12831	12831
AIAPDFR	7	Unmodified	_AIAPDFR_					0	0	0	0	NbD005697.1;NbD032078.1;NbE03060711.1;NbD050432.1;NbE05068588.1;NbD045918.1	NbD005697.1	NbD005697.1	MULTI-MSMS	KSI290124_16A-A1+PLDG3_G42E_3ul	PLDG3_A1_G42E	395.2164306640625	2	395.216	788.418	0.19978	7.8957E-05	0.042412	1.6762E-05	0.24219	9.5719E-05	395.2162563797071	45.788	0.28148	45.788	45.712	45.993	0					24	14	2	0	0	0	0.043124	1	12789	12789
AIDDLELYPNKK	12	Unmodified	_AIDDLELYPNKK_					0	0	0	1	NbD026078.1	NbD026078.1	NbD026078.1	MULTI-MSMS	KSI290124_16A-A1+PLDG3_G42E_3ul	PLDG3_A1_G42E	473.5891418457031	3	473.589	1417.75	0.052674	2.4946E-05	0.10247	4.8529E-05	0.15514	7.3475E-05	473.589	53.501	0.22551	53.501	53.418	53.643	0					24	11	3	0	0	0	0.012037	1	15646	15646
AIDLIDEAGSR	11	Unmodified	_AIDLIDEAGSR_					0	0	0	0	NbE44071929.1;NbD034912.1;NbD040959.1;NbE44072821.1;NbE44071928.1;NbE44069944.1;NbD002250.1	NbE44071929.1	NbE44071929.1	MULTI-MSMS	KSI290124_16A-A1+PLDG3_G42E_3ul	PLDG3_A1_G42E	580.3014526367188	2	580.301	1158.59	-0.16811	-9.7553e-05	0.26716	0.00015504	0.099058	5.7484E-05	580.301	59.022	0.43575	59.022	58.854	59.29	0					39	22	2	0	0	0	0.036261	1	17695	17695
AIEECGELLK	10	Unmodified	_AIEECGELLK_					0	0	0	0	NbD041402.1	NbD041402.1	NbD041402.1	MULTI-MSMS	KSI290124_13A-PLDG3_1521_4ul	PLDG3_Af1521	581.2946166992188	2	581.295	1160.57	0.33765	0.00019627	-0.35349	-0.00020548	-0.015838	-9.2063e-06	581.2945450929067	49.881	0.69326	49.881	49.387	50.081	0					125	38	6	0	0	0	6.0491E-06	1	14309	14309
AIEECGELLK	10	Unmodified	_AIEECGELLK_					0	0	0	0	NbD041402.1	NbD041402.1	NbD041402.1	MSMS	KSI290124_13A-PLDG3_1521_4ul	PLDG3_Af1521	581.294	2	581.295	1160.57	NaN	NaN	NaN	NaN	NaN	NaN	NaN	50.225	1	50.225	49.725	50.725	0								0	0	0	0.023355	1	14505	14505
AIEECGELLK	10	Unmodified	_AIEECGELLK_					0	0	0	0	NbD041402.1	NbD041402.1	NbD041402.1	MULTI-MSMS	KSI290124_14A-PLDG3_G42E	PLDG3_G42E	581.2946166992188	2	581.295	1160.57	-0.0057985	-3.3707e-06	-0.042042	-2.4439e-05	-0.047841	-2.781e-05	581.2947032133216	49.79	0.59289	49.79	49.506	50.099	0					116	31	5	0	0	0	0.00070953	1	13892	13892
AIEECGELLK	10	Unmodified	_AIEECGELLK_					0	0	0	0	NbD041402.1	NbD041402.1	NbD041402.1	MULTI-MSMS	KSI290124_14A-PLDG3_G42E_6ul	PLDG3_G42E	581.2947998046875	2	581.295	1160.57	0.12455	7.2401E-05	-0.09096	-5.2875e-05	0.033592	1.9527E-05	581.2946905180505	49.215	1.0274	49.215	48.505	49.533	0					216	59	6	0	0	0	1.9242E-05	2	14041	14041;14233
AIEECGELLK	10	Unmodified	_AIEECGELLK_					0	0	0	0	NbD041402.1	NbD041402.1	NbD041402.1	MULTI-MSMS	KSI290124_15A-A1+PLDG3_1521	PLDG3_A1_1521	581.2947387695312	2	581.295	1160.57	-0.034524	-2.0069e-05	-0.0032746	-1.9035e-06	-0.037799	-2.1972e-05	581.2947544677531	49.802	1.198	49.802	49.526	50.724	0					135	64	4	0	0	0	6.2967E-05	2	14133	14133;14338
AIEECGELLK	10	Unmodified	_AIEECGELLK_					0	0	0	0	NbD041402.1	NbD041402.1	NbD041402.1	MULTI-MSMS	KSI290124_15A-A1+PLDG3_1521_4ul	PLDG3_A1_1521	581.2947387695312	2	581.295	1160.57	-0.31121	-0.0001809	-0.067892	-3.9465e-05	-0.3791	-0.00022037	581.2947142407304	49.997	0.65006	49.997	49.675	50.325	0					98	36	4	0	0	0	4.5166E-08	1	14480	14480
AIEECGELLK	10	Unmodified	_AIEECGELLK_					0	0	0	0	NbD041402.1	NbD041402.1	NbD041402.1	MULTI-MSMS	KSI290124_15A-A1+PLDG3_1521_4ul	PLDG3_A1_1521	581.2948608398438	2	581.295	1160.57	-0.30077	-0.00017484	0.30302	0.00017614	0.0022486	1.3071E-06	581.2949309951003	50.365	0.33398	50.365	50.325	50.659	0					25	17	3	0	0	0	0.022989	1	14686	14686
AIEECGELLK	10	Unmodified	_AIEECGELLK_					0	0	0	0	NbD041402.1	NbD041402.1	NbD041402.1	MULTI-MSMS	KSI290124_16A-A1+PLDG3_G42E	PLDG3_A1_G42E	581.295	2	581.295	1160.57	-0.019265	-1.1199e-05	-0.13617	-7.9154e-05	-0.15543	-9.0352e-05	581.2947182193947	49.861	0.61564	49.861	49.498	50.113	0					145	32	7	0	0	0	1.8399E-05	1	14329	14329
AIEECGELLK	10	Unmodified	_AIEECGELLK_					0	0	0	0	NbD041402.1	NbD041402.1	NbD041402.1	MSMS	KSI290124_16A-A1+PLDG3_G42E	PLDG3_A1_G42E	581.294	2	581.295	1160.57	NaN	NaN	NaN	NaN	NaN	NaN	NaN	50.207	1	50.207	49.707	50.707	0								0	0	0	0.024539	1	14517	14517
AIEECGELLK	10	Unmodified	_AIEECGELLK_					0	0	0	0	NbD041402.1	NbD041402.1	NbD041402.1	MULTI-MSMS	KSI290124_16A-A1+PLDG3_G42E_3ul	PLDG3_A1_G42E	581.295	2	581.295	1160.57	0.1038	6.0339E-05	-0.1475	-8.5743e-05	-0.043702	-2.5404e-05	581.2947045162479	50.146	0.5579	50.146	49.788	50.346	0					99	32	4	0	0	0	1.0721E-07	1	14325	14325
AIEECGELLK	10	Unmodified	_AIEECGELLK_					0	0	0	0	NbD041402.1	NbD041402.1	NbD041402.1	MSMS	KSI290124_16A-A1+PLDG3_G42E_3ul	PLDG3_A1_G42E	581.2947387695312	2	581.295	1160.57	NaN	NaN	NaN	NaN	NaN	NaN	NaN	50.455	1	50.455	49.955	50.955	0								0	0	0	0.021858	1	14515	14515
AIEECGELLK	10	Unmodified	_AIEECGELLK_					0	0	0	0	NbD041402.1	NbD041402.1	NbD041402.1	MULTI-MSMS	KSI290124_13A-PLDG3_1521	PLDG3_Af1521	581.2947998046875	2	581.295	1160.57	0.13743	7.9888E-05	-0.17466	-0.00010153	-0.037226	-2.1639e-05	581.2946609675683	49.831	0.5527	49.831	49.594	50.147	0					107	29	5	0	0	0	6.2967E-05	1	13953	13953
AIELPDAMENAGAALIR	17	Oxidation (M)	_AIELPDAM(Oxidation (M))ENAGAALIR_		AIELPDAM(1)ENAGAALIR		AIELPDAM(90)ENAGAALIR	0	0	1	0	NbD039308.1;NbE03058101.1;NbD014551.1;NbE44072146.1;NbD014639.1;NbD046002.1	NbD039308.1;NbD046002.1	NbD046002.1	MULTI-MSMS	KSI290124_13A-PLDG3_1521_4ul	PLDG3_Af1521	885.9566040039062	2	885.956	1769.9	-0.1922	-0.00017028	-0.024474	-2.1682e-05	-0.21668	-0.00019197	886.4580371770072	72.108	0.44993	72.108	71.92	72.37	0					68	25	4	0	0	0	2.2896E-05	1	22513	22513
AIELPDAMENAGAALIR	17	Oxidation (M)	_AIELPDAM(Oxidation (M))ENAGAALIR_		AIELPDAM(1)ENAGAALIR		AIELPDAM(55)ENAGAALIR	0	0	1	0	NbD039308.1;NbE03058101.1;NbD014551.1;NbE44072146.1;NbD014639.1;NbD046002.1	NbD039308.1;NbD046002.1	NbD046002.1	MULTI-MSMS	KSI290124_13A-PLDG3_1521_4ul	PLDG3_Af1521	590.9734497070312	3	590.973	1769.9	0.38344	0.0002266	-0.28749	-0.0001699	0.095942	5.6699E-05	590.9732418568213	72.144	0.36417	72.144	71.937	72.301	0					45	20	3	0	0	0	0.0045072	1	22543	22543
AIELPDAMENAGAALIR	17	Oxidation (M)	_AIELPDAM(Oxidation (M))ENAGAALIR_		AIELPDAM(1)ENAGAALIR		AIELPDAM(67)ENAGAALIR	0	0	1	0	NbD039308.1;NbE03058101.1;NbD014551.1;NbE44072146.1;NbD014639.1;NbD046002.1	NbD039308.1;NbD046002.1	NbD046002.1	MULTI-MSMS	KSI290124_14A-PLDG3_G42E_6ul	PLDG3_G42E	885.956	2	885.956	1769.9	-0.15357	-0.00013606	0.033087	2.9314E-05	-0.12048	-0.00010674	886.4580050508298	71.803	0.40518	71.803	71.577	71.982	0					68	22	4	0	0	0	0.00091877	1	22386	22386
AIELPDAMENAGAALIR	17	Oxidation (M)	_AIELPDAM(Oxidation (M))ENAGAALIR_		AIELPDAM(1)ENAGAALIR		AIELPDAM(64)ENAGAALIR	0	0	1	0	NbD039308.1;NbE03058101.1;NbD014551.1;NbE44072146.1;NbD014639.1;NbD046002.1	NbD039308.1;NbD046002.1	NbD046002.1	MULTI-MSMS	KSI290124_14A-PLDG3_G42E_6ul	PLDG3_G42E	590.9732666015625	3	590.973	1769.9	0.36813	0.00021755	-0.18802	-0.00011111	0.18011	0.00010644	590.9732879320118	71.794	0.42316	71.794	71.559	71.982	0					34	23	2	0	0	0	0.0010414	1	22420	22420
AIELPDAMENAGAALIR	17	Oxidation (M)	_AIELPDAM(Oxidation (M))ENAGAALIR_		AIELPDAM(1)ENAGAALIR		AIELPDAM(87)ENAGAALIR	0	0	1	0	NbD039308.1;NbE03058101.1;NbD014551.1;NbE44072146.1;NbD014639.1;NbD046002.1	NbD039308.1;NbD046002.1	NbD046002.1	MULTI-MSMS	KSI290124_15A-A1+PLDG3_1521_4ul	PLDG3_A1_1521	885.956	2	885.956	1769.9	-0.19248	-0.00017053	-0.14048	-0.00012446	-0.33296	-0.00029499	885.9561635338888	72.308	0.39589	72.308	72.06	72.456	0					31	20	2	0	0	0	2.8833E-05	1	22757	22757
AIELPDAMENAGAALIR	17	Oxidation (M)	_AIELPDAM(Oxidation (M))ENAGAALIR_		AIELPDAM(1)ENAGAALIR		AIELPDAM(110)ENAGAALIR	0	0	1	0	NbD039308.1;NbE03058101.1;NbD014551.1;NbE44072146.1;NbD014639.1;NbD046002.1	NbD039308.1;NbD046002.1	NbD046002.1	MULTI-MSMS	KSI290124_16A-A1+PLDG3_G42E_3ul	PLDG3_A1_G42E	886.458	2	885.956	1769.9	-0.39968	-0.0003541	0.30101	0.00026668	-0.098671	-8.7418e-05	885.9566067980516	72.612	0.45823	72.612	72.396	72.854	0					59	24	3	0	0	0	9.6427E-08	1	22695	22695
AIELPDAMENAGAALIR	17	Unmodified	_AIELPDAMENAGAALIR_					0	0	0	0	NbD039308.1;NbE03058101.1;NbD014551.1;NbE44072146.1;NbD014639.1;NbD046002.1	NbD039308.1;NbD046002.1	NbD046002.1	MULTI-MSMS	KSI290124_15A-A1+PLDG3_1521_4ul	PLDG3_A1_1521	877.9591064453125	2	877.959	1753.9	-0.33396	-0.0002932	-0.047996	-4.2139e-05	-0.38195	-0.00033534	877.959	85.424	0.31931	85.424	85.265	85.585	0					46	16	4	0	0	0	0.0001498	1	27128	27128
AIELPDAMENAGAALIR	17	Unmodified	_AIELPDAMENAGAALIR_					0	0	0	0	NbD039308.1;NbE03058101.1;NbD014551.1;NbE44072146.1;NbD014639.1;NbD046002.1	NbD039308.1;NbD046002.1	NbD046002.1	MULTI-MSMS	KSI290124_16A-A1+PLDG3_G42E_3ul	PLDG3_A1_G42E	877.9580688476562	2	877.959	1753.9	-0.3698	-0.00032467	0.14626	0.00012841	-0.22353	-0.00019625	877.9590569544847	85.868	0.32563	85.868	85.744	86.069	0					43	18	3	0	0	0	0.0014074	1	27408	27408
AIELTEQADTK	11	Unmodified	_AIELTEQADTK_					0	0	0	0	NbE05068343.1;NbE05067508.1	NbE05068343.1	NbE05068343.1	MULTI-MSMS	KSI290124_13A-PLDG3_1521_4ul	PLDG3_Af1521	609.8142700195312	2	609.814	1217.61	-0.09792	-5.9713e-05	0.29074	0.00017729	0.19282	0.00011758	609.8143873280259	42.256	0.33807	42.256	42.116	42.454	0					36	17	3	0	0	0	0.00016552	1	11533	11533
AIELTEQADTK	11	Unmodified	_AIELTEQADTK_					0	0	0	0	NbE05068343.1;NbE05067508.1	NbE05068343.1	NbE05068343.1	MULTI-MSMS	KSI290124_14A-PLDG3_G42E	PLDG3_G42E	610.316	2	609.814	1217.61	-0.072477	-4.4198e-05	-0.050506	-3.0799e-05	-0.12298	-7.4997e-05	609.8141843130835	42.359	0.37032	42.359	42.203	42.574	0					40	20	3	0	0	0	0.012021	1	11272	11272
AIELTEQADTK	11	Unmodified	_AIELTEQADTK_					0	0	0	0	NbE05068343.1;NbE05067508.1	NbE05068343.1	NbE05068343.1	MULTI-MSMS	KSI290124_14A-PLDG3_G42E_6ul	PLDG3_G42E	609.8141479492188	2	609.814	1217.61	-0.058723	-3.581e-05	-0.0090158	-5.498e-06	-0.067739	-4.1308e-05	609.8142681779725	42.245	0.30083	42.245	42.087	42.388	0					36	15	3	0	0	0	0.00013684	1	11575	11575
AIELTEQADTK	11	Unmodified	_AIELTEQADTK_					0	0	0	0	NbE05068343.1;NbE05067508.1	NbE05068343.1	NbE05068343.1	MULTI-MSMS	KSI290124_15A-A1+PLDG3_1521	PLDG3_A1_1521	609.814	2	609.814	1217.61	-0.19543	-0.00011918	0.056434	3.4414E-05	-0.139	-8.4762e-05	609.8142229353905	42.371	0.31506	42.371	42.216	42.531	0					39	16	3	0	0	0	0.00072966	1	11457	11457
AIELTEQADTK	11	Unmodified	_AIELTEQADTK_					0	0	0	0	NbE05068343.1;NbE05067508.1	NbE05068343.1	NbE05068343.1	MULTI-MSMS	KSI290124_15A-A1+PLDG3_1521_4ul	PLDG3_A1_1521	609.8140869140625	2	609.814	1217.61	-0.12828	-7.8224e-05	0.17973	0.0001096	0.051453	3.1377E-05	609.8142852621387	42.477	0.35254	42.477	42.325	42.678	0					38	18	3	0	0	0	0.00048684	1	11708	11708
AIELTEQADTK	11	Unmodified	_AIELTEQADTK_					0	0	0	0	NbE05068343.1;NbE05067508.1	NbE05068343.1	NbE05068343.1	MULTI-MSMS	KSI290124_16A-A1+PLDG3_G42E	PLDG3_A1_G42E	609.8142700195312	2	609.814	1217.61	0.00018002	1.0978E-07	-0.13799	-8.4151e-05	-0.13781	-8.4041e-05	609.8141373059525	42.315	0.3092	42.315	42.173	42.482	0					39	16	3	0	0	0	0.0032295	1	11615	11615
AIELTEQADTK	11	Unmodified	_AIELTEQADTK_					0	0	0	0	NbE05068343.1;NbE05067508.1	NbE05068343.1	NbE05068343.1	MULTI-MSMS	KSI290124_16A-A1+PLDG3_G42E_3ul	PLDG3_A1_G42E	609.8141479492188	2	609.814	1217.61	0.13299	8.1098E-05	-0.12316	-7.5102e-05	0.0098325	5.996E-06	609.8140720382984	42.6	0.28214	42.6	42.483	42.765	0					30	14	3	0	0	0	0.00082591	1	11586	11586
AIELTEQADTK	11	Unmodified	_AIELTEQADTK_					0	0	0	0	NbE05068343.1;NbE05067508.1	NbE05068343.1	NbE05068343.1	MULTI-MSMS	KSI290124_13A-PLDG3_1521	PLDG3_Af1521	609.8140869140625	2	609.814	1217.61	-0.14412	-8.7889e-05	0.043411	2.6473E-05	-0.10071	-6.1416e-05	609.8142050432787	42.327	0.31584	42.327	42.153	42.468	0					31	17	2	0	0	0	0.0072688	1	11251	11251
AIFAEGCK	8	Unmodified	_AIFAEGCK_					0	0	0	0	NbD020970.1;NbD052760.1;NbE44072147.1;NbD022859.1	NbD020970.1;NbD022859.1	NbD020970.1	MULTI-MSMS	KSI290124_14A-PLDG3_G42E_6ul	PLDG3_G42E	448.2207336425781	2	448.221	894.427	0.12428	5.5703E-05	0.5816	0.00026069	0.70588	0.00031639	448.22066238077963	38.09	0.43211	38.09	37.836	38.268	0					44	22	3	0	0	0	0.046976	1	9993	9993
AIGEAGLGNNIK	12	Unmodified	_AIGEAGLGNNIK_					0	0	0	0	NbD014799.1	NbD014799.1	NbD014799.1	MSMS	KSI290124_15A-A1+PLDG3_1521	PLDG3_A1_1521	578.8204956054688	2	578.82	1155.62	NaN	NaN	NaN	NaN	NaN	NaN	NaN	45.054	1	45.054	44.554	45.554	0								0	0	0	0.02992	1	12449	12449
AIGEAGLGNNIK	12	Unmodified	_AIGEAGLGNNIK_					0	0	0	0	NbD014799.1	NbD014799.1	NbD014799.1	MSMS	KSI290124_16A-A1+PLDG3_G42E	PLDG3_A1_G42E	578.8197021484375	2	578.82	1155.62	NaN	NaN	NaN	NaN	NaN	NaN	NaN	44.954	1	44.954	44.454	45.454	0								0	0	0	0.010298	1	12593	12593
AIGEAGLGNNIK	12	Unmodified	_AIGEAGLGNNIK_					0	0	0	0	NbD014799.1	NbD014799.1	NbD014799.1	MSMS	KSI290124_16A-A1+PLDG3_G42E_3ul	PLDG3_A1_G42E	578.82	2	578.82	1155.62	NaN	NaN	NaN	NaN	NaN	NaN	NaN	45.158	1	45.158	44.658	45.658	0								0	0	0	0.00098958	1	12542	12542
AIGGGLSSVGGGSSTIK	17	Unmodified	_AIGGGLSSVGGGSSTIK_					0	0	0	0	CON__P02538;CON__P48668	CON__P02538;CON__P48668	CON__P48668	MULTI-MSMS	KSI290124_13A-PLDG3_1521_4ul	PLDG3_Af1521	724.3910522460938	2	724.391	1446.77	0.36438	0.00026396	-0.22246	-0.00016115	0.14192	0.00010281	724.391	49.923	0.24086	49.923	49.723	49.964	0					26	12	3	0	0	0	1.1361E-14	1	14368	14368
AIGGGLSSVGGGSSTIK	17	Unmodified	_AIGGGLSSVGGGSSTIK_					0	0	0	0	CON__P02538;CON__P48668	CON__P02538;CON__P48668	CON__P48668	MULTI-MSMS	KSI290124_14A-PLDG3_G42E	PLDG3_G42E	724.391	2	724.391	1446.77	-0.041937	-3.0379e-05	0.26379	0.00019109	0.22185	0.00016071	724.3912890024794	49.859	0.2901	49.859	49.676	49.966	0					36	15	3	0	0	0	0.0012054	1	13932	13932
AIGGGLSSVGGGSSTIK	17	Unmodified	_AIGGGLSSVGGGSSTIK_					0	0	0	0	CON__P02538;CON__P48668	CON__P02538;CON__P48668	CON__P48668	MULTI-MSMS	KSI290124_14A-PLDG3_G42E_6ul	PLDG3_G42E	724.3912353515625	2	724.391	1446.77	-0.084384	-6.1127e-05	0.17988	0.0001303	0.095497	6.9178E-05	724.3912428888008	49.211	0.52783	49.211	48.807	49.335	0					78	27	4	0	0	0	5.4768E-07	1	14073	14073
AIGGGLSSVGGGSSTIK	17	Unmodified	_AIGGGLSSVGGGSSTIK_					0	0	0	0	CON__P02538;CON__P48668	CON__P02538;CON__P48668	CON__P48668	MULTI-MSMS	KSI290124_15A-A1+PLDG3_1521	PLDG3_A1_1521	724.3915405273438	2	724.391	1446.77	-0.10208	-7.3947e-05	0.29687	0.00021505	0.19478	0.0001411	724.3913093618382	49.871	0.24688	49.871	49.698	49.944	0					21	12	2	0	0	0	0.00012864	1	14200	14200
AIGGGLSSVGGGSSTIK	17	Unmodified	_AIGGGLSSVGGGSSTIK_					0	0	0	0	CON__P02538;CON__P48668	CON__P02538;CON__P48668	CON__P48668	MULTI-MSMS	KSI290124_15A-A1+PLDG3_1521_4ul	PLDG3_A1_1521	724.3909301757812	2	724.391	1446.77	-0.15425	-0.00011174	0.022085	1.5998E-05	-0.13216	-9.5739e-05	724.3910560885769	49.993	0.21892	49.993	49.878	50.097	0					27	11	3	0	0	0	6.4435E-07	1	14534	14534
AIGGGLSSVGGGSSTIK	17	Unmodified	_AIGGGLSSVGGGSSTIK_					0	0	0	0	CON__P02538;CON__P48668	CON__P02538;CON__P48668	CON__P48668	MULTI-MSMS	KSI290124_16A-A1+PLDG3_G42E	PLDG3_A1_G42E	724.391	2	724.391	1446.77	-0.055611	-4.0284e-05	0.15932	0.00011541	0.10371	7.5129E-05	724.3910226326767	49.888	0.20823	49.888	49.744	49.952	0					24	10	3	0	0	0	1.4374E-07	1	14396	14396
AIGGGLSSVGGGSSTIK	17	Unmodified	_AIGGGLSSVGGGSSTIK_					0	0	0	0	CON__P02538;CON__P48668	CON__P02538;CON__P48668	CON__P48668	MULTI-MSMS	KSI290124_16A-A1+PLDG3_G42E_3ul	PLDG3_A1_G42E	724.8930053710938	2	724.391	1446.77	-0.061937	-4.4866e-05	0.22053	0.00015975	0.1586	0.00011489	724.391	50.113	0.23729	50.113	49.955	50.193	0					27	12	3	0	0	0	5.0141E-08	1	14371	14371
AIGGGLSSVGGGSSTIK	17	Unmodified	_AIGGGLSSVGGGSSTIK_					0	0	0	0	CON__P02538;CON__P48668	CON__P02538;CON__P48668	CON__P48668	MULTI-MSMS	KSI290124_13A-PLDG3_1521	PLDG3_Af1521	724.391	2	724.391	1446.77	-0.099457	-7.2046e-05	0.17976	0.00013022	0.080301	5.8169E-05	724.391	49.935	0.18953	49.935	49.765	49.955	0					14	9	2	0	0	0	0.00011736	1	14021	14021
AIGVNVPR	8	Unmodified	_AIGVNVPR_					0	0	0	0	NbD012284.1;NbD048856.1	NbD012284.1;NbD048856.1	NbD012284.1	MULTI-MSMS	KSI290124_14A-PLDG3_G42E	PLDG3_G42E	413.25067138671875	2	413.251	824.487	-0.2905	-0.00012005	0.31186	0.00012888	0.021362	8.828E-06	413.2507621752264	43.124	0.38167	43.124	42.888	43.27	0					51	21	3	0	0	0	0.016437	1	11509	11509
AIIGTIGDVDAYQLPDAK	18	Unmodified	_AIIGTIGDVDAYQLPDAK_					0	0	0	0	NbD031349.1;NbE44071010.1;NbD018122.1	NbD031349.1	NbD031349.1	MULTI-MSMS	KSI290124_15A-A1+PLDG3_1521_4ul	PLDG3_A1_1521	930.4911499023438	2	930.491	1858.97	-0.31362	-0.00029182	0.36055	0.00033549	0.046927	4.3665E-05	930.9927553265745	79.958	0.2718	79.958	79.801	80.073	0					20	12	2	0	0	0	1.1362E-08	1	25298	25298
AIIGTIGDVDAYQLPDAK	18	Unmodified	_AIIGTIGDVDAYQLPDAK_					0	0	0	0	NbD031349.1;NbE44071010.1;NbD018122.1	NbD031349.1	NbD031349.1	MULTI-MSMS	KSI290124_16A-A1+PLDG3_G42E_3ul	PLDG3_A1_G42E	930.491	2	930.491	1858.97	-0.7233	-0.00067302	0.46047	0.00042846	-0.26283	-0.00024456	930.4913262707621	80.401	0.27379	80.401	80.222	80.496	0					27	15	2	0	0	0	0.001774	1	25487	25487
AIKVHGPVMSPAVMR	15	2 Oxidation (M)	_AIKVHGPVM(Oxidation (M))SPAVM(Oxidation (M))R_		AIKVHGPVM(1)SPAVM(1)R		AIKVHGPVM(49)SPAVM(49)R	0	0	2	1	NbD046807.1;NbD000868.1	NbD046807.1;NbD000868.1	NbD046807.1	MULTI-MSMS	KSI290124_13A-PLDG3_1521_4ul	PLDG3_Af1521	406.97186279296875	4	406.972	1623.86	-0.21965	-8.9392e-05	0.17438	7.097E-05	-0.045266	-1.8422e-05	406.9720807320272	34.071	0.43099	34.071	33.926	34.357	0					34	22	2	0	0	0	0.020565	1	8554	8554
AIKVHGPVMSPAVMR	15	2 Oxidation (M)	_AIKVHGPVM(Oxidation (M))SPAVM(Oxidation (M))R_		AIKVHGPVM(1)SPAVM(1)R		AIKVHGPVM(50)SPAVM(50)R	0	0	2	1	NbD046807.1;NbD000868.1	NbD046807.1;NbD000868.1	NbD046807.1	MULTI-MSMS	KSI290124_15A-A1+PLDG3_1521	PLDG3_A1_1521	542.6278076171875	3	542.294	1623.86	0.19709	0.00010688	-0.30522	-0.00016552	-0.10814	-5.8642e-05	542.2933678007054	34.102	0.43101	34.102	33.879	34.31	0					33	22	2	0	0	0	0.0093691	1	8430	8430
AIKVHGPVMSPAVMR	15	2 Oxidation (M)	_AIKVHGPVM(Oxidation (M))SPAVM(Oxidation (M))R_		AIKVHGPVM(1)SPAVM(1)R		AIKVHGPVM(43)SPAVM(43)R	0	0	2	1	NbD046807.1;NbD000868.1	NbD046807.1;NbD000868.1	NbD046807.1	MULTI-MSMS	KSI290124_15A-A1+PLDG3_1521	PLDG3_A1_1521	406.9720153808594	4	406.972	1623.86	-0.046439	-1.8899e-05	-0.014628	-5.9532e-06	-0.061067	-2.4852e-05	406.9720659476149	34.073	0.46795	34.073	33.861	34.329	0					45	24	2	0	0	0	0.038279	1	8445	8445
AIKVHGPVMSPAVMR	15	2 Oxidation (M)	_AIKVHGPVM(Oxidation (M))SPAVM(Oxidation (M))R_		AIKVHGPVM(1)SPAVM(1)R		AIKVHGPVM(96)SPAVM(96)R	0	0	2	1	NbD046807.1;NbD000868.1	NbD046807.1;NbD000868.1	NbD046807.1	MULTI-MSMS	KSI290124_15A-A1+PLDG3_1521_4ul	PLDG3_A1_1521	542.2935180664062	3	542.294	1623.86	0.075411	4.0895E-05	0.42297	0.00022938	0.49839	0.00027027	542.2935549736218	33.995	0.25594	33.995	33.836	34.092	0					25	13	3	0	0	0	1.9265E-05	1	8493	8493
AILGESDEFVGDK	13	Unmodified	_AILGESDEFVGDK_					0	0	0	0	NbD021174.1;NbD024597.1	NbD021174.1	NbD021174.1	MULTI-MSMS	KSI290124_13A-PLDG3_1521_4ul	PLDG3_Af1521	690.3379516601562	2	690.338	1378.66	-0.38325	-0.00026457	-0.026594	-1.8359e-05	-0.40984	-0.00028293	690.3380265217195	60.947	0.51001	60.947	60.756	61.266	0					57	26	3	0	0	0	0.00093	1	18450	18450
AILGESDEFVGDK	13	Unmodified	_AILGESDEFVGDK_					0	0	0	0	NbD021174.1;NbD024597.1	NbD021174.1	NbD021174.1	MULTI-MSMS	KSI290124_14A-PLDG3_G42E_6ul	PLDG3_G42E	690.338	2	690.338	1378.66	-0.23049	-0.00015912	-0.22292	-0.00015389	-0.45341	-0.00031301	690.3378740886191	60.581	0.51236	60.581	60.363	60.875	0					58	26	3	0	0	0	0.0017563	1	18333	18333
AILGESDEFVGDK	13	Unmodified	_AILGESDEFVGDK_					0	0	0	0	NbD021174.1;NbD024597.1	NbD021174.1	NbD021174.1	MULTI-MSMS	KSI290124_16A-A1+PLDG3_G42E_3ul	PLDG3_A1_G42E	690.337	2	690.338	1378.66	-0.58244	-0.00040208	0.34762	0.00023997	-0.23482	-0.0001621	690.3382934197608	61.278	0.6561	61.278	61.044	61.7	0					76	34	3	0	0	0	0.00036116	1	18481	18481
AILGESDEFVGDK	13	Unmodified	_AILGESDEFVGDK_					0	0	0	0	NbD021174.1;NbD024597.1	NbD021174.1	NbD021174.1	MULTI-MSMS	KSI290124_13A-PLDG3_1521	PLDG3_Af1521	690.337	2	690.338	1378.66	-0.30948	-0.00021365	-0.30118	-0.00020792	-0.61067	-0.00042157	690.3377553982372	60.864	0.49143	60.864	60.636	61.127	0					58	30	3	0	0	0	0.021953	1	17929	17929
AILLQQEIK	9	Unmodified	_AILLQQEIK_					0	0	0	0		REV__NbD036815.1	REV__NbD036815.1	MULTI-MSMS	KSI290124_13A-PLDG3_1521_4ul	PLDG3_Af1521	528.3267822265625	2	528.327	1054.64	0.20078	0.00010608	-0.10789	-5.7002e-05	0.092892	4.9078E-05	528.3265926078325	37.55	0.2588	37.55	37.503	37.762	0					19	14	2	0	0	0	0.0043108	1	9797	9797
AILLQQEIK	9	Unmodified	_AILLQQEIK_					0	0	0	0		REV__NbD036815.1	REV__NbD036815.1	MULTI-MSMS	KSI290124_14A-PLDG3_G42E	PLDG3_G42E	528.8279418945312	2	528.327	1054.64	0.20353	0.00010753	-0.058166	-3.0731e-05	0.14536	7.6799E-05	528.3264943330918	37.903	0.49582	37.903	37.828	38.324	0					41	26	2	0	0	0	0.039942	1	9684	9684
AILLQQEIK	9	Unmodified	_AILLQQEIK_					0	0	0	0		REV__NbD036815.1	REV__NbD036815.1	MULTI-MSMS	KSI290124_14A-PLDG3_G42E_6ul	PLDG3_G42E	352.5533142089844	3	352.553	1054.64	0.17123	6.0367E-05	-0.17936	-6.3235e-05	-0.0081351	-2.8681e-06	352.5533920443485	37.813	0.96201	37.813	37.629	38.591	0					114	51	3	0	0	0	0.027145	1	9881	9881
AILLQQEIK	9	Unmodified	_AILLQQEIK_					0	0	0	0		REV__NbD036815.1	REV__NbD036815.1	MULTI-MSMS	KSI290124_14A-PLDG3_G42E_6ul	PLDG3_G42E	528.327	2	528.327	1054.64	0.29635	0.00015657	-0.14985	-7.9169e-05	0.1465	7.7398E-05	528.3264581435453	37.79	0.50735	37.79	37.629	38.136	0					44	27	2	0	0	0	0.024737	1	9904	9904
AILLQQEIK	9	Unmodified	_AILLQQEIK_					0	0	0	0		REV__NbD036815.1	REV__NbD036815.1	MULTI-MSMS	KSI290124_15A-A1+PLDG3_1521	PLDG3_A1_1521	352.55328369140625	3	352.553	1054.64	0.0068242	2.4059E-06	0.079699	2.8098E-05	0.086523	3.0504E-05	352.55344372920024	37.812	0.60042	37.812	37.65	38.25	0					76	31	3	0	0	0	0.012938	1	9760	9760
AILLQQEIK	9	Unmodified	_AILLQQEIK_					0	0	0	0		REV__NbD036815.1	REV__NbD036815.1	MULTI-MSMS	KSI290124_15A-A1+PLDG3_1521_4ul	PLDG3_A1_1521	352.5535583496094	3	352.553	1054.64	0.28707	0.00010121	0.079531	2.8039E-05	0.3666	0.00012925	352.5534742334497	37.41	0.93696	37.41	37.309	38.246	0					122	58	3	0	0	0	0.014801	1	9787	9787
AILLQQEIK	9	Unmodified	_AILLQQEIK_					0	0	0	0		REV__NbD036815.1	REV__NbD036815.1	MULTI-MSMS	KSI290124_15A-A1+PLDG3_1521_4ul	PLDG3_A1_1521	528.3270874023438	2	528.327	1054.64	0.34257	0.00018099	0.21375	0.00011293	0.55632	0.00029392	528.3266376818763	37.406	0.45431	37.406	37.344	37.798	0					43	30	2	0	0	0	0.010861	1	9803	9803
AILLQQEIK	9	Unmodified	_AILLQQEIK_					0	0	0	0		REV__NbD036815.1	REV__NbD036815.1	MULTI-MSMS	KSI290124_16A-A1+PLDG3_G42E	PLDG3_A1_G42E	352.5534362792969	3	352.553	1054.64	0.097879	3.4507E-05	-0.10495	-3.7001e-05	-0.0070736	-2.4938e-06	352.5534138909307	37.915	0.78552	37.915	37.776	38.562	0					100	41	3	0	0	0	0.016202	1	9958	9958
AILLQQEIK	9	Unmodified	_AILLQQEIK_					0	0	0	0		REV__NbD036815.1	REV__NbD036815.1	MULTI-MSMS	KSI290124_16A-A1+PLDG3_G42E_3ul	PLDG3_A1_G42E	528.3267211914062	2	528.327	1054.64	0.42575	0.00022493	-0.17897	-9.4554e-05	0.24678	0.00013038	528.3264919292313	37.923	0.40582	37.923	37.826	38.232	0					36	21	2	0	0	0	0.041659	1	9828	9828
AILLQQEIK	9	Unmodified	_AILLQQEIK_					0	0	0	0		REV__NbD036815.1	REV__NbD036815.1	MULTI-MSMS	KSI290124_13A-PLDG3_1521	PLDG3_Af1521	352.888	3	352.553	1054.64	0.14756	5.2024E-05	-0.23065	-8.1318e-05	-0.08309	-2.9294e-05	352.5533976680452	37.714	0.73778	37.714	37.604	38.342	0					80	41	2	0	0	0	0.044554	1	9569	9569
AILLQQEIK	9	Unmodified	_AILLQQEIK_					0	0	0	0		REV__NbD036815.1	REV__NbD036815.1	MULTI-MSMS	KSI290124_13A-PLDG3_1521	PLDG3_Af1521	528.3264770507812	2	528.327	1054.64	0.23732	0.00012538	-0.022049	-1.1649e-05	0.21527	0.00011373	528.3265560018024	37.737	0.45695	37.737	37.636	38.093	0					36	25	2	0	0	0	0.0059887	1	9590	9590
AILNLSLR	8	Unmodified	_AILNLSLR_					0	0	0	0	NbE03059012.1;NbD017559.1	NbE03059012.1	NbE03059012.1	MULTI-MSMS	KSI290124_13A-PLDG3_1521_4ul	PLDG3_Af1521	450.2872619628906	2	450.287	898.56	0.17279	7.7807E-05	-0.066292	-2.985e-05	0.1065	4.7957E-05	450.2871831687106	66.194	0.51361	66.194	65.977	66.49	0					69	26	4	0	0	0	0.0094224	1	20359	20359
AILNLSLR	8	Unmodified	_AILNLSLR_					0	0	0	0	NbE03059012.1;NbD017559.1	NbE03059012.1	NbE03059012.1	MULTI-MSMS	KSI290124_14A-PLDG3_G42E_6ul	PLDG3_G42E	450.2872619628906	2	450.287	898.56	0.11468	5.1641E-05	-0.025975	-1.1696e-05	0.088709	3.9945E-05	450.2871987332756	65.808	0.63388	65.808	65.626	66.26	0					82	33	4	0	0	0	0.031393	1	20239	20239
AILNLSLR	8	Unmodified	_AILNLSLR_					0	0	0	0	NbE03059012.1;NbD017559.1	NbE03059012.1	NbE03059012.1	MULTI-MSMS	KSI290124_15A-A1+PLDG3_1521_4ul	PLDG3_A1_1521	450.2872314453125	2	450.287	898.56	-0.052303	-2.3551e-05	0.20584	9.2685E-05	0.15353	6.9134E-05	450.2873129161568	66.37	0.39771	66.37	66.133	66.531	0					46	20	3	0	0	0	7.4669E-05	1	20537	20537
AILNLSLR	8	Unmodified	_AILNLSLR_					0	0	0	0	NbE03059012.1;NbD017559.1	NbE03059012.1	NbE03059012.1	MULTI-MSMS	KSI290124_16A-A1+PLDG3_G42E	PLDG3_A1_G42E	450.2872009277344	2	450.287	898.56	0.13609	6.1279E-05	-0.13264	-5.9725e-05	0.0034513	1.5541E-06	450.2871709167422	66.225	0.4635	66.225	66.006	66.469	0					63	26	3	0	0	0	0.011179	1	20330	20330
AILNLSLR	8	Unmodified	_AILNLSLR_					0	0	0	0	NbE03059012.1;NbD017559.1	NbE03059012.1	NbE03059012.1	MULTI-MSMS	KSI290124_16A-A1+PLDG3_G42E_3ul	PLDG3_A1_G42E	450.2872619628906	2	450.287	898.56	0.049823	2.2435E-05	0.028803	1.2969E-05	0.078626	3.5404E-05	450.28723229047057	66.525	0.51104	66.525	66.386	66.897	0					62	26	3	0	0	0	0.014955	1	20450	20450
AINATEPLLLDAVR	14	Unmodified	_AINATEPLLLDAVR_					0	0	0	0	NbD044320.1;NbD039206.1;NbD006552.1	NbD044320.1	NbD044320.1	MULTI-MSMS	KSI290124_14A-PLDG3_G42E_6ul	PLDG3_G42E	748.4275512695312	2	748.428	1494.84	-0.0079897	-5.9797e-06	0.023906	1.7892E-05	0.015916	1.1912E-05	748.4275696025758	77.138	0.46501	77.138	76.946	77.411	0					106	38	4	0	0	0	0.029658	1	24205	24205
AINATEPLLLDAVR	14	Unmodified	_AINATEPLLLDAVR_					0	0	0	0	NbD044320.1;NbD039206.1;NbD006552.1	NbD044320.1	NbD044320.1	MULTI-MSMS	KSI290124_15A-A1+PLDG3_1521	PLDG3_A1_1521	748.4275512695312	2	748.428	1494.84	0.014386	1.0767E-05	0.15152	0.0001134	0.1659	0.00012417	748.4276200005633	77.443	0.33183	77.443	77.276	77.608	0					50	23	3	0	0	0	0.050733	1	23927	23927
AINATEPLLLDAVR	14	Unmodified	_AINATEPLLLDAVR_					0	0	0	0	NbD044320.1;NbD039206.1;NbD006552.1	NbD044320.1	NbD044320.1	MULTI-MSMS	KSI290124_15A-A1+PLDG3_1521_4ul	PLDG3_A1_1521	748.929	2	748.428	1494.84	-0.051736	-3.8721e-05	0.17042	0.00012754	0.11868	8.8824E-05	748.4276356704647	77.621	0.41135	77.621	77.369	77.78	0					45	20	3	0	0	0	0.00017541	1	24520	24520
AINATEPLLLDAVR	14	Unmodified	_AINATEPLLLDAVR_					0	0	0	0	NbD044320.1;NbD039206.1;NbD006552.1	NbD044320.1	NbD044320.1	MULTI-MSMS	KSI290124_16A-A1+PLDG3_G42E_3ul	PLDG3_A1_G42E	748.428	2	748.428	1494.84	-0.091166	-6.8231e-05	0.1142	8.5474E-05	0.023038	1.7243E-05	748.4275630222442	78.009	0.3865	78.009	77.778	78.164	0					48	20	3	0	0	0	0.00013817	1	24592	24592
AIQAMGNIK	9	Oxidation (M)	_AIQAM(Oxidation (M))GNIK_		AIQAM(1)GNIK		AIQAM(58)GNIK	0	0	1	0		REV__NbD025181.1	REV__NbD025181.1	MULTI-MSMS	KSI290124_14A-PLDG3_G42E	PLDG3_G42E	481.2604064941406	2	481.26	960.506	0.32295	0.00015542	-0.2364	-0.00011377	0.08655	4.1653E-05	481.2601490690057	32.247	0.39128	32.247	32.052	32.443	0					42	20	3	0	0	0	0.025357	1	7642	7642
AIQAMGNIK	9	Oxidation (M)	_AIQAM(Oxidation (M))GNIK_		AIQAM(1)GNIK		AIQAM(84)GNIK	0	0	1	0		REV__NbD025181.1	REV__NbD025181.1	MULTI-MSMS	KSI290124_14A-PLDG3_G42E_6ul	PLDG3_G42E	481.26043701171875	2	481.26	960.506	0.29162	0.00014034	-0.16845	-8.1068e-05	0.12317	5.9276E-05	481.2603030789308	32.544	0.35858	32.544	32.385	32.744	0					38	18	3	0	0	0	0.0046252	1	7980	7980
AIQAMGNIK	9	Oxidation (M)	_AIQAM(Oxidation (M))GNIK_		AIQAM(1)GNIK		AIQAM(74)GNIK	0	0	1	0		REV__NbD025181.1	REV__NbD025181.1	MULTI-MSMS	KSI290124_16A-A1+PLDG3_G42E_3ul	PLDG3_A1_G42E	481.2604064941406	2	481.26	960.506	0.042098	2.026E-05	-0.41809	-0.00020121	-0.376	-0.00018095	481.2601819462003	32.602	0.37631	32.602	32.426	32.803	0					31	19	2	0	0	0	0.0096326	1	7916	7916
AIQDVLPNQNEVVVK	15	Unmodified	_AIQDVLPNQNEVVVK_					0	0	0	0	NbE05063826.1;NbD007729.1	NbE05063826.1	NbE05063826.1	MULTI-MSMS	KSI290124_14A-PLDG3_G42E_6ul	PLDG3_G42E	833.4624633789062	2	833.462	1664.91	0.15836	0.00013199	-0.0064294	-5.3587e-06	0.15193	0.00012663	833.4621560848428	64.146	0.30486	64.146	64.017	64.322	0					34	15	3	0	0	0	0.050849	1	19658	19658
AITNAQGSNEHLK	13	Unmodified	_AITNAQGSNEHLK_					0	0	0	0	NbD030001.1	NbD030001.1	NbD030001.1	MULTI-MSMS	KSI290124_15A-A1+PLDG3_1521	PLDG3_A1_1521	461.5721130371094	3	461.572	1381.69	0.33587	0.00015503	-0.299	-0.00013801	0.036863	1.7015E-05	461.57212963581844	25.033	0.28229	25.033	24.903	25.186	0					36	16	3	0	0	0	0.015226	1	5121	5121
AITNAQGSNEHLK	13	Unmodified	_AITNAQGSNEHLK_					0	0	0	0	NbD030001.1	NbD030001.1	NbD030001.1	MULTI-MSMS	KSI290124_15A-A1+PLDG3_1521_4ul	PLDG3_A1_1521	461.572	3	461.572	1381.69	-0.030223	-1.395e-05	-0.057849	-2.6701e-05	-0.088072	-4.0652e-05	461.5721995795455	25.296	0.37346	25.296	25.134	25.508	0					52	21	3	0	0	0	0.032274	1	5284	5284
AITQYIAHTYADK	13	Unmodified	_AITQYIAHTYADK_					0	0	0	0	NbD046807.1;NbD000868.1	NbD046807.1;NbD000868.1	NbD046807.1	MULTI-MSMS	KSI290124_13A-PLDG3_1521_4ul	PLDG3_Af1521	499.2586364746094	3	498.924	1493.75	0.20597	0.00010276	0.007221	3.6027E-06	0.21319	0.00010637	498.9244573515612	49.64	1.2335	49.64	49.312	50.545	0					209	74	6	0	0	0	0.00022863	1	14204	14204
AITQYIAHTYADK	13	Unmodified	_AITQYIAHTYADK_					0	0	0	0	NbD046807.1;NbD000868.1	NbD046807.1;NbD000868.1	NbD046807.1	MULTI-MSMS	KSI290124_13A-PLDG3_1521_4ul	PLDG3_Af1521	748.3843383789062	2	747.883	1493.75	-0.040933	-3.0613e-05	0.10397	7.7759E-05	0.06304	4.7146E-05	747.8831478468893	49.641	0.61425	49.641	49.35	49.964	0					132	32	5	0	0	0	4.2258999999999996E-44	1	14219	14219
AITQYIAHTYADK	13	Unmodified	_AITQYIAHTYADK_					0	0	0	0	NbD046807.1;NbD000868.1	NbD046807.1;NbD000868.1	NbD046807.1	MULTI-MSMS	KSI290124_14A-PLDG3_G42E	PLDG3_G42E	498.92425537109375	3	498.924	1493.75	0.076732	3.8284E-05	-0.24568	-0.00012257	-0.16894	-8.429e-05	498.9242914752831	49.694	0.81823	49.694	49.299	50.117	0					185	43	6	0	0	0	0.0046195	1	13827	13827
AITQYIAHTYADK	13	Unmodified	_AITQYIAHTYADK_					0	0	0	0	NbD046807.1;NbD000868.1	NbD046807.1;NbD000868.1	NbD046807.1	MULTI-MSMS	KSI290124_14A-PLDG3_G42E	PLDG3_G42E	747.883	2	747.883	1493.75	-0.18677	-0.00013968	0.21253	0.00015894	0.02576	1.9265E-05	747.8832205258993	49.683	0.61485	49.683	49.409	50.024	0					109	32	5	0	0	0	4.1809E-05	1	13850	13850
AITQYIAHTYADK	13	Unmodified	_AITQYIAHTYADK_					0	0	0	0	NbD046807.1;NbD000868.1	NbD046807.1;NbD000868.1	NbD046807.1	MULTI-MSMS	KSI290124_14A-PLDG3_G42E_6ul	PLDG3_G42E	499.2586364746094	3	498.924	1493.75	-0.033621	-1.6774e-05	0.056798	2.8338E-05	0.023177	1.1564E-05	498.9244826863343	48.495	1.1718	48.495	48.298	49.47	0					308	63	6	0	0	0	4.6631E-05	2	13854	13854;14048
AITQYIAHTYADK	13	Unmodified	_AITQYIAHTYADK_					0	0	0	0	NbD046807.1;NbD000868.1	NbD046807.1;NbD000868.1	NbD046807.1	MULTI-MSMS	KSI290124_14A-PLDG3_G42E_6ul	PLDG3_G42E	747.883	2	747.883	1493.75	-0.17763	-0.00013285	0.16587	0.00012405	-0.011766	-8.7994e-06	747.8832190304793	48.505	1.0152	48.505	48.355	49.37	0					204	53	5	0	0	0	8.9974E-44	3	13867	13867;14062;14199
AITQYIAHTYADK	13	Unmodified	_AITQYIAHTYADK_					0	0	0	0	NbD046807.1;NbD000868.1	NbD046807.1;NbD000868.1	NbD046807.1	MULTI-MSMS	KSI290124_15A-A1+PLDG3_1521	PLDG3_A1_1521	498.9242858886719	3	498.924	1493.75	-0.19352	-9.6553e-05	0.33656	0.00016792	0.14304	7.1365E-05	498.92461713569384	49.612	0.79486	49.612	49.3	50.095	0					175	41	6	0	0	0	0.0036098	1	14041	14041
AITQYIAHTYADK	13	Unmodified	_AITQYIAHTYADK_					0	0	0	0	NbD046807.1;NbD000868.1	NbD046807.1;NbD000868.1	NbD046807.1	MULTI-MSMS	KSI290124_15A-A1+PLDG3_1521	PLDG3_A1_1521	747.883	2	747.883	1493.75	-0.12744	-9.5312e-05	0.083147	6.2184E-05	-0.044296	-3.3128e-05	747.883	49.627	0.54938	49.627	49.357	49.907	0					104	28	5	0	0	0	6.0238000000000004E-24	1	14066	14066
AITQYIAHTYADK	13	Unmodified	_AITQYIAHTYADK_					0	0	0	0	NbD046807.1;NbD000868.1	NbD046807.1;NbD000868.1	NbD046807.1	MULTI-MSMS	KSI290124_15A-A1+PLDG3_1521_4ul	PLDG3_A1_1521	498.9244689941406	3	498.924	1493.75	-0.10915	-5.4459e-05	0.45024	0.00022463	0.34108	0.00017017	498.92467737993707	49.75	0.76215	49.75	49.456	50.218	0					165	41	6	0	0	0	0.00048432	1	14370	14370
AITQYIAHTYADK	13	Unmodified	_AITQYIAHTYADK_					0	0	0	0	NbD046807.1;NbD000868.1	NbD046807.1;NbD000868.1	NbD046807.1	MULTI-MSMS	KSI290124_15A-A1+PLDG3_1521_4ul	PLDG3_A1_1521	747.8832397460938	2	747.883	1493.75	-0.16584	-0.00012403	0.1828	0.00013671	0.016953	1.2679E-05	747.8832028843959	49.754	0.55045	49.754	49.51	50.06	0					112	29	6	0	0	0	1.9312999999999998E-44	1	14392	14392
AITQYIAHTYADK	13	Unmodified	_AITQYIAHTYADK_					0	0	0	0	NbD046807.1;NbD000868.1	NbD046807.1;NbD000868.1	NbD046807.1	MULTI-MSMS	KSI290124_16A-A1+PLDG3_G42E	PLDG3_A1_G42E	498.9241638183594	3	498.924	1493.75	0.12406	6.1899E-05	0.031113	1.5523E-05	0.15518	7.7422E-05	498.9244632720936	49.622	0.81204	49.622	49.328	50.141	0					182	43	6	0	0	0	0.017111	1	14221	14221
AITQYIAHTYADK	13	Unmodified	_AITQYIAHTYADK_					0	0	0	0	NbD046807.1;NbD000868.1	NbD046807.1;NbD000868.1	NbD046807.1	MULTI-MSMS	KSI290124_16A-A1+PLDG3_G42E	PLDG3_A1_G42E	747.883	2	747.883	1493.75	0.0024615	1.8409E-06	0.0042665	3.1908E-06	0.006728	5.0318E-06	747.8830746323315	49.659	0.64071	49.659	49.366	50.007	0					125	33	5	0	0	0	8.9974E-44	1	14247	14247
AITQYIAHTYADK	13	Unmodified	_AITQYIAHTYADK_					0	0	0	0	NbD046807.1;NbD000868.1	NbD046807.1;NbD000868.1	NbD046807.1	MULTI-MSMS	KSI290124_16A-A1+PLDG3_G42E	PLDG3_A1_G42E	499.2588806152344	3	498.924	1493.75	0.092644	4.6222E-05	0.22892	0.00011421	0.32156	0.00016043	498.92460235806635	50.254	1.2088	50.254	50.177	51.385	0					92	67	2	0	0	0	0.02335	1	14607	14607
AITQYIAHTYADK	13	Unmodified	_AITQYIAHTYADK_					0	0	0	0	NbD046807.1;NbD000868.1	NbD046807.1;NbD000868.1	NbD046807.1	MULTI-MSMS	KSI290124_16A-A1+PLDG3_G42E_3ul	PLDG3_A1_G42E	498.9241943359375	3	498.924	1493.75	-0.17711	-8.8366e-05	0.44929	0.00022416	0.27217	0.00013579	498.9246737250449	49.797	0.77026	49.797	49.492	50.262	0					195	41	6	0	0	0	0.00068973	1	14182	14182
AITQYIAHTYADK	13	Unmodified	_AITQYIAHTYADK_					0	0	0	0	NbD046807.1;NbD000868.1	NbD046807.1;NbD000868.1	NbD046807.1	MULTI-MSMS	KSI290124_16A-A1+PLDG3_G42E_3ul	PLDG3_A1_G42E	748.3844604492188	2	747.883	1493.75	-0.30722	-0.00022976	0.32231	0.00024105	0.015089	1.1285E-05	747.8832986933544	49.812	0.64553	49.812	49.51	50.156	0					134	34	5	0	0	0	8.391300000000001E-25	2	14193	14193;14392
AITQYIAHTYADK	13	Unmodified	_AITQYIAHTYADK_					0	0	0	0	NbD046807.1;NbD000868.1	NbD046807.1;NbD000868.1	NbD046807.1	MULTI-MSMS	KSI290124_13A-PLDG3_1521	PLDG3_Af1521	747.8832397460938	2	747.883	1493.75	-0.13975	-0.00010452	0.16358	0.00012234	0.023827	1.782E-05	747.8832040597049	49.753	0.49319	49.753	49.499	49.992	0					92	25	4	0	0	0	5.0847E-11	1	13898	13898
AITQYIAHTYADKGNQLLANEPK	23	Unmodified	_AITQYIAHTYADKGNQLLANEPK_					0	0	0	1	NbD046807.1	NbD046807.1	NbD046807.1	MULTI-MSMS	KSI290124_13A-PLDG3_1521_4ul	PLDG3_Af1521	641.0863037109375	4	640.586	2558.31	-0.44322	-0.00028392	-0.027482	-1.7605e-05	-0.4707	-0.00030152	641.0867633078349	61.626	0.35571	61.626	61.318	61.674	0					61	19	4	0	0	0	4.6567E-37	3	18711	18653;18698;18711
AITQYIAHTYADKGNQLLANEPK	23	Unmodified	_AITQYIAHTYADKGNQLLANEPK_					0	0	0	1	NbD046807.1	NbD046807.1	NbD046807.1	MULTI-MSMS	KSI290124_13A-PLDG3_1521_4ul	PLDG3_Af1521	640.8364868164062	4	640.586	2558.31	-0.46097	-0.00029529	0.54954	0.00035203	0.088569	5.6736E-05	641.0872481883865	61.834	0.98337	61.834	61.655	62.639	0					247	56	6	0	0	0	2.8953999999999997E-44	3	18842	18842;19045;19080
AITQYIAHTYADKGNQLLANEPK	23	Unmodified	_AITQYIAHTYADKGNQLLANEPK_					0	0	0	1	NbD046807.1	NbD046807.1	NbD046807.1	MULTI-MSMS	KSI290124_13A-PLDG3_1521_4ul	PLDG3_Af1521	854.1126708984375	3	853.778	2558.31	-0.59876	-0.00051121	0.28838	0.00024621	-0.31038	-0.00026499	854.4471544599804	61.947	0.69175	61.947	61.853	62.545	0					116	37	4	0	0	0	2.7249E-88	1	18975	18975
AITQYIAHTYADKGNQLLANEPK	23	Unmodified	_AITQYIAHTYADKGNQLLANEPK_					0	0	0	1	NbD046807.1	NbD046807.1	NbD046807.1	MSMS	KSI290124_13A-PLDG3_1521_4ul	PLDG3_Af1521	854.1129760742188	3	853.778	2558.31	NaN	NaN	NaN	NaN	NaN	NaN	NaN	61.849	1	61.849	61.349	62.349	0								0	0	0	8.4126E-64	1	18789	18789
AITQYIAHTYADKGNQLLANEPK	23	Unmodified	_AITQYIAHTYADKGNQLLANEPK_					0	0	0	1	NbD046807.1	NbD046807.1	NbD046807.1	MULTI-MSMS	KSI290124_15A-A1+PLDG3_1521	PLDG3_A1_1521	640.8363037109375	4	640.586	2558.31	-0.21062	-0.00013492	0.20942	0.00013415	-0.0012013	-7.6952e-07	640.8363879698686	61.49	1.2471	61.49	61.036	62.283	0					296	67	8	0	0	0	1.7821E-44	2	18507	18319;18507
AITQYIAHTYADKGNQLLANEPK	23	Unmodified	_AITQYIAHTYADKGNQLLANEPK_					0	0	0	1	NbD046807.1	NbD046807.1	NbD046807.1	MULTI-MSMS	KSI290124_15A-A1+PLDG3_1521	PLDG3_A1_1521	854.112	3	853.778	2558.31	-0.49473	-0.00042239	0.19326	0.000165	-0.30148	-0.00025739	854.1126875340553	61.505	0.67339	61.505	61.105	61.779	0					181	35	6	0	0	0	2.2746999999999996E-52	2	18536	18344;18536
AITQYIAHTYADKGNQLLANEPK	23	Unmodified	_AITQYIAHTYADKGNQLLANEPK_					0	0	0	1	NbD046807.1	NbD046807.1	NbD046807.1	MULTI-MSMS	KSI290124_15A-A1+PLDG3_1521_4ul	PLDG3_A1_1521	854.112	3	853.778	2558.31	-0.47107	-0.00040219	0.18527	0.00015818	-0.2858	-0.00024401	854.1127458182505	61.302	0.77221	61.302	60.937	61.71	0					224	40	7	0	0	0	2.7342000000000002E-105	2	18825	18631;18825
AITQYIAHTYADKGNQLLANEPK	23	Unmodified	_AITQYIAHTYADKGNQLLANEPK_					0	0	0	1	NbD046807.1	NbD046807.1	NbD046807.1	MULTI-SECPEP	KSI290124_15A-A1+PLDG3_1521_4ul	PLDG3_A1_1521	640.572	4	640.586	2558.31	-0.60944	-0.0003904	0.38995	0.0002498	-0.21949	-0.0001406	641.0868107368701	62.177	0.37684	62.177	62.076	62.453	0					47	19	4	0	0	0	0.00089195	1	19083	19083
AITQYIAHTYADKGNQLLANEPK	23	Unmodified	_AITQYIAHTYADKGNQLLANEPK_					0	0	0	1	NbD046807.1	NbD046807.1	NbD046807.1	MULTI-MSMS	KSI290124_16A-A1+PLDG3_G42E	PLDG3_A1_G42E	640.586	4	640.586	2558.31	-0.12766	-8.1777e-05	0.20033	0.00012833	0.07267	4.6552E-05	640.8363703161172	61.612	1.3127	61.612	61.071	62.384	0					341	73	8	0	0	0	5.1731E-44	4	18726	18539;18726;18759;18920
AITQYIAHTYADKGNQLLANEPK	23	Unmodified	_AITQYIAHTYADKGNQLLANEPK_					0	0	0	1	NbD046807.1	NbD046807.1	NbD046807.1	MULTI-MSMS	KSI290124_16A-A1+PLDG3_G42E	PLDG3_A1_G42E	853.7777099609375	3	853.778	2558.31	-0.44061	-0.00037619	0.10706	9.1409E-05	-0.33355	-0.00028478	854.1126421577067	61.641	0.67669	61.641	61.141	61.817	0					174	38	7	0	0	0	7.091000000000001E-75	3	18740	18552;18740;18748
AITQYIAHTYADKGNQLLANEPK	23	Unmodified	_AITQYIAHTYADKGNQLLANEPK_					0	0	0	1	NbD046807.1	NbD046807.1	NbD046807.1	MULTI-MSMS	KSI290124_16A-A1+PLDG3_G42E_3ul	PLDG3_A1_G42E	640.5261840820312	4	640.586	2558.31	-0.33947	-0.00021746	0.47871	0.00030665	0.13924	8.9194E-05	640.8365507160071	61.983	1.5127	61.983	61.458	62.97	0					350	82	8	0	0	0	1.7821E-44	5	18821	18641;18821;18834;18922;19028
AITQYIAHTYADKGNQLLANEPK	23	Unmodified	_AITQYIAHTYADKGNQLLANEPK_					0	0	0	1	NbD046807.1	NbD046807.1	NbD046807.1	MULTI-MSMS	KSI290124_16A-A1+PLDG3_G42E_3ul	PLDG3_A1_G42E	853.7779541015625	3	853.778	2558.31	-0.4982	-0.00042535	0.1419	0.00012115	-0.35629	-0.0003042	854.1127229893294	62.051	0.745	62.051	61.588	62.333	0					170	41	5	0	0	0	9.2339E-63	1	18667	18667
AITQYIAHTYADKGNQLLANEPK	23	Unmodified	_AITQYIAHTYADKGNQLLANEPK_					0	0	0	1	NbD046807.1	NbD046807.1	NbD046807.1	MULTI-MSMS	KSI290124_13A-PLDG3_1521	PLDG3_Af1521	640.8367919921875	4	640.586	2558.31	-0.25689	-0.00016456	0.44675	0.00028618	0.18986	0.00012162	640.8365104658822	62.183	0.88985	62.183	61.817	62.707	0					204	49	6	0	0	0	2.6616E-32	3	18319	18319;18507;18542
AITQYIAHTYADKGNQLLANEPK	23	Unmodified	_AITQYIAHTYADKGNQLLANEPK_					0	0	0	1	NbD046807.1	NbD046807.1	NbD046807.1	MULTI-MSMS	KSI290124_13A-PLDG3_1521	PLDG3_Af1521	854.1124877929688	3	853.778	2558.31	-0.50138	-0.00042807	0.18387	0.00015698	-0.31752	-0.00027109	854.1127041442423	62.123	0.59305	62.123	61.906	62.499	0					129	32	6	0	0	0	1.1208E-22	1	18382	18382
AITQYIAHTYADKGNQLLANEPKK	24	Unmodified	_AITQYIAHTYADKGNQLLANEPKK_					0	0	0	2	NbD046807.1	NbD046807.1	NbD046807.1	MULTI-MSMS	KSI290124_13A-PLDG3_1521_4ul	PLDG3_Af1521	672.8602294921875	4	672.609	2686.41	0.41319	0.00027791	-0.22778	-0.00015321	0.1854	0.0001247	672.8598348453302	57.127	0.3011	57.127	56.926	57.227	0					50	15	4	0	0	0	4.1585E-23	1	17058	17058
AITQYIAHTYADKGNQLLANEPKK	24	Unmodified	_AITQYIAHTYADKGNQLLANEPKK_					0	0	0	2	NbD046807.1	NbD046807.1	NbD046807.1	MULTI-SECPEP	KSI290124_13A-PLDG3_1521_4ul	PLDG3_Af1521	538.2893676757812	5	538.289	2686.41	0.46875	0.00025232	-0.22422	-0.0001207	0.24453	0.00013163	538.6899491161611	56.969	0.56381	56.969	56.762	57.325	0					81	30	4	0	0	0	0.0027684	1	16978	16978
AITQYIAHTYADKGNQLLANEPKK	24	Unmodified	_AITQYIAHTYADKGNQLLANEPKK_					0	0	0	2	NbD046807.1	NbD046807.1	NbD046807.1	MULTI-MSMS	KSI290124_15A-A1+PLDG3_1521	PLDG3_A1_1521	538.4894409179688	5	538.289	2686.41	-0.13784	-7.42e-05	0.28507	0.00015345	0.14723	7.925E-05	538.4895700932149	55.815	1.3063	55.815	55.414	56.721	0					264	68	6	0	0	0	2.0859E-16	3	16483	16294;16483;16561
AITQYIAHTYADKGNQLLANEPKK	24	Unmodified	_AITQYIAHTYADKGNQLLANEPKK_					0	0	0	2	NbD046807.1	NbD046807.1	NbD046807.1	MULTI-MSMS	KSI290124_15A-A1+PLDG3_1521	PLDG3_A1_1521	672.8600463867188	4	672.609	2686.41	-0.068926	-4.636e-05	0.073562	4.9478E-05	0.004636	3.1182E-06	672.8600713013903	55.798	1.4387	55.798	55.452	56.891	0					324	75	6	0	0	0	8.6615E-17	2	16490	16301;16490
AITQYIAHTYADKGNQLLANEPKK	24	Unmodified	_AITQYIAHTYADKGNQLLANEPKK_					0	0	0	2	NbD046807.1	NbD046807.1	NbD046807.1	MULTI-MSMS	KSI290124_15A-A1+PLDG3_1521_4ul	PLDG3_A1_1521	538.4896850585938	5	538.289	2686.41	0.22561	0.00012144	-0.0054146	-2.9146e-06	0.2202	0.00011853	538.4894273329396	55.498	0.79093	55.498	55.087	55.878	0					193	41	6	0	0	0	9.6915E-17	2	16705	16511;16705
AITQYIAHTYADKGNQLLANEPKK	24	Unmodified	_AITQYIAHTYADKGNQLLANEPKK_					0	0	0	2	NbD046807.1	NbD046807.1	NbD046807.1	MULTI-MSMS	KSI290124_15A-A1+PLDG3_1521_4ul	PLDG3_A1_1521	672.8601684570312	4	672.609	2686.41	0.40449	0.00027206	-0.24788	-0.00016673	0.15661	0.00010534	672.8598292223826	55.495	0.96014	55.495	54.936	55.896	0					219	50	5	0	0	0	1.2932E-37	1	16641	16641
AITQYIAHTYADKGNQLLANEPKK	24	Unmodified	_AITQYIAHTYADKGNQLLANEPKK_					0	0	0	2	NbD046807.1	NbD046807.1	NbD046807.1	MULTI-MSMS	KSI290124_16A-A1+PLDG3_G42E	PLDG3_A1_G42E	672.8597412109375	4	672.609	2686.41	-0.06928	-4.6598e-05	0.0057467	3.8653E-06	-0.063533	-4.2733e-05	673.1106707934348	56.363	0.74948	56.363	56.04	56.79	0					143	39	5	0	0	0	9.8821E-08	2	16703	16703;16899
AITQYIAHTYADKGNQLLANEPKK	24	Unmodified	_AITQYIAHTYADKGNQLLANEPKK_					0	0	0	2	NbD046807.1	NbD046807.1	NbD046807.1	MULTI-MSMS	KSI290124_16A-A1+PLDG3_G42E	PLDG3_A1_G42E	538.69	5	538.289	2686.41	0.36037	0.00019398	-0.15986	-8.6053e-05	0.20051	0.00010793	538.489	56.412	0.84216	56.412	56.003	56.845	0					179	44	5	0	0	0	3.0111E-17	2	16705	16705;16903
AITQYIAHTYADKGNQLLANEPKK	24	Unmodified	_AITQYIAHTYADKGNQLLANEPKK_					0	0	0	2	NbD046807.1	NbD046807.1	NbD046807.1	MULTI-MSMS	KSI290124_16A-A1+PLDG3_G42E_3ul	PLDG3_A1_G42E	538.4894409179688	5	538.289	2686.41	0.11989	6.4536E-05	-0.027754	-1.494e-05	0.092136	4.9596E-05	538.4893956035618	56.121	1.0293	56.121	55.667	56.697	0					224	54	6	0	0	0	8.3714E-24	2	16691	16496;16691
AITQYIAHTYADKGNQLLANEPKK	24	Unmodified	_AITQYIAHTYADKGNQLLANEPKK_					0	0	0	2	NbD046807.1	NbD046807.1	NbD046807.1	MULTI-MSMS	KSI290124_16A-A1+PLDG3_G42E_3ul	PLDG3_A1_G42E	672.861	4	672.609	2686.41	-0.023366	-1.5716e-05	-0.0050855	-3.4206e-06	-0.028452	-1.9137e-05	672.8600153732134	56.049	1.1014	56.049	55.724	56.825	0					209	58	5	0	0	0	2.5203E-16	3	16512	16512;16706;16787
AITQYIAHTYADKGNQLLANEPQK	24	Unmodified	_AITQYIAHTYADKGNQLLANEPQK_					0	0	0	1	NbD000868.1	NbD000868.1	NbD000868.1	MULTI-MSMS	KSI290124_13A-PLDG3_1521_4ul	PLDG3_Af1521	672.851	4	672.6	2686.37	-0.45501	-0.00030604	0.26389	0.00017749	-0.19112	-0.00012855	672.8511454967758	60.594	1.6445	60.594	59.905	61.55	0					447	87	7	0	0	0	2.86E-44	3	18355	18164;18355;18549
AITQYIAHTYADKGNQLLANEPQK	24	Unmodified	_AITQYIAHTYADKGNQLLANEPQK_					0	0	0	1	NbD000868.1	NbD000868.1	NbD000868.1	MULTI-MSMS	KSI290124_13A-PLDG3_1521_4ul	PLDG3_Af1521	896.7977905273438	3	896.464	2686.37	-0.78748	-0.00070595	0.13186	0.00011821	-0.65562	-0.00058774	896.799	60.603	1.2765	60.603	60.077	61.353	0					317	67	6	0	0	0	1.2748E-161	2	18419	18226;18419
AITQYIAHTYADKGNQLLANEPQK	24	Unmodified	_AITQYIAHTYADKGNQLLANEPQK_					0	0	0	1	NbD000868.1	NbD000868.1	NbD000868.1	MULTI-MSMS	KSI290124_14A-PLDG3_G42E_6ul	PLDG3_G42E	672.851	4	672.6	2686.37	-0.26029	-0.00017507	0.12953	8.712E-05	-0.13076	-8.7952e-05	672.8509763483356	60.61	1.1553	60.61	60.078	61.233	0					220	61	5	0	0	0	3.0704E-17	3	18308	18266;18308;18448
AITQYIAHTYADKGNQLLANEPQK	24	Unmodified	_AITQYIAHTYADKGNQLLANEPQK_					0	0	0	1	NbD000868.1	NbD000868.1	NbD000868.1	MULTI-MSMS	KSI290124_14A-PLDG3_G42E_6ul	PLDG3_G42E	897.1334838867188	3	896.464	2686.37	-0.55696	-0.00049929	-0.10912	-9.7819e-05	-0.66607	-0.00059711	896.7985132916859	60.643	0.64069	60.643	60.344	60.985	0					68	33	3	0	0	0	0.00014183	1	18360	18360
AITQYIAHTYADKGNQLLANEPQK	24	Unmodified	_AITQYIAHTYADKGNQLLANEPQK_					0	0	0	1	NbD000868.1	NbD000868.1	NbD000868.1	MULTI-MSMS	KSI290124_15A-A1+PLDG3_1521	PLDG3_A1_1521	672.851	4	672.6	2686.37	0.00075005	5.0448E-07	-0.1167	-7.8492e-05	-0.11595	-7.7988e-05	672.8508397687468	59.321	1.1186	59.321	58.825	59.944	0					271	62	8	0	0	0	3.1251E-53	2	17642	17642;17831
AITQYIAHTYADKGNQLLANEPQK	24	Unmodified	_AITQYIAHTYADKGNQLLANEPQK_					0	0	0	1	NbD000868.1	NbD000868.1	NbD000868.1	MULTI-MSMS	KSI290124_15A-A1+PLDG3_1521	PLDG3_A1_1521	896.7979125976562	3	896.464	2686.37	-0.31047	-0.00027832	-0.039653	-3.5547e-05	-0.35012	-0.00031387	896.7985535920828	59.321	1.17	59.321	58.894	60.064	0					215	65	6	0	0	0	6.4045E-209	1	17645	17645
AITQYIAHTYADKGNQLLANEPQK	24	Unmodified	_AITQYIAHTYADKGNQLLANEPQK_					0	0	0	1	NbD000868.1	NbD000868.1	NbD000868.1	MULTI-MSMS	KSI290124_15A-A1+PLDG3_1521	PLDG3_A1_1521	896.798	3	896.464	2686.37	-0.43995	-0.0003944	-0.15244	-0.00013665	-0.59239	-0.00053106	896.799	60.569	1.5421	60.569	59.842	61.384	0					350	83	6	0	0	0	3.0373E-161	3	18079	17894;18079;18273
AITQYIAHTYADKGNQLLANEPQK	24	Unmodified	_AITQYIAHTYADKGNQLLANEPQK_					0	0	0	1	NbD000868.1	NbD000868.1	NbD000868.1	MULTI-MSMS	KSI290124_15A-A1+PLDG3_1521	PLDG3_A1_1521	672.8506469726562	4	672.6	2686.37	-0.12923	-8.6921e-05	-0.10309	-6.9336e-05	-0.23232	-0.00015626	672.8509668589085	60.569	1.7305	60.569	59.825	61.556	0					491	93	8	0	0	0	1.1697999999999999E-52	2	18200	18014;18200
AITQYIAHTYADKGNQLLANEPQK	24	Unmodified	_AITQYIAHTYADKGNQLLANEPQK_					0	0	0	1	NbD000868.1	NbD000868.1	NbD000868.1	MULTI-MSMS	KSI290124_15A-A1+PLDG3_1521_4ul	PLDG3_A1_1521	672.8508911132812	4	672.6	2686.37	0.21182	0.00014247	-0.15355	-0.00010328	0.058268	3.9191E-05	672.8508353430935	60.192	1.5073	60.192	59.791	61.298	0					384	79	8	0	0	0	6.076699999999999E-53	3	18411	18216;18411;18645
AITQYIAHTYADKGNQLLANEPQK	24	Unmodified	_AITQYIAHTYADKGNQLLANEPQK_					0	0	0	1	NbD000868.1	NbD000868.1	NbD000868.1	MULTI-MSMS	KSI290124_15A-A1+PLDG3_1521_4ul	PLDG3_A1_1521	896.7981567382812	3	896.464	2686.37	-0.26571	-0.0002382	0.020393	1.8282E-05	-0.24532	-0.00021992	896.7987302042482	60.193	0.97812	60.193	59.827	60.806	0					287	51	7	0	0	0	5.3419E-208	2	18418	18223;18418
AITQYIAHTYADKGNQLLANEPQK	24	Unmodified	_AITQYIAHTYADKGNQLLANEPQK_					0	0	0	1	NbD000868.1	NbD000868.1	NbD000868.1	MULTI-MSMS	KSI290124_16A-A1+PLDG3_G42E	PLDG3_A1_G42E	672.851	4	672.6	2686.37	-0.36501	-0.0002455	0.37117	0.00024965	0.0061615	4.1442E-06	672.8512527679056	60.276	1.8094	60.276	59.735	61.544	0					566	98	8	0	0	0	3.2701E-54	4	18285	18100;18285;18465;18537
AITQYIAHTYADKGNQLLANEPQK	24	Unmodified	_AITQYIAHTYADKGNQLLANEPQK_					0	0	0	1	NbD000868.1	NbD000868.1	NbD000868.1	MULTI-MSMS	KSI290124_16A-A1+PLDG3_G42E	PLDG3_A1_G42E	896.7984619140625	3	896.464	2686.37	-0.64458	-0.00057784	0.27868	0.00024982	-0.3659	-0.00032802	896.7990277103569	60.381	1.4943	60.381	59.849	61.343	0					390	81	7	0	0	0	1.6133999999999998E-261	3	18292	18101;18292;18483
AITQYIAHTYADKGNQLLANEPQK	24	Unmodified	_AITQYIAHTYADKGNQLLANEPQK_					0	0	0	1	NbD000868.1	NbD000868.1	NbD000868.1	MULTI-MSMS	KSI290124_16A-A1+PLDG3_G42E_3ul	PLDG3_A1_G42E	672.8502197265625	4	672.6	2686.37	-0.096802	-6.5109e-05	0.07169	4.8218E-05	-0.025113	-1.6891e-05	672.8510421080226	60.013	0.95005	60.013	59.745	60.695	0					229	49	9	0	0	0	1.2537E-52	2	18028	18028;18241
AITQYIAHTYADKGNQLLANEPQK	24	Unmodified	_AITQYIAHTYADKGNQLLANEPQK_					0	0	0	1	NbD000868.1	NbD000868.1	NbD000868.1	MULTI-MSMS	KSI290124_16A-A1+PLDG3_G42E_3ul	PLDG3_A1_G42E	896.7985229492188	3	896.464	2686.37	-0.40427	-0.00036241	0.0050067	4.4883E-06	-0.39926	-0.00035792	896.7987246839064	60.004	0.71854	60.004	59.802	60.521	0					156	37	7	0	0	0	1.5589E-234	1	18036	18036
AITQYIAHTYADKGNQLLANEPQK	24	Unmodified	_AITQYIAHTYADKGNQLLANEPQK_					0	0	0	1	NbD000868.1	NbD000868.1	NbD000868.1	MULTI-MSMS	KSI290124_16A-A1+PLDG3_G42E_3ul	PLDG3_A1_G42E	897.132	3	896.464	2686.37	-0.87788	-0.00078699	-0.39449	-0.00035364	-1.2724	-0.0011406	896.7984318879226	61.147	1.2734	61.147	60.559	61.832	0					224	67	5	0	0	0	2.3695999999999998E-88	4	18543	18349;18399;18543;18655
AITQYIAHTYADKGNQLLANEPQK	24	Unmodified	_AITQYIAHTYADKGNQLLANEPQK_					0	0	0	1	NbD000868.1	NbD000868.1	NbD000868.1	MULTI-MSMS	KSI290124_16A-A1+PLDG3_G42E_3ul	PLDG3_A1_G42E	672.8507080078125	4	672.6	2686.37	-0.55922	-0.00037613	-0.29769	-0.00020022	-0.85691	-0.00057636	672.8509434532574	61.147	1.4259	61.147	60.521	61.946	0					359	75	7	0	0	0	2.86E-44	2	18417	18417;18652
AITQYIAHTYADKGNQLLANEPQK	24	Unmodified	_AITQYIAHTYADKGNQLLANEPQK_					0	0	0	1	NbD000868.1	NbD000868.1	NbD000868.1	MULTI-MSMS	KSI290124_13A-PLDG3_1521	PLDG3_Af1521	672.851	4	672.6	2686.37	-0.035685	-2.4002e-05	-0.072809	-4.8971e-05	-0.10849	-7.2973e-05	672.8508877842296	60.903	1.4979	60.903	60.081	61.578	0					477	91	6	0	0	0	3.5273999999999996E-32	3	17912	17733;17912;18090
AITQYIAHTYADKGNQLLANEPQK	24	Unmodified	_AITQYIAHTYADKGNQLLANEPQK_					0	0	0	1	NbD000868.1	NbD000868.1	NbD000868.1	MULTI-MSMS	KSI290124_13A-PLDG3_1521	PLDG3_Af1521	896.798	3	896.464	2686.37	-0.43855	-0.00039314	-0.11953	-0.00010715	-0.55807	-0.00050029	896.7987020144502	60.89	1.3418	60.89	60.149	61.491	0					339	82	5	0	0	0	3.4769E-16	1	17932	17932
AIVNAANER	9	Unmodified	_AIVNAANER_					0	0	0	0	GST-Af1521_K35E_G42E_Y145R;GST-Af1521_K35E_Y145R	GST-Af1521_K35E_G42E_Y145R;GST-Af1521_K35E_Y145R	GST-Af1521_K35E_G42E_Y145R	MULTI-SECPEP	KSI290124_13A-PLDG3_1521_4ul	PLDG3_Af1521	478.756	2	479.259	956.504	0.31725	0.00015205	-0.35314	-0.00016924	-0.035882	-1.7197e-05	479.2591464377183	29.41	2.3209	29.41	29.027	31.348	0					385	125	6	0	0	0	3.9816E-12	1	6816	6816
AIVNAANER	9	Unmodified	_AIVNAANER_					0	0	0	0	GST-Af1521_K35E_G42E_Y145R;GST-Af1521_K35E_Y145R	GST-Af1521_K35E_G42E_Y145R;GST-Af1521_K35E_Y145R	GST-Af1521_K35E_G42E_Y145R	MULTI-SECPEP	KSI290124_13A-PLDG3_1521_4ul	PLDG3_Af1521	479.751	2	479.259	956.504	0.089076	4.269E-05	0.043947	2.1062E-05	0.13302	6.3752E-05	479.25921884902374	31.504	1.0886	31.504	31.348	32.437	0					92	57	3	0	0	0	2.2248E-05	1	7555	7555
AIVNAANER	9	Unmodified	_AIVNAANER_					0	0	0	0	GST-Af1521_K35E_G42E_Y145R;GST-Af1521_K35E_Y145R	GST-Af1521_K35E_G42E_Y145R;GST-Af1521_K35E_Y145R	GST-Af1521_K35E_G42E_Y145R	MULTI-SECPEP	KSI290124_13A-PLDG3_1521_4ul	PLDG3_Af1521	479.75128173828125	2	479.259	956.504	0.25669	0.00012302	-0.11311	-5.4211e-05	0.14358	6.8811E-05	479.25918937766755	33.695	0.52763	33.695	33.306	33.834	0					36	27	2	0	0	0	0.01983	1	8335	8335
AIVNAANER	9	Unmodified	_AIVNAANER_					0	0	0	0	GST-Af1521_K35E_G42E_Y145R;GST-Af1521_K35E_Y145R	GST-Af1521_K35E_G42E_Y145R;GST-Af1521_K35E_Y145R	GST-Af1521_K35E_G42E_Y145R	MULTI-SECPEP	KSI290124_13A-PLDG3_1521_4ul	PLDG3_Af1521	958.0137329101562	1	957.511	956.504	-0.24157	-0.00023131	0.19847	0.00019003	-0.043105	-4.1273e-05	957.5113871290873	29.43	1.2371	29.43	29.227	30.464	0					159	67	4	0	0	0	1.8152E-35	1	6827	6827
AIVNAANER	9	Unmodified	_AIVNAANER_					0	0	0	0	GST-Af1521_K35E_G42E_Y145R;GST-Af1521_K35E_Y145R	GST-Af1521_K35E_G42E_Y145R;GST-Af1521_K35E_Y145R	GST-Af1521_K35E_G42E_Y145R	MULTI-MSMS	KSI290124_14A-PLDG3_G42E	PLDG3_G42E	479.7606201171875	2	479.259	956.504	0.096029	4.6023E-05	-0.028449	-1.3634e-05	0.06758	3.2389E-05	479.25913220615735	28.048	0.86819	28.048	27.834	28.703	0					97	48	3	0	0	0	0.027605	1	6257	6257
AIVNAANER	9	Unmodified	_AIVNAANER_					0	0	0	0	GST-Af1521_K35E_G42E_Y145R;GST-Af1521_K35E_Y145R	GST-Af1521_K35E_G42E_Y145R;GST-Af1521_K35E_Y145R	GST-Af1521_K35E_G42E_Y145R	MULTI-SECPEP	KSI290124_14A-PLDG3_G42E	PLDG3_G42E	479.7413330078125	2	479.259	956.504	0.26395	0.0001265	-0.12667	-6.0708e-05	0.13728	6.5792E-05	479.2591396699901	32.483	0.90094	32.483	31.956	32.857	0					83	47	3	0	0	0	0.027938	1	7621	7621
AIVNAANER	9	Unmodified	_AIVNAANER_					0	0	0	0	GST-Af1521_K35E_G42E_Y145R;GST-Af1521_K35E_Y145R	GST-Af1521_K35E_G42E_Y145R;GST-Af1521_K35E_Y145R	GST-Af1521_K35E_G42E_Y145R	MULTI-SECPEP	KSI290124_14A-PLDG3_G42E	PLDG3_G42E	479.75128173828125	2	479.259	956.504	0.081639	3.9126E-05	0.038929	1.8657E-05	0.12057	5.7783E-05	479.25929264310196	33.34	0.8896	33.34	32.803	33.692	0					65	47	2	0	0	0	3.7914E-05	1	7863	7863
AIVNAANER	9	Unmodified	_AIVNAANER_					0	0	0	0	GST-Af1521_K35E_G42E_Y145R;GST-Af1521_K35E_Y145R	GST-Af1521_K35E_G42E_Y145R;GST-Af1521_K35E_Y145R	GST-Af1521_K35E_G42E_Y145R	MULTI-SECPEP	KSI290124_14A-PLDG3_G42E	PLDG3_G42E	478.7554931640625	2	479.259	956.504	0.015734	7.5409E-06	-0.24104	-0.00011552	-0.22531	-0.00010798	479.25920798751497	29.236	2.3325	29.236	28.817	31.149	0					448	127	5	0	0	0	6.7534E-18	1	6535	6535
AIVNAANER	9	Unmodified	_AIVNAANER_					0	0	0	0	GST-Af1521_K35E_G42E_Y145R;GST-Af1521_K35E_Y145R	GST-Af1521_K35E_G42E_Y145R;GST-Af1521_K35E_Y145R	GST-Af1521_K35E_G42E_Y145R	MULTI-SECPEP	KSI290124_14A-PLDG3_G42E_6ul	PLDG3_G42E	479.75140380859375	2	479.259	956.504	0.17497	8.3858E-05	0.030843	1.4782E-05	0.20582	9.8639E-05	479.2592141515499	32.827	0.94199	32.827	32.214	33.156	0					90	49	3	0	0	0	2.478E-05	1	8009	8009
AIVNAANER	9	Unmodified	_AIVNAANER_					0	0	0	0	GST-Af1521_K35E_G42E_Y145R;GST-Af1521_K35E_Y145R	GST-Af1521_K35E_G42E_Y145R;GST-Af1521_K35E_Y145R	GST-Af1521_K35E_G42E_Y145R	MULTI-SECPEP	KSI290124_14A-PLDG3_G42E_6ul	PLDG3_G42E	479.2851867675781	2	479.259	956.504	-0.062511	-2.9959e-05	0.25044	0.00012003	0.18793	9.0068E-05	479.25937937331855	33.62	0.32024	33.62	33.364	33.685	0					24	16	2	0	0	0	1.8747E-05	1	8307	8307
AIVNAANER	9	Unmodified	_AIVNAANER_					0	0	0	0	GST-Af1521_K35E_G42E_Y145R;GST-Af1521_K35E_Y145R	GST-Af1521_K35E_G42E_Y145R;GST-Af1521_K35E_Y145R	GST-Af1521_K35E_G42E_Y145R	MULTI-SECPEP	KSI290124_14A-PLDG3_G42E_6ul	PLDG3_G42E	479.75140380859375	2	479.259	956.504	0.18289	8.7652E-05	-0.05172	-2.4787e-05	0.13117	6.2865E-05	479.25920083065665	31.713	1.1745	31.713	31.474	32.649	0					93	62	3	0	0	0	2.478E-05	1	8009	8009
AIVNAANER	9	Unmodified	_AIVNAANER_					0	0	0	0	GST-Af1521_K35E_G42E_Y145R;GST-Af1521_K35E_Y145R	GST-Af1521_K35E_G42E_Y145R;GST-Af1521_K35E_Y145R	GST-Af1521_K35E_G42E_Y145R	MULTI-MSMS	KSI290124_15A-A1+PLDG3_1521	PLDG3_A1_1521	479.7610778808594	2	479.259	956.504	0.11095	5.3173E-05	0.25275	0.00012113	0.3637	0.00017431	479.2592576079854	26.809	0.35037	26.809	26.635	26.985	0					33	18	2	0	0	0	0.0015407	1	5759	5759
AIVNAANER	9	Unmodified	_AIVNAANER_					0	0	0	0	GST-Af1521_K35E_G42E_Y145R;GST-Af1521_K35E_Y145R	GST-Af1521_K35E_G42E_Y145R;GST-Af1521_K35E_Y145R	GST-Af1521_K35E_G42E_Y145R	MULTI-MSMS	KSI290124_15A-A1+PLDG3_1521	PLDG3_A1_1521	479.7606201171875	2	479.259	956.504	-0.33007	-0.00015819	0.20561	9.854E-05	-0.12446	-5.9646e-05	479.259	27.17	0.53285	27.17	26.985	27.518	0					70	27	3	0	0	0	0.0015146	1	5962	5962
AIVNAANER	9	Unmodified	_AIVNAANER_					0	0	0	0	GST-Af1521_K35E_G42E_Y145R;GST-Af1521_K35E_Y145R	GST-Af1521_K35E_G42E_Y145R;GST-Af1521_K35E_Y145R	GST-Af1521_K35E_G42E_Y145R	MULTI-MSMS	KSI290124_15A-A1+PLDG3_1521	PLDG3_A1_1521	479.2374267578125	2	479.259	956.504	0.26461	0.00012682	-0.49403	-0.00023677	-0.22941	-0.00010995	479.2590892311535	29.091	2.4933	29.091	28.67	31.164	0					438	133	5	0	0	0	1.3797E-09	1	6945	6945
AIVNAANER	9	Unmodified	_AIVNAANER_					0	0	0	0	GST-Af1521_K35E_G42E_Y145R;GST-Af1521_K35E_Y145R	GST-Af1521_K35E_G42E_Y145R;GST-Af1521_K35E_Y145R	GST-Af1521_K35E_G42E_Y145R	MULTI-SECPEP	KSI290124_15A-A1+PLDG3_1521	PLDG3_A1_1521	479.7512512207031	2	479.259	956.504	0.3639	0.0001744	-0.13533	-6.486e-05	0.22856	0.00010954	479.25911109414847	32.617	1.0253	32.617	31.913	32.938	0					128	54	3	0	0	0	0.027938	1	7828	7828
AIVNAANER	9	Unmodified	_AIVNAANER_					0	0	0	0	GST-Af1521_K35E_G42E_Y145R;GST-Af1521_K35E_Y145R	GST-Af1521_K35E_G42E_Y145R;GST-Af1521_K35E_Y145R	GST-Af1521_K35E_G42E_Y145R	MULTI-SECPEP	KSI290124_15A-A1+PLDG3_1521	PLDG3_A1_1521	479.7513732910156	2	479.259	956.504	-0.054902	-2.6312e-05	0.22383	0.00010727	0.16893	8.0961E-05	479.2593610665453	33.624	0.28166	33.624	33.45	33.731	0					22	14	2	0	0	0	0.044104	1	8195	8195
AIVNAANER	9	Unmodified	_AIVNAANER_					0	0	0	0	GST-Af1521_K35E_G42E_Y145R;GST-Af1521_K35E_Y145R	GST-Af1521_K35E_G42E_Y145R;GST-Af1521_K35E_Y145R	GST-Af1521_K35E_G42E_Y145R	MULTI-SECPEP	KSI290124_15A-A1+PLDG3_1521_4ul	PLDG3_A1_1521	479.7513732910156	2	479.259	956.504	0.14256	6.8325E-05	-0.39682	-0.00019018	-0.25425	-0.00012185	479.25913836170554	29.448	3.5487	29.448	29.167	32.715	0					534	193	6	0	0	0	4.7533E-12	1	7491	7491
AIVNAANER	9	Unmodified	_AIVNAANER_					0	0	0	0	GST-Af1521_K35E_G42E_Y145R;GST-Af1521_K35E_Y145R	GST-Af1521_K35E_G42E_Y145R;GST-Af1521_K35E_Y145R	GST-Af1521_K35E_G42E_Y145R	MULTI-SECPEP	KSI290124_15A-A1+PLDG3_1521_4ul	PLDG3_A1_1521	479.2901611328125	2	479.259	956.504	-0.24257	-0.00011625	0.55337	0.00026521	0.31079	0.00014895	479.25942234017145	32.859	0.82226	32.859	32.661	33.484	0					82	43	3	0	0	0	3.9187E-05	1	8275	8275
AIVNAANER	9	Unmodified	_AIVNAANER_					0	0	0	0	GST-Af1521_K35E_G42E_Y145R;GST-Af1521_K35E_Y145R	GST-Af1521_K35E_G42E_Y145R;GST-Af1521_K35E_Y145R	GST-Af1521_K35E_G42E_Y145R	MULTI-SECPEP	KSI290124_16A-A1+PLDG3_G42E	PLDG3_A1_G42E	479.75128173828125	2	479.259	956.504	0.39935	0.00019139	-0.81176	-0.00038904	-0.41241	-0.00019765	479.2589307887034	29.048	3.2558	29.048	28.647	31.903	0					448	175	6	0	0	0	3.4758E-05	1	7645	7645
AIVNAANER	9	Unmodified	_AIVNAANER_					0	0	0	0	GST-Af1521_K35E_G42E_Y145R;GST-Af1521_K35E_Y145R	GST-Af1521_K35E_G42E_Y145R;GST-Af1521_K35E_Y145R	GST-Af1521_K35E_G42E_Y145R	MULTI-SECPEP	KSI290124_16A-A1+PLDG3_G42E	PLDG3_A1_G42E	479.1460876464844	2	479.259	956.504	0.1437	6.8869E-05	0.11189	5.3625E-05	0.25559	0.00012249	479.25920845801767	28.203	0.65813	28.203	27.727	28.385	0					52	35	3	0	0	0	0.0035385	1	6429	6429
AIVNAANER	9	Unmodified	_AIVNAANER_					0	0	0	0	GST-Af1521_K35E_G42E_Y145R;GST-Af1521_K35E_Y145R	GST-Af1521_K35E_G42E_Y145R;GST-Af1521_K35E_Y145R	GST-Af1521_K35E_G42E_Y145R	MULTI-MSMS	KSI290124_16A-A1+PLDG3_G42E_3ul	PLDG3_A1_G42E	479.7601318359375	2	479.259	956.504	0.031668	1.5177E-05	0.06769	3.2441E-05	0.099358	4.7618E-05	479.25925111641044	31.628	1.1495	31.628	31.201	32.35	0					95	62	3	0	0	0	0.0080201	1	7693	7693
AIVNAANER	9	Unmodified	_AIVNAANER_					0	0	0	0	GST-Af1521_K35E_G42E_Y145R;GST-Af1521_K35E_Y145R	GST-Af1521_K35E_G42E_Y145R;GST-Af1521_K35E_Y145R	GST-Af1521_K35E_G42E_Y145R	MULTI-SECPEP	KSI290124_16A-A1+PLDG3_G42E_3ul	PLDG3_A1_G42E	479.75128173828125	2	479.259	956.504	0.084898	4.0688E-05	0.072167	3.4587E-05	0.15706	7.5275E-05	479.2592415462865	32.534	0.49056	32.534	32.293	32.784	0					66	25	3	0	0	0	0.005247	1	7804	7804
AIVNAANER	9	Unmodified	_AIVNAANER_					0	0	0	0	GST-Af1521_K35E_G42E_Y145R;GST-Af1521_K35E_Y145R	GST-Af1521_K35E_G42E_Y145R;GST-Af1521_K35E_Y145R	GST-Af1521_K35E_G42E_Y145R	MULTI-SECPEP	KSI290124_16A-A1+PLDG3_G42E_3ul	PLDG3_A1_G42E	479.74151611328125	2	479.259	956.504	0.1191	5.7081E-05	-0.3903	-0.00018705	-0.27119	-0.00012997	479.2591291852792	29.422	2.2212	29.422	28.979	31.201	0					414	123	6	0	0	0	7.158E-18	1	7014	7014
AIVNAANER	9	Unmodified	_AIVNAANER_					0	0	0	0	GST-Af1521_K35E_G42E_Y145R;GST-Af1521_K35E_Y145R	GST-Af1521_K35E_G42E_Y145R;GST-Af1521_K35E_Y145R	GST-Af1521_K35E_G42E_Y145R	MULTI-SECPEP	KSI290124_16A-A1+PLDG3_G42E_3ul	PLDG3_A1_G42E	479.75128173828125	2	479.259	956.504	0.045117	2.1623E-05	0.15073	7.2241E-05	0.19585	9.3864E-05	479.2592739627893	32.964	1.2278	32.964	32.764	33.992	0					89	64	2	0	0	0	0.0035385	1	8114	8114
AIVNAANER	9	Unmodified	_AIVNAANER_					0	0	0	0	GST-Af1521_K35E_G42E_Y145R;GST-Af1521_K35E_Y145R	GST-Af1521_K35E_G42E_Y145R;GST-Af1521_K35E_Y145R	GST-Af1521_K35E_G42E_Y145R	MULTI-SECPEP	KSI290124_16A-A1+PLDG3_G42E_3ul	PLDG3_A1_G42E	958.0130004882812	1	957.511	956.504	-0.26144	-0.00025033	-0.055958	-5.358e-05	-0.3174	-0.00030391	957.5111616314812	29.404	0.87942	29.404	29.222	30.101	0					133	51	4	0	0	0	1.8271E-36	1	6684	6684
AIVNAANER	9	Unmodified	_AIVNAANER_					0	0	0	0	GST-Af1521_K35E_G42E_Y145R;GST-Af1521_K35E_Y145R	GST-Af1521_K35E_G42E_Y145R;GST-Af1521_K35E_Y145R	GST-Af1521_K35E_G42E_Y145R	MULTI-MSMS	KSI290124_13A-PLDG3_1521	PLDG3_Af1521	479.7609558105469	2	479.259	956.504	0.0054758	2.6243E-06	-0.07553	-3.6198e-05	-0.070054	-3.3574e-05	479.25922262661715	28.175	0.60688	28.175	27.957	28.564	0					76	32	3	0	0	0	0.018994	1	6100	6100
AIVNAANER	9	Unmodified	_AIVNAANER_					0	0	0	0	GST-Af1521_K35E_G42E_Y145R;GST-Af1521_K35E_Y145R	GST-Af1521_K35E_G42E_Y145R;GST-Af1521_K35E_Y145R	GST-Af1521_K35E_G42E_Y145R	MSMS	KSI290124_13A-PLDG3_1521	PLDG3_Af1521	479.2594909667969	2	479.259	956.504	NaN	NaN	NaN	NaN	NaN	NaN	NaN	33.187	1	33.187	32.687	33.687	0								0	0	0	0.0044121	1	7952	7952
AIVNAANER	9	Unmodified	_AIVNAANER_					0	0	0	0	GST-Af1521_K35E_G42E_Y145R;GST-Af1521_K35E_Y145R	GST-Af1521_K35E_G42E_Y145R;GST-Af1521_K35E_Y145R	GST-Af1521_K35E_G42E_Y145R	MULTI-SECPEP	KSI290124_13A-PLDG3_1521	PLDG3_Af1521	478.7554626464844	2	479.259	956.504	0.021871	1.0482E-05	-0.31642	-0.00015165	-0.29455	-0.00014117	479.2591766356803	29.187	2.1571	29.187	28.785	30.942	0					367	117	6	0	0	0	2.5052E-12	1	6488	6488
AIVNAANER	9	Unmodified	_AIVNAANER_					0	0	0	0	GST-Af1521_K35E_G42E_Y145R;GST-Af1521_K35E_Y145R	GST-Af1521_K35E_G42E_Y145R;GST-Af1521_K35E_Y145R	GST-Af1521_K35E_G42E_Y145R	MULTI-SECPEP	KSI290124_13A-PLDG3_1521	PLDG3_Af1521	479.76068115234375	2	479.259	956.504	-0.17335	-8.308e-05	0.28815	0.0001381	0.1148	5.502E-05	479.25933618948744	27.258	0.53252	27.258	27.027	27.56	0					60	28	3	0	0	0	0.041909	1	5903	5903
AIVNAANER	9	Unmodified	_AIVNAANER_					0	0	0	0	GST-Af1521_K35E_G42E_Y145R;GST-Af1521_K35E_Y145R	GST-Af1521_K35E_G42E_Y145R;GST-Af1521_K35E_Y145R	GST-Af1521_K35E_G42E_Y145R	MULTI-SECPEP	KSI290124_13A-PLDG3_1521	PLDG3_Af1521	479.751	2	479.259	956.504	-0.0065911	-3.1588e-06	0.1	4.7928E-05	0.093412	4.4769E-05	479.2592946234479	31.471	0.52039	31.471	31.308	31.828	0					50	29	2	0	0	0	0.0031359	1	7431	7431
AIVNAANERLEHGGEVAYAIAK	22	Unmodified	_AIVNAANERLEHGGEVAYAIAK_					0	0	0	1	GST-Af1521_K35E_G42E_Y145R	GST-Af1521_K35E_G42E_Y145R	GST-Af1521_K35E_G42E_Y145R	MULTI-MSMS	KSI290124_14A-PLDG3_G42E_6ul	PLDG3_G42E	575.0570678710938	4	574.807	2295.2	0.0079395	4.5637E-06	-0.19701	-0.00011324	-0.18907	-0.00010868	575.0570888275741	55.729	1.4044	55.729	54.956	56.361	0					147	74	3	0	0	0	1.423E-07	3	16634	16385;16585;16634
AIVNAANERLEHGGEVAYAIAK	22	Unmodified	_AIVNAANERLEHGGEVAYAIAK_					0	0	0	1	GST-Af1521_K35E_G42E_Y145R	GST-Af1521_K35E_G42E_Y145R	GST-Af1521_K35E_G42E_Y145R	MULTI-MSMS	KSI290124_16A-A1+PLDG3_G42E	PLDG3_A1_G42E	575.0572509765625	4	574.807	2295.2	-0.026144	-1.5028e-05	0.013744	7.9001E-06	-0.0124	-7.1275e-06	575.0573193733935	54.982	2.0947	54.982	54.435	56.53	0					452	111	8	0	0	0	4.5095E-20	4	16333	16134;16142;16333;16526
AIVNAANERLEHGGEVAYAIAK	22	Unmodified	_AIVNAANERLEHGGEVAYAIAK_					0	0	0	1	GST-Af1521_K35E_G42E_Y145R	GST-Af1521_K35E_G42E_Y145R	GST-Af1521_K35E_G42E_Y145R	MULTI-MSMS	KSI290124_16A-A1+PLDG3_G42E	PLDG3_A1_G42E	766.4072875976562	3	766.073	2295.2	-0.1256	-9.6221e-05	-0.020299	-1.555e-05	-0.1459	-0.00011177	766.407	54.996	1.1409	54.996	54.615	55.756	0					285	60	6	0	0	0	9.5645E-46	2	16359	16169;16359
AIVNAANERLEHGGEVAYAIAK	22	Unmodified	_AIVNAANERLEHGGEVAYAIAK_					0	0	0	1	GST-Af1521_K35E_G42E_Y145R	GST-Af1521_K35E_G42E_Y145R	GST-Af1521_K35E_G42E_Y145R	MULTI-MSMS	KSI290124_16A-A1+PLDG3_G42E_3ul	PLDG3_A1_G42E	575.0571899414062	4	574.807	2295.2	-0.35996	-0.00020691	0.30196	0.00017357	-0.057997	-3.3337e-05	575.057	54.978	1.5065	54.978	54.612	56.119	0					373	79	8	0	0	0	2.7966E-20	2	16285	16091;16285
AIVNAANERLEHGGEVAYAIAK	22	Unmodified	_AIVNAANERLEHGGEVAYAIAK_					0	0	0	1	GST-Af1521_K35E_G42E_Y145R	GST-Af1521_K35E_G42E_Y145R	GST-Af1521_K35E_G42E_Y145R	MULTI-MSMS	KSI290124_16A-A1+PLDG3_G42E_3ul	PLDG3_A1_G42E	766.4071655273438	3	766.073	2295.2	-0.48573	-0.0003721	0.34324	0.00026295	-0.14249	-0.00010915	766.408	55.033	0.97987	55.033	54.669	55.649	0					249	51	6	0	0	0	4.7882000000000005E-56	2	16314	16118;16314
AIVNAANERLEHGGEVAYAIAK	22	Unmodified	_AIVNAANERLEHGGEVAYAIAK_					0	0	0	1	GST-Af1521_K35E_G42E_Y145R	GST-Af1521_K35E_G42E_Y145R	GST-Af1521_K35E_G42E_Y145R	MULTI-MSMS	KSI290124_16A-A1+PLDG3_G42E_3ul	PLDG3_A1_G42E	574.8067626953125	4	574.807	2295.2	-0.37237	-0.00021404	0.12011	6.904E-05	-0.25226	-0.000145	575.0572423749763	56.26	0.46852	56.26	56.119	56.587	0					42	24	2	0	0	0	0.045135	1	16702	16702
AIVNAANERLEHGGGVAYAIAK	22	Unmodified	_AIVNAANERLEHGGGVAYAIAK_					0	0	0	1	GST-Af1521_K35E_Y145R	GST-Af1521_K35E_Y145R	GST-Af1521_K35E_Y145R	MULTI-MSMS	KSI290124_13A-PLDG3_1521_4ul	PLDG3_Af1521	557.0518798828125	4	556.801	2223.18	-0.013721	-7.64e-06	-0.12282	-6.8384e-05	-0.13654	-7.6024e-05	557.0519396629592	51.468	0.84029	51.468	51.065	51.906	0					234	44	8	0	0	0	4.6972E-15	2	15054	14862;15054
AIVNAANERLEHGGGVAYAIAK	22	Unmodified	_AIVNAANERLEHGGGVAYAIAK_					0	0	0	1	GST-Af1521_K35E_Y145R	GST-Af1521_K35E_Y145R	GST-Af1521_K35E_Y145R	MULTI-MSMS	KSI290124_13A-PLDG3_1521_4ul	PLDG3_Af1521	742.4000854492188	3	742.066	2223.18	-0.050149	-3.7214e-05	0.092594	6.8711E-05	0.042445	3.1497E-05	742.4003225436956	51.469	0.67453	51.469	51.14	51.815	0					162	35	6	0	0	0	2.2533E-37	2	14887	14887;15091
AIVNAANERLEHGGGVAYAIAK	22	Unmodified	_AIVNAANERLEHGGGVAYAIAK_					0	0	0	1	GST-Af1521_K35E_Y145R	GST-Af1521_K35E_Y145R	GST-Af1521_K35E_Y145R	MULTI-MSMS	KSI290124_13A-PLDG3_1521_4ul	PLDG3_Af1521	557.052	4	556.801	2223.18	0.063459	3.5334E-05	-0.13807	-7.6879e-05	-0.074613	-4.1545e-05	557.0519118415298	52.269	0.11887	52.269	52.253	52.372	0					10	6	2	0	0	0	0.049059	1	15274	15274
AIVNAANERLEHGGGVAYAIAK	22	Unmodified	_AIVNAANERLEHGGGVAYAIAK_					0	0	0	1	GST-Af1521_K35E_Y145R	GST-Af1521_K35E_Y145R	GST-Af1521_K35E_Y145R	MULTI-MSMS	KSI290124_15A-A1+PLDG3_1521	PLDG3_A1_1521	557.0520629882812	4	556.801	2223.18	0.067705	3.7698E-05	-0.21193	-0.000118	-0.14422	-8.0304e-05	557.0518696323744	51.337	1.0984	51.337	50.95	52.048	0					301	58	8	0	0	0	1.0215E-19	2	14676	14676;14861
AIVNAANERLEHGGGVAYAIAK	22	Unmodified	_AIVNAANERLEHGGGVAYAIAK_					0	0	0	1	GST-Af1521_K35E_Y145R	GST-Af1521_K35E_Y145R	GST-Af1521_K35E_Y145R	MULTI-MSMS	KSI290124_15A-A1+PLDG3_1521	PLDG3_A1_1521	742.066	3	742.066	2223.18	-0.11764	-8.7294e-05	0.12452	9.2405E-05	0.0068878	5.1112E-06	742.4003565129251	51.344	0.70065	51.344	51.04	51.741	0					179	36	6	0	0	0	9.3919E-20	2	14685	14685;14869
AIVNAANERLEHGGGVAYAIAK	22	Unmodified	_AIVNAANERLEHGGGVAYAIAK_					0	0	0	1	GST-Af1521_K35E_Y145R	GST-Af1521_K35E_Y145R	GST-Af1521_K35E_Y145R	MULTI-MSMS	KSI290124_15A-A1+PLDG3_1521_4ul	PLDG3_A1_1521	557.052	4	556.801	2223.18	-0.062898	-3.5022e-05	-0.028316	-1.5767e-05	-0.091215	-5.0789e-05	557.0519750927881	51.152	1.2678	51.152	50.789	52.057	0					330	67	8	0	0	0	9.9451E-20	3	15079	14885;15079;15261
AIVNAANERLEHGGGVAYAIAK	22	Unmodified	_AIVNAANERLEHGGGVAYAIAK_					0	0	0	1	GST-Af1521_K35E_Y145R	GST-Af1521_K35E_Y145R	GST-Af1521_K35E_Y145R	MULTI-MSMS	KSI290124_15A-A1+PLDG3_1521_4ul	PLDG3_A1_1521	742.4004516601562	3	742.066	2223.18	0.092472	6.8621E-05	-0.070359	-5.2211e-05	0.022113	1.6409E-05	742.4001800011675	51.139	0.86176	51.139	50.864	51.725	0					211	45	6	0	0	0	4.3766999999999996E-38	2	14899	14899;15098
AIVNAANERLEHGGGVAYAIAK	22	Unmodified	_AIVNAANERLEHGGGVAYAIAK_					0	0	0	1	GST-Af1521_K35E_Y145R	GST-Af1521_K35E_Y145R	GST-Af1521_K35E_Y145R	MULTI-MSMS	KSI290124_15A-A1+PLDG3_1521_4ul	PLDG3_A1_1521	1113.1	2	1112.6	2223.18	-0.61155	-0.00068041	-0.25337	-0.00028189	-0.86492	-0.00096231	1113.0964696392418	51.134	0.37359	51.134	50.974	51.347	0					26	19	2	0	0	0	4.5423E-36	1	14950	14950
AIVNAANERLEHGGGVAYAIAK	22	Unmodified	_AIVNAANERLEHGGGVAYAIAK_					0	0	0	1	GST-Af1521_K35E_Y145R	GST-Af1521_K35E_Y145R	GST-Af1521_K35E_Y145R	MULTI-MSMS	KSI290124_13A-PLDG3_1521	PLDG3_Af1521	557.0520629882812	4	556.801	2223.18	-0.012408	-6.9088e-06	0.0004172	2.323E-07	-0.011991	-6.6765e-06	557.0519973929388	52.132	1.4444	52.132	51.388	52.832	0					338	82	6	0	0	0	1.1268E-20	4	14798	14608;14798;14896;14989
AIVNAANERLEHGGGVAYAIAK	22	Unmodified	_AIVNAANERLEHGGGVAYAIAK_					0	0	0	1	GST-Af1521_K35E_Y145R	GST-Af1521_K35E_Y145R	GST-Af1521_K35E_Y145R	MULTI-SECPEP	KSI290124_13A-PLDG3_1521	PLDG3_Af1521	557.2979736328125	4	556.801	2223.18	0.41387	0.00023044	-0.60586	-0.00033735	-0.192	-0.0001069	556.8009053787127	53.14	0.49811	53.14	52.944	53.442	0					34	25	2	0	0	0	4.0952E-05	1	15281	15281
AIYYLATDSLQSAR	14	Unmodified	_AIYYLATDSLQSAR_					0	0	0	0	NbD028114.1;NbD020789.1	NbD028114.1	NbD028114.1	MULTI-MSMS	KSI290124_15A-A1+PLDG3_1521_4ul	PLDG3_A1_1521	786.4070434570312	2	786.407	1570.8	0.15444	0.00012145	-0.82577	-0.00064939	-0.67133	-0.00052794	786.4065476638699	68.21	0.26499	68.21	68.079	68.344	0					18	13	2	0	0	0	0.00026176	1	21279	21279
AIYYLATDSLQSAR	14	Unmodified	_AIYYLATDSLQSAR_					0	0	0	0	NbD028114.1;NbD020789.1	NbD028114.1	NbD028114.1	MULTI-MSMS	KSI290124_16A-A1+PLDG3_G42E	PLDG3_A1_G42E	786.407	2	786.407	1570.8	0.052329	4.1152E-05	-0.0053309	-4.1922e-06	0.046998	3.6959E-05	786.4068363019175	68.036	0.37704	68.036	67.877	68.254	0					45	20	3	0	0	0	0.0002256	1	21007	21007
AIYYLATDSLQSAR	14	Unmodified	_AIYYLATDSLQSAR_					0	0	0	0	NbD028114.1;NbD020789.1	NbD028114.1	NbD028114.1	MULTI-MSMS	KSI290124_16A-A1+PLDG3_G42E_3ul	PLDG3_A1_G42E	786.4069213867188	2	786.407	1570.8	0.096419	7.5824E-05	-0.067682	-5.3226e-05	0.028737	2.2599E-05	786.4068610678238	68.464	0.34227	68.464	68.303	68.645	0					29	17	2	0	0	0	0.00015846	1	21174	21174
AKANSLAQLGK	11	Unmodified	_AKANSLAQLGK_					0	0	0	1	NbD033628.1;NbD011459.1;NbE44069821.1;NbD048983.1;NbE03060872.1;NbD004396.1;NbD011638.1;NbD027256.1	NbD033628.1;NbD048983.1;NbE03060872.1;NbD011638.1	NbD048983.1	MULTI-MSMS	KSI290124_13A-PLDG3_1521_4ul	PLDG3_Af1521	550.825	2	550.825	1099.63	0.37522	0.00020668	-0.19858	-0.00010938	0.17664	9.7296E-05	550.8246108363597	29.817	0.37473	29.817	29.656	30.031	0					48	19	3	0	0	0	1.0629E-10	1	6911	6911
AKANSLAQLGK	11	Unmodified	_AKANSLAQLGK_					0	0	0	1	NbD033628.1;NbD011459.1;NbE44069821.1;NbD048983.1;NbE03060872.1;NbD004396.1;NbD011638.1;NbD027256.1	NbD033628.1;NbD048983.1;NbE03060872.1;NbD011638.1	NbD048983.1	MULTI-MSMS	KSI290124_13A-PLDG3_1521_4ul	PLDG3_Af1521	367.55218505859375	3	367.552	1099.63	0.024289	8.9274E-06	-0.074725	-2.7465e-05	-0.050436	-1.8538e-05	367.5521981107282	29.801	0.33733	29.801	29.694	30.031	0					40	17	3	0	0	0	0.0045272	1	6915	6915
AKANSLAQLGK	11	Unmodified	_AKANSLAQLGK_					0	0	0	1	NbD033628.1;NbD011459.1;NbE44069821.1;NbD048983.1;NbE03060872.1;NbD004396.1;NbD011638.1;NbD027256.1	NbD033628.1;NbD048983.1;NbE03060872.1;NbD011638.1	NbD048983.1	MULTI-MSMS	KSI290124_14A-PLDG3_G42E	PLDG3_G42E	550.8248901367188	2	550.825	1099.63	0.24593	0.00013547	-0.12711	-7.0016e-05	0.11882	6.5449E-05	550.8247001414334	29.621	0.33667	29.621	29.459	29.795	0					43	17	4	0	0	0	9.5295E-08	1	6655	6655
AKANSLAQLGK	11	Unmodified	_AKANSLAQLGK_					0	0	0	1	NbD033628.1;NbD011459.1;NbE44069821.1;NbD048983.1;NbE03060872.1;NbD004396.1;NbD011638.1;NbD027256.1	NbD033628.1;NbD048983.1;NbE03060872.1;NbD011638.1	NbD048983.1	MULTI-MSMS	KSI290124_14A-PLDG3_G42E	PLDG3_G42E	367.552	3	367.552	1099.63	0.10281	3.7789E-05	-0.14105	-5.1845e-05	-0.038241	-1.4056e-05	367.5521717420314	29.64	0.35547	29.64	29.44	29.795	0					32	18	2	0	0	0	0.0055981	1	6666	6666
AKANSLAQLGK	11	Unmodified	_AKANSLAQLGK_					0	0	0	1	NbD033628.1;NbD011459.1;NbE44069821.1;NbD048983.1;NbE03060872.1;NbD004396.1;NbD011638.1;NbD027256.1	NbD033628.1;NbD048983.1;NbE03060872.1;NbD011638.1	NbD048983.1	MULTI-MSMS	KSI290124_14A-PLDG3_G42E_6ul	PLDG3_G42E	367.552	3	367.552	1099.63	-0.19371	-7.1199e-05	0.23502	8.6383E-05	0.041312	1.5184E-05	367.5522784083869	30.024	0.35459	30.024	29.87	30.225	0					47	18	3	0	0	0	0.0013668	1	6998	6998
AKANSLAQLGK	11	Unmodified	_AKANSLAQLGK_					0	0	0	1	NbD033628.1;NbD011459.1;NbE44069821.1;NbD048983.1;NbE03060872.1;NbD004396.1;NbD011638.1;NbD027256.1	NbD033628.1;NbD048983.1;NbE03060872.1;NbD011638.1	NbD048983.1	MULTI-MSMS	KSI290124_14A-PLDG3_G42E_6ul	PLDG3_G42E	550.8251342773438	2	550.825	1099.63	0.11404	6.2818E-05	0.1995	0.00010989	0.31354	0.0001727	550.825	30.025	0.46522	30.025	29.833	30.298	0					61	24	4	0	0	0	5.7047E-24	1	7003	7003
AKANSLAQLGK	11	Unmodified	_AKANSLAQLGK_					0	0	0	1	NbD033628.1;NbD011459.1;NbE44069821.1;NbD048983.1;NbE03060872.1;NbD004396.1;NbD011638.1;NbD027256.1	NbD033628.1;NbD048983.1;NbE03060872.1;NbD011638.1	NbD048983.1	MULTI-MSMS	KSI290124_15A-A1+PLDG3_1521	PLDG3_A1_1521	550.8250122070312	2	550.825	1099.63	0.46763	0.00025758	-0.25451	-0.00014019	0.21312	0.00011739	550.8246034730126	29.32	0.35913	29.32	29.188	29.547	0					43	18	3	0	0	0	6.8639E-11	1	6671	6671
AKANSLAQLGK	11	Unmodified	_AKANSLAQLGK_					0	0	0	1	NbD033628.1;NbD011459.1;NbE44069821.1;NbD048983.1;NbE03060872.1;NbD004396.1;NbD011638.1;NbD027256.1	NbD033628.1;NbD048983.1;NbE03060872.1;NbD011638.1	NbD048983.1	MULTI-MSMS	KSI290124_15A-A1+PLDG3_1521	PLDG3_A1_1521	367.5523376464844	3	367.552	1099.63	0.18543	6.8154E-05	-0.19238	-7.0711e-05	-0.0069575	-2.5572e-06	367.55212357497965	29.318	0.34079	29.318	29.206	29.547	0					31	17	2	0	0	0	0.0039422	1	6675	6675
AKANSLAQLGK	11	Unmodified	_AKANSLAQLGK_					0	0	0	1	NbD033628.1;NbD011459.1;NbE44069821.1;NbD048983.1;NbE03060872.1;NbD004396.1;NbD011638.1;NbD027256.1	NbD033628.1;NbD048983.1;NbE03060872.1;NbD011638.1	NbD048983.1	MULTI-MSMS	KSI290124_15A-A1+PLDG3_1521_4ul	PLDG3_A1_1521	550.825	2	550.825	1099.63	0.27933	0.00015386	-0.12705	-6.9982e-05	0.15228	8.3881E-05	550.8246334195866	29.934	0.42802	29.934	29.709	30.137	0					60	22	4	0	0	0	6.2247E-05	1	6946	6946
AKANSLAQLGK	11	Unmodified	_AKANSLAQLGK_					0	0	0	1	NbD033628.1;NbD011459.1;NbE44069821.1;NbD048983.1;NbE03060872.1;NbD004396.1;NbD011638.1;NbD027256.1	NbD033628.1;NbD048983.1;NbE03060872.1;NbD011638.1	NbD048983.1	MULTI-MSMS	KSI290124_15A-A1+PLDG3_1521_4ul	PLDG3_A1_1521	367.55218505859375	3	367.552	1099.63	0.0092846	3.4126E-06	-0.19102	-7.0211e-05	-0.18174	-6.6799e-05	367.55222875729334	29.931	0.44689	29.931	29.69	30.137	0					57	23	3	0	0	0	0.010085	1	6950	6950
AKANSLAQLGK	11	Unmodified	_AKANSLAQLGK_					0	0	0	1	NbD033628.1;NbD011459.1;NbE44069821.1;NbD048983.1;NbE03060872.1;NbD004396.1;NbD011638.1;NbD027256.1	NbD033628.1;NbD048983.1;NbE03060872.1;NbD011638.1	NbD048983.1	MULTI-MSMS	KSI290124_16A-A1+PLDG3_G42E	PLDG3_A1_G42E	550.8253784179688	2	550.825	1099.63	0.40183	0.00022134	-0.093538	-5.1523e-05	0.30829	0.00016981	550.8246973508677	29.213	0.30108	29.213	29.104	29.406	0					37	15	3	0	0	0	7.5999E-05	1	6808	6808
AKANSLAQLGK	11	Unmodified	_AKANSLAQLGK_					0	0	0	1	NbD033628.1;NbD011459.1;NbE44069821.1;NbD048983.1;NbE03060872.1;NbD004396.1;NbD011638.1;NbD027256.1	NbD033628.1;NbD048983.1;NbE03060872.1;NbD011638.1	NbD048983.1	MULTI-MSMS	KSI290124_16A-A1+PLDG3_G42E	PLDG3_A1_G42E	367.5523376464844	3	367.552	1099.63	0.18304	6.7277E-05	-0.15861	-5.8297e-05	0.024434	8.9808E-06	367.5521713757066	29.214	0.263	29.214	29.104	29.368	0					24	13	2	0	0	0	0.0035773	1	6824	6824
AKANSLAQLGK	11	Unmodified	_AKANSLAQLGK_					0	0	0	1	NbD033628.1;NbD011459.1;NbE44069821.1;NbD048983.1;NbE03060872.1;NbD004396.1;NbD011638.1;NbD027256.1	NbD033628.1;NbD048983.1;NbE03060872.1;NbD011638.1	NbD048983.1	MULTI-MSMS	KSI290124_16A-A1+PLDG3_G42E_3ul	PLDG3_A1_G42E	550.825	2	550.825	1099.63	0.12748	7.022E-05	0.097089	5.3479E-05	0.22457	0.0001237	550.825	29.775	0.33696	29.775	29.598	29.935	0					45	17	4	0	0	0	1.0329E-10	1	6802	6802
AKANSLAQLGK	11	Unmodified	_AKANSLAQLGK_					0	0	0	1	NbD033628.1;NbD011459.1;NbE44069821.1;NbD048983.1;NbE03060872.1;NbD004396.1;NbD011638.1;NbD027256.1	NbD033628.1;NbD048983.1;NbE03060872.1;NbD011638.1	NbD048983.1	MULTI-MSMS	KSI290124_16A-A1+PLDG3_G42E_3ul	PLDG3_A1_G42E	367.5521240234375	3	367.552	1099.63	0.094807	3.4847E-05	-0.052714	-1.9375e-05	0.042094	1.5472E-05	367.5522096730269	29.775	0.281	29.775	29.616	29.897	0					34	14	3	0	0	0	0.0013668	1	6806	6806
AKANSLAQLGK	11	Unmodified	_AKANSLAQLGK_					0	0	0	1	NbD033628.1;NbD011459.1;NbE44069821.1;NbD048983.1;NbE03060872.1;NbD004396.1;NbD011638.1;NbD027256.1	NbD033628.1;NbD048983.1;NbE03060872.1;NbD011638.1	NbD048983.1	MULTI-MSMS	KSI290124_13A-PLDG3_1521	PLDG3_Af1521	550.8250732421875	2	550.825	1099.63	0.27019	0.00014883	0.047387	2.6102E-05	0.31757	0.00017493	550.8247032005428	29.393	0.28274	29.393	29.276	29.559	0					32	14	3	0	0	0	1.0678000000000001E-24	1	6574	6574
AKANSLAQLGK	11	Unmodified	_AKANSLAQLGK_					0	0	0	1	NbD033628.1;NbD011459.1;NbE44069821.1;NbD048983.1;NbE03060872.1;NbD004396.1;NbD011638.1;NbD027256.1	NbD033628.1;NbD048983.1;NbE03060872.1;NbD011638.1	NbD048983.1	MULTI-MSMS	KSI290124_13A-PLDG3_1521	PLDG3_Af1521	367.5521545410156	3	367.552	1099.63	0.13004	4.7796E-05	-0.15533	-5.7092e-05	-0.025292	-9.296e-06	367.88654274062253	29.397	0.2453	29.397	29.295	29.54	0					21	12	2	0	0	0	0.0041621	1	6579	6579
AKDPGTVFVAGATGQAGVR	19	Unmodified	_AKDPGTVFVAGATGQAGVR_					0	0	0	1	NbD032603.1;NbE03054430.1	NbD032603.1;NbE03054430.1	NbD032603.1	MULTI-MSMS	KSI290124_13A-PLDG3_1521_4ul	PLDG3_Af1521	601.658	3	601.323	1800.95	0.056784	3.4145E-05	-0.10168	-6.1143e-05	-0.044897	-2.6997e-05	601.658	50.919	0.27893	50.919	50.786	51.065	0					36	14	3	0	0	0	0.00050093	1	14764	14764
AKDPGTVFVAGATGQAGVR	19	Unmodified	_AKDPGTVFVAGATGQAGVR_					0	0	0	1	NbD032603.1;NbE03054430.1	NbD032603.1;NbE03054430.1	NbD032603.1	MULTI-MSMS	KSI290124_14A-PLDG3_G42E_6ul	PLDG3_G42E	601.6577758789062	3	601.323	1800.95	0.10033	6.0333E-05	0.1267	7.6189E-05	0.22704	0.00013652	601.3233918196623	50.526	0.54542	50.526	50.278	50.823	0					65	28	3	0	0	0	0.0059648	1	14628	14628
AKDPGTVFVAGATGQAGVR	19	Unmodified	_AKDPGTVFVAGATGQAGVR_					0	0	0	1	NbD032603.1;NbE03054430.1	NbD032603.1;NbE03054430.1	NbD032603.1	MULTI-MSMS	KSI290124_16A-A1+PLDG3_G42E	PLDG3_A1_G42E	601.3233032226562	3	601.323	1800.95	0.27063	0.00016274	-0.08481	-5.0998e-05	0.18582	0.00011174	601.3233224326123	50.915	0.40774	50.915	50.677	51.085	0					51	21	4	0	0	0	0.0085251	1	14770	14770
AKDPGTVFVAGATGQAGVR	19	Unmodified	_AKDPGTVFVAGATGQAGVR_					0	0	0	1	NbD032603.1;NbE03054430.1	NbD032603.1;NbE03054430.1	NbD032603.1	MULTI-MSMS	KSI290124_16A-A1+PLDG3_G42E_3ul	PLDG3_A1_G42E	601.658	3	601.323	1800.95	0.10687	6.4261E-05	0.21096	0.00012686	0.31783	0.00019112	601.6577857797998	51.154	0.44221	51.154	50.983	51.426	0					47	23	3	0	0	0	0.0073471	1	14799	14799
AKEQVCEMLK	10	Oxidation (M)	_AKEQVCEM(Oxidation (M))LK_		AKEQVCEM(1)LK		AKEQVCEM(70)LK	0	0	1	1	NbD022653.1	NbD022653.1	NbD022653.1	MULTI-MSMS	KSI290124_13A-PLDG3_1521_4ul	PLDG3_Af1521	417.8738708496094	3	417.874	1250.6	-0.06754	-2.8223e-05	-0.26341	-0.00011007	-0.33095	-0.00013829	417.87394753097595	26.355	0.80676	26.355	26.155	26.962	0					120	42	5	0	0	0	0.0075522	1	5636	5636
AKEQVCEMLK	10	Oxidation (M)	_AKEQVCEM(Oxidation (M))LK_		AKEQVCEM(1)LK		AKEQVCEM(170)LK	0	0	1	1	NbD022653.1	NbD022653.1	NbD022653.1	MULTI-MSMS	KSI290124_13A-PLDG3_1521_4ul	PLDG3_Af1521	626.3075561523438	2	626.307	1250.6	-0.12798	-8.0154e-05	0.015974	1.0004E-05	-0.112	-7.0149e-05	626.3074388831737	26.353	0.76882	26.353	26.193	26.962	0					92	40	4	0	0	0	4.0917E-08	1	5643	5643
AKEQVCEMLK	10	Oxidation (M)	_AKEQVCEM(Oxidation (M))LK_		AKEQVCEM(1)LK		AKEQVCEM(65)LK	0	0	1	1	NbD022653.1	NbD022653.1	NbD022653.1	MULTI-MSMS	KSI290124_13A-PLDG3_1521_4ul	PLDG3_Af1521	417.87408447265625	3	417.874	1250.6	-0.10957	-4.5787e-05	0.1194	4.9896E-05	0.0098335	4.1092E-06	417.8739763675129	30.849	1.2233	30.849	30.2	31.423	0					93	64	2	0	0	0	0.0095133	1	7374	7374
AKEQVCEMLK	10	Oxidation (M)	_AKEQVCEM(Oxidation (M))LK_		AKEQVCEM(1)LK		AKEQVCEM(52)LK	0	0	1	1	NbD022653.1	NbD022653.1	NbD022653.1	MSMS	KSI290124_13A-PLDG3_1521_4ul	PLDG3_Af1521	417.8741455078125	3	417.874	1250.6	NaN	NaN	NaN	NaN	NaN	NaN	NaN	32.442	1	32.442	31.942	32.942	0								0	0	0	0.04992	1	7914	7914
AKEQVCEMLK	10	Oxidation (M)	_AKEQVCEM(Oxidation (M))LK_		AKEQVCEM(1)LK		AKEQVCEM(72)LK	0	0	1	1	NbD022653.1	NbD022653.1	NbD022653.1	MULTI-MSMS	KSI290124_14A-PLDG3_G42E	PLDG3_G42E	417.8737487792969	3	417.874	1250.6	-0.14535	-6.0736e-05	-0.36123	-0.00015095	-0.50658	-0.00021169	417.87394610475957	26.173	0.66227	26.173	25.926	26.589	0					105	34	4	0	0	0	0.0069426	1	5391	5391
AKEQVCEMLK	10	Oxidation (M)	_AKEQVCEM(Oxidation (M))LK_		AKEQVCEM(1)LK		AKEQVCEM(93)LK	0	0	1	1	NbD022653.1	NbD022653.1	NbD022653.1	MULTI-MSMS	KSI290124_14A-PLDG3_G42E	PLDG3_G42E	626.307	2	626.307	1250.6	-0.069857	-4.3752e-05	-0.21884	-0.00013706	-0.2887	-0.00018081	626.3073537203344	26.155	0.46806	26.155	25.946	26.414	0					61	24	4	0	0	0	0.012398	1	5407	5407
AKEQVCEMLK	10	Oxidation (M)	_AKEQVCEM(Oxidation (M))LK_		AKEQVCEM(1)LK		AKEQVCEM(62)LK	0	0	1	1	NbD022653.1	NbD022653.1	NbD022653.1	MULTI-SECPEP	KSI290124_14A-PLDG3_G42E	PLDG3_G42E	418.2349548339844	3	417.874	1250.6	-0.14294	-5.9731e-05	-0.52305	-0.00021857	-0.66599	-0.0002783	418.2077558197389	35.937	0.090862	35.937	35.905	35.996	0					8	5	2	0	0	0	0.037978	1	8972	8972
AKEQVCEMLK	10	Oxidation (M)	_AKEQVCEM(Oxidation (M))LK_		AKEQVCEM(1)LK		AKEQVCEM(48)LK	0	0	1	1	NbD022653.1	NbD022653.1	NbD022653.1	MULTI-MSMS	KSI290124_14A-PLDG3_G42E_6ul	PLDG3_G42E	417.87371826171875	3	417.874	1250.6	-0.031291	-1.3076e-05	-0.36142	-0.00015103	-0.39271	-0.0001641	417.8739011963026	26.53	0.54791	26.53	26.346	26.894	0					82	28	4	0	0	0	0.024186	1	5717	5717
AKEQVCEMLK	10	Oxidation (M)	_AKEQVCEM(Oxidation (M))LK_		AKEQVCEM(1)LK		AKEQVCEM(190)LK	0	0	1	1	NbD022653.1	NbD022653.1	NbD022653.1	MULTI-MSMS	KSI290124_14A-PLDG3_G42E_6ul	PLDG3_G42E	626.3074340820312	2	626.307	1250.6	-0.10925	-6.8424e-05	-0.36957	-0.00023146	-0.47882	-0.00029989	626.3073157410998	26.522	0.50975	26.522	26.346	26.856	0					66	26	4	0	0	0	3.2569E-12	1	5725	5725
AKEQVCEMLK	10	Oxidation (M)	_AKEQVCEM(Oxidation (M))LK_		AKEQVCEM(1)LK		AKEQVCEM(63)LK	0	0	1	1	NbD022653.1	NbD022653.1	NbD022653.1	MULTI-MSMS	KSI290124_15A-A1+PLDG3_1521	PLDG3_A1_1521	417.8739318847656	3	417.874	1250.6	0.038643	1.6148E-05	-0.37554	-0.00015693	-0.33689	-0.00014078	417.8738770056229	26.071	0.78165	26.071	25.837	26.618	0					130	41	5	0	0	0	0.011453	1	5447	5447
AKEQVCEMLK	10	Oxidation (M)	_AKEQVCEM(Oxidation (M))LK_		AKEQVCEM(1)LK		AKEQVCEM(150)LK	0	0	1	1	NbD022653.1	NbD022653.1	NbD022653.1	MULTI-MSMS	KSI290124_15A-A1+PLDG3_1521	PLDG3_A1_1521	626.3073120117188	2	626.307	1250.6	-0.021391	-1.3398e-05	-0.35328	-0.00022126	-0.37467	-0.00023466	626.3072864882416	26.07	0.52074	26.07	25.855	26.376	0					75	26	4	0	0	0	1.2074E-05	1	5463	5463
AKEQVCEMLK	10	Oxidation (M)	_AKEQVCEM(Oxidation (M))LK_		AKEQVCEM(1)LK		AKEQVCEM(44)LK	0	0	1	1	NbD022653.1	NbD022653.1	NbD022653.1	MULTI-MSMS	KSI290124_15A-A1+PLDG3_1521	PLDG3_A1_1521	417.874	3	417.874	1250.6	0.26272	0.00010979	-0.23761	-9.9292e-05	0.025113	1.0494E-05	417.8738559097013	29.806	1.4275	29.806	29.244	30.671	0					185	74	3	0	0	0	0.031854	2	7031	6658;7031
AKEQVCEMLK	10	Oxidation (M)	_AKEQVCEM(Oxidation (M))LK_		AKEQVCEM(1)LK		AKEQVCEM(86)LK	0	0	1	1	NbD022653.1	NbD022653.1	NbD022653.1	MULTI-MSMS	KSI290124_15A-A1+PLDG3_1521	PLDG3_A1_1521	417.8739013671875	3	417.874	1250.6	-0.16848	-7.0404e-05	0.01203	5.027E-06	-0.15645	-6.5377e-05	417.8739385613725	31.368	1.5628	31.368	30.462	32.024	0					164	82	3	0	0	0	0.0026521	2	7428	7428;7622
AKEQVCEMLK	10	Oxidation (M)	_AKEQVCEM(Oxidation (M))LK_		AKEQVCEM(1)LK		AKEQVCEM(57)LK	0	0	1	1	NbD022653.1	NbD022653.1	NbD022653.1	MULTI-MSMS	KSI290124_15A-A1+PLDG3_1521	PLDG3_A1_1521	418.2082214355469	3	417.874	1250.6	0.22304	9.3201E-05	-0.33226	-0.00013884	-0.10923	-4.5644e-05	417.8738253026525	33.146	0.37821	33.146	32.901	33.28	0					35	20	2	0	0	0	0.016048	1	8022	8022
AKEQVCEMLK	10	Oxidation (M)	_AKEQVCEM(Oxidation (M))LK_		AKEQVCEM(1)LK		AKEQVCEM(71)LK	0	0	1	1	NbD022653.1	NbD022653.1	NbD022653.1	MULTI-MSMS	KSI290124_15A-A1+PLDG3_1521	PLDG3_A1_1521	417.87384033203125	3	417.874	1250.6	0.013846	5.7857E-06	0.040886	1.7085E-05	0.054732	2.2871E-05	417.87386128428693	33.674	0.74625	33.674	33.374	34.12	0					58	39	2	0	0	0	0.0074122	1	8289	8289
AKEQVCEMLK	10	Oxidation (M)	_AKEQVCEM(Oxidation (M))LK_		AKEQVCEM(1)LK		AKEQVCEM(80)LK	0	0	1	1	NbD022653.1	NbD022653.1	NbD022653.1	MULTI-MSMS	KSI290124_15A-A1+PLDG3_1521	PLDG3_A1_1521	417.87384033203125	3	417.874	1250.6	0.22198	9.276E-05	-0.020416	-8.5312e-06	0.20157	8.4229E-05	417.8738570485323	35.784	0.35324	35.784	35.509	35.863	0					32	18	2	0	0	0	0.0041454	1	9015	9015
AKEQVCEMLK	10	Oxidation (M)	_AKEQVCEM(Oxidation (M))LK_		AKEQVCEM(1)LK		AKEQVCEM(75)LK	0	0	1	1	NbD022653.1	NbD022653.1	NbD022653.1	MSMS	KSI290124_15A-A1+PLDG3_1521	PLDG3_A1_1521	626.3074951171875	2	626.307	1250.6	NaN	NaN	NaN	NaN	NaN	NaN	NaN	29.55	1	29.55	29.05	30.05	0								0	0	0	0.039896	1	6769	6769
AKEQVCEMLK	10	Oxidation (M)	_AKEQVCEM(Oxidation (M))LK_		AKEQVCEM(1)LK		AKEQVCEM(74)LK	0	0	1	1	NbD022653.1	NbD022653.1	NbD022653.1	MSMS	KSI290124_15A-A1+PLDG3_1521	PLDG3_A1_1521	626.308	2	626.307	1250.6	NaN	NaN	NaN	NaN	NaN	NaN	NaN	30.979	1	30.979	30.479	31.479	0								0	0	0	0.04142	1	7294	7294
AKEQVCEMLK	10	Oxidation (M)	_AKEQVCEM(Oxidation (M))LK_		AKEQVCEM(1)LK		AKEQVCEM(53)LK	0	0	1	1	NbD022653.1	NbD022653.1	NbD022653.1	MULTI-MSMS	KSI290124_15A-A1+PLDG3_1521_4ul	PLDG3_A1_1521	417.874	3	417.874	1250.6	0.066051	2.7601E-05	-0.53155	-0.00022212	-0.4655	-0.00019452	417.8738527783995	26.51	0.85323	26.51	26.274	27.128	0					139	44	5	0	0	0	0.01978	1	5680	5680
AKEQVCEMLK	10	Oxidation (M)	_AKEQVCEM(Oxidation (M))LK_		AKEQVCEM(1)LK		AKEQVCEM(180)LK	0	0	1	1	NbD022653.1	NbD022653.1	NbD022653.1	MULTI-MSMS	KSI290124_15A-A1+PLDG3_1521_4ul	PLDG3_A1_1521	626.3071899414062	2	626.307	1250.6	0.15022	9.4084E-05	-0.48621	-0.00030451	-0.33598	-0.00021043	626.3071279352184	26.5	0.58623	26.5	26.313	26.899	0					89	30	4	0	0	0	9.0586E-12	1	5693	5693
AKEQVCEMLK	10	Oxidation (M)	_AKEQVCEM(Oxidation (M))LK_		AKEQVCEM(1)LK		AKEQVCEM(75)LK	0	0	1	1	NbD022653.1	NbD022653.1	NbD022653.1	MULTI-MSMS	KSI290124_15A-A1+PLDG3_1521_4ul	PLDG3_A1_1521	417.87384033203125	3	417.874	1250.6	0.070007	2.9254E-05	-0.17462	-7.297e-05	-0.10462	-4.3716e-05	417.8739392300105	29.923	0.70366	29.923	29.616	30.32	0					72	37	3	0	0	0	0.0057821	1	6918	6918
AKEQVCEMLK	10	Oxidation (M)	_AKEQVCEM(Oxidation (M))LK_		AKEQVCEM(1)LK		AKEQVCEM(120)LK	0	0	1	1	NbD022653.1	NbD022653.1	NbD022653.1	MULTI-MSMS	KSI290124_15A-A1+PLDG3_1521_4ul	PLDG3_A1_1521	626.3076782226562	2	626.307	1250.6	0.13757	8.6159E-05	0.23796	0.00014904	0.37553	0.0002352	626.3073943794785	30.016	0.20418	30.016	29.841	30.045	0					15	10	2	0	0	0	0.00089771	1	6993	6993
AKEQVCEMLK	10	Oxidation (M)	_AKEQVCEM(Oxidation (M))LK_		AKEQVCEM(1)LK		AKEQVCEM(71)LK	0	0	1	1	NbD022653.1	NbD022653.1	NbD022653.1	MULTI-MSMS	KSI290124_15A-A1+PLDG3_1521_4ul	PLDG3_A1_1521	417.87396240234375	3	417.874	1250.6	0.072066	3.0114E-05	-0.056994	-2.3816e-05	0.015072	6.2982E-06	417.87392178557167	30.903	1.5333	30.903	30.155	31.689	0					169	81	3	0	0	0	0.0072963	2	7507	7311;7507
AKEQVCEMLK	10	Oxidation (M)	_AKEQVCEM(Oxidation (M))LK_		AKEQVCEM(1)LK		AKEQVCEM(71)LK	0	0	1	1	NbD022653.1	NbD022653.1	NbD022653.1	MULTI-MSMS	KSI290124_15A-A1+PLDG3_1521_4ul	PLDG3_A1_1521	417.87396240234375	3	417.874	1250.6	-0.2832	-0.00011834	0.049277	2.0592E-05	-0.23392	-9.7749e-05	417.87402722874543	32.424	1.1151	32.424	31.824	32.939	0					132	59	4	0	0	0	0.0072963	1	7779	7779
AKEQVCEMLK	10	Oxidation (M)	_AKEQVCEM(Oxidation (M))LK_		AKEQVCEM(1)LK		AKEQVCEM(59)LK	0	0	1	1	NbD022653.1	NbD022653.1	NbD022653.1	MULTI-MSMS	KSI290124_15A-A1+PLDG3_1521_4ul	PLDG3_A1_1521	417.8738098144531	3	417.874	1250.6	-0.17279	-7.2203e-05	0.15339	6.4096E-05	-0.019401	-8.107e-06	417.87397335295793	33.509	0.82468	33.509	32.939	33.763	0					68	43	2	0	0	0	0.01477	1	8270	8270
AKEQVCEMLK	10	Oxidation (M)	_AKEQVCEM(Oxidation (M))LK_		AKEQVCEM(1)LK		AKEQVCEM(50)LK	0	0	1	1	NbD022653.1	NbD022653.1	NbD022653.1	MULTI-MSMS	KSI290124_15A-A1+PLDG3_1521_4ul	PLDG3_A1_1521	417.8739318847656	3	417.874	1250.6	0.051493	2.1518E-05	0.081733	3.4154E-05	0.13323	5.5672E-05	417.87389565600114	35.575	0.14241	35.575	35.5	35.642	0					11	7	2	0	0	0	0.02202	1	9113	9113
AKEQVCEMLK	10	Oxidation (M)	_AKEQVCEM(Oxidation (M))LK_		AKEQVCEM(1)LK		AKEQVCEM(130)LK	0	0	1	1	NbD022653.1	NbD022653.1	NbD022653.1	MSMS	KSI290124_15A-A1+PLDG3_1521_4ul	PLDG3_A1_1521	626.3070678710938	2	626.307	1250.6	NaN	NaN	NaN	NaN	NaN	NaN	NaN	30.64	1	30.64	30.14	31.14	0								0	0	0	0.0077937	1	7259	7259
AKEQVCEMLK	10	Oxidation (M)	_AKEQVCEM(Oxidation (M))LK_		AKEQVCEM(1)LK		AKEQVCEM(110)LK	0	0	1	1	NbD022653.1	NbD022653.1	NbD022653.1	MSMS	KSI290124_15A-A1+PLDG3_1521_4ul	PLDG3_A1_1521	626.3071899414062	2	626.307	1250.6	NaN	NaN	NaN	NaN	NaN	NaN	NaN	31.26	1	31.26	30.76	31.76	0								0	0	0	0.022941	1	7489	7489
AKEQVCEMLK	10	Oxidation (M)	_AKEQVCEM(Oxidation (M))LK_		AKEQVCEM(1)LK		AKEQVCEM(69)LK	0	0	1	1	NbD022653.1	NbD022653.1	NbD022653.1	MSMS	KSI290124_15A-A1+PLDG3_1521_4ul	PLDG3_A1_1521	417.87408447265625	3	417.874	1250.6	NaN	NaN	NaN	NaN	NaN	NaN	NaN	32.603	1	32.603	32.103	33.103	0								0	0	0	0.018983	1	7995	7995
AKEQVCEMLK	10	Oxidation (M)	_AKEQVCEM(Oxidation (M))LK_		AKEQVCEM(1)LK		AKEQVCEM(50)LK	0	0	1	1	NbD022653.1	NbD022653.1	NbD022653.1	MULTI-SECPEP	KSI290124_15A-A1+PLDG3_1521_4ul	PLDG3_A1_1521	418.23016357421875	3	417.874	1250.6	0.010811	4.5177E-06	-0.4712	-0.0001969	-0.46039	-0.00019239	417.8738647310172	29.229	0.54759	29.229	28.807	29.355	0					68	28	3	0	0	0	0.054314	1	6748	6748
AKEQVCEMLK	10	Oxidation (M)	_AKEQVCEM(Oxidation (M))LK_		AKEQVCEM(1)LK		AKEQVCEM(97)LK	0	0	1	1	NbD022653.1	NbD022653.1	NbD022653.1	MULTI-MSMS	KSI290124_16A-A1+PLDG3_G42E	PLDG3_A1_G42E	626.307	2	626.307	1250.6	-0.21745	-0.00013619	-0.089902	-5.6306e-05	-0.30735	-0.0001925	626.3074213840747	25.933	0.76722	25.933	25.664	26.431	0					108	39	5	0	0	0	0.009189	1	5566	5566
AKEQVCEMLK	10	Oxidation (M)	_AKEQVCEM(Oxidation (M))LK_		AKEQVCEM(1)LK		AKEQVCEM(75)LK	0	0	1	1	NbD022653.1	NbD022653.1	NbD022653.1	MULTI-MSMS	KSI290124_16A-A1+PLDG3_G42E	PLDG3_A1_G42E	626.3073120117188	2	626.307	1250.6	-0.1523	-9.5389e-05	0.25244	0.00015811	0.10014	6.2717E-05	626.3074110207117	29.685	0.98244	29.685	29.496	30.479	0					87	51	2	0	0	0	0.038755	1	7000	7000
AKEQVCEMLK	10	Oxidation (M)	_AKEQVCEM(Oxidation (M))LK_		AKEQVCEM(1)LK		AKEQVCEM(77)LK	0	0	1	1	NbD022653.1	NbD022653.1	NbD022653.1	MULTI-MSMS	KSI290124_16A-A1+PLDG3_G42E	PLDG3_A1_G42E	417.8739318847656	3	417.874	1250.6	-0.050193	-2.0974e-05	-0.1891	-7.902e-05	-0.23929	-9.9994e-05	417.8739874296444	30.138	1.6105	30.138	29.072	30.683	0					185	85	4	0	0	0	0.0051593	2	7114	7114;7306
AKEQVCEMLK	10	Oxidation (M)	_AKEQVCEM(Oxidation (M))LK_		AKEQVCEM(1)LK		AKEQVCEM(130)LK	0	0	1	1	NbD022653.1	NbD022653.1	NbD022653.1	MULTI-MSMS	KSI290124_16A-A1+PLDG3_G42E	PLDG3_A1_G42E	626.307	2	626.307	1250.6	-0.078417	-4.9113e-05	0.29342	0.00018377	0.21501	0.00013466	626.3074105937914	31.369	0.98117	31.369	30.441	31.422	0					92	52	2	0	0	0	0.00068749	1	7447	7447
AKEQVCEMLK	10	Oxidation (M)	_AKEQVCEM(Oxidation (M))LK_		AKEQVCEM(1)LK		AKEQVCEM(77)LK	0	0	1	1	NbD022653.1	NbD022653.1	NbD022653.1	MULTI-MSMS	KSI290124_16A-A1+PLDG3_G42E	PLDG3_A1_G42E	417.8739013671875	3	417.874	1250.6	0.048685	2.0344E-05	-0.50003	-0.00020895	-0.45135	-0.00018861	417.8738600280071	31.093	1.5901	31.093	30.63	32.22	0					179	85	3	0	0	0	0.0051593	2	7498	7498;7693
AKEQVCEMLK	10	Oxidation (M)	_AKEQVCEM(Oxidation (M))LK_		AKEQVCEM(1)LK		AKEQVCEM(65)LK	0	0	1	1	NbD022653.1	NbD022653.1	NbD022653.1	MULTI-MSMS	KSI290124_16A-A1+PLDG3_G42E	PLDG3_A1_G42E	417.8739929199219	3	417.874	1250.6	0.16929	7.0743E-05	-0.19143	-7.9994e-05	-0.022139	-9.2514e-06	417.87381761359234	32.259	1.4236	32.259	31.921	33.345	0					141	76	2	0	0	0	0.0095133	2	7884	7884;8079
AKEQVCEMLK	10	Oxidation (M)	_AKEQVCEM(Oxidation (M))LK_		AKEQVCEM(1)LK		AKEQVCEM(56)LK	0	0	1	1	NbD022653.1	NbD022653.1	NbD022653.1	MULTI-MSMS	KSI290124_16A-A1+PLDG3_G42E	PLDG3_A1_G42E	417.87408447265625	3	417.874	1250.6	-0.19075	-7.971e-05	0.19551	8.1699E-05	0.0047597	1.989E-06	417.8739896714311	33.56	1.3248	33.56	33.212	34.537	0					107	70	2	0	0	0	0.017533	2	8466	8466;8650
AKEQVCEMLK	10	Oxidation (M)	_AKEQVCEM(Oxidation (M))LK_		AKEQVCEM(1)LK		AKEQVCEM(130)LK	0	0	1	1	NbD022653.1	NbD022653.1	NbD022653.1	MSMS	KSI290124_16A-A1+PLDG3_G42E	PLDG3_A1_G42E	417.8739318847656	3	417.874	1250.6	NaN	NaN	NaN	NaN	NaN	NaN	NaN	35.633	1	35.633	35.133	36.133	0								0	0	0	0.0023393	1	9163	9163
AKEQVCEMLK	10	Oxidation (M)	_AKEQVCEM(Oxidation (M))LK_		AKEQVCEM(1)LK		AKEQVCEM(110)LK	0	0	1	1	NbD022653.1	NbD022653.1	NbD022653.1	MULTI-MSMS	KSI290124_16A-A1+PLDG3_G42E_3ul	PLDG3_A1_G42E	417.87396240234375	3	417.874	1250.6	-0.068494	-2.8622e-05	-0.39725	-0.000166	-0.46574	-0.00019462	417.8739385551725	26.404	0.81376	26.404	26.182	26.995	0					142	43	5	0	0	0	0.00068536	1	5558	5558
AKEQVCEMLK	10	Oxidation (M)	_AKEQVCEM(Oxidation (M))LK_		AKEQVCEM(1)LK		AKEQVCEM(210)LK	0	0	1	1	NbD022653.1	NbD022653.1	NbD022653.1	MULTI-MSMS	KSI290124_16A-A1+PLDG3_G42E_3ul	PLDG3_A1_G42E	626.3072509765625	2	626.307	1250.6	-0.053802	-3.3697e-05	-0.23923	-0.00014983	-0.29304	-0.00018353	626.3073013262401	26.408	0.79581	26.408	26.2	26.995	0					109	42	5	0	0	0	4.3676E-18	1	5567	5567
AKEQVCEMLK	10	Oxidation (M)	_AKEQVCEM(Oxidation (M))LK_		AKEQVCEM(1)LK		AKEQVCEM(67)LK	0	0	1	1	NbD022653.1	NbD022653.1	NbD022653.1	MULTI-MSMS	KSI290124_16A-A1+PLDG3_G42E_3ul	PLDG3_A1_G42E	417.8736877441406	3	417.874	1250.6	-0.25577	-0.00010688	0.58506	0.00024448	0.32929	0.0001376	418.20854193809777	28.115	0.41177	28.115	27.897	28.309	0					38	21	2	0	0	0	0.0088081	1	6212	6212
AKEQVCEMLK	10	Oxidation (M)	_AKEQVCEM(Oxidation (M))LK_		AKEQVCEM(1)LK		AKEQVCEM(130)LK	0	0	1	1	NbD022653.1	NbD022653.1	NbD022653.1	MULTI-MSMS	KSI290124_16A-A1+PLDG3_G42E_3ul	PLDG3_A1_G42E	626.3072509765625	2	626.307	1250.6	-0.067979	-4.2576e-05	-0.29531	-0.00018496	-0.36329	-0.00022753	626.3073569167016	29.171	0.5769	29.171	28.738	29.315	0					69	30	3	0	0	0	0.00058793	1	6548	6548
AKEQVCEMLK	10	Oxidation (M)	_AKEQVCEM(Oxidation (M))LK_		AKEQVCEM(1)LK		AKEQVCEM(73)LK	0	0	1	1	NbD022653.1	NbD022653.1	NbD022653.1	MULTI-MSMS	KSI290124_16A-A1+PLDG3_G42E_3ul	PLDG3_A1_G42E	417.8738708496094	3	417.874	1250.6	-0.077029	-3.2188e-05	-0.22472	-9.3903e-05	-0.30175	-0.00012609	417.8738872399369	29.15	0.63562	29.15	28.72	29.356	0					100	34	4	0	0	0	0.0067754	1	6595	6595
AKEQVCEMLK	10	Oxidation (M)	_AKEQVCEM(Oxidation (M))LK_		AKEQVCEM(1)LK		AKEQVCEM(63)LK	0	0	1	1	NbD022653.1	NbD022653.1	NbD022653.1	MULTI-MSMS	KSI290124_16A-A1+PLDG3_G42E_3ul	PLDG3_A1_G42E	417.87408447265625	3	417.874	1250.6	0.006206	2.5933E-06	0.22681	9.4779E-05	0.23302	9.7372E-05	417.8739269713794	30.226	0.17626	30.226	30.157	30.333	0					18	9	3	0	0	0	0.011453	1	7010	7010
AKEQVCEMLK	10	Oxidation (M)	_AKEQVCEM(Oxidation (M))LK_		AKEQVCEM(1)LK		AKEQVCEM(170)LK	0	0	1	1	NbD022653.1	NbD022653.1	NbD022653.1	MULTI-MSMS	KSI290124_16A-A1+PLDG3_G42E_3ul	PLDG3_A1_G42E	626.3071899414062	2	626.307	1250.6	-0.05046	-3.1603e-05	-0.26251	-0.00016441	-0.31297	-0.00019602	626.3073875169101	30.929	1.1873	30.929	30.296	31.483	0					130	62	3	0	0	0	5.8035E-08	2	7337	7145;7337
[truncated: 21,832 more rows]
[truncated: 15 more columns]

## Sheet: ADP-ribosylationSites
Proteins	Positions within proteins	Leading proteins	Protein	Fasta headers	Localization prob	Score diff	PEP	Score	Delta score	Score for localization	Localization prob PLDG3_A1_1521	Score diff PLDG3_A1_1521	PEP PLDG3_A1_1521	Score PLDG3_A1_1521	Localization prob PLDG3_A1_G42E	Score diff PLDG3_A1_G42E	PEP PLDG3_A1_G42E	Score PLDG3_A1_G42E	Localization prob PLDG3_Af1521	Score diff PLDG3_Af1521	PEP PLDG3_Af1521	Score PLDG3_Af1521	Localization prob PLDG3_G42E	Score diff PLDG3_G42E	PEP PLDG3_G42E	Score PLDG3_G42E	Diagnostic peak	Number of ADP-ribosylation	Amino acid	Sequence window	Modification window	Peptide window coverage	ADP-ribosylation Probabilities	ADP-ribosylation Score diffs	Position in peptide	Charge	Mass error [ppm]	Intensity	Intensity___1	Intensity___2	Intensity___3	Ratio mod/base	Intensity PLDG3_A1_1521	Intensity PLDG3_A1_G42E	Intensity PLDG3_Af1521	Intensity PLDG3_G42E	Ratio mod/base PLDG3_A1_1521	Ratio mod/base PLDG3_A1_G42E	Ratio mod/base PLDG3_Af1521
[truncated: 38 more rows]
[truncated: 47 more columns]

[truncated: 1 more sheets: msms]
