# Supplementary material for: Untargeted Proteomics Identifies Plant Substrates of the Bacterial‐Derived ADP‐Ribosyltransferase AvrRpm1
Source: Plant Direct. 2025 Nov 16;9(11):e70115. doi: 10.1002/pld3.70115 (PMC12620056; doi:10.1002/pld3.70115)
Supplement: Supplementary file 8 — Dataset S7: ADP‐ribosylated peptides identified in two Af1521 Macro pulldown experiments from HopU1‐Flag versus Col‐0 samples by the “triggering” method. [file PLD3-9-e70115-s008.xlsx]

## Sheet: Supplementary Dataset S7
Supplementary Dataset S7. ADP-ribosylated peptides identified in two Af1521 Macro pulldown experiments from HopU1-Flag vs. Col-0 samples by the ‘triggering’ method.
Samples were subjected to ADPr-enrichment by the functional (Af1521) versus non-functional (G42E) Macro domains. The data was analyzed with MaxQuant and the output files ‘evidence.txt’, ‘ADP-ribosylationSites.txt’ and the information on the corresponding MS2 spectra from file ‘msms.txt’ were combined into one .xlsx file.

## Sheet: evidence
Sequence	Length	Modifications	Modified sequence	ADP-ribosylation Probabilities	Oxidation (M) Probabilities	ADP-ribosylation Score Diffs	Oxidation (M) Score Diffs	Acetyl (Protein N-term)	ADP-ribosylation	Oxidation (M)	Missed cleavages	Proteins	Leading proteins	Leading razor protein	Type	Raw file	Experiment	MS/MS m/z	Charge	m/z	Mass	Uncalibrated - Calibrated m/z [ppm]	Uncalibrated - Calibrated m/z [Da]	Mass error [ppm]	Mass error [Da]	Uncalibrated mass error [ppm]	Uncalibrated mass error [Da]	Max intensity m/z 0	Retention time	Retention length	Calibrated retention time	Calibrated retention time start	Calibrated retention time finish	Retention time calibration	Match time difference	Match m/z difference	Match q-value	Match score	Number of data points	Number of scans	Number of isotopic peaks	PIF	Fraction of total spectrum	Base peak fraction	PEP	MS/MS count	MS/MS scan number	MS/MS scan numbers	MS3 scan numbers
AAAAEAATSEPAASA	15	Unmodified	_AAAAEAATSEPAASA_					0	0	0	0	AT3G25920.1	AT3G25920.1	AT3G25920.1	MULTI-MSMS	KSI140824_5_HopU1_1521_2ul	HopU1_Af1521	644.805	2	644.804	1287.59	0.36126	0.00023294	0.19701	0.00012703	0.55827	0.00035998	645.306	40.501	0.085407	40.501	40.447	40.532	0					11	5	3	0	0	0	8.8173E-05	1	9231	9231
AAAAEAATSEPAASA	15	Unmodified	_AAAAEAATSEPAASA_					0	0	0	0	AT3G25920.1	AT3G25920.1	AT3G25920.1	MSMS	KSI140824_5_HopU1_1521_2ul	HopU1_Af1521	644.8048706054688	2	644.804	1287.59	NaN	NaN	NaN	NaN	NaN	NaN	NaN	40.443	1	40.443	39.943	40.943	0								0	0	0	0.0005598	1	9205	9205
AAAAEAATSEPAASA	15	Unmodified	_AAAAEAATSEPAASA_					0	0	0	0	AT3G25920.1	AT3G25920.1	AT3G25920.1	MULTI-MSMS	KSI140824_6_HopU1_G42E_5ul	HopU1_G42E	645.3058471679688	2	644.804	1287.59	-0.18138	-0.00011696	0.29716	0.00019161	0.11578	7.4652E-05	644.8045451776953	40.476	0.52201	40.476	40.265	40.787	0					50	27	2	0	0	0	8.2605E-05	1	10903	10903
AAAAEAATSEPAASA	15	Unmodified	_AAAAEAATSEPAASA_					0	0	0	0	AT3G25920.1	AT3G25920.1	AT3G25920.1	MULTI-MSMS	KSI180424_1_HopU1_G42E_1ul	HopU1_G42E	644.8045654296875	2	644.804	1287.59	-0.055785	-3.597e-05	-0.0068469	-4.4149e-06	-0.062631	-4.0385e-05	644.8043269586369	42.205	0.14631	42.205	42.147	42.293	0					11	7	2	0	0	0	3.465E-15	1	11300	11300
AAAAEAATSEPAASA	15	Unmodified	_AAAAEAATSEPAASA_					0	0	0	0	AT3G25920.1	AT3G25920.1	AT3G25920.1	MULTI-MSMS	KSI180424_2_Col-0_1521_1ul	Col-0_Af1521	644.8043212890625	2	644.804	1287.59	-0.04277	-2.7578e-05	0.016207	1.045E-05	-0.026564	-1.7128e-05	644.8042992491083	42.499	0.18888	42.499	42.338	42.527	0					16	9	2	0	0	0	5.1838E-15	1	11161	11161
AAAAEAATSEPAASA	15	Unmodified	_AAAAEAATSEPAASA_					0	0	0	0	AT3G25920.1	AT3G25920.1	AT3G25920.1	MULTI-MSMS	KSI180424_2_HopU1_1521_1ul	HopU1_Af1521	644.8041381835938	2	644.804	1287.59	-0.039258	-2.5314e-05	0.23303	0.00015026	0.19377	0.00012495	644.804	42.042	0.22714	42.042	41.9	42.127	0					20	11	2	0	0	0	5.3247E-07	1	11105	11105
AAAAEAATSEPAASA	15	Unmodified	_AAAAEAATSEPAASA_					0	0	0	0	AT3G25920.1	AT3G25920.1	AT3G25920.1	MULTI-MSMS	KSI180424_3_Col-0_G42E_1ul	Col-0_G42E	644.804	2	644.804	1287.59	-0.057658	-3.7178e-05	0.15245	9.8304E-05	0.094797	6.1125E-05	644.8044590333657	42.191	0.36529	42.191	42.044	42.409	0					31	19	2	0	0	0	1.4734E-11	1	11387	11387
AAAAEAATSEPAASA	15	Unmodified	_AAAAEAATSEPAASA_					0	0	0	0	AT3G25920.1	AT3G25920.1	AT3G25920.1	MULTI-MSMS	KSI140824_3_Col-0_G42E_6ul	Col-0_G42E	644.8043212890625	2	644.804	1287.59	0.064305	4.1464E-05	0.014304	9.2233E-06	0.078609	5.0687E-05	644.8043918595004	40.131	0.45591	40.131	39.973	40.429	0					49	24	3	0	0	0	4.6670999999999997E-23	1	10710	10710
AAAAEAATSEPAASA	15	Unmodified	_AAAAEAATSEPAASA_					0	0	0	0	AT3G25920.1	AT3G25920.1	AT3G25920.1	MULTI-MSMS	KSI140824_4_Col-0_1521_3ul	Col-0_Af1521	644.804	2	644.804	1287.59	0.30231	0.00019493	-0.084589	-5.4543e-05	0.21772	0.00014039	644.8042719689156	40.203	0.48322	40.203	40.062	40.545	0					49	25	3	0	0	0	1.0229E-10	1	9450	9450
AAAEAEQLLTK	11	Unmodified	_AAAEAEQLLTK_					0	0	0	0	AT5G41210.1;AT5G41220.3;AT5G41220.2;AT5G41220.1	AT5G41210.1	AT5G41210.1	MULTI-MSMS	KSI140824_6_HopU1_G42E_1ul	HopU1_G42E	572.8140258789062	2	572.814	1143.61	-0.038086	-2.1816e-05	-0.057639	-3.3016e-05	-0.095725	-5.4833e-05	572.8139906455873	60.204	0.19688	60.204	60.108	60.305	0					38	18	3	0	0	0	0.022479	1	14197	14197
AAAEAEQLLTK	11	Unmodified	_AAAEAEQLLTK_					0	0	0	0	AT5G41210.1;AT5G41220.3;AT5G41220.2;AT5G41220.1	AT5G41210.1	AT5G41210.1	MSMS	KSI140824_6_HopU1_G42E_5ul	HopU1_G42E	572.8139038085938	2	572.814	1143.61	NaN	NaN	NaN	NaN	NaN	NaN	NaN	56.437	1	56.437	55.937	56.937	0								0	0	0	0.0071824	1	16794	16794
AAAEAEQLLTK	11	Unmodified	_AAAEAEQLLTK_					0	0	0	0	AT5G41210.1;AT5G41220.3;AT5G41220.2;AT5G41220.1	AT5G41210.1	AT5G41210.1	MULTI-MSMS	KSI140824_3_Col-0_G42E_1ul	Col-0_G42E	572.8141479492188	2	572.814	1143.61	-0.1756	-0.00010059	-0.58859	-0.00033715	-0.76419	-0.00043774	572.813	60.683	0.28587	60.683	60.592	60.878	0					32	20	2	0	0	0	0.038051	1	14506	14506
AAAEAEQLLTK	11	Unmodified	_AAAEAEQLLTK_					0	0	0	0	AT5G41210.1;AT5G41220.3;AT5G41220.2;AT5G41220.1	AT5G41210.1	AT5G41210.1	MULTI-MSMS	KSI140824_3_Col-0_G42E_6ul	Col-0_G42E	572.814	2	572.814	1143.61	-0.10228	-5.859e-05	-0.16472	-9.4352e-05	-0.267	-0.00015294	572.8140008491707	55.974	0.20809	55.974	55.91	56.118	0					15	10	3	0	0	0	0.0013499	1	16568	16568
AAAEAEQLLTK	11	Unmodified	_AAAEAEQLLTK_					0	0	0	0	AT5G41210.1;AT5G41220.3;AT5G41220.2;AT5G41220.1	AT5G41210.1	AT5G41210.1	MULTI-MSMS	KSI140824_4_Col-0_1521_1ul	Col-0_Af1521	572.8140869140625	2	572.814	1143.61	-0.051999	-2.9786e-05	-0.47193	-0.00027033	-0.52393	-0.00030011	572.8133586698045	60.655	0.32722	60.655	60.525	60.853	0					33	18	3	0	0	0	0.011465	1	14887	14887
AAAEAEQLLTK	11	Unmodified	_AAAEAEQLLTK_					0	0	0	0	AT5G41210.1;AT5G41220.3;AT5G41220.2;AT5G41220.1	AT5G41210.1	AT5G41210.1	MSMS	KSI140824_4_Col-0_1521_3ul	Col-0_Af1521	572.8138427734375	2	572.814	1143.61	NaN	NaN	NaN	NaN	NaN	NaN	NaN	56.269	1	56.269	55.769	56.769	0								0	0	0	0.019269	1	15383	15383
AAAEELLEK	9	Unmodified	_AAAEELLEK_					0	0	0	0	AT5G30510.1	AT5G30510.1	AT5G30510.1	MULTI-MSMS	KSI140824_6_HopU1_G42E_1ul	HopU1_G42E	487.2638244628906	2	487.264	972.513	0.10995	5.3573E-05	0.55929	0.00027252	0.66924	0.0003261	487.2639396697189	56.491	0.49342	56.491	56.337	56.83	0					36	27	2	0	0	0	0.025125	1	12909	12909
AAAEELLEK	9	Unmodified	_AAAEELLEK_					0	0	0	0	AT5G30510.1	AT5G30510.1	AT5G30510.1	MULTI-MSMS	KSI140824_6_HopU1_G42E_5ul	HopU1_G42E	487.2635498046875	2	487.264	972.513	-0.17981	-8.7614e-05	0.10981	5.3505E-05	-0.07	-3.4108e-05	487.2636900823947	52.453	0.18816	52.453	52.374	52.562	0					16	9	2	0	0	0	0.0088545	1	15324	15324
AAAEELLEK	9	Unmodified	_AAAEELLEK_					0	0	0	0	AT5G30510.1	AT5G30510.1	AT5G30510.1	MULTI-MSMS	KSI180424_2_Col-0_1521_1ul	Col-0_Af1521	487.2639465332031	2	487.264	972.513	0.12822	6.2477E-05	0.23926	0.00011658	0.36748	0.00017906	487.26375365590457	47.323	0.22508	47.323	47.175	47.4	0					18	11	2	0	0	0	0.040051	1	12922	12922
AAAEELLEK	9	Unmodified	_AAAEELLEK_					0	0	0	0	AT5G30510.1	AT5G30510.1	AT5G30510.1	MULTI-MSMS	KSI140824_3_Col-0_G42E_6ul	Col-0_G42E	487.2637023925781	2	487.264	972.513	-0.075679	-3.6876e-05	0.053573	2.6104E-05	-0.022106	-1.0772e-05	487.26364981618656	52.005	0.20616	52.005	51.91	52.116	0					21	10	3	0	0	0	0.0092295	1	15102	15102
AAAEELLEK	9	Unmodified	_AAAEELLEK_					0	0	0	0	AT5G30510.1	AT5G30510.1	AT5G30510.1	MULTI-MSMS	KSI140824_4_Col-0_1521_1ul	Col-0_Af1521	487.2635498046875	2	487.264	972.513	0.12388	6.0364E-05	0.19856	9.6752E-05	0.32245	0.00015712	487.2636922420345	56.859	0.29626	56.859	56.793	57.089	0					28	15	3	0	0	0	0.025056	1	13529	13529
AAAEELLEK	9	Unmodified	_AAAEELLEK_					0	0	0	0	AT5G30510.1	AT5G30510.1	AT5G30510.1	MULTI-MSMS	KSI140824_4_Col-0_1521_3ul	Col-0_Af1521	487.2635498046875	2	487.264	972.513	-0.04166	-2.03e-05	-0.025347	-1.2351e-05	-0.067007	-3.265e-05	487.264	52.302	0.27747	52.302	52.121	52.398	0					26	14	2	0	0	0	0.0053775	1	13920	13920
AAAEELLEKEIPLKFVEVDEEQTK	24	Unmodified	_AAAEELLEKEIPLKFVEVDEEQTK_					0	0	0	2	AT5G30510.1	AT5G30510.1	AT5G30510.1	MULTI-MSMS	KSI180424_2_Col-0_1521_1ul	Col-0_Af1521	690.6157836914062	4	690.365	2757.43	0.16056	0.00011085	-0.022182	-1.5314e-05	0.13838	9.5532E-05	690.6160654846366	83.445	0.17097	83.445	83.339	83.51	0					23	8	4	0	0	0	7.7576E-07	1	26201	26201
AAAEVLALQK	10	Unmodified	_AAAEVLALQK_					0	0	0	0	AT4G24620.2;AT4G24620.1	AT4G24620.2	AT4G24620.2	MULTI-MSMS	KSI140824_5_HopU1_1521_2ul	HopU1_Af1521	507.3028564453125	2	507.303	1012.59	-0.42639	-0.00021631	0.32326	0.00016399	-0.10313	-5.2317e-05	507.3032351538291	59.151	0.27985	59.151	58.989	59.269	0					19	14	2	0	0	0	0.022284	1	16002	16002
AAAEVLALQK	10	Unmodified	_AAAEVLALQK_					0	0	0	0	AT4G24620.2;AT4G24620.1	AT4G24620.2	AT4G24620.2	MULTI-MSMS	KSI140824_6_HopU1_G42E_5ul	HopU1_G42E	507.30303955078125	2	507.303	1012.59	0.09237	4.686E-05	-0.023157	-1.1748e-05	0.069213	3.5112E-05	507.3030219662777	59.025	0.22534	59.025	58.88	59.105	0					21	11	2	0	0	0	0.0047503	1	17758	17758
AAAEVLALQK	10	Unmodified	_AAAEVLALQK_					0	0	0	0	AT4G24620.2;AT4G24620.1	AT4G24620.2	AT4G24620.2	MULTI-MSMS	KSI140824_3_Col-0_G42E_6ul	Col-0_G42E	507.3028564453125	2	507.303	1012.59	-0.14165	-7.1861e-05	0.20042	0.00010167	0.05877	2.9814E-05	507.3030781589769	58.63	0.26348	58.63	58.564	58.828	0					18	13	2	0	0	0	0.0086858	1	17552	17552
AAAEVLALQK	10	Unmodified	_AAAEVLALQK_					0	0	0	0	AT4G24620.2;AT4G24620.1	AT4G24620.2	AT4G24620.2	MSMS	KSI140824_4_Col-0_1521_3ul	Col-0_Af1521	507.30291748046875	2	507.303	1012.59	NaN	NaN	NaN	NaN	NaN	NaN	NaN	58.851	1	58.851	58.351	59.351	0								0	0	0	0.023164	1	16335	16335
AAALNIVPTSTGAAK	15	Unmodified	_AAALNIVPTSTGAAK_					0	0	0	0	AT1G12900.4;AT1G12900.3;AT1G12900.1;AT1G12900.5;AT1G12900.2;AT1G42970.1;AT3G26650.1	AT1G12900.4;AT1G42970.1;AT3G26650.1	AT1G42970.1	MULTI-MSMS	KSI140824_5_HopU1_1521_2ul	HopU1_Af1521	692.8931884765625	2	692.893	1383.77	-0.36385	-0.00025211	0.0164	1.1364E-05	-0.34745	-0.00024074	692.8934049460153	65.6	0.81573	65.6	65.46	66.276	0					140	43	5	0	0	0	3.0938E-05	2	18304	18304;18497
AAALNIVPTSTGAAK	15	Unmodified	_AAALNIVPTSTGAAK_					0	0	0	0	AT1G12900.4;AT1G12900.3;AT1G12900.1;AT1G12900.5;AT1G12900.2;AT1G42970.1;AT3G26650.1	AT1G12900.4;AT1G42970.1;AT3G26650.1	AT1G42970.1	MULTI-MSMS	KSI140824_5_HopU1_1521_2ul	HopU1_Af1521	462.2646789550781	3	462.265	1383.77	-0.22387	-0.00010349	0.36868	0.00017043	0.14481	6.6938E-05	462.26479250685964	65.62	0.22659	65.62	65.515	65.742	0					18	11	2	0	0	0	0.0042934	1	18323	18323
AAALNIVPTSTGAAK	15	Unmodified	_AAALNIVPTSTGAAK_					0	0	0	0	AT1G12900.4;AT1G12900.3;AT1G12900.1;AT1G12900.5;AT1G12900.2;AT1G42970.1;AT3G26650.1	AT1G12900.4;AT1G42970.1;AT3G26650.1	AT1G42970.1	MSMS	KSI140824_5_HopU1_1521_2ul	HopU1_Af1521	692.893	2	692.893	1383.77	NaN	NaN	NaN	NaN	NaN	NaN	NaN	65.013	1	65.013	64.513	65.513	0								0	0	0	0.010138	1	18120	18120
AAALNIVPTSTGAAK	15	Unmodified	_AAALNIVPTSTGAAK_					0	0	0	0	AT1G12900.4;AT1G12900.3;AT1G12900.1;AT1G12900.5;AT1G12900.2;AT1G42970.1;AT3G26650.1	AT1G12900.4;AT1G42970.1;AT3G26650.1	AT1G42970.1	MULTI-MSMS	KSI140824_6_HopU1_G42E_1ul	HopU1_G42E	692.8932495117188	2	692.893	1383.77	-0.090969	-6.3032e-05	-0.010385	-7.1954e-06	-0.10135	-7.0228e-05	692.8934371081997	64.89	0.74833	64.89	64.52	65.269	0					303	66	6	0	0	0	0.0017667	2	15798	15651;15798
AAALNIVPTSTGAAK	15	Unmodified	_AAALNIVPTSTGAAK_					0	0	0	0	AT1G12900.4;AT1G12900.3;AT1G12900.1;AT1G12900.5;AT1G12900.2;AT1G42970.1;AT3G26650.1	AT1G12900.4;AT1G42970.1;AT3G26650.1	AT1G42970.1	MULTI-MSMS	KSI140824_6_HopU1_G42E_5ul	HopU1_G42E	692.8927612304688	2	692.893	1383.77	-0.34351	-0.00023802	0.16271	0.00011274	-0.1808	-0.00012528	692.893	64.951	0.16977	64.951	64.848	65.017	0					15	8	2	0	0	0	0.00042618	1	19905	19905
AAALNIVPTSTGAAK	15	Unmodified	_AAALNIVPTSTGAAK_					0	0	0	0	AT1G12900.4;AT1G12900.3;AT1G12900.1;AT1G12900.5;AT1G12900.2;AT1G42970.1;AT3G26650.1	AT1G12900.4;AT1G42970.1;AT3G26650.1	AT1G42970.1	MULTI-MSMS	KSI140824_6_HopU1_G42E_5ul	HopU1_G42E	462.2649230957031	3	462.265	1383.77	-0.034072	-1.575e-05	0.16219	7.4976E-05	0.12812	5.9226E-05	462.59899933954574	65.449	0.23717	65.449	65.359	65.596	0					29	12	3	0	0	0	0.0048268	1	20091	20091
AAALNIVPTSTGAAK	15	Unmodified	_AAALNIVPTSTGAAK_					0	0	0	0	AT1G12900.4;AT1G12900.3;AT1G12900.1;AT1G12900.5;AT1G12900.2;AT1G42970.1;AT3G26650.1	AT1G12900.4;AT1G42970.1;AT3G26650.1	AT1G42970.1	MULTI-MSMS	KSI140824_6_HopU1_G42E_5ul	HopU1_G42E	692.8931274414062	2	692.893	1383.77	-0.33244	-0.00023035	-0.015029	-1.0413e-05	-0.34747	-0.00024076	692.8933529700163	65.471	0.86831	65.471	65.316	66.185	0					156	47	5	0	0	0	7.1339E-07	2	20096	20096;20290
AAALNIVPTSTGAAK	15	Unmodified	_AAALNIVPTSTGAAK_					0	0	0	0	AT1G12900.4;AT1G12900.3;AT1G12900.1;AT1G12900.5;AT1G12900.2;AT1G42970.1;AT3G26650.1	AT1G12900.4;AT1G42970.1;AT3G26650.1	AT1G42970.1	MULTI-MSMS	KSI180424_1_HopU1_G42E_1ul	HopU1_G42E	692.8933715820312	2	692.893	1383.77	-0.014897	-1.0322e-05	-0.079892	-5.5357e-05	-0.094789	-6.5679e-05	692.893	57.478	0.81357	57.478	57.285	58.098	0					132	43	5	0	0	0	0.00013271	2	16864	16864;17054
AAALNIVPTSTGAAK	15	Unmodified	_AAALNIVPTSTGAAK_					0	0	0	0	AT1G12900.4;AT1G12900.3;AT1G12900.1;AT1G12900.5;AT1G12900.2;AT1G42970.1;AT3G26650.1	AT1G12900.4;AT1G42970.1;AT3G26650.1	AT1G42970.1	MULTI-MSMS	KSI180424_1_HopU1_G42E_1ul	HopU1_G42E	462.5988464355469	3	462.265	1383.77	0.070241	3.247E-05	0.040624	1.8779E-05	0.11087	5.1249E-05	462.2646272620283	57.478	0.3515	57.478	57.354	57.705	0					40	18	3	0	0	0	0.020851	1	16896	16896
AAALNIVPTSTGAAK	15	Unmodified	_AAALNIVPTSTGAAK_					0	0	0	0	AT1G12900.4;AT1G12900.3;AT1G12900.1;AT1G12900.5;AT1G12900.2;AT1G42970.1;AT3G26650.1	AT1G12900.4;AT1G42970.1;AT3G26650.1	AT1G42970.1	MULTI-MSMS	KSI180424_2_Col-0_1521_1ul	Col-0_Af1521	462.2647705078125	3	462.265	1383.77	0.11517	5.324E-05	0.069967	3.2344E-05	0.18514	8.5584E-05	462.26463462845305	58.624	0.43406	58.624	58.521	58.955	0					50	22	3	0	0	0	0.0012467	1	17055	17055
AAALNIVPTSTGAAK	15	Unmodified	_AAALNIVPTSTGAAK_					0	0	0	0	AT1G12900.4;AT1G12900.3;AT1G12900.1;AT1G12900.5;AT1G12900.2;AT1G42970.1;AT3G26650.1	AT1G12900.4;AT1G42970.1;AT3G26650.1	AT1G42970.1	MULTI-MSMS	KSI180424_2_Col-0_1521_1ul	Col-0_Af1521	692.8931884765625	2	692.893	1383.77	-0.029754	-2.0616e-05	-0.12106	-8.3882e-05	-0.15081	-0.0001045	692.893	58.625	1.0123	58.625	58.407	59.42	0					171	53	5	0	0	0	8.2519E-07	1	17136	17136
AAALNIVPTSTGAAK	15	Unmodified	_AAALNIVPTSTGAAK_					0	0	0	0	AT1G12900.4;AT1G12900.3;AT1G12900.1;AT1G12900.5;AT1G12900.2;AT1G42970.1;AT3G26650.1	AT1G12900.4;AT1G42970.1;AT3G26650.1	AT1G42970.1	MSMS	KSI180424_2_Col-0_1521_1ul	Col-0_Af1521	692.894	2	692.893	1383.77	NaN	NaN	NaN	NaN	NaN	NaN	NaN	58.264	1	58.264	57.764	58.764	0								0	0	0	0.0054016	1	16940	16940
AAALNIVPTSTGAAK	15	Unmodified	_AAALNIVPTSTGAAK_					0	0	0	0	AT1G12900.4;AT1G12900.3;AT1G12900.1;AT1G12900.5;AT1G12900.2;AT1G42970.1;AT3G26650.1	AT1G12900.4;AT1G42970.1;AT3G26650.1	AT1G42970.1	MULTI-MSMS	KSI180424_2_HopU1_1521_1ul	HopU1_Af1521	692.8934326171875	2	692.893	1383.77	0.027106	1.8781E-05	-0.14067	-9.7467e-05	-0.11356	-7.8686e-05	692.893	58.437	0.838	58.437	58.248	59.086	0					129	44	4	0	0	0	0.00025793	1	17060	17060
AAALNIVPTSTGAAK	15	Unmodified	_AAALNIVPTSTGAAK_					0	0	0	0	AT1G12900.4;AT1G12900.3;AT1G12900.1;AT1G12900.5;AT1G12900.2;AT1G42970.1;AT3G26650.1	AT1G12900.4;AT1G42970.1;AT3G26650.1	AT1G42970.1	MULTI-MSMS	KSI180424_2_HopU1_1521_1ul	HopU1_Af1521	462.59881591796875	3	462.265	1383.77	0.060185	2.7822E-05	-0.0031588	-1.4602e-06	0.057027	2.6361E-05	462.2646919787355	58.437	0.33413	58.437	58.323	58.657	0					38	17	3	0	0	0	0.00054717	2	17080	17080;17094
AAALNIVPTSTGAAK	15	Unmodified	_AAALNIVPTSTGAAK_					0	0	0	0	AT1G12900.4;AT1G12900.3;AT1G12900.1;AT1G12900.5;AT1G12900.2;AT1G42970.1;AT3G26650.1	AT1G12900.4;AT1G42970.1;AT3G26650.1	AT1G42970.1	MULTI-MSMS	KSI180424_3_Col-0_G42E_1ul	Col-0_G42E	462.2647399902344	3	462.265	1383.77	0.11253	5.202E-05	0.040723	1.8825E-05	0.15326	7.0845E-05	462.26468652833523	58.773	0.42821	58.773	58.599	59.027	0					53	23	3	0	0	0	0.013681	1	17336	17336
AAALNIVPTSTGAAK	15	Unmodified	_AAALNIVPTSTGAAK_					0	0	0	0	AT1G12900.4;AT1G12900.3;AT1G12900.1;AT1G12900.5;AT1G12900.2;AT1G42970.1;AT3G26650.1	AT1G12900.4;AT1G42970.1;AT3G26650.1	AT1G42970.1	MULTI-MSMS	KSI180424_3_Col-0_G42E_1ul	Col-0_G42E	692.8931884765625	2	692.893	1383.77	0.023083	1.5994E-05	-0.11808	-8.1818e-05	-0.094998	-6.5824e-05	692.8933414033711	58.769	0.75724	58.769	58.544	59.301	0					156	42	5	0	0	0	0.00045563	1	17430	17430
AAALNIVPTSTGAAK	15	Unmodified	_AAALNIVPTSTGAAK_					0	0	0	0	AT1G12900.4;AT1G12900.3;AT1G12900.1;AT1G12900.5;AT1G12900.2;AT1G42970.1;AT3G26650.1	AT1G12900.4;AT1G42970.1;AT3G26650.1	AT1G42970.1	MULTI-MSMS	KSI140824_3_Col-0_G42E_1ul	Col-0_G42E	692.8933715820312	2	692.893	1383.77	-0.063911	-4.4283e-05	-0.047454	-3.2881e-05	-0.11136	-7.7164e-05	692.8933792936508	65.369	0.75954	65.369	65.025	65.784	0					263	58	6	0	0	0	0.00049438	2	16127	15968;16127
AAALNIVPTSTGAAK	15	Unmodified	_AAALNIVPTSTGAAK_					0	0	0	0	AT1G12900.4;AT1G12900.3;AT1G12900.1;AT1G12900.5;AT1G12900.2;AT1G42970.1;AT3G26650.1	AT1G12900.4;AT1G42970.1;AT3G26650.1	AT1G42970.1	MULTI-MSMS	KSI140824_3_Col-0_G42E_6ul	Col-0_G42E	693.3939208984375	2	692.893	1383.77	-0.34737	-0.00024069	0.0066459	4.6049E-06	-0.34072	-0.00023609	692.8934492971919	64.543	0.13072	64.543	64.466	64.597	0					11	6	2	0	0	0	7.9966E-05	2	19690	19690;19696
AAALNIVPTSTGAAK	15	Unmodified	_AAALNIVPTSTGAAK_					0	0	0	0	AT1G12900.4;AT1G12900.3;AT1G12900.1;AT1G12900.5;AT1G12900.2;AT1G42970.1;AT3G26650.1	AT1G12900.4;AT1G42970.1;AT3G26650.1	AT1G42970.1	MULTI-MSMS	KSI140824_3_Col-0_G42E_6ul	Col-0_G42E	462.2645263671875	3	462.265	1383.77	-0.17129	-7.9181e-05	0.27107	0.0001253	0.099776	4.6123E-05	462.26478160730005	65.061	0.23859	65.061	64.966	65.205	0					30	12	3	0	0	0	0.00063485	1	19886	19886
AAALNIVPTSTGAAK	15	Unmodified	_AAALNIVPTSTGAAK_					0	0	0	0	AT1G12900.4;AT1G12900.3;AT1G12900.1;AT1G12900.5;AT1G12900.2;AT1G42970.1;AT3G26650.1	AT1G12900.4;AT1G42970.1;AT3G26650.1	AT1G42970.1	MULTI-MSMS	KSI140824_3_Col-0_G42E_6ul	Col-0_G42E	692.8931274414062	2	692.893	1383.77	-0.27432	-0.00019008	-0.13725	-9.51e-05	-0.41157	-0.00028518	692.8933196932732	65.083	0.8253	65.083	64.918	65.743	0					150	44	6	0	0	0	3.0938E-05	2	19890	19890;20086
AAALNIVPTSTGAAK	15	Unmodified	_AAALNIVPTSTGAAK_					0	0	0	0	AT1G12900.4;AT1G12900.3;AT1G12900.1;AT1G12900.5;AT1G12900.2;AT1G42970.1;AT3G26650.1	AT1G12900.4;AT1G42970.1;AT3G26650.1	AT1G42970.1	MULTI-MSMS	KSI140824_4_Col-0_1521_1ul	Col-0_Af1521	692.8932495117188	2	692.893	1383.77	-0.15497	-0.00010738	0.0056298	3.9009E-06	-0.14934	-0.00010348	692.8934391142509	65.319	0.80354	65.319	64.929	65.733	0					196	46	6	0	0	0	0.00032156	2	16589	16411;16589
AAALNIVPTSTGAAK	15	Unmodified	_AAALNIVPTSTGAAK_					0	0	0	0	AT1G12900.4;AT1G12900.3;AT1G12900.1;AT1G12900.5;AT1G12900.2;AT1G42970.1;AT3G26650.1	AT1G12900.4;AT1G42970.1;AT3G26650.1	AT1G42970.1	MULTI-MSMS	KSI140824_4_Col-0_1521_3ul	Col-0_Af1521	692.893	2	692.893	1383.77	-0.63872	-0.00044257	0.31991	0.00022166	-0.31882	-0.00022091	692.8936437033019	64.778	0.16383	64.778	64.698	64.862	0					18	8	3	0	0	0	0.00025793	1	18493	18493
AAALNIVPTSTGAAK	15	Unmodified	_AAALNIVPTSTGAAK_					0	0	0	0	AT1G12900.4;AT1G12900.3;AT1G12900.1;AT1G12900.5;AT1G12900.2;AT1G42970.1;AT3G26650.1	AT1G12900.4;AT1G42970.1;AT3G26650.1	AT1G42970.1	MULTI-MSMS	KSI140824_4_Col-0_1521_3ul	Col-0_Af1521	462.26470947265625	3	462.265	1383.77	-0.20917	-9.669e-05	0.13625	6.2982E-05	-0.072919	-3.3708e-05	462.2647520457392	65.327	0.22337	65.327	65.236	65.459	0					25	11	3	0	0	0	0.00057699	2	18689	18684;18689
AAALNIVPTSTGAAK	15	Unmodified	_AAALNIVPTSTGAAK_					0	0	0	0	AT1G12900.4;AT1G12900.3;AT1G12900.1;AT1G12900.5;AT1G12900.2;AT1G42970.1;AT3G26650.1	AT1G12900.4;AT1G42970.1;AT3G26650.1	AT1G42970.1	MULTI-MSMS	KSI140824_4_Col-0_1521_3ul	Col-0_Af1521	692.8932495117188	2	692.893	1383.77	-0.4198	-0.00029087	0.079965	5.5407E-05	-0.33983	-0.00023547	692.8934508861275	65.337	0.90453	65.337	65.146	66.051	0					156	49	5	0	0	0	2.378E-07	2	18687	18687;18875
AAALNIVPTSTGAAK	15	Unmodified	_AAALNIVPTSTGAAK_					0	0	0	0	AT1G12900.4;AT1G12900.3;AT1G12900.1;AT1G12900.5;AT1G12900.2;AT1G42970.1;AT3G26650.1	AT1G12900.4;AT1G42970.1;AT3G26650.1	AT1G42970.1	MULTI-MSMS	KSI140824_5_HopU1_1521_1ul	HopU1_Af1521	692.8933715820312	2	692.893	1383.77	-0.089959	-6.2332e-05	0.03058	2.1189E-05	-0.059379	-4.1143e-05	692.8934206019815	65.179	0.72037	65.179	64.842	65.562	0					248	56	6	0	0	0	0.00084912	2	16032	15877;16032
AAAPPPTDPFTLTVEEK	17	Unmodified	_AAAPPPTDPFTLTVEEK_					0	0	0	0	AT5G05010.2;AT5G05010.1	AT5G05010.2	AT5G05010.2	MULTI-MSMS	KSI140824_4_Col-0_1521_3ul	Col-0_Af1521	892.9610595703125	2	892.459	1782.9	-0.17107	-0.00015267	0.545	0.00048639	0.37393	0.00033372	892.9611241971527	81.539	0.27554	81.539	81.383	81.659	0					49	15	5	0	0	0	0.026904	1	24553	24553
AAAVGANNQAAQSILK	16	Unmodified	_AAAVGANNQAAQSILK_					0	0	0	0	AT3G22110.1	AT3G22110.1	AT3G22110.1	MULTI-MSMS	KSI140824_5_HopU1_1521_2ul	HopU1_Af1521	763.9177856445312	2	763.918	1525.82	0.014027	1.0716E-05	-0.21917	-0.00016743	-0.20514	-0.00015671	763.9177521454434	58.299	0.15224	58.299	58.22	58.372	0					13	7	3	0	0	0	1.067E-07	1	15714	15714
AAAVGANNQAAQSILK	16	Unmodified	_AAAVGANNQAAQSILK_					0	0	0	0	AT3G22110.1	AT3G22110.1	AT3G22110.1	MULTI-MSMS	KSI140824_6_HopU1_G42E_1ul	HopU1_G42E	763.918	2	763.918	1525.82	-0.13437	-0.00010265	-0.084617	-6.4641e-05	-0.21899	-0.00016729	763.9177257989955	59.936	0.25453	59.936	59.81	60.065	0					48	18	4	0	0	0	0.013249	1	14102	14102
AAAVGANNQAAQSILK	16	Unmodified	_AAAVGANNQAAQSILK_					0	0	0	0	AT3G22110.1	AT3G22110.1	AT3G22110.1	MULTI-MSMS	KSI140824_6_HopU1_G42E_5ul	HopU1_G42E	763.9176635742188	2	763.918	1525.82	0.11062	8.4507E-05	-0.062326	-4.7612e-05	0.048298	3.6895E-05	763.9177636935462	58.231	0.20757	58.231	58.16	58.367	0					21	10	3	0	0	0	6.7428E-38	1	17464	17464
AAAVGANNQAAQSILK	16	Unmodified	_AAAVGANNQAAQSILK_					0	0	0	0	AT3G22110.1	AT3G22110.1	AT3G22110.1	MULTI-MSMS	KSI140824_3_Col-0_G42E_1ul	Col-0_G42E	763.9179077148438	2	763.918	1525.82	-0.39067	-0.00029844	0.23626	0.00018049	-0.15441	-0.00011795	763.9180350529605	60.407	0.24786	60.407	60.299	60.547	0					50	19	3	0	0	0	0.0013724	1	14398	14398
AAAVGANNQAAQSILK	16	Unmodified	_AAAVGANNQAAQSILK_					0	0	0	0	AT3G22110.1	AT3G22110.1	AT3G22110.1	MULTI-MSMS	KSI140824_3_Col-0_G42E_6ul	Col-0_G42E	763.918	2	763.918	1525.82	-0.21516	-0.00016436	0.11258	8.6002E-05	-0.10257	-7.8359e-05	763.9179951573071	57.874	0.17058	57.874	57.808	57.978	0					21	8	3	0	0	0	3.7909000000000004E-24	1	17265	17265
AAAVGANNQAAQSILK	16	Unmodified	_AAAVGANNQAAQSILK_					0	0	0	0	AT3G22110.1	AT3G22110.1	AT3G22110.1	MULTI-MSMS	KSI140824_4_Col-0_1521_1ul	Col-0_Af1521	763.9179077148438	2	763.918	1525.82	-0.19361	-0.0001479	0.13864	0.00010591	-0.054974	-4.1996e-05	763.9180412804111	60.324	0.19132	60.324	60.213	60.404	0					28	10	4	0	0	0	0.00014819	1	14763	14763
AAAVGANNQAAQSILK	16	Unmodified	_AAAVGANNQAAQSILK_					0	0	0	0	AT3G22110.1	AT3G22110.1	AT3G22110.1	MULTI-MSMS	KSI140824_4_Col-0_1521_3ul	Col-0_Af1521	763.9176635742188	2	763.918	1525.82	-0.063217	-4.8292e-05	-0.013491	-1.0306e-05	-0.076708	-5.8599e-05	763.9178093303723	58.047	0.16981	58.047	57.951	58.121	0					19	8	3	0	0	0	6.8591E-18	2	16037	16033;16037
AAAVGANNQAAQSILK	16	Unmodified	_AAAVGANNQAAQSILK_					0	0	0	0	AT3G22110.1	AT3G22110.1	AT3G22110.1	MULTI-MSMS	KSI140824_5_HopU1_1521_1ul	HopU1_Af1521	763.9177856445312	2	763.918	1525.82	-0.21814	-0.00016664	-0.015258	-1.1656e-05	-0.2334	-0.0001783	763.918	60.244	0.29199	60.244	60.13	60.422	0					52	21	4	0	0	0	0.00099495	1	14321	14321
AADLTYWESAAR	12	Unmodified	_AADLTYWESAAR_					0	0	0	0	AT3G29360.2;AT3G29360.1;AT5G39320.1;AT5G15490.1;AT1G26570.1	AT3G29360.2	AT3G29360.2	MULTI-MSMS	KSI140824_5_HopU1_1521_2ul	HopU1_Af1521	677.826	2	677.325	1352.64	-0.16388	-0.000111	0.1697	0.00011494	0.005826	3.9461E-06	677.3254835102463	71.556	0.2479	71.556	71.471	71.719	0					26	12	3	0	0	0	0.0042642	1	20475	20475
AADLTYWESAAR	12	Unmodified	_AADLTYWESAAR_					0	0	0	0	AT3G29360.2;AT3G29360.1;AT5G39320.1;AT5G15490.1;AT1G26570.1	AT3G29360.2	AT3G29360.2	MULTI-MSMS	KSI140824_6_HopU1_G42E_1ul	HopU1_G42E	677.3253784179688	2	677.325	1352.64	0.0073382	4.9704E-06	-0.28474	-0.00019286	-0.2774	-0.00018789	677.3249945815902	77.059	0.25497	77.059	76.926	77.181	0					95	33	4	0	0	0	0.042576	1	19400	19400
AADLTYWESAAR	12	Unmodified	_AADLTYWESAAR_					0	0	0	0	AT3G29360.2;AT3G29360.1;AT5G39320.1;AT5G15490.1;AT1G26570.1	AT3G29360.2	AT3G29360.2	MULTI-MSMS	KSI140824_6_HopU1_G42E_5ul	HopU1_G42E	677.3253784179688	2	677.325	1352.64	0.085145	5.7671E-05	0.06532	4.4243E-05	0.15047	0.00010191	677.3252849977022	71.545	0.24389	71.545	71.402	71.646	0					26	12	3	0	0	0	0.00065405	1	22310	22310
AADLTYWESAAR	12	Unmodified	_AADLTYWESAAR_					0	0	0	0	AT3G29360.2;AT3G29360.1;AT5G39320.1;AT5G15490.1;AT1G26570.1	AT3G29360.2	AT3G29360.2	MULTI-MSMS	KSI140824_3_Col-0_G42E_1ul	Col-0_G42E	677.325	2	677.325	1352.64	-0.09669	-6.5491e-05	-0.5498	-0.00037239	-0.64649	-0.00043788	677.3247950224167	77.674	0.28345	77.674	77.533	77.817	0					52	24	3	0	0	0	0.049663	1	19827	19827
AADLTYWESAAR	12	Unmodified	_AADLTYWESAAR_					0	0	0	0	AT3G29360.2;AT3G29360.1;AT5G39320.1;AT5G15490.1;AT1G26570.1	AT3G29360.2	AT3G29360.2	MULTI-MSMS	KSI140824_3_Col-0_G42E_6ul	Col-0_G42E	677.325	2	677.325	1352.64	-0.051624	-3.4966e-05	-0.072752	-4.9277e-05	-0.12438	-8.4243e-05	677.3253448809431	71.115	0.26518	71.115	71.026	71.291	0					30	13	3	0	0	0	0.00070349	1	22100	22100
AADLTYWESAAR	12	Unmodified	_AADLTYWESAAR_					0	0	0	0	AT3G29360.2;AT3G29360.1;AT5G39320.1;AT5G15490.1;AT1G26570.1	AT3G29360.2	AT3G29360.2	MULTI-MSMS	KSI140824_4_Col-0_1521_1ul	Col-0_Af1521	677.3248291015625	2	677.325	1352.64	-0.35856	-0.00024286	-0.26487	-0.0001794	-0.62343	-0.00042227	677.3251380513163	77.686	0.34181	77.686	77.537	77.878	0					68	28	4	0	0	0	0.0098543	1	20687	20687
AADLTYWESAAR	12	Unmodified	_AADLTYWESAAR_					0	0	0	0	AT3G29360.2;AT3G29360.1;AT5G39320.1;AT5G15490.1;AT1G26570.1	AT3G29360.2	AT3G29360.2	MULTI-MSMS	KSI140824_4_Col-0_1521_3ul	Col-0_Af1521	677.325	2	677.325	1352.64	-0.12047	-8.1601e-05	-0.1211	-8.2021e-05	-0.24157	-0.00016362	677.3251560421952	71.299	0.2649	71.299	71.202	71.467	0					30	13	3	0	0	0	0.00011236	1	20870	20870
AADNIAANLYAVK	13	Unmodified	_AADNIAANLYAVK_					0	0	0	0	AT5G23120.1;AT5G23120.2	AT5G23120.1	AT5G23120.1	MULTI-MSMS	KSI140824_5_HopU1_1521_2ul	HopU1_Af1521	667.3595581054688	2	667.359	1332.7	-0.020137	-1.3439e-05	-0.57963	-0.00038682	-0.59977	-0.00040026	667.3584352491282	70.644	0.42323	70.644	70.531	70.954	0					35	18	3	0	0	0	0.00042067	1	20161	20161
AADNIAANLYAVK	13	Unmodified	_AADNIAANLYAVK_					0	0	0	0	AT5G23120.1;AT5G23120.2	AT5G23120.1	AT5G23120.1	MULTI-MSMS	KSI140824_6_HopU1_G42E_5ul	HopU1_G42E	667.3593139648438	2	667.359	1332.7	0.35183	0.0002348	-0.11714	-7.8177e-05	0.23468	0.00015662	667.3590720037863	70.634	0.42557	70.634	70.478	70.904	0					62	22	4	0	0	0	6.5783E-06	1	21963	21963
AADNIAANLYAVK	13	Unmodified	_AADNIAANLYAVK_					0	0	0	0	AT5G23120.1;AT5G23120.2	AT5G23120.1	AT5G23120.1	MULTI-SECPEP	KSI180424_2_Col-0_1521_1ul	Col-0_Af1521	667.0662841796875	2	667.359	1332.7	0.25691	0.00017145	-0.77642	-0.00051815	-0.51951	-0.0003467	667.3586618030771	64.431	0.4538	64.431	64.242	64.696	0					57	24	3	0	0	0	0.020189	1	19237	19237
AADNIAANLYAVK	13	Unmodified	_AADNIAANLYAVK_					0	0	0	0	AT5G23120.1;AT5G23120.2	AT5G23120.1	AT5G23120.1	MULTI-MSMS	KSI140824_3_Col-0_G42E_6ul	Col-0_G42E	667.359	2	667.359	1332.7	0.2787	0.00018599	0.053547	3.5735E-05	0.33225	0.00022173	667.3591197563546	70.25	0.4586	70.25	70.128	70.586	0					57	24	4	0	0	0	0.00010851	1	21762	21762
AADNIAANLYAVK	13	Unmodified	_AADNIAANLYAVK_					0	0	0	0	AT5G23120.1;AT5G23120.2	AT5G23120.1	AT5G23120.1	MULTI-MSMS	KSI140824_4_Col-0_1521_3ul	Col-0_Af1521	667.3593139648438	2	667.359	1332.7	0.15029	0.0001003	0.065365	4.3622E-05	0.21565	0.00014392	667.3591567519405	70.422	0.34747	70.422	70.306	70.654	0					47	18	4	0	0	0	4.9537E-05	1	20543	20543
AADSTSSSPSVASGDR	16	Unmodified	_AADSTSSSPSVASGDR_					0	0	0	0	AT5G38660.1;AT5G38660.2	AT5G38660.1	AT5G38660.1	MULTI-MSMS	KSI140824_5_HopU1_1521_2ul	HopU1_Af1521	747.8370361328125	2	747.837	1493.66	-0.38645	-0.000289	-0.02559	-1.9137e-05	-0.41204	-0.00030814	748.3382126512471	31.124	0.19815	31.124	31.028	31.226	0					22	10	3	0	0	0	0.0015722	1	5822	5822
AADSTSSSPSVASGDR	16	Unmodified	_AADSTSSSPSVASGDR_					0	0	0	0	AT5G38660.1;AT5G38660.2	AT5G38660.1	AT5G38660.1	MULTI-MSMS	KSI140824_6_HopU1_G42E_5ul	HopU1_G42E	747.837	2	747.837	1493.66	-0.18161	-0.00013581	0.052694	3.9407E-05	-0.12891	-9.6406e-05	747.8370740152596	31.103	0.22261	31.103	31.002	31.224	0					20	11	2	0	0	0	0.00019501	1	7518	7518
AADSTSSSPSVASGDR	16	Unmodified	_AADSTSSSPSVASGDR_					0	0	0	0	AT5G38660.1;AT5G38660.2	AT5G38660.1	AT5G38660.1	MULTI-MSMS	KSI140824_3_Col-0_G42E_6ul	Col-0_G42E	747.8370361328125	2	747.837	1493.66	-0.25268	-0.00018897	0.22884	0.00017114	-0.02384	-1.7828e-05	748.3386351475926	30.665	0.23473	30.665	30.581	30.816	0					29	12	3	0	0	0	5.1594E-05	1	7245	7245
AADSTSSSPSVASGDR	16	Unmodified	_AADSTSSSPSVASGDR_					0	0	0	0	AT5G38660.1;AT5G38660.2	AT5G38660.1	AT5G38660.1	MULTI-MSMS	KSI140824_4_Col-0_1521_1ul	Col-0_Af1521	747.8372192382812	2	747.837	1493.66	-0.45879	-0.0003431	0.3771	0.00028201	-0.081691	-6.1092e-05	747.8373523827814	34.441	0.23822	34.441	34.367	34.606	0					30	14	3	0	0	0	0.00091699	1	5673	5673
AADSTSSSPSVASGDR	16	Unmodified	_AADSTSSSPSVASGDR_					0	0	0	0	AT5G38660.1;AT5G38660.2	AT5G38660.1	AT5G38660.1	MULTI-MSMS	KSI140824_4_Col-0_1521_3ul	Col-0_Af1521	747.8370971679688	2	747.837	1493.66	-0.15671	-0.00011719	0.14451	0.00010807	-0.012195	-9.1202e-06	747.8370912662414	30.798	0.28201	30.798	30.679	30.961	0					34	15	3	0	0	0	0.00038641	1	6038	6038
AADSTSSSPSVASGDR	16	Unmodified	_AADSTSSSPSVASGDR_					0	0	0	0	AT5G38660.1;AT5G38660.2	AT5G38660.1	AT5G38660.1	MULTI-MSMS	KSI140824_5_HopU1_1521_1ul	HopU1_Af1521	747.837	2	747.837	1493.66	-0.49042	-0.00036676	0.41384	0.00030949	-0.076578	-5.7268e-05	747.837	34.478	0.18653	34.478	34.392	34.579	0					36	16	3	0	0	0	0.0087443	1	5633	5633
AADVGADLVGK	11	Unmodified	_AADVGADLVGK_					0	0	0	0	AT1G15690.1;AT1G15690.2	AT1G15690.1	AT1G15690.1	MULTI-MSMS	KSI140824_5_HopU1_1521_2ul	HopU1_Af1521	508.2745056152344	2	508.275	1014.53	-0.14519	-7.3796e-05	-0.041778	-2.1235e-05	-0.18697	-9.5031e-05	508.2745172972667	52.573	0.19702	52.573	52.43	52.627	0					20	11	3	0	0	0	0.0030001	1	13605	13605
AADVGADLVGK	11	Unmodified	_AADVGADLVGK_					0	0	0	0	AT1G15690.1;AT1G15690.2	AT1G15690.1	AT1G15690.1	MULTI-MSMS	KSI140824_6_HopU1_G42E_5ul	HopU1_G42E	508.2739562988281	2	508.275	1014.53	-0.24291	-0.00012347	-0.23707	-0.0001205	-0.47998	-0.00024396	508.2744608861869	52.445	0.2446	52.445	52.336	52.581	0					26	12	3	0	0	0	0.0034763	1	15308	15308
AADVGADLVGK	11	Unmodified	_AADVGADLVGK_					0	0	0	0	AT1G15690.1;AT1G15690.2	AT1G15690.1	AT1G15690.1	MULTI-MSMS	KSI140824_3_Col-0_G42E_6ul	Col-0_G42E	508.2742004394531	2	508.275	1014.53	-0.44088	-0.00022409	0.10038	5.1019E-05	-0.3405	-0.00017307	508.2744344461364	52.077	0.24395	52.077	51.947	52.191	0					17	12	2	0	0	0	0.0075211	1	15119	15119
AADVGADLVGK	11	Unmodified	_AADVGADLVGK_					0	0	0	0	AT1G15690.1;AT1G15690.2	AT1G15690.1	AT1G15690.1	MULTI-MSMS	KSI140824_4_Col-0_1521_3ul	Col-0_Af1521	508.2743835449219	2	508.275	1014.53	-0.058177	-2.957e-05	-0.094125	-4.7841e-05	-0.1523	-7.7411e-05	508.2744206411359	52.24	0.22121	52.24	52.121	52.342	0					24	11	3	0	0	0	0.0034763	1	13897	13897
AADVGADLVGKIER	14	Unmodified	_AADVGADLVGKIER_					0	0	0	1	AT1G15690.1;AT1G15690.2	AT1G15690.1	AT1G15690.1	MULTI-MSMS	KSI140824_6_HopU1_G42E_5ul	HopU1_G42E	471.9281311035156	3	471.928	1412.76	0.11617	5.4823E-05	0.18115	8.5492E-05	0.29732	0.00014031	471.9280021023654	66.708	0.26549	66.708	66.576	66.841	0					21	13	2	0	0	0	0.031607	1	20556	20556
AAEAETKPSQV	11	Unmodified	_AAEAETKPSQV_					0	0	0	1	AT3G56240.2;AT3G56240.3;AT3G56240.1	AT3G56240.2	AT3G56240.2	MULTI-MSMS	KSI140824_6_HopU1_G42E_5ul	HopU1_G42E	565.7880249023438	2	565.788	1129.56	0.28039	0.00015864	-0.22785	-0.00012892	0.052535	2.9724E-05	565.7878044670175	32.466	0.1683	32.466	32.336	32.505	0					27	9	4	0	0	0	0.00324	1	7996	7996
AAEAETKPSQV	11	Unmodified	_AAEAETKPSQV_					0	0	0	1	AT3G56240.2;AT3G56240.3;AT3G56240.1	AT3G56240.2	AT3G56240.2	MULTI-MSMS	KSI140824_3_Col-0_G42E_6ul	Col-0_G42E	565.788	2	565.788	1129.56	-0.1618	-9.1542e-05	0.34094	0.0001929	0.17915	0.00010136	565.7880760669834	32.103	0.18929	32.103	31.966	32.155	0					31	10	4	0	0	0	0.00035301	1	7750	7750
AAEAETKPSQV	11	Unmodified	_AAEAETKPSQV_					0	0	0	1	AT3G56240.2;AT3G56240.3;AT3G56240.1	AT3G56240.2	AT3G56240.2	MULTI-MSMS	KSI140824_4_Col-0_1521_3ul	Col-0_Af1521	565.7879638671875	2	565.788	1129.56	-0.33401	-0.00018898	0.44684	0.00025282	0.11283	6.3839E-05	565.7881773720117	32.229	0.27167	32.229	32.106	32.377	0					42	15	4	0	0	0	8.6651E-05	1	6557	6557
AAEDPAPASSSSK	13	Unmodified	_AAEDPAPASSSSK_					0	0	0	0	AT4G28750.1	AT4G28750.1	AT4G28750.1	MULTI-MSMS	KSI180424_1_HopU1_G42E_1ul	HopU1_G42E	609.2859497070312	2	609.286	1216.56	0.11656	7.1019E-05	-0.14634	-8.9161e-05	-0.029775	-1.8142e-05	609.2857539253414	25.089	0.31001	25.089	24.945	25.255	0					44	17	4	0	0	0	0.0062089	1	4975	4975
AAEDPAPASSSSK	13	Unmodified	_AAEDPAPASSSSK_					0	0	0	0	AT4G28750.1	AT4G28750.1	AT4G28750.1	MULTI-MSMS	KSI180424_2_Col-0_1521_1ul	Col-0_Af1521	609.2858276367188	2	609.286	1216.56	0.060393	3.6797E-05	-0.0727	-4.4295e-05	-0.012308	-7.4988e-06	609.2857200400358	25.089	0.17301	25.089	24.995	25.168	0					13	8	2	0	0	0	0.0021272	1	4806	4806
AAEDPEFETFYTK	13	Unmodified	_AAEDPEFETFYTK_					0	0	0	0	ATCG00270.1	ATCG00270.1	ATCG00270.1	MULTI-MSMS	KSI140824_5_HopU1_1521_2ul	HopU1_Af1521	774.8500366210938	2	774.349	1546.68	-0.32337	-0.0002504	0.18587	0.00014393	-0.1375	-0.00010648	774.3487479193408	71.052	0.45378	71.052	70.829	71.282	0					88	23	5	0	0	0	6.3055E-06	1	20252	20252
AAEDPEFETFYTK	13	Unmodified	_AAEDPEFETFYTK_					0	0	0	0	ATCG00270.1	ATCG00270.1	ATCG00270.1	MULTI-MSMS	KSI140824_6_HopU1_G42E_1ul	HopU1_G42E	774.3482055664062	2	774.349	1546.68	-0.044286	-3.4293e-05	0.14787	0.0001145	0.10358	8.0209E-05	774.3486619257593	76.055	0.71391	76.055	75.908	76.622	0					285	81	6	0	0	0	0.0014245	1	19121	19121
AAEDPEFETFYTK	13	Unmodified	_AAEDPEFETFYTK_					0	0	0	0	ATCG00270.1	ATCG00270.1	ATCG00270.1	MULTI-MSMS	KSI140824_6_HopU1_G42E_5ul	HopU1_G42E	774.348	2	774.349	1546.68	-0.038332	-2.9683e-05	0.034689	2.6861E-05	-0.0036435	-2.8213e-06	774.3486169044147	71.025	1.0233	71.025	70.814	71.838	0					139	55	7	0	0	0	6.7553E-06	1	22103	22103
AAEDPEFETFYTK	13	Unmodified	_AAEDPEFETFYTK_					0	0	0	0	ATCG00270.1	ATCG00270.1	ATCG00270.1	MULTI-MSMS	KSI180424_1_HopU1_G42E_1ul	HopU1_G42E	774.3484497070312	2	774.349	1546.68	-0.27282	-0.00021125	0.23523	0.00018215	-0.03759	-2.9108e-05	774.3487870011793	66.946	0.79643	66.946	66.575	67.371	0					133	41	4	0	0	0	4.2326E-06	2	20310	20310;20506
AAEDPEFETFYTK	13	Unmodified	_AAEDPEFETFYTK_					0	0	0	0	ATCG00270.1	ATCG00270.1	ATCG00270.1	MULTI-MSMS	KSI180424_2_Col-0_1521_1ul	Col-0_Af1521	774.8508911132812	2	774.349	1546.68	-0.3011	-0.00023316	0.24731	0.0001915	-0.053794	-4.1656e-05	774.3488133071004	67.214	0.39651	67.214	67.028	67.425	0					70	20	4	0	0	0	6.0813E-06	1	20194	20194
AAEDPEFETFYTK	13	Unmodified	_AAEDPEFETFYTK_					0	0	0	0	ATCG00270.1	ATCG00270.1	ATCG00270.1	MULTI-MSMS	KSI180424_2_HopU1_1521_1ul	HopU1_Af1521	774.8504638671875	2	774.349	1546.68	-0.29108	-0.0002254	0.24154	0.00018703	-0.049546	-3.8366e-05	774.3487434476549	66.95	0.54524	66.95	66.721	67.266	0					91	28	4	0	0	0	6.1374E-06	2	20126	20126;20132
AAEDPEFETFYTK	13	Unmodified	_AAEDPEFETFYTK_					0	0	0	0	ATCG00270.1	ATCG00270.1	ATCG00270.1	MULTI-MSMS	KSI180424_3_Col-0_G42E_1ul	Col-0_G42E	774.8506469726562	2	774.349	1546.68	-0.22168	-0.00017165	0.22937	0.00017761	0.0076942	5.958E-06	774.3487639775346	67.216	0.61509	67.216	67.007	67.622	0					119	39	4	0	0	0	0.0005492	1	20310	20310
AAEDPEFETFYTK	13	Unmodified	_AAEDPEFETFYTK_					0	0	0	0	ATCG00270.1	ATCG00270.1	ATCG00270.1	MULTI-MSMS	KSI140824_3_Col-0_G42E_1ul	Col-0_G42E	774.349	2	774.349	1546.68	-0.093309	-7.2253e-05	0.13202	0.00010223	0.038713	2.9977E-05	774.3487049428758	76.719	0.75863	76.719	76.566	77.324	0					251	73	6	0	0	0	0.0045869	1	19521	19521
AAEDPEFETFYTK	13	Unmodified	_AAEDPEFETFYTK_					0	0	0	0	ATCG00270.1	ATCG00270.1	ATCG00270.1	MULTI-MSMS	KSI140824_3_Col-0_G42E_6ul	Col-0_G42E	774.8500366210938	2	774.349	1546.68	-0.16047	-0.00012426	0.092486	7.1617E-05	-0.067989	-5.2647e-05	774.3486853970145	70.649	1.1471	70.649	70.46	71.607	0					154	62	6	0	0	0	4.8187E-05	3	22043	21894;22043;22089
AAEDPEFETFYTK	13	Unmodified	_AAEDPEFETFYTK_					0	0	0	0	ATCG00270.1	ATCG00270.1	ATCG00270.1	MULTI-MSMS	KSI140824_4_Col-0_1521_1ul	Col-0_Af1521	774.3487548828125	2	774.349	1546.68	-0.077611	-6.0098e-05	0.16587	0.00012845	0.088264	6.8347E-05	774.3487015993743	76.631	0.8611	76.631	76.435	77.297	0					269	79	5	0	0	0	0.0032242	1	20345	20345
AAEDPEFETFYTK	13	Unmodified	_AAEDPEFETFYTK_					0	0	0	0	ATCG00270.1	ATCG00270.1	ATCG00270.1	MULTI-MSMS	KSI140824_4_Col-0_1521_3ul	Col-0_Af1521	774.3485107421875	2	774.349	1546.68	-0.037447	-2.8997e-05	-0.042254	-3.272e-05	-0.079701	-6.1716e-05	774.3486201193489	70.841	0.79337	70.841	70.636	71.429	0					117	42	6	0	0	0	0.00034189	1	20663	20663
AAEDPEFETFYTK	13	Unmodified	_AAEDPEFETFYTK_					0	0	0	0	ATCG00270.1	ATCG00270.1	ATCG00270.1	MULTI-MSMS	KSI140824_5_HopU1_1521_1ul	HopU1_Af1521	774.85	2	774.349	1546.68	0.044604	3.4539E-05	0.043879	3.3977E-05	0.088483	6.8517E-05	774.3486105559195	76.616	0.63356	76.616	76.436	77.07	0					163	47	6	0	0	0	0.0012483	1	19685	19685
AAEDPEFETFYTKNILLNEGIR	22	Unmodified	_AAEDPEFETFYTKNILLNEGIR_					0	0	0	1	ATCG00270.1	ATCG00270.1	ATCG00270.1	MULTI-MSMS	KSI140824_6_HopU1_G42E_1ul	HopU1_G42E	857.7645874023438	3	857.431	2569.27	-0.10731	-9.2009e-05	-0.25852	-0.00022166	-0.36583	-0.00031367	857.7646593636389	97.16	0.26038	97.16	97.044	97.304	0					118	37	4	0	0	0	0.026464	1	23798	23798
AAEDTPPATASSDSSSTTAAAAPAKVPAAK	30	Unmodified	_AAEDTPPATASSDSSSTTAAAAPAKVPAAK_					0	0	0	1	AT2G20260.1	AT2G20260.1	AT2G20260.1	MSMS	KSI180424_3_Col-0_G42E_1ul	Col-0_G42E	914.786	3	914.786	2741.34	NaN	NaN	NaN	NaN	NaN	NaN	NaN	45.525	1	45.525	45.025	46.025	0								0	0	0	0.049977	1	12600	12600
AAEGGAAVEEYDYLPFFYSR	20	Unmodified	_AAEGGAAVEEYDYLPFFYSR_					0	0	0	0	AT3G52880.1;AT3G52880.2	AT3G52880.1	AT3G52880.1	MULTI-MSMS	KSI180424_1_HopU1_G42E_1ul	HopU1_G42E	1128.52	2	1128.02	2254.02	-0.085828	-9.6816e-05	-0.14943	-0.00016856	-0.23526	-0.00026537	1129.0207489676125	96.517	0.26464	96.517	96.3	96.565	0					39	16	4	0	0	0	9.6453E-07	1	30957	30957
AAEGGAAVEEYDYLPFFYSR	20	Unmodified	_AAEGGAAVEEYDYLPFFYSR_					0	0	0	0	AT3G52880.1;AT3G52880.2	AT3G52880.1	AT3G52880.1	MULTI-MSMS	KSI180424_2_Col-0_1521_1ul	Col-0_Af1521	1128.017822265625	2	1128.02	2254.02	-0.56499	-0.00063732	0.4011	0.00045244	-0.16389	-0.00018487	1128.5199095169955	96.463	0.16908	96.463	96.349	96.518	0					18	8	3	0	0	0	5.1665E-09	1	30821	30821
AAEGGAAVEEYDYLPFFYSR	20	Unmodified	_AAEGGAAVEEYDYLPFFYSR_					0	0	0	0	AT3G52880.1;AT3G52880.2	AT3G52880.1	AT3G52880.1	MULTI-MSMS	KSI180424_2_Col-0_1521_1ul	Col-0_Af1521	752.6823120117188	3	752.348	2254.02	-0.26438	-0.00019891	0.40448	0.00030431	0.14009	0.0001054	752.3481510888483	96.517	0.20634	96.517	96.368	96.574	0					18	10	3	0	0	0	0.024777	1	30828	30828
AAEIFSNK	8	Unmodified	_AAEIFSNK_					0	0	0	0	AT5G35630.3;AT5G35630.2;AT5G35630.1	AT5G35630.3	AT5G35630.3	MULTI-MSMS	KSI140824_5_HopU1_1521_2ul	HopU1_Af1521	440.23199462890625	2	440.232	878.45	-0.066223	-2.9154e-05	0.0027397	1.2061E-06	-0.063484	-2.7948e-05	440.23210536142307	44.766	0.27887	44.766	44.551	44.83	0					29	14	3	0	0	0	0.0068487	1	10725	10725
AAEIFSNK	8	Unmodified	_AAEIFSNK_					0	0	0	0	AT5G35630.3;AT5G35630.2;AT5G35630.1	AT5G35630.3	AT5G35630.3	MULTI-MSMS	KSI140824_6_HopU1_G42E_1ul	HopU1_G42E	440.2321472167969	2	440.232	878.45	-0.22221	-9.7825e-05	0.24021	0.00010575	0.017995	7.9219E-06	440.23224433823555	48.76	0.47565	48.76	48.614	49.09	0					53	30	3	0	0	0	0.018122	1	10346	10346
AAEIFSNK	8	Unmodified	_AAEIFSNK_					0	0	0	0	AT5G35630.3;AT5G35630.2;AT5G35630.1	AT5G35630.3	AT5G35630.3	MULTI-MSMS	KSI140824_6_HopU1_G42E_5ul	HopU1_G42E	440.2321472167969	2	440.232	878.45	0.27535	0.00012122	-0.40199	-0.00017697	-0.12664	-5.575e-05	440.23198452519995	44.601	0.27592	44.601	44.446	44.722	0					23	14	2	0	0	0	0.0058356	1	12429	12429
AAEIFSNK	8	Unmodified	_AAEIFSNK_					0	0	0	0	AT5G35630.3;AT5G35630.2;AT5G35630.1	AT5G35630.3	AT5G35630.3	MULTI-MSMS	KSI180424_1_HopU1_G42E_1ul	HopU1_G42E	440.232	2	440.232	878.45	-0.12001	-5.2832e-05	0.059785	2.6319E-05	-0.060226	-2.6513e-05	440.2322029962627	39.915	0.35619	39.915	39.74	40.097	0					40	18	3	0	0	0	0.0069062	1	10419	10419
AAEIFSNK	8	Unmodified	_AAEIFSNK_					0	0	0	0	AT5G35630.3;AT5G35630.2;AT5G35630.1	AT5G35630.3	AT5G35630.3	MULTI-MSMS	KSI140824_3_Col-0_G42E_1ul	Col-0_G42E	440.2320861816406	2	440.232	878.45	0.0063232	2.7837E-06	0.11656	5.1314E-05	0.12288	5.4098E-05	440.23214216947935	49.172	0.4705	49.172	49.082	49.552	0					46	28	2	0	0	0	0.038662	1	10502	10502
AAEIFSNK	8	Unmodified	_AAEIFSNK_					0	0	0	0	AT5G35630.3;AT5G35630.2;AT5G35630.1	AT5G35630.3	AT5G35630.3	MULTI-MSMS	KSI140824_3_Col-0_G42E_6ul	Col-0_G42E	440.23199462890625	2	440.232	878.45	0.041573	1.8302E-05	-0.23317	-0.00010265	-0.19159	-8.4346e-05	440.23207948752827	44.203	0.27668	44.203	44.064	44.341	0					28	14	3	0	0	0	0.00050836	1	12208	12208
AAEIFSNK	8	Unmodified	_AAEIFSNK_					0	0	0	0	AT5G35630.3;AT5G35630.2;AT5G35630.1	AT5G35630.3	AT5G35630.3	MULTI-MSMS	KSI140824_4_Col-0_1521_1ul	Col-0_Af1521	440.232	2	440.232	878.45	0.054559	2.4019E-05	0.083773	3.6879E-05	0.13833	6.0898E-05	440.2321414739847	49.158	0.4881	49.158	49.025	49.513	0					55	28	3	0	0	0	0.018122	1	10782	10782
AAEIFSNK	8	Unmodified	_AAEIFSNK_					0	0	0	0	AT5G35630.3;AT5G35630.2;AT5G35630.1	AT5G35630.3	AT5G35630.3	MULTI-MSMS	KSI140824_4_Col-0_1521_3ul	Col-0_Af1521	440.2320861816406	2	440.232	878.45	0.087533	3.8535E-05	-0.12223	-5.3809e-05	-0.034696	-1.5274e-05	440.2320679517552	44.449	0.43945	44.449	44.15	44.59	0					48	23	3	0	0	0	0.015457	1	10979	10979
AAEIFSNK	8	Unmodified	_AAEIFSNK_					0	0	0	0	AT5G35630.3;AT5G35630.2;AT5G35630.1	AT5G35630.3	AT5G35630.3	MULTI-MSMS	KSI140824_5_HopU1_1521_1ul	HopU1_Af1521	440.23211669921875	2	440.232	878.45	-0.086404	-3.8038e-05	0.19084	8.4013E-05	0.10443	4.5975E-05	440.2321899066837	49.081	0.46662	49.081	48.973	49.439	0					52	31	2	0	0	0	0.018189	1	10569	10569
AAEIFSNKK	9	Unmodified	_AAEIFSNKK_					0	0	0	1	AT5G35630.3;AT5G35630.2;AT5G35630.1	AT5G35630.3	AT5G35630.3	MULTI-MSMS	KSI140824_5_HopU1_1521_2ul	HopU1_Af1521	336.5222473144531	3	336.522	1006.54	0.30121	0.00010136	-0.1163	-3.9137e-05	0.18491	6.2227E-05	336.5221054139176	36.024	0.32736	36.024	35.902	36.229	0					40	17	3	0	0	0	0.0052371	1	7591	7591
AAEIFSNKK	9	Unmodified	_AAEIFSNKK_					0	0	0	1	AT5G35630.3;AT5G35630.2;AT5G35630.1	AT5G35630.3	AT5G35630.3	MULTI-MSMS	KSI140824_6_HopU1_G42E_1ul	HopU1_G42E	336.5221862792969	3	336.522	1006.54	0.24304	8.179E-05	-0.056211	-1.8916e-05	0.18683	6.2874E-05	336.5221430024679	39.678	0.58767	39.678	39.536	40.124	0					90	40	4	0	0	0	0.02561	1	7399	7399
AAEIFSNKK	9	Unmodified	_AAEIFSNKK_					0	0	0	1	AT5G35630.3;AT5G35630.2;AT5G35630.1	AT5G35630.3	AT5G35630.3	MULTI-MSMS	KSI140824_6_HopU1_G42E_5ul	HopU1_G42E	336.52203369140625	3	336.522	1006.54	0.19923	6.7046E-05	0.0010127	3.4079E-07	0.20025	6.7387E-05	336.52212000057557	35.906	0.37841	35.906	35.755	36.134	0					50	20	4	0	0	0	0.0012038	1	9246	9246
AAEIFSNKK	9	Unmodified	_AAEIFSNKK_					0	0	0	1	AT5G35630.3;AT5G35630.2;AT5G35630.1	AT5G35630.3	AT5G35630.3	MULTI-MSMS	KSI140824_6_HopU1_G42E_5ul	HopU1_G42E	504.27972412109375	2	504.28	1006.54	-0.050209	-2.532e-05	0.1599	8.0636E-05	0.10969	5.5316E-05	504.2796705142637	35.951	0.28839	35.951	35.809	36.097	0					27	15	2	0	0	0	0.030143	1	9260	9260
AAEIFSNKK	9	Unmodified	_AAEIFSNKK_					0	0	0	1	AT5G35630.3;AT5G35630.2;AT5G35630.1	AT5G35630.3	AT5G35630.3	MULTI-MSMS	KSI140824_3_Col-0_G42E_1ul	Col-0_G42E	336.5221252441406	3	336.522	1006.54	0.15609	5.2529E-05	-0.0074237	-2.4982e-06	0.14867	5.0031E-05	336.5221543631026	40.146	0.49423	40.146	39.958	40.452	0					89	31	5	0	0	0	0.02561	1	7423	7423
AAEIFSNKK	9	Unmodified	_AAEIFSNKK_					0	0	0	1	AT5G35630.3;AT5G35630.2;AT5G35630.1	AT5G35630.3	AT5G35630.3	MULTI-MSMS	KSI140824_3_Col-0_G42E_6ul	Col-0_G42E	336.5220642089844	3	336.522	1006.54	0.14569	4.9028E-05	-0.10847	-3.6501e-05	0.037225	1.2527E-05	336.5221163619552	35.489	0.3718	35.489	35.337	35.708	0					47	20	3	0	0	0	0.00048065	1	8969	8969
AAEIFSNKK	9	Unmodified	_AAEIFSNKK_					0	0	0	1	AT5G35630.3;AT5G35630.2;AT5G35630.1	AT5G35630.3	AT5G35630.3	MULTI-MSMS	KSI140824_3_Col-0_G42E_6ul	Col-0_G42E	504.27960205078125	2	504.28	1006.54	-0.1994	-0.00010055	0.23663	0.00011933	0.037228	1.8773E-05	504.27967337117906	35.468	0.35336	35.468	35.319	35.673	0					43	19	3	0	0	0	0.025777	1	8975	8975
AAEIFSNKK	9	Unmodified	_AAEIFSNKK_					0	0	0	1	AT5G35630.3;AT5G35630.2;AT5G35630.1	AT5G35630.3	AT5G35630.3	MULTI-MSMS	KSI140824_4_Col-0_1521_1ul	Col-0_Af1521	336.522	3	336.522	1006.54	0.17767	5.9789E-05	0.018566	6.248E-06	0.19623	6.6037E-05	336.5221672320015	40.15	0.65352	40.15	39.984	40.638	0					75	36	4	0	0	0	0.0070443	1	7629	7629
AAEIFSNKK	9	Unmodified	_AAEIFSNKK_					0	0	0	1	AT5G35630.3;AT5G35630.2;AT5G35630.1	AT5G35630.3	AT5G35630.3	MULTI-MSMS	KSI140824_4_Col-0_1521_3ul	Col-0_Af1521	336.5220031738281	3	336.522	1006.54	-0.049442	-1.6638e-05	0.25573	8.6059E-05	0.20629	6.9421E-05	336.52221686218246	35.64	0.33717	35.64	35.527	35.864	0					44	17	3	0	0	0	0.00045797	1	7790	7790
AAEIFSNKK	9	Unmodified	_AAEIFSNKK_					0	0	0	1	AT5G35630.3;AT5G35630.2;AT5G35630.1	AT5G35630.3	AT5G35630.3	MULTI-MSMS	KSI140824_4_Col-0_1521_3ul	Col-0_Af1521	504.27972412109375	2	504.28	1006.54	-0.14272	-7.1968e-05	0.3064	0.00015451	0.16369	8.2544E-05	504.27975605887775	35.647	0.356	35.647	35.527	35.883	0					38	18	3	0	0	0	0.025777	1	7805	7805
AAEIFSNKK	9	Unmodified	_AAEIFSNKK_					0	0	0	1	AT5G35630.3;AT5G35630.2;AT5G35630.1	AT5G35630.3	AT5G35630.3	MULTI-MSMS	KSI140824_5_HopU1_1521_1ul	HopU1_Af1521	336.52215576171875	3	336.522	1006.54	0.31996	0.00010767	-0.18397	-6.191e-05	0.13599	4.5763E-05	336.52209936541385	39.978	0.47525	39.978	39.824	40.299	0					68	32	4	0	0	0	0.01963	1	7465	7465
AAEKLAEEGISAEVINLR	18	Unmodified	_AAEKLAEEGISAEVINLR_					0	0	0	1	AT5G50850.1	AT5G50850.1	AT5G50850.1	MULTI-SECPEP	KSI180424_1_HopU1_G42E_1ul	HopU1_G42E	639.123	3	638.349	1912.03	0.061296	3.9128E-05	0.25626	0.00016358	0.31756	0.00020271	638.3498519151397	69.753	0.39178	69.753	69.519	69.911	0					28	20	2	0	0	0	0.050961	1	21408	21408
AAELAYFLR	9	Unmodified	_AAELAYFLR_					0	0	0	0	ATCG00520.1	ATCG00520.1	ATCG00520.1	MULTI-MSMS	KSI140824_5_HopU1_1521_2ul	HopU1_Af1521	527.29	2	527.29	1052.57	-0.14292	-7.5361e-05	0.14953	7.8845E-05	0.0066071	3.4839E-06	527.2900489051436	84.437	0.26256	84.437	84.298	84.56	0					45	18	3	0	0	0	0.021897	1	25030	25030
AAELAYFLR	9	Unmodified	_AAELAYFLR_					0	0	0	0	ATCG00520.1	ATCG00520.1	ATCG00520.1	MULTI-MSMS	KSI140824_6_HopU1_G42E_5ul	HopU1_G42E	527.2899169921875	2	527.29	1052.57	0.0095015	5.0101E-06	0.015246	8.0389E-06	0.024747	1.3049E-05	527.2899332071038	84.457	0.20409	84.457	84.349	84.553	0					53	20	3	0	0	0	0.013284	1	26869	26869
AAELAYFLR	9	Unmodified	_AAELAYFLR_					0	0	0	0	ATCG00520.1	ATCG00520.1	ATCG00520.1	MULTI-MSMS	KSI140824_3_Col-0_G42E_6ul	Col-0_G42E	527.2899169921875	2	527.29	1052.57	-0.036664	-1.9332e-05	1.0492	0.00055322	1.0125	0.00053389	527.2900375143688	84.101	0.53392	84.101	83.942	84.476	0					74	37	3	0	0	0	0.013462	1	26699	26699
AAELAYFLR	9	Unmodified	_AAELAYFLR_					0	0	0	0	ATCG00520.1	ATCG00520.1	ATCG00520.1	MULTI-MSMS	KSI140824_4_Col-0_1521_3ul	Col-0_Af1521	527.2898559570312	2	527.29	1052.57	-0.077871	-4.106e-05	0.14148	7.4601E-05	0.063609	3.354E-05	527.29	84.312	0.27264	84.312	84.166	84.439	0					55	20	3	0	0	0	0.0020325	1	25507	25507
AAELTNLFESR	11	Unmodified	_AAELTNLFESR_					0	0	0	0	ATMG01190.1;AT2G07698.1	ATMG01190.1	ATMG01190.1	MULTI-MSMS	KSI140824_5_HopU1_1521_2ul	HopU1_Af1521	625.8224487304688	2	625.822	1249.63	0.14874	9.3087E-05	-0.11152	-6.9794e-05	0.037219	2.3292E-05	625.8223315747953	79.161	0.56593	79.161	78.996	79.562	0					76	31	4	0	0	0	1.0242E-05	1	23161	23161
AAELTNLFESR	11	Unmodified	_AAELTNLFESR_					0	0	0	0	ATMG01190.1;AT2G07698.1	ATMG01190.1	ATMG01190.1	MULTI-MSMS	KSI140824_6_HopU1_G42E_1ul	HopU1_G42E	625.8223876953125	2	625.822	1249.63	0.072415	4.5319E-05	0.049426	3.0932E-05	0.12184	7.6251E-05	625.8223894179704	83.293	0.47738	83.293	83.173	83.65	0					162	60	5	0	0	0	0.0014851	1	20991	20991
AAELTNLFESR	11	Unmodified	_AAELTNLFESR_					0	0	0	0	ATMG01190.1;AT2G07698.1	ATMG01190.1	ATMG01190.1	MULTI-MSMS	KSI140824_6_HopU1_G42E_5ul	HopU1_G42E	625.8220825195312	2	625.822	1249.63	0.048109	3.0108E-05	-0.039934	-2.4992e-05	0.0081748	5.116E-06	625.8223999804455	79.185	0.8967	79.185	78.981	79.878	0					143	50	5	0	0	0	1.0242E-05	2	25039	25039;25241
AAELTNLFESR	11	Unmodified	_AAELTNLFESR_					0	0	0	0	ATMG01190.1;AT2G07698.1	ATMG01190.1	ATMG01190.1	MULTI-MSMS	KSI180424_1_HopU1_G42E_1ul	HopU1_G42E	625.8223876953125	2	625.822	1249.63	0.37665	0.00023572	-0.087234	-5.4593e-05	0.28942	0.00018112	625.8223288060169	71.77	0.33524	71.77	71.528	71.864	0					50	17	4	0	0	0	0.0082563	1	22115	22115
AAELTNLFESR	11	Unmodified	_AAELTNLFESR_					0	0	0	0	ATMG01190.1;AT2G07698.1	ATMG01190.1	ATMG01190.1	MULTI-MSMS	KSI180424_2_Col-0_1521_1ul	Col-0_Af1521	625.8223266601562	2	625.822	1249.63	0.13126	8.2145E-05	-0.092273	-5.7746e-05	0.038986	2.4398E-05	625.8223471571407	71.607	0.40224	71.607	71.31	71.712	0					59	21	4	0	0	0	1.4108E-05	1	21785	21785
AAELTNLFESR	11	Unmodified	_AAELTNLFESR_					0	0	0	0	ATMG01190.1;AT2G07698.1	ATMG01190.1	ATMG01190.1	MULTI-MSMS	KSI180424_2_HopU1_1521_1ul	HopU1_Af1521	625.823	2	625.822	1249.63	0.043073	2.6956E-05	-0.080505	-5.0382e-05	-0.037432	-2.3426e-05	625.8223033750628	71.406	0.37963	71.406	71.154	71.534	0					54	20	3	0	0	0	2.4147E-05	1	21775	21775
AAELTNLFESR	11	Unmodified	_AAELTNLFESR_					0	0	0	0	ATMG01190.1;AT2G07698.1	ATMG01190.1	ATMG01190.1	MULTI-MSMS	KSI180424_3_Col-0_G42E_1ul	Col-0_G42E	625.8224487304688	2	625.822	1249.63	0.0009635	6.0298E-07	0.22402	0.0001402	0.22498	0.0001408	625.8225140723307	71.664	0.39175	71.664	71.455	71.847	0					85	33	3	0	0	0	0.017242	1	21834	21834
AAELTNLFESR	11	Unmodified	_AAELTNLFESR_					0	0	0	0	ATMG01190.1;AT2G07698.1	ATMG01190.1	ATMG01190.1	MULTI-MSMS	KSI140824_3_Col-0_G42E_1ul	Col-0_G42E	625.8223876953125	2	625.822	1249.63	0.15517	9.7112E-05	-0.088789	-5.5566e-05	0.066385	4.1545E-05	625.8223253312053	83.958	0.39902	83.958	83.789	84.188	0					132	47	4	0	0	0	0.0018528	1	21648	21648
AAELTNLFESR	11	Unmodified	_AAELTNLFESR_					0	0	0	0	ATMG01190.1;AT2G07698.1	ATMG01190.1	ATMG01190.1	MULTI-MSMS	KSI140824_3_Col-0_G42E_6ul	Col-0_G42E	625.822	2	625.822	1249.63	0.12025	7.5258E-05	-0.12028	-7.5275e-05	-2.8284e-05	-1.7701e-08	625.8223241369876	78.827	0.52325	78.827	78.623	79.147	0					91	29	4	0	0	0	5.3327E-13	1	24841	24841
AAELTNLFESR	11	Unmodified	_AAELTNLFESR_					0	0	0	0	ATMG01190.1;AT2G07698.1	ATMG01190.1	ATMG01190.1	MULTI-MSMS	KSI140824_4_Col-0_1521_1ul	Col-0_Af1521	625.8223266601562	2	625.822	1249.63	0.14592	9.1319E-05	-0.07368	-4.6111e-05	0.072237	4.5208E-05	625.8223120950202	83.838	0.502	83.838	83.724	84.226	0					145	53	4	0	0	0	0.0025143	1	22612	22612
AAELTNLFESR	11	Unmodified	_AAELTNLFESR_					0	0	0	0	ATMG01190.1;AT2G07698.1	ATMG01190.1	ATMG01190.1	MULTI-MSMS	KSI140824_4_Col-0_1521_3ul	Col-0_Af1521	625.8224487304688	2	625.822	1249.63	0.098342	6.1545E-05	-0.073963	-4.6288e-05	0.024379	1.5257E-05	625.8223852865349	78.97	0.84222	78.97	78.785	79.627	0					122	47	4	0	0	0	1.2938E-08	1	23609	23609
AAELTNLFESR	11	Unmodified	_AAELTNLFESR_					0	0	0	0	ATMG01190.1;AT2G07698.1	ATMG01190.1	ATMG01190.1	MULTI-MSMS	KSI140824_5_HopU1_1521_1ul	HopU1_Af1521	625.822	2	625.822	1249.63	0.11505	7.2003E-05	-0.086078	-5.3869e-05	0.028975	1.8133E-05	625.8223389775816	83.691	0.42584	83.691	83.573	83.999	0					90	32	4	0	0	0	0.0017342	1	22094	22094
AAFGGSGGRGSSSGGGYSSGSSSYGSGGR	29	Unmodified	_AAFGGSGGRGSSSGGGYSSGSSSYGSGGR_					0	0	0	1	CON__P35908;CON__P35908v2	CON__P35908;CON__P35908v2	CON__P35908v2	MULTI-MSMS	KSI180424_3_Col-0_G42E_1ul	Col-0_G42E	834.6950073242188	3	834.361	2500.06	-0.18753	-0.00015647	0.031317	2.6129E-05	-0.15621	-0.00013034	834.3606836229873	36.466	0.62635	36.466	36.19	36.816	0					91	33	4	0	0	0	0.00025312	2	9258	9258;9344
AAFNNPER	8	Unmodified	_AAFNNPER_					0	0	0	0	AT5G38470.2;AT5G38470.1;AT3G02540.2;AT3G02540.3;AT3G02540.1	AT5G38470.2;AT3G02540.2	AT5G38470.2	MULTI-MSMS	KSI140824_4_Col-0_1521_3ul	Col-0_Af1521	459.7247619628906	2	459.725	917.436	-0.085073	-3.911e-05	-0.20832	-9.5769e-05	-0.29339	-0.00013488	459.72466759632886	34.335	0.41589	34.335	34.143	34.559	0					33	21	2	0	0	0	0.042354	1	7339	7339
AAFPNLNSDAGLK	13	Acetyl (Protein N-term)	_(Acetyl (Protein N-term))AAFPNLNSDAGLK_					1	0	0	0	AT1G30230.1;AT1G30230.2	AT1G30230.1	AT1G30230.1	MULTI-MSMS	KSI140824_5_HopU1_1521_2ul	HopU1_Af1521	680.349	2	680.349	1358.68	-0.086151	-5.8613e-05	0.072105	4.9056E-05	-0.014046	-9.5564e-06	680.3489218297447	83.724	1.228	83.724	83.492	84.72	0					181	83	6	0	0	0	0.00068	2	24748	24748;24985
AAFPNLNSDAGLK	13	Acetyl (Protein N-term)	_(Acetyl (Protein N-term))AAFPNLNSDAGLK_					1	0	0	0	AT1G30230.1;AT1G30230.2	AT1G30230.1	AT1G30230.1	MULTI-MSMS	KSI140824_6_HopU1_G42E_1ul	HopU1_G42E	680.3489990234375	2	680.349	1358.68	-0.0049253	-3.3509e-06	0.048368	3.2907E-05	0.043443	2.9556E-05	680.3487915420238	84.53	0.34518	84.53	84.394	84.739	0					121	36	4	0	0	0	0.0033835	1	21262	21262
AAFPNLNSDAGLK	13	Acetyl (Protein N-term)	_(Acetyl (Protein N-term))AAFPNLNSDAGLK_					1	0	0	0	AT1G30230.1;AT1G30230.2	AT1G30230.1	AT1G30230.1	MULTI-MSMS	KSI140824_6_HopU1_G42E_5ul	HopU1_G42E	680.3488159179688	2	680.349	1358.68	0.13869	9.436E-05	-0.16298	-0.00011088	-0.024289	-1.6525e-05	680.3488002758031	83.715	1.3157	83.715	83.511	84.826	0					250	118	6	0	0	0	0.00095241	2	26606	26606;26830
AAFPNLNSDAGLK	13	Acetyl (Protein N-term)	_(Acetyl (Protein N-term))AAFPNLNSDAGLK_					1	0	0	0	AT1G30230.1;AT1G30230.2	AT1G30230.1	AT1G30230.1	MULTI-MSMS	KSI180424_1_HopU1_G42E_1ul	HopU1_G42E	680.349	2	680.349	1358.68	-0.098574	-6.7065e-05	0.28371	0.00019302	0.18513	0.00012595	680.3490706413345	85.049	0.80728	85.049	84.785	85.592	0					174	46	7	0	0	0	0.0008879	2	26939	26939;27128
AAFPNLNSDAGLK	13	Acetyl (Protein N-term)	_(Acetyl (Protein N-term))AAFPNLNSDAGLK_					1	0	0	0	AT1G30230.1;AT1G30230.2	AT1G30230.1	AT1G30230.1	MULTI-MSMS	KSI180424_1_HopU1_G42E_1ul	HopU1_G42E	680.851	2	680.349	1358.68	-0.29304	-0.00019937	0.7517	0.00051142	0.45866	0.00031205	680.3493662848688	86.064	0.34309	86.064	85.895	86.238	0					30	18	2	0	0	0	0.00074321	1	27383	27383
AAFPNLNSDAGLK	13	Acetyl (Protein N-term)	_(Acetyl (Protein N-term))AAFPNLNSDAGLK_					1	0	0	0	AT1G30230.1;AT1G30230.2	AT1G30230.1	AT1G30230.1	MULTI-MSMS	KSI180424_2_Col-0_1521_1ul	Col-0_Af1521	680.3487548828125	2	680.349	1358.68	0.024846	1.6904E-05	0.11346	7.719E-05	0.1383	9.4094E-05	680.3489647246413	85.034	0.68864	85.034	84.809	85.498	0					174	39	6	0	0	0	0.0012282	2	26892	26702;26892
AAFPNLNSDAGLK	13	Acetyl (Protein N-term)	_(Acetyl (Protein N-term))AAFPNLNSDAGLK_					1	0	0	0	AT1G30230.1;AT1G30230.2	AT1G30230.1	AT1G30230.1	MULTI-MSMS	KSI180424_2_Col-0_1521_1ul	Col-0_Af1521	680.3493041992188	2	680.349	1358.68	-0.042646	-2.9014e-05	0.24526	0.00016686	0.20261	0.00013785	680.3489198669884	86.05	0.28603	86.05	85.839	86.125	0					31	14	3	0	0	0	0.00012996	1	27121	27121
AAFPNLNSDAGLK	13	Acetyl (Protein N-term)	_(Acetyl (Protein N-term))AAFPNLNSDAGLK_					1	0	0	0	AT1G30230.1;AT1G30230.2	AT1G30230.1	AT1G30230.1	MULTI-MSMS	KSI180424_2_HopU1_1521_1ul	HopU1_Af1521	680.3487548828125	2	680.349	1358.68	0.16802	0.00011431	-0.11978	-8.1494e-05	0.048235	3.2816E-05	680.3488387689209	84.714	0.87521	84.714	84.48	85.355	0					189	49	6	0	0	0	0.00068	2	26791	26608;26791
AAFPNLNSDAGLK	13	Acetyl (Protein N-term)	_(Acetyl (Protein N-term))AAFPNLNSDAGLK_					1	0	0	0	AT1G30230.1;AT1G30230.2	AT1G30230.1	AT1G30230.1	MULTI-MSMS	KSI180424_2_HopU1_1521_1ul	HopU1_Af1521	680.349	2	680.349	1358.68	-0.11519	-7.8373e-05	0.10353	7.0436E-05	-0.011666	-7.9369e-06	680.3488744991575	85.792	0.47268	85.792	85.518	85.991	0					54	26	3	0	0	0	0.002926	1	27003	27003
AAFPNLNSDAGLK	13	Acetyl (Protein N-term)	_(Acetyl (Protein N-term))AAFPNLNSDAGLK_					1	0	0	0	AT1G30230.1;AT1G30230.2	AT1G30230.1	AT1G30230.1	MULTI-MSMS	KSI180424_3_Col-0_G42E_1ul	Col-0_G42E	680.3488159179688	2	680.349	1358.68	0.08937	6.0803E-05	-0.1129	-7.6814e-05	-0.023533	-1.6011e-05	680.3487686608858	85.021	1.1064	85.021	84.778	85.884	0					528	156	7	0	0	0	0.000174	2	25489	25376;25489
AAFPNLNSDAGLK	13	Acetyl (Protein N-term)	_(Acetyl (Protein N-term))AAFPNLNSDAGLK_					1	0	0	0	AT1G30230.1;AT1G30230.2	AT1G30230.1	AT1G30230.1	MULTI-MSMS	KSI140824_3_Col-0_G42E_1ul	Col-0_G42E	680.3486938476562	2	680.349	1358.68	-0.078556	-5.3445e-05	0.1717	0.00011682	0.093145	6.3371E-05	680.3488827509667	85.132	0.3763	85.132	84.995	85.372	0					118	33	5	0	0	0	0.0026763	1	21946	21946
AAFPNLNSDAGLK	13	Acetyl (Protein N-term)	_(Acetyl (Protein N-term))AAFPNLNSDAGLK_					1	0	0	0	AT1G30230.1;AT1G30230.2	AT1G30230.1	AT1G30230.1	MULTI-MSMS	KSI140824_3_Col-0_G42E_6ul	Col-0_G42E	680.349	2	680.349	1358.68	-0.031738	-2.1593e-05	-0.029514	-2.008e-05	-0.061253	-4.1673e-05	680.3489235569575	83.37	1.3254	83.37	83.112	84.438	0					244	95	6	0	0	0	0.001005	2	26426	26426;26698
AAFPNLNSDAGLK	13	Acetyl (Protein N-term)	_(Acetyl (Protein N-term))AAFPNLNSDAGLK_					1	0	0	0	AT1G30230.1;AT1G30230.2	AT1G30230.1	AT1G30230.1	MULTI-MSMS	KSI140824_4_Col-0_1521_1ul	Col-0_Af1521	680.348	2	680.349	1358.68	-0.24571	-0.00016717	0.32468	0.0002209	0.078967	5.3725E-05	680.3490136107923	85.031	0.3976	85.031	84.866	85.264	0					109	29	5	0	0	0	0.00068	1	22929	22929
AAFPNLNSDAGLK	13	Acetyl (Protein N-term)	_(Acetyl (Protein N-term))AAFPNLNSDAGLK_					1	0	0	0	AT1G30230.1;AT1G30230.2	AT1G30230.1	AT1G30230.1	MULTI-MSMS	KSI140824_4_Col-0_1521_3ul	Col-0_Af1521	680.3483276367188	2	680.349	1358.68	-0.024372	-1.6582e-05	-0.0099308	-6.7564e-06	-0.034303	-2.3338e-05	680.3489005163069	83.557	1.2799	83.557	83.363	84.642	0					191	86	6	0	0	0	0.00015589	2	25227	25227;25423
AAFPNLNSDAGLK	13	Acetyl (Protein N-term)	_(Acetyl (Protein N-term))AAFPNLNSDAGLK_					1	0	0	0	AT1G30230.1;AT1G30230.2	AT1G30230.1	AT1G30230.1	MULTI-MSMS	KSI140824_5_HopU1_1521_1ul	HopU1_Af1521	680.3486938476562	2	680.349	1358.68	-0.11918	-8.1085e-05	0.24118	0.00016409	0.122	8.3001E-05	680.3489040846622	84.878	0.48611	84.878	84.742	85.228	0					99	31	5	0	0	0	0.00026146	1	22450	22450
AAFPNLNSDAGLK	13	Unmodified	_AAFPNLNSDAGLK_					0	0	0	0	AT1G30230.1;AT1G30230.2	AT1G30230.1	AT1G30230.1	MULTI-MSMS	KSI180424_2_Col-0_1521_1ul	Col-0_Af1521	659.845	2	659.344	1316.67	0.20087	0.00013244	-0.3311	-0.00021831	-0.13023	-8.5863e-05	659.3433681702205	64.077	0.41161	64.077	63.865	64.277	0					50	21	3	0	0	0	0.020089	1	19079	19079
AAFPNLNSDAGLK	13	Unmodified	_AAFPNLNSDAGLK_					0	0	0	0	AT1G30230.1;AT1G30230.2	AT1G30230.1	AT1G30230.1	MULTI-MSMS	KSI140824_3_Col-0_G42E_6ul	Col-0_G42E	659.344	2	659.344	1316.67	0.45015	0.0002968	0.19036	0.00012551	0.64051	0.00042232	659.3437475577016	69.762	0.24583	69.762	69.661	69.907	0					27	12	3	0	0	0	0.0095915	1	21605	21605
AAFPNLNSDAGLKK	14	Acetyl (Protein N-term)	_(Acetyl (Protein N-term))AAFPNLNSDAGLKK_					1	0	0	1	AT1G30230.1;AT1G30230.2	AT1G30230.1	AT1G30230.1	MULTI-MSMS	KSI140824_5_HopU1_1521_2ul	HopU1_Af1521	744.396	2	744.396	1486.78	-0.24611	-0.00018321	0.11693	8.7044E-05	-0.12918	-9.6163e-05	744.3963159023598	73.33	0.50729	73.33	73.204	73.711	0					67	26	4	0	0	0	2.1188E-05	1	21096	21096
AAFPNLNSDAGLKK	14	Acetyl (Protein N-term)	_(Acetyl (Protein N-term))AAFPNLNSDAGLKK_					1	0	0	1	AT1G30230.1;AT1G30230.2	AT1G30230.1	AT1G30230.1	MULTI-MSMS	KSI140824_6_HopU1_G42E_1ul	HopU1_G42E	744.3963012695312	2	744.396	1486.78	-0.12089	-8.9993e-05	0.22493	0.00016743	0.10403	7.7441E-05	744.3963825482904	75.097	0.39944	75.097	74.869	75.269	0					151	44	4	0	0	0	0.051313	1	18862	18862
AAFPNLNSDAGLKK	14	Acetyl (Protein N-term)	_(Acetyl (Protein N-term))AAFPNLNSDAGLKK_					1	0	0	1	AT1G30230.1;AT1G30230.2	AT1G30230.1	AT1G30230.1	MULTI-MSMS	KSI140824_6_HopU1_G42E_5ul	HopU1_G42E	744.3947143554688	2	744.396	1486.78	-0.015999	-1.191e-05	-0.029285	-2.18e-05	-0.045284	-3.3709e-05	744.3961864084017	73.414	0.46658	73.414	73.283	73.749	0					67	25	5	0	0	0	9.2272E-05	1	22972	22972
AAFPNLNSDAGLKK	14	Acetyl (Protein N-term)	_(Acetyl (Protein N-term))AAFPNLNSDAGLKK_					1	0	0	1	AT1G30230.1;AT1G30230.2	AT1G30230.1	AT1G30230.1	MULTI-MSMS	KSI180424_1_HopU1_G42E_1ul	HopU1_G42E	744.396	2	744.396	1486.78	-0.1802	-0.00013414	0.27148	0.00020209	0.091284	6.7951E-05	744.3964409259896	68.492	0.62099	68.492	68.315	68.936	0					90	33	4	0	0	0	0.00014468	1	20924	20924
AAFPNLNSDAGLKK	14	Acetyl (Protein N-term)	_(Acetyl (Protein N-term))AAFPNLNSDAGLKK_					1	0	0	1	AT1G30230.1;AT1G30230.2	AT1G30230.1	AT1G30230.1	MULTI-MSMS	KSI180424_2_Col-0_1521_1ul	Col-0_Af1521	744.396	2	744.396	1486.78	-0.022831	-1.6995e-05	0.22428	0.00016695	0.20144	0.00014995	744.3963749300924	68.537	0.59222	68.537	68.354	68.946	0					105	31	5	0	0	0	0.00030223	1	20689	20689
AAFPNLNSDAGLKK	14	Acetyl (Protein N-term)	_(Acetyl (Protein N-term))AAFPNLNSDAGLKK_					1	0	0	1	AT1G30230.1;AT1G30230.2	AT1G30230.1	AT1G30230.1	MULTI-MSMS	KSI180424_2_HopU1_1521_1ul	HopU1_Af1521	744.3965454101562	2	744.396	1486.78	-0.15661	-0.00011658	0.2867	0.00021342	0.13009	9.684E-05	744.396	68.338	0.63118	68.338	68.133	68.764	0					101	34	4	0	0	0	8.3502E-05	1	20653	20653
AAFPNLNSDAGLKK	14	Acetyl (Protein N-term)	_(Acetyl (Protein N-term))AAFPNLNSDAGLKK_					1	0	0	1	AT1G30230.1;AT1G30230.2	AT1G30230.1	AT1G30230.1	MULTI-MSMS	KSI180424_3_Col-0_G42E_1ul	Col-0_G42E	744.396	2	744.396	1486.78	-0.10196	-7.5897e-05	0.26296	0.00019574	0.161	0.00011985	744.3964177863531	68.638	0.63501	68.638	68.432	69.067	0					134	44	4	0	0	0	0.00071199	1	20802	20802
AAFPNLNSDAGLKK	14	Acetyl (Protein N-term)	_(Acetyl (Protein N-term))AAFPNLNSDAGLKK_					1	0	0	1	AT1G30230.1;AT1G30230.2	AT1G30230.1	AT1G30230.1	MULTI-MSMS	KSI180424_3_Col-0_G42E_1ul	Col-0_G42E	496.60015869140625	3	496.6	1486.78	0.10122	5.0263E-05	0.13147	6.5287E-05	0.23268	0.00011555	496.60003797018175	68.66	0.3394	68.66	68.482	68.821	0					42	19	3	0	0	0	0.011966	1	20844	20844
AAFPNLNSDAGLKK	14	Acetyl (Protein N-term)	_(Acetyl (Protein N-term))AAFPNLNSDAGLKK_					1	0	0	1	AT1G30230.1;AT1G30230.2	AT1G30230.1	AT1G30230.1	MULTI-MSMS	KSI140824_3_Col-0_G42E_1ul	Col-0_G42E	744.3966064453125	2	744.396	1486.78	-0.19438	-0.0001447	0.3345	0.000249	0.14011	0.0001043	744.3964693665375	75.664	0.49606	75.664	75.432	75.928	0					157	49	4	0	0	0	0.0068947	1	19208	19208
AAFPNLNSDAGLKK	14	Acetyl (Protein N-term)	_(Acetyl (Protein N-term))AAFPNLNSDAGLKK_					1	0	0	1	AT1G30230.1;AT1G30230.2	AT1G30230.1	AT1G30230.1	MULTI-MSMS	KSI140824_3_Col-0_G42E_6ul	Col-0_G42E	744.396	2	744.396	1486.78	-0.17556	-0.00013068	0.046817	3.485E-05	-0.12874	-9.5834e-05	744.396	73.073	0.50357	73.073	72.913	73.417	0					75	26	5	0	0	0	1.7452E-07	1	22801	22801
AAFPNLNSDAGLKK	14	Acetyl (Protein N-term)	_(Acetyl (Protein N-term))AAFPNLNSDAGLKK_					1	0	0	1	AT1G30230.1;AT1G30230.2	AT1G30230.1	AT1G30230.1	MULTI-MSMS	KSI140824_4_Col-0_1521_3ul	Col-0_Af1521	744.3963012695312	2	744.396	1486.78	-0.2046	-0.0001523	0.097449	7.2541E-05	-0.10715	-7.9764e-05	744.3963003118073	73.205	0.41696	73.205	73.06	73.477	0					64	21	5	0	0	0	0.00012294	1	21536	21536
AAFPNLNSGSGLK	13	Acetyl (Protein N-term)	_(Acetyl (Protein N-term))AAFPNLNSGSGLK_					1	0	0	0	AT2G18110.1	AT2G18110.1	AT2G18110.1	MULTI-MSMS	KSI140824_5_HopU1_1521_2ul	HopU1_Af1521	659.3435668945312	2	659.344	1316.67	-0.0070615	-4.6559e-06	0.12964	8.5475E-05	0.12257	8.0819E-05	659.3435719120581	81.065	0.77736	81.065	80.903	81.681	0					133	45	5	0	0	0	0.00032323	2	23839	23839;24025
AAFPNLNSGSGLK	13	Acetyl (Protein N-term)	_(Acetyl (Protein N-term))AAFPNLNSGSGLK_					1	0	0	0	AT2G18110.1	AT2G18110.1	AT2G18110.1	MULTI-MSMS	KSI140824_6_HopU1_G42E_1ul	HopU1_G42E	659.3433837890625	2	659.344	1316.67	0.15011	9.8975E-05	0.12083	7.9669E-05	0.27094	0.00017864	659.3435405906822	82.069	0.47816	82.069	81.908	82.386	0					185	59	5	0	0	0	0.0058667	1	20695	20695
AAFPNLNSGSGLK	13	Acetyl (Protein N-term)	_(Acetyl (Protein N-term))AAFPNLNSGSGLK_					1	0	0	0	AT2G18110.1	AT2G18110.1	AT2G18110.1	MULTI-MSMS	KSI140824_6_HopU1_G42E_5ul	HopU1_G42E	659.3435668945312	2	659.344	1316.67	0.061025	4.0237E-05	0.063038	4.1564E-05	0.12406	8.18E-05	659.3435396504374	81.087	0.84461	81.087	80.925	81.77	0					129	47	5	0	0	0	0.00045188	1	25711	25711
AAFPNLNSGSGLK	13	Acetyl (Protein N-term)	_(Acetyl (Protein N-term))AAFPNLNSGSGLK_					1	0	0	0	AT2G18110.1	AT2G18110.1	AT2G18110.1	MULTI-MSMS	KSI180424_1_HopU1_G42E_1ul	HopU1_G42E	659.845	2	659.344	1316.67	0.13788	9.091E-05	0.41358	0.00027269	0.55146	0.0003636	659.3437959141543	81.361	0.53246	81.361	81.15	81.682	0					88	27	5	0	0	0	4.5795E-05	1	25641	25641
AAFPNLNSGSGLK	13	Acetyl (Protein N-term)	_(Acetyl (Protein N-term))AAFPNLNSGSGLK_					1	0	0	0	AT2G18110.1	AT2G18110.1	AT2G18110.1	MULTI-MSMS	KSI180424_2_Col-0_1521_1ul	Col-0_Af1521	659.3438110351562	2	659.344	1316.67	0.44562	0.00029382	0.092341	6.0884E-05	0.53797	0.0003547	659.344	81.375	0.74674	81.375	81.194	81.941	0					108	39	4	0	0	0	0.00024254	1	25405	25405
AAFPNLNSGSGLK	13	Acetyl (Protein N-term)	_(Acetyl (Protein N-term))AAFPNLNSGSGLK_					1	0	0	0	AT2G18110.1	AT2G18110.1	AT2G18110.1	MULTI-MSMS	KSI180424_2_HopU1_1521_1ul	HopU1_Af1521	659.3438110351562	2	659.344	1316.67	0.22257	0.00014675	0.36687	0.00024189	0.58944	0.00038864	659.3437709763103	81.132	0.73004	81.132	80.897	81.627	0					117	38	5	0	0	0	0.00020968	1	25317	25317
AAFPNLNSGSGLK	13	Acetyl (Protein N-term)	_(Acetyl (Protein N-term))AAFPNLNSGSGLK_					1	0	0	0	AT2G18110.1	AT2G18110.1	AT2G18110.1	MULTI-MSMS	KSI180424_3_Col-0_G42E_1ul	Col-0_G42E	659.3438110351562	2	659.344	1316.67	0.20805	0.00013717	0.23214	0.00015306	0.44019	0.00029024	659.3436702643017	81.359	0.62805	81.359	81.112	81.74	0					285	77	5	0	0	0	0.027848	2	24561	24561;24697
AAFPNLNSGSGLK	13	Acetyl (Protein N-term)	_(Acetyl (Protein N-term))AAFPNLNSGSGLK_					1	0	0	0	AT2G18110.1	AT2G18110.1	AT2G18110.1	MULTI-MSMS	KSI140824_3_Col-0_G42E_1ul	Col-0_G42E	659.3433227539062	2	659.344	1316.67	0.28417	0.00018736	-0.077755	-5.1267e-05	0.20641	0.0001361	659.3434204157255	82.636	0.54659	82.636	82.456	83.003	0					179	55	5	0	0	0	0.0010249	1	21305	21305
AAFPNLNSGSGLK	13	Acetyl (Protein N-term)	_(Acetyl (Protein N-term))AAFPNLNSGSGLK_					1	0	0	0	AT2G18110.1	AT2G18110.1	AT2G18110.1	MULTI-MSMS	KSI140824_3_Col-0_G42E_6ul	Col-0_G42E	659.344	2	659.344	1316.67	0.10463	6.8984E-05	0.033357	2.1994E-05	0.13798	9.0978E-05	659.3435167794946	80.737	0.82409	80.737	80.594	81.418	0					124	46	4	0	0	0	5.0979E-05	1	25543	25543
AAFPNLNSGSGLK	13	Acetyl (Protein N-term)	_(Acetyl (Protein N-term))AAFPNLNSGSGLK_					1	0	0	0	AT2G18110.1	AT2G18110.1	AT2G18110.1	MULTI-MSMS	KSI140824_4_Col-0_1521_1ul	Col-0_Af1521	659.3431396484375	2	659.344	1316.67	0.10088	6.6514E-05	0.20643	0.00013611	0.30731	0.00020262	659.3436105520998	82.533	0.65338	82.533	82.298	82.951	0					177	64	4	0	0	0	0.026588	1	22227	22227
AAFPNLNSGSGLK	13	Acetyl (Protein N-term)	_(Acetyl (Protein N-term))AAFPNLNSGSGLK_					1	0	0	0	AT2G18110.1	AT2G18110.1	AT2G18110.1	MULTI-MSMS	KSI140824_4_Col-0_1521_3ul	Col-0_Af1521	659.3440551757812	2	659.344	1316.67	0.063399	4.1801E-05	0.072288	4.7663E-05	0.13569	8.9464E-05	659.3435482556076	80.937	0.86659	80.937	80.774	81.641	0					119	47	5	0	0	0	0.0027514	1	24310	24310
AAFPNLNSGSGLK	13	Acetyl (Protein N-term)	_(Acetyl (Protein N-term))AAFPNLNSGSGLK_					1	0	0	0	AT2G18110.1	AT2G18110.1	AT2G18110.1	MULTI-MSMS	KSI140824_5_HopU1_1521_1ul	HopU1_Af1521	659.3434448242188	2	659.344	1316.67	0.04754	3.1345E-05	0.39252	0.0002588	0.44005	0.00029015	659.3437114649797	82.422	0.5619	82.422	82.21	82.772	0					106	41	4	0	0	0	0.0075536	1	21666	21666
AAFPNLNSGSGLKK	14	Acetyl (Protein N-term)	_(Acetyl (Protein N-term))AAFPNLNSGSGLKK_					1	0	0	1	AT2G18110.1	AT2G18110.1	AT2G18110.1	MULTI-MSMS	KSI140824_5_HopU1_1521_2ul	HopU1_Af1521	723.391	2	723.391	1444.77	0.0067661	4.8946E-06	0.06747	4.8807E-05	0.074236	5.3702E-05	723.3909322022657	70.604	0.3744	70.604	70.493	70.868	0					25	15	3	0	0	0	0.00013744	1	20141	20141
AAFPNLNSGSGLKK	14	Acetyl (Protein N-term)	_(Acetyl (Protein N-term))AAFPNLNSGSGLKK_					1	0	0	1	AT2G18110.1	AT2G18110.1	AT2G18110.1	MULTI-MSMS	KSI140824_6_HopU1_G42E_1ul	HopU1_G42E	723.3909301757812	2	723.391	1444.77	0.078896	5.7072E-05	-0.031342	-2.2673e-05	0.047553	3.44E-05	723.3910133565179	72.452	0.29304	72.452	72.292	72.585	0					60	25	3	0	0	0	0.045626	1	18171	18171
AAFPNLNSGSGLKK	14	Acetyl (Protein N-term)	_(Acetyl (Protein N-term))AAFPNLNSGSGLKK_					1	0	0	1	AT2G18110.1	AT2G18110.1	AT2G18110.1	MULTI-MSMS	KSI140824_6_HopU1_G42E_5ul	HopU1_G42E	723.893	2	723.391	1444.77	0.29298	0.00021194	0.020508	1.4836E-05	0.31349	0.00022677	723.3909259614494	70.583	0.22729	70.583	70.441	70.668	0					30	11	3	0	0	0	3.2509E-06	1	21951	21951
AAFPNLNSGSGLKK	14	Acetyl (Protein N-term)	_(Acetyl (Protein N-term))AAFPNLNSGSGLKK_					1	0	0	1	AT2G18110.1	AT2G18110.1	AT2G18110.1	MULTI-MSMS	KSI180424_1_HopU1_G42E_1ul	HopU1_G42E	723.3909912109375	2	723.391	1444.77	0.013679	9.8954E-06	-0.14244	-0.00010304	-0.12876	-9.3147e-05	723.3909743918271	64.77	0.43555	64.77	64.609	65.045	0					43	22	3	0	0	0	0.00016858	1	19565	19565
AAFPNLNSGSGLKK	14	Acetyl (Protein N-term)	_(Acetyl (Protein N-term))AAFPNLNSGSGLKK_					1	0	0	1	AT2G18110.1	AT2G18110.1	AT2G18110.1	MULTI-MSMS	KSI180424_2_Col-0_1521_1ul	Col-0_Af1521	723.3909301757812	2	723.391	1444.77	-0.11382	-8.2335e-05	0.047222	3.416E-05	-0.066597	-4.8175e-05	723.3910950027808	64.892	0.36127	64.892	64.714	65.075	0					55	18	4	0	0	0	0.00011231	1	19352	19352
AAFPNLNSGSGLKK	14	Acetyl (Protein N-term)	_(Acetyl (Protein N-term))AAFPNLNSGSGLKK_					1	0	0	1	AT2G18110.1	AT2G18110.1	AT2G18110.1	MULTI-MSMS	KSI180424_2_HopU1_1521_1ul	HopU1_Af1521	723.893	2	723.391	1444.77	-0.048875	-3.5356e-05	-0.052963	-3.8313e-05	-0.10184	-7.3669e-05	723.3910004602827	64.675	0.39023	64.675	64.495	64.885	0					57	20	4	0	0	0	6.6987E-05	1	19315	19315
AAFPNLNSGSGLKK	14	Acetyl (Protein N-term)	_(Acetyl (Protein N-term))AAFPNLNSGSGLKK_					1	0	0	1	AT2G18110.1	AT2G18110.1	AT2G18110.1	MULTI-MSMS	KSI180424_3_Col-0_G42E_1ul	Col-0_G42E	723.391	2	723.391	1444.77	0.043691	3.1606E-05	-0.13611	-9.8461e-05	-0.092419	-6.6855e-05	723.3909426230308	64.937	0.51852	64.937	64.728	65.246	0					110	32	4	0	0	0	0.0012917	1	19510	19510
AAFPNLNSGSGLKK	14	Acetyl (Protein N-term)	_(Acetyl (Protein N-term))AAFPNLNSGSGLKK_					1	0	0	1	AT2G18110.1	AT2G18110.1	AT2G18110.1	MULTI-MSMS	KSI140824_3_Col-0_G42E_1ul	Col-0_G42E	723.391	2	723.391	1444.77	0.035483	2.5668E-05	-0.043822	-3.17e-05	-0.0083393	-6.0326e-06	723.3909395820893	72.987	0.29832	72.987	72.778	73.077	0					53	23	3	0	0	0	0.0049074	1	18457	18457
AAFPNLNSGSGLKK	14	Acetyl (Protein N-term)	_(Acetyl (Protein N-term))AAFPNLNSGSGLKK_					1	0	0	1	AT2G18110.1	AT2G18110.1	AT2G18110.1	MULTI-MSMS	KSI140824_3_Col-0_G42E_6ul	Col-0_G42E	723.3909301757812	2	723.391	1444.77	0.12162	8.7982E-05	0.17779	0.00012861	0.29941	0.00021659	723.3909881763916	70.187	0.41391	70.187	70.097	70.511	0					40	22	4	0	0	0	2.265E-07	1	21756	21756
AAFPNLNSGSGLKK	14	Acetyl (Protein N-term)	_(Acetyl (Protein N-term))AAFPNLNSGSGLKK_					1	0	0	1	AT2G18110.1	AT2G18110.1	AT2G18110.1	MULTI-MSMS	KSI140824_4_Col-0_1521_1ul	Col-0_Af1521	723.3909912109375	2	723.391	1444.77	0.099537	7.2004E-05	-0.1035	-7.487e-05	-0.0039616	-2.8658e-06	723.3909919822473	72.878	0.32671	72.878	72.741	73.068	0					35	18	3	0	0	0	0.010868	1	19152	19152
AAFPNLNSGSGLKK	14	Acetyl (Protein N-term)	_(Acetyl (Protein N-term))AAFPNLNSGSGLKK_					1	0	0	1	AT2G18110.1	AT2G18110.1	AT2G18110.1	MULTI-MSMS	KSI140824_4_Col-0_1521_3ul	Col-0_Af1521	723.3903198242188	2	723.391	1444.77	0.0078472	5.6766E-06	-0.062706	-4.5361e-05	-0.054859	-3.9685e-05	723.3908912351133	70.398	0.18903	70.398	70.287	70.476	0					21	9	3	0	0	0	7.3052E-08	1	20530	20530
AAFPNLNSGSGLKK	14	Acetyl (Protein N-term)	_(Acetyl (Protein N-term))AAFPNLNSGSGLKK_					1	0	0	1	AT2G18110.1	AT2G18110.1	AT2G18110.1	MULTI-MSMS	KSI140824_5_HopU1_1521_1ul	HopU1_Af1521	723.3910522460938	2	723.391	1444.77	-0.084056	-6.0805e-05	0.15795	0.00011426	0.073897	5.3456E-05	723.3911225718099	72.828	0.30042	72.828	72.651	72.951	0					42	18	3	0	0	0	0.00021917	1	18452	18452
AAFTECCQAADK	12	Unmodified	_AAFTECCQAADK_					0	0	0	0	CON__P02768-1	CON__P02768-1	CON__P02768-1	MULTI-MSMS	KSI140824_6_HopU1_G42E_1ul	HopU1_G42E	686.2869262695312	2	686.287	1370.56	-0.15585	-0.00010696	-0.35746	-0.00024532	-0.51331	-0.00035228	686.2870112582984	43.863	0.25636	43.863	43.781	44.038	0					51	21	4	0	0	0	0.025986	1	8765	8765
AAFTECCQAADK	12	Unmodified	_AAFTECCQAADK_					0	0	0	0	CON__P02768-1	CON__P02768-1	CON__P02768-1	MULTI-MSMS	KSI140824_6_HopU1_G42E_5ul	HopU1_G42E	686.287	2	686.287	1370.56	-0.20527	-0.00014087	-0.54917	-0.00037689	-0.75444	-0.00051776	686.2869842875161	39.179	0.31227	39.179	39.083	39.396	0					57	17	5	0	0	0	2.9565E-05	1	10464	10464
AAFTECCQAADK	12	Unmodified	_AAFTECCQAADK_					0	0	0	0	CON__P02768-1	CON__P02768-1	CON__P02768-1	MULTI-MSMS	KSI140824_3_Col-0_G42E_6ul	Col-0_G42E	686.2870483398438	2	686.287	1370.56	-0.36101	-0.00024775	-0.2325	-0.00015956	-0.59351	-0.00040732	686.2872401274662	38.849	0.22302	38.849	38.751	38.974	0					35	11	5	0	0	0	2.6687E-05	1	10255	10255
AAFTECCQAADK	12	Unmodified	_AAFTECCQAADK_					0	0	0	0	CON__P02768-1	CON__P02768-1	CON__P02768-1	MULTI-MSMS	KSI140824_4_Col-0_1521_1ul	Col-0_Af1521	686.2866821289062	2	686.287	1370.56	-0.10592	-7.269e-05	-0.40582	-0.00027851	-0.51174	-0.0003512	686.2868401465581	44.402	0.24729	44.402	44.275	44.522	0					27	13	3	0	0	0	0.016249	1	9136	9136
AAFTECCQAADK	12	Unmodified	_AAFTECCQAADK_					0	0	0	0	CON__P02768-1	CON__P02768-1	CON__P02768-1	MULTI-MSMS	KSI140824_4_Col-0_1521_3ul	Col-0_Af1521	686.2871704101562	2	686.287	1370.56	-0.061964	-4.2525e-05	-0.41748	-0.00028651	-0.47945	-0.00032904	686.2870913248696	38.989	0.25411	38.989	38.883	39.137	0					32	13	4	0	0	0	0.00023851	1	9035	9035
AAGGFGGLR	9	Unmodified	_AAGGFGGLR_					0	0	0	0	AT1G55570.1	AT1G55570.1	AT1G55570.1	MULTI-MSMS	KSI140824_5_HopU1_1521_2ul	HopU1_Af1521	403.21942138671875	2	403.219	804.424	-0.056481	-2.2774e-05	0.37402	0.00015081	0.31754	0.00012804	403.21940060752456	47.111	0.22686	47.111	46.981	47.207	0					22	12	2	0	0	0	0.037138	1	11644	11644
AAGGFGGLR	9	Unmodified	_AAGGFGGLR_					0	0	0	0	AT1G55570.1	AT1G55570.1	AT1G55570.1	MULTI-MSMS	KSI140824_6_HopU1_G42E_5ul	HopU1_G42E	403.2193298339844	2	403.219	804.424	-0.04822	-1.9443e-05	0.34366	0.00013857	0.29544	0.00011913	403.2194039607921	46.973	0.27205	46.973	46.784	47.056	0					23	14	2	0	0	0	0.017958	1	13288	13288
AAGGFGGLR	9	Unmodified	_AAGGFGGLR_					0	0	0	0	AT1G55570.1	AT1G55570.1	AT1G55570.1	MULTI-MSMS	KSI140824_3_Col-0_G42E_6ul	Col-0_G42E	403.2193908691406	2	403.219	804.424	-0.0062826	-2.5332e-06	0.28177	0.00011361	0.27549	0.00011108	403.2194453331487	46.582	0.20737	46.582	46.414	46.621	0					20	10	2	0	0	0	0.014824	1	13087	13087
AAGGFGGLR	9	Unmodified	_AAGGFGGLR_					0	0	0	0	AT1G55570.1	AT1G55570.1	AT1G55570.1	MULTI-MSMS	KSI140824_4_Col-0_1521_3ul	Col-0_Af1521	403.21942138671875	2	403.219	804.424	-0.084264	-3.3977e-05	0.20299	8.1849E-05	0.11872	4.7872E-05	403.21941722102713	46.795	0.22287	46.795	46.648	46.871	0					19	11	2	0	0	0	0.0037387	1	11897	11897
AAGMTCIVTK	10	Unmodified	_AAGMTCIVTK_					0	0	0	0	AT3G48420.1	AT3G48420.1	AT3G48420.1	MSMS	KSI140824_3_Col-0_G42E_6ul	Col-0_G42E	526.267	2	526.267	1050.52	NaN	NaN	NaN	NaN	NaN	NaN	NaN	49.392	1	49.392	48.892	49.892	0								0	0	0	0.001765	1	14133	14133
AAIAQVEER	9	Unmodified	_AAIAQVEER_					0	0	0	0	AT1G10360.1	AT1G10360.1	AT1G10360.1	MULTI-MSMS	KSI140824_5_HopU1_1521_2ul	HopU1_Af1521	493.76690673828125	2	493.767	985.519	0.451	0.00022269	-0.44353	-0.000219	0.00747	3.6885E-06	493.7666439044421	40.677	0.57192	40.677	40.55	41.122	0					68	30	4	0	0	0	6.5587E-05	1	9263	9263
AAIAQVEER	9	Unmodified	_AAIAQVEER_					0	0	0	0	AT1G10360.1	AT1G10360.1	AT1G10360.1	MULTI-MSMS	KSI140824_6_HopU1_G42E_1ul	HopU1_G42E	493.76690673828125	2	493.767	985.519	0.16931	8.3601E-05	-0.15365	-7.5866e-05	0.015664	7.7343E-06	493.76679348699054	43.421	0.42803	43.421	43.295	43.723	0					74	31	3	0	0	0	0.0023853	1	8598	8598
AAIAQVEER	9	Unmodified	_AAIAQVEER_					0	0	0	0	AT1G10360.1	AT1G10360.1	AT1G10360.1	MULTI-MSMS	KSI140824_6_HopU1_G42E_5ul	HopU1_G42E	493.7669372558594	2	493.767	985.519	0.075538	3.7298E-05	-0.082328	-4.0651e-05	-0.0067901	-3.3527e-06	493.7668507455823	40.646	0.66909	40.646	40.504	41.173	0					83	35	4	0	0	0	5.7079E-05	1	10969	10969
AAIAQVEER	9	Unmodified	_AAIAQVEER_					0	0	0	0	AT1G10360.1	AT1G10360.1	AT1G10360.1	MULTI-MSMS	KSI180424_1_HopU1_G42E_1ul	HopU1_G42E	493.76678466796875	2	493.767	985.519	0.31683	0.00015644	-0.32004	-0.00015802	-0.0032041	-1.5821e-06	493.76679634697007	37.532	0.55775	37.532	37.389	37.947	0					52	29	3	0	0	0	0.0056955	1	9551	9551
AAIAQVEER	9	Unmodified	_AAIAQVEER_					0	0	0	0	AT1G10360.1	AT1G10360.1	AT1G10360.1	MULTI-MSMS	KSI180424_2_Col-0_1521_1ul	Col-0_Af1521	493.7669982910156	2	493.767	985.519	0.083083	4.1024E-05	0.074995	3.703E-05	0.15808	7.8054E-05	493.7669304004025	36.94	0.48074	36.94	36.708	37.189	0					57	25	3	0	0	0	0.0034608	1	9090	9090
AAIAQVEER	9	Unmodified	_AAIAQVEER_					0	0	0	0	AT1G10360.1	AT1G10360.1	AT1G10360.1	MULTI-MSMS	KSI180424_2_HopU1_1521_1ul	HopU1_Af1521	494.2684326171875	2	493.767	985.519	0.20361	0.00010054	-0.11308	-5.5835e-05	0.090533	4.4702E-05	493.76685906336485	37.017	0.39213	37.017	36.824	37.216	0					33	20	3	0	0	0	0.030784	1	9264	9264
AAIAQVEER	9	Unmodified	_AAIAQVEER_					0	0	0	0	AT1G10360.1	AT1G10360.1	AT1G10360.1	MULTI-MSMS	KSI180424_3_Col-0_G42E_1ul	Col-0_G42E	493.7668762207031	2	493.767	985.519	0.17921	8.849E-05	-0.23155	-0.00011433	-0.05234	-2.5844e-05	493.76684911743104	37.128	0.55372	37.128	37.015	37.568	0					66	30	3	0	0	0	0.017794	1	9549	9549
AAIAQVEER	9	Unmodified	_AAIAQVEER_					0	0	0	0	AT1G10360.1	AT1G10360.1	AT1G10360.1	MULTI-MSMS	KSI140824_3_Col-0_G42E_1ul	Col-0_G42E	493.76690673828125	2	493.767	985.519	0.034906	1.7235E-05	-0.16524	-8.1589e-05	-0.13033	-6.4354e-05	493.7667915127163	43.879	0.42277	43.879	43.742	44.165	0					88	29	5	0	0	0	0.0037339	1	8694	8694
AAIAQVEER	9	Unmodified	_AAIAQVEER_					0	0	0	0	AT1G10360.1	AT1G10360.1	AT1G10360.1	MULTI-MSMS	KSI140824_3_Col-0_G42E_6ul	Col-0_G42E	493.7668151855469	2	493.767	985.519	0.2773	0.00013692	-0.31586	-0.00015596	-0.038566	-1.9043e-05	493.7667187146508	40.252	0.62291	40.252	40.129	40.752	0					77	32	4	0	0	0	5.617E-05	1	10750	10750
AAIAQVEER	9	Unmodified	_AAIAQVEER_					0	0	0	0	AT1G10360.1	AT1G10360.1	AT1G10360.1	MULTI-MSMS	KSI140824_4_Col-0_1521_1ul	Col-0_Af1521	493.7668151855469	2	493.767	985.519	0.035794	1.7674E-05	-0.13478	-6.6551e-05	-0.098987	-4.8877e-05	493.7668216009085	43.878	0.39022	43.878	43.771	44.162	0					66	21	5	0	0	0	0.0018651	1	8942	8942
AAIAQVEER	9	Unmodified	_AAIAQVEER_					0	0	0	0	AT1G10360.1	AT1G10360.1	AT1G10360.1	MULTI-MSMS	KSI140824_4_Col-0_1521_3ul	Col-0_Af1521	493.7669372558594	2	493.767	985.519	0.44741	0.00022092	-0.42166	-0.0002082	0.025748	1.2713E-05	493.76666569502186	40.367	0.60073	40.367	40.227	40.828	0					83	31	4	0	0	0	6.5587E-05	1	9516	9516
AAIAQVEER	9	Unmodified	_AAIAQVEER_					0	0	0	0	AT1G10360.1	AT1G10360.1	AT1G10360.1	MULTI-MSMS	KSI140824_5_HopU1_1521_1ul	HopU1_Af1521	493.7503662109375	2	493.767	985.519	0.09982	4.9288E-05	-0.15867	-7.8348e-05	-0.058854	-2.906e-05	493.7667955264532	43.739	0.44559	43.739	43.6	44.046	0					79	29	4	0	0	0	0.0011126	2	8760	8736;8760
AAKDLLGWESK	11	Unmodified	_AAKDLLGWESK_					0	0	0	1	AT3G63140.1	AT3G63140.1	AT3G63140.1	MULTI-MSMS	KSI180424_1_HopU1_G42E_1ul	HopU1_G42E	406.5555419921875	3	406.556	1216.65	0.15998	6.504E-05	0.086381	3.5119E-05	0.24636	0.00010016	406.5555866265655	53.403	0.28287	53.403	53.254	53.537	0					34	14	3	0	0	0	0.0037286	1	15408	15408
AAKDLLGWESK	11	Unmodified	_AAKDLLGWESK_					0	0	0	1	AT3G63140.1	AT3G63140.1	AT3G63140.1	MULTI-MSMS	KSI180424_2_HopU1_1521_1ul	HopU1_Af1521	406.55560302734375	3	406.556	1216.65	-0.0029567	-1.2021e-06	0.36436	0.00014813	0.3614	0.00014693	406.5555831437801	53.073	0.45589	53.073	52.832	53.288	0					48	25	3	0	0	0	0.021231	1	15126	15126
AALAEFISTLIFVFAGSGSGIAFNK	25	Unmodified	_AALAEFISTLIFVFAGSGSGIAFNK_					0	0	0	0	AT3G26520.1	AT3G26520.1	AT3G26520.1	MULTI-MSMS	KSI140824_5_HopU1_1521_2ul	HopU1_Af1521	844.7906494140625	3	844.456	2530.35	-0.27682	-0.00023376	0.29315	0.00024755	0.016333	1.3792E-05	844.7909213626381	98.86	0.10175	98.86	98.826	98.928	0					25	5	6	0	0	0	1.5458E-42	1	29072	29072
AALAEFISTLIFVFAGSGSGIAFNK	25	Unmodified	_AALAEFISTLIFVFAGSGSGIAFNK_					0	0	0	0	AT3G26520.1	AT3G26520.1	AT3G26520.1	MULTI-MSMS	KSI140824_6_HopU1_G42E_1ul	HopU1_G42E	844.7905883789062	3	844.456	2530.35	-0.079425	-6.7071e-05	0.07492	6.3266E-05	-0.0045052	-3.8045e-06	844.7906700550512	98.711	0.15245	98.711	98.668	98.821	0					31	8	6	0	0	0	2.0139E-34	1	24142	24142
AALAEFISTLIFVFAGSGSGIAFNK	25	Unmodified	_AALAEFISTLIFVFAGSGSGIAFNK_					0	0	0	0	AT3G26520.1	AT3G26520.1	AT3G26520.1	MULTI-MSMS	KSI140824_6_HopU1_G42E_5ul	HopU1_G42E	845.1249389648438	3	844.456	2530.35	-0.25333	-0.00021393	0.24352	0.00020565	-0.0098091	-8.2834e-06	844.7908639783833	98.868	0.10273	98.868	98.826	98.928	0					22	5	6	0	0	0	3.3265000000000003E-41	1	30681	30681
AALAEFISTLIFVFAGSGSGIAFNK	25	Unmodified	_AALAEFISTLIFVFAGSGSGIAFNK_					0	0	0	0	AT3G26520.1	AT3G26520.1	AT3G26520.1	MULTI-MSMS	KSI140824_3_Col-0_G42E_1ul	Col-0_G42E	844.7905883789062	3	844.456	2530.35	-0.0019033	-1.6072e-06	-0.051631	-4.36e-05	-0.053534	-4.5207e-05	844.7905951444205	98.727	0.18481	98.727	98.683	98.868	0					32	10	6	0	0	0	1.4859000000000002E-41	1	24937	24937
AALAEFISTLIFVFAGSGSGIAFNK	25	Unmodified	_AALAEFISTLIFVFAGSGSGIAFNK_					0	0	0	0	AT3G26520.1	AT3G26520.1	AT3G26520.1	MULTI-MSMS	KSI140824_3_Col-0_G42E_6ul	Col-0_G42E	844.7905883789062	3	844.456	2530.35	-0.26935	-0.00022746	0.31471	0.00026575	0.045354	3.83E-05	844.7908446143105	98.86	0.13665	98.86	98.835	98.972	0					21	7	6	0	0	0	8.4002E-51	1	30711	30711
AALAEFISTLIFVFAGSGSGIAFNK	25	Unmodified	_AALAEFISTLIFVFAGSGSGIAFNK_					0	0	0	0	AT3G26520.1	AT3G26520.1	AT3G26520.1	MULTI-MSMS	KSI140824_4_Col-0_1521_1ul	Col-0_Af1521	844.7905883789062	3	844.456	2530.35	-0.1047	-8.8417e-05	0.019525	1.6488E-05	-0.085177	-7.1928e-05	844.7906930776611	98.715	0.16431	98.715	98.671	98.835	0					38	9	7	0	0	0	1.8152E-73	1	26171	26171
AALAEFISTLIFVFAGSGSGIAFNK	25	Unmodified	_AALAEFISTLIFVFAGSGSGIAFNK_					0	0	0	0	AT3G26520.1	AT3G26520.1	AT3G26520.1	MULTI-MSMS	KSI140824_4_Col-0_1521_3ul	Col-0_Af1521	844.7906494140625	3	844.456	2530.35	-0.29093	-0.00024568	0.20838	0.00017596	-0.082554	-6.9713e-05	844.7908357501389	98.868	0.17254	98.868	98.826	98.999	0					28	10	6	0	0	0	2.0924E-50	1	29587	29587
AALAEFISTLIFVFAGSGSGIAFNK	25	Unmodified	_AALAEFISTLIFVFAGSGSGIAFNK_					0	0	0	0	AT3G26520.1	AT3G26520.1	AT3G26520.1	MULTI-MSMS	KSI140824_5_HopU1_1521_1ul	HopU1_Af1521	844.7905883789062	3	844.456	2530.35	-0.11431	-9.6529e-05	0.048011	4.0543E-05	-0.066299	-5.5986e-05	844.791	98.707	0.22187	98.707	98.681	98.903	0					37	12	6	0	0	0	3.3265000000000003E-41	1	26069	26069
AALAEFISTLIFVFAGSGSGIAFNK	25	Unmodified	_AALAEFISTLIFVFAGSGSGIAFNK_					0	0	0	0	AT3G26520.1	AT3G26520.1	AT3G26520.1	MULTI-MSMS	KSI140824_5_HopU1_1521_1ul	HopU1_Af1521	1266.6839599609375	2	1266.18	2530.35	-0.21661	-0.00027427	0.81169	0.0010277	0.59507	0.00075347	1266.682801154077	98.707	0.06826	98.707	98.681	98.749	0					7	3	3	0	0	0	0.0075813	1	26072	26072
AALASGGNKDEEDSEGR	17	Unmodified	_AALASGGNKDEEDSEGR_					0	0	0	1	AT4G35450.3;AT4G35450.2;AT4G35450.1;AT4G35450.5;AT4G35450.4;AT2G17390.1	AT4G35450.3	AT4G35450.3	MULTI-MSMS	KSI140824_5_HopU1_1521_2ul	HopU1_Af1521	569.259	3	569.259	1704.76	0.022407	1.2755E-05	-0.098256	-5.5933e-05	-0.075849	-4.3178e-05	569.259	27.497	0.26996	27.497	27.4	27.67	0					103	36	4	0	0	0	8.2638E-05	1	4694	4694
AALASGGNKDEEDSEGR	17	Unmodified	_AALASGGNKDEEDSEGR_					0	0	0	1	AT4G35450.3;AT4G35450.2;AT4G35450.1;AT4G35450.5;AT4G35450.4;AT2G17390.1	AT4G35450.3	AT4G35450.3	MULTI-MSMS	KSI140824_6_HopU1_G42E_1ul	HopU1_G42E	569.2586669921875	3	569.259	1704.76	-0.020017	-1.1395e-05	-0.27819	-0.00015836	-0.29821	-0.00016976	569.2588801941573	31.561	0.17874	31.561	31.486	31.664	0					66	22	4	0	0	0	7.8832E-05	1	5013	5013
AALASGGNKDEEDSEGR	17	Unmodified	_AALASGGNKDEEDSEGR_					0	0	0	1	AT4G35450.3;AT4G35450.2;AT4G35450.1;AT4G35450.5;AT4G35450.4;AT2G17390.1	AT4G35450.3	AT4G35450.3	MULTI-MSMS	KSI140824_6_HopU1_G42E_5ul	HopU1_G42E	569.2589721679688	3	569.259	1704.76	-0.063811	-3.6325e-05	-0.10324	-5.8768e-05	-0.16705	-9.5093e-05	569.2589435009056	27.507	0.37063	27.507	27.384	27.754	0					58	20	4	0	0	0	2.5859E-07	1	6214	6214
AALASGGNKDEEDSEGR	17	Unmodified	_AALASGGNKDEEDSEGR_					0	0	0	1	AT4G35450.3;AT4G35450.2;AT4G35450.1;AT4G35450.5;AT4G35450.4;AT2G17390.1	AT4G35450.3	AT4G35450.3	MULTI-MSMS	KSI180424_1_HopU1_G42E_1ul	HopU1_G42E	569.2764282226562	3	569.259	1704.76	-0.085431	-4.8632e-05	-0.039957	-2.2746e-05	-0.12539	-7.1378e-05	569.2589746486781	26.255	0.3625	26.255	26.066	26.429	0					28	20	2	0	0	0	0.001569	1	5405	5405
AALASGGNKDEEDSEGR	17	Unmodified	_AALASGGNKDEEDSEGR_					0	0	0	1	AT4G35450.3;AT4G35450.2;AT4G35450.1;AT4G35450.5;AT4G35450.4;AT2G17390.1	AT4G35450.3	AT4G35450.3	MULTI-MSMS	KSI180424_2_Col-0_1521_1ul	Col-0_Af1521	569.2589721679688	3	569.259	1704.76	-0.090617	-5.1584e-05	-0.14562	-8.2894e-05	-0.23623	-0.00013448	569.2590464932097	26.078	0.24486	26.078	25.964	26.209	0					23	13	2	0	0	0	9.6052E-05	1	5177	5177
AALASGGNKDEEDSEGR	17	Unmodified	_AALASGGNKDEEDSEGR_					0	0	0	1	AT4G35450.3;AT4G35450.2;AT4G35450.1;AT4G35450.5;AT4G35450.4;AT2G17390.1	AT4G35450.3	AT4G35450.3	MULTI-MSMS	KSI140824_3_Col-0_G42E_1ul	Col-0_G42E	569.5928955078125	3	569.259	1704.76	-0.11744	-6.6856e-05	-0.20774	-0.00011826	-0.32519	-0.00018512	569.2589315735307	31.938	0.19791	31.938	31.868	32.066	0					43	16	4	0	0	0	2.7584E-05	1	4976	4976
AALASGGNKDEEDSEGR	17	Unmodified	_AALASGGNKDEEDSEGR_					0	0	0	1	AT4G35450.3;AT4G35450.2;AT4G35450.1;AT4G35450.5;AT4G35450.4;AT2G17390.1	AT4G35450.3	AT4G35450.3	MULTI-MSMS	KSI140824_3_Col-0_G42E_6ul	Col-0_G42E	569.259	3	569.259	1704.76	-0.014874	-8.4669e-06	-0.10207	-5.8102e-05	-0.11694	-6.6569e-05	569.259	27.124	0.32595	27.124	27.01	27.336	0					85	22	5	0	0	0	1.4927E-06	1	5956	5956
AALASGGNKDEEDSEGR	17	Unmodified	_AALASGGNKDEEDSEGR_					0	0	0	1	AT4G35450.3;AT4G35450.2;AT4G35450.1;AT4G35450.5;AT4G35450.4;AT2G17390.1	AT4G35450.3	AT4G35450.3	MULTI-MSMS	KSI140824_3_Col-0_G42E_6ul	Col-0_G42E	853.3851318359375	2	853.385	1704.76	-0.31743	-0.00027089	-0.034392	-2.9349e-05	-0.35182	-0.00030024	853.3847602512492	27.123	0.22299	27.123	27.027	27.25	0					35	16	3	0	0	0	0.006509	1	5968	5968
AALASGGNKDEEDSEGR	17	Unmodified	_AALASGGNKDEEDSEGR_					0	0	0	1	AT4G35450.3;AT4G35450.2;AT4G35450.1;AT4G35450.5;AT4G35450.4;AT2G17390.1	AT4G35450.3	AT4G35450.3	MULTI-MSMS	KSI140824_4_Col-0_1521_1ul	Col-0_Af1521	569.2586669921875	3	569.259	1704.76	-0.11808	-6.7218e-05	-0.21598	-0.00012295	-0.33406	-0.00019017	569.2589486337785	32.02	0.21206	32.02	31.94	32.152	0					35	12	4	0	0	0	2.6013E-05	1	4999	4999
AALASGGNKDEEDSEGR	17	Unmodified	_AALASGGNKDEEDSEGR_					0	0	0	1	AT4G35450.3;AT4G35450.2;AT4G35450.1;AT4G35450.5;AT4G35450.4;AT2G17390.1	AT4G35450.3	AT4G35450.3	MULTI-MSMS	KSI140824_4_Col-0_1521_3ul	Col-0_Af1521	569.2594604492188	3	569.259	1704.76	-0.14727	-8.3833e-05	0.064832	3.6906E-05	-0.082434	-4.6927e-05	569.2590543166981	27.233	0.39869	27.233	27.114	27.513	0					89	26	5	0	0	0	1.1242E-06	1	4775	4775
AALASGGNKDEEDSEGR	17	Unmodified	_AALASGGNKDEEDSEGR_					0	0	0	1	AT4G35450.3;AT4G35450.2;AT4G35450.1;AT4G35450.5;AT4G35450.4;AT2G17390.1	AT4G35450.3	AT4G35450.3	MULTI-MSMS	KSI140824_4_Col-0_1521_3ul	Col-0_Af1521	853.385	2	853.385	1704.76	-0.42776	-0.00036505	0.080047	6.8311E-05	-0.34772	-0.00029673	853.3846926949601	27.232	0.26213	27.232	27.129	27.391	0					45	18	4	0	0	0	0.0049806	1	4785	4785
AALASGGNKDEEDSEGR	17	Unmodified	_AALASGGNKDEEDSEGR_					0	0	0	1	AT4G35450.3;AT4G35450.2;AT4G35450.1;AT4G35450.5;AT4G35450.4;AT2G17390.1	AT4G35450.3	AT4G35450.3	MULTI-MSMS	KSI140824_5_HopU1_1521_1ul	HopU1_Af1521	569.2590942382812	3	569.259	1704.76	-0.17693	-0.00010072	0.040721	2.3181E-05	-0.13621	-7.7536e-05	569.2590117383203	31.874	0.24211	31.874	31.761	32.003	0					61	24	4	0	0	0	1.4274E-05	1	4975	4975
AALEKSLEDTKNR	13	Unmodified	_AALEKSLEDTKNR_					0	0	0	2	CON__P35527	CON__P35527	CON__P35527	MULTI-MSMS	KSI180424_3_Col-0_G42E_1ul	Col-0_G42E	492.2667541503906	3	492.267	1473.78	0.09651	4.7509E-05	-0.056513	-2.782e-05	0.039997	1.9689E-05	492.60106293775067	32.051	0.24724	32.051	31.865	32.112	0					23	15	2	0	0	0	0.0017533	2	7714	7714;7729
AALNLAYQNFSK	12	Unmodified	_AALNLAYQNFSK_					0	0	0	0	AT1G09620.1	AT1G09620.1	AT1G09620.1	MSMS	KSI140824_4_Col-0_1521_3ul	Col-0_Af1521	670.3538208007812	2	670.354	1338.69	NaN	NaN	NaN	NaN	NaN	NaN	NaN	71.186	1	71.186	70.686	71.686	0								0	0	0	0.027178	1	20831	20831
AALQAGIDK	9	Unmodified	_AALQAGIDK_					0	0	0	0	AT2G28000.1	AT2G28000.1	AT2G28000.1	MULTI-MSMS	KSI140824_5_HopU1_1521_2ul	HopU1_Af1521	443.75323486328125	2	443.753	885.492	0.060338	2.6775E-05	0.18563	8.2374E-05	0.24597	0.00010915	443.7532527911046	41.996	0.27497	41.996	41.894	42.169	0					21	14	2	0	0	0	0.0087301	1	9773	9773
AALQAGIDK	9	Unmodified	_AALQAGIDK_					0	0	0	0	AT2G28000.1	AT2G28000.1	AT2G28000.1	MULTI-MSMS	KSI140824_6_HopU1_G42E_5ul	HopU1_G42E	443.7532043457031	2	443.753	885.492	0.14272	6.333E-05	0.017646	7.8304E-06	0.16036	7.1161E-05	443.75323998048714	41.915	0.39604	41.915	41.786	42.182	0					34	20	2	0	0	0	0.0045565	1	11456	11456
AALQAGIDK	9	Unmodified	_AALQAGIDK_					0	0	0	0	AT2G28000.1	AT2G28000.1	AT2G28000.1	MSMS	KSI140824_3_Col-0_G42E_6ul	Col-0_G42E	443.7532043457031	2	443.753	885.492	NaN	NaN	NaN	NaN	NaN	NaN	NaN	41.612	1	41.612	41.112	42.112	0								0	0	0	0.0061297	1	11267	11267
AALQAGIDK	9	Unmodified	_AALQAGIDK_					0	0	0	0	AT2G28000.1	AT2G28000.1	AT2G28000.1	MULTI-MSMS	KSI140824_4_Col-0_1521_1ul	Col-0_Af1521	443.7531433105469	2	443.753	885.492	0.089121	3.9548E-05	-0.012382	-5.4946e-06	0.076739	3.4053E-05	443.7532174202559	44.229	0.39641	44.229	43.983	44.38	0					39	21	3	0	0	0	0.0088532	1	9074	9074
AALQAGIDK	9	Unmodified	_AALQAGIDK_					0	0	0	0	AT2G28000.1	AT2G28000.1	AT2G28000.1	MULTI-MSMS	KSI140824_4_Col-0_1521_3ul	Col-0_Af1521	443.7533264160156	2	443.753	885.492	0.13002	5.7698E-05	-0.2056	-9.1235e-05	-0.075577	-3.3537e-05	443.7531911383285	41.708	0.44062	41.708	41.593	42.033	0					44	23	3	0	0	0	0.019751	1	10019	10019
AALQYLESQK	10	Acetyl (Protein N-term)	_(Acetyl (Protein N-term))AALQYLESQK_					1	0	0	0	AT4G19006.1;AT4G19006.2	AT4G19006.1	AT4G19006.1	MULTI-MSMS	KSI140824_6_HopU1_G42E_5ul	HopU1_G42E	597.3158569335938	2	596.814	1191.61	0.22991	0.00013721	-0.085519	-5.1039e-05	0.14439	8.6173E-05	596.8138919438178	86.29	0.2499	86.29	86.184	86.434	0					26	17	2	0	0	0	0.0017445	2	27472	27467;27472
AALSTSDVIELPTQDQLK	18	Unmodified	_AALSTSDVIELPTQDQLK_					0	0	0	0	AT1G67700.3;AT1G67700.4;AT1G67700.1;AT1G67700.5;AT1G67700.2	AT1G67700.3	AT1G67700.3	MULTI-MSMS	KSI140824_5_HopU1_1521_2ul	HopU1_Af1521	965.513	2	965.012	1928.01	-0.26281	-0.00025362	0.21796	0.00021033	-0.044857	-4.3287e-05	965.0125887038381	84.318	0.24827	84.318	84.189	84.438	0					39	16	3	0	0	0	1.0143E-05	2	24996	24996;25000
AAMTEEDLAELAR	13	Unmodified	_AAMTEEDLAELAR_					0	0	0	0	AT3G19170.1;AT3G19170.2	AT3G19170.1	AT3G19170.1	MULTI-MSMS	KSI140824_5_HopU1_1521_2ul	HopU1_Af1521	710.3428344726562	2	710.343	1418.67	-0.22065	-0.00015674	0.0064289	4.5667E-06	-0.21422	-0.00015217	710.3429616381443	73.544	0.16706	73.544	73.488	73.655	0					17	8	3	0	0	0	8.9854E-05	1	21193	21193
AAMTEEDLAELAR	13	Unmodified	_AAMTEEDLAELAR_					0	0	0	0	AT3G19170.1;AT3G19170.2	AT3G19170.1	AT3G19170.1	MULTI-MSMS	KSI140824_6_HopU1_G42E_5ul	HopU1_G42E	710.3428955078125	2	710.343	1418.67	0.013494	9.5852E-06	0.019222	1.3654E-05	0.032716	2.324E-05	710.3425890620838	73.586	0.20113	73.586	73.494	73.695	0					15	10	2	0	0	0	0.0012564	1	23078	23078
AAMTEEDLAELAR	13	Unmodified	_AAMTEEDLAELAR_					0	0	0	0	AT3G19170.1;AT3G19170.2	AT3G19170.1	AT3G19170.1	MULTI-MSMS	KSI140824_3_Col-0_G42E_6ul	Col-0_G42E	710.3431396484375	2	710.343	1418.67	-0.1567	-0.00011131	0.15966	0.00011342	0.0029596	2.1023E-06	710.343	73.255	0.20423	73.255	73.158	73.362	0					15	10	2	0	0	0	2.5641E-06	1	22883	22883
AAMTEEDLAELAR	13	Unmodified	_AAMTEEDLAELAR_					0	0	0	0	AT3G19170.1;AT3G19170.2	AT3G19170.1	AT3G19170.1	MSMS	KSI140824_4_Col-0_1521_1ul	Col-0_Af1521	710.3428344726562	2	710.343	1418.67	NaN	NaN	NaN	NaN	NaN	NaN	NaN	78.056	1	78.056	77.556	78.556	0								0	0	0	0.00084872	1	20827	20827
AAMTEEDLAELAR	13	Unmodified	_AAMTEEDLAELAR_					0	0	0	0	AT3G19170.1;AT3G19170.2	AT3G19170.1	AT3G19170.1	MULTI-MSMS	KSI140824_4_Col-0_1521_3ul	Col-0_Af1521	710.343	2	710.343	1418.67	-0.17193	-0.00012213	-0.17652	-0.00012539	-0.34845	-0.00024752	710.3427592329872	73.39	0.22787	73.39	73.286	73.514	0					26	11	4	0	0	0	7.0472E-06	1	21629	21629
AAPIVDAEYLK	11	Acetyl (Protein N-term)	_(Acetyl (Protein N-term))AAPIVDAEYLK_					1	0	0	0	AT4G35000.1	AT4G35000.1	AT4G35000.1	MSMS	KSI140824_5_HopU1_1521_2ul	HopU1_Af1521	616.3319702148438	2	616.332	1230.65	NaN	NaN	NaN	NaN	NaN	NaN	NaN	86.788	1	86.788	86.288	87.288	0								0	0	0	0.020018	1	25829	25829
AAPIVDAEYLK	11	Acetyl (Protein N-term)	_(Acetyl (Protein N-term))AAPIVDAEYLK_					1	0	0	0	AT4G35000.1	AT4G35000.1	AT4G35000.1	MULTI-MSMS	KSI140824_6_HopU1_G42E_5ul	HopU1_G42E	616.3320922851562	2	616.332	1230.65	0.065819	4.0566E-05	-0.10922	-6.7316e-05	-0.043402	-2.675e-05	616.3320077842033	86.772	0.1577	86.772	86.632	86.789	0					18	10	2	0	0	0	0.0052025	1	27617	27617
AAPIVDAEYLK	11	Acetyl (Protein N-term)	_(Acetyl (Protein N-term))AAPIVDAEYLK_					1	0	0	0	AT4G35000.1	AT4G35000.1	AT4G35000.1	MSMS	KSI140824_3_Col-0_G42E_6ul	Col-0_G42E	616.3319702148438	2	616.332	1230.65	NaN	NaN	NaN	NaN	NaN	NaN	NaN	86.497	1	86.497	85.997	86.997	0								0	0	0	0.01608	1	27533	27533
AAPPASSSAR	10	Acetyl (Protein N-term)	_(Acetyl (Protein N-term))AAPPASSSAR_					1	0	0	0	AT1G35160.1;AT1G35160.2	AT1G35160.1	AT1G35160.1	MULTI-MSMS	KSI140824_6_HopU1_G42E_5ul	HopU1_G42E	478.7432861328125	2	478.743	955.472	-0.00076783	-3.676e-07	0.010921	5.2285E-06	0.010154	4.8609E-06	478.74341895714707	33.38	0.39479	33.38	33.242	33.637	0					35	20	2	0	0	0	0.002296	1	8340	8340
AAPPASSSAR	10	Acetyl (Protein N-term)	_(Acetyl (Protein N-term))AAPPASSSAR_					1	0	0	0	AT1G35160.1;AT1G35160.2	AT1G35160.1	AT1G35160.1	MULTI-MSMS	KSI140824_3_Col-0_G42E_6ul	Col-0_G42E	479.24554443359375	2	478.743	955.472	-0.015634	-7.4848e-06	0.00087033	4.1666E-07	-0.014764	-7.0682e-06	478.74339390343437	33.082	0.63681	33.082	32.869	33.506	0					50	33	2	0	0	0	0.0048507	1	8126	8126
AAPPASSSAR	10	Acetyl (Protein N-term)	_(Acetyl (Protein N-term))AAPPASSSAR_					1	0	0	0	AT1G35160.1;AT1G35160.2	AT1G35160.1	AT1G35160.1	MULTI-MSMS	KSI140824_4_Col-0_1521_3ul	Col-0_Af1521	478.7433166503906	2	478.743	955.472	0.044413	2.1262E-05	-0.062998	-3.016e-05	-0.018585	-8.8975e-06	478.7433835112234	33.229	0.69117	33.229	32.962	33.653	0					56	37	2	0	0	0	0.011484	1	6913	6913
AAPVAEAPKPAEEEEAPKPK	20	Unmodified	_AAPVAEAPKPAEEEEAPKPK_					0	0	0	2	AT1G57720.2;AT1G57720.1	AT1G57720.2	AT1G57720.2	MULTI-MSMS	KSI140824_5_HopU1_1521_2ul	HopU1_Af1521	515.7735595703125	4	515.523	2058.06	0.16014	8.2557E-05	-0.22983	-0.00011848	-0.069686	-3.5925e-05	515.7737079654135	43.523	0.35575	43.523	43.363	43.719	0					79	18	6	0	0	0	6.6196E-13	1	10288	10288
AAPVAEAPKPAEEEEAPKPK	20	Unmodified	_AAPVAEAPKPAEEEEAPKPK_					0	0	0	2	AT1G57720.2;AT1G57720.1	AT1G57720.2	AT1G57720.2	MULTI-MSMS	KSI140824_5_HopU1_1521_2ul	HopU1_Af1521	687.3626098632812	3	687.028	2058.06	0.10422	7.1604E-05	-0.19052	-0.00013089	-0.086294	-5.9286e-05	687.363	43.525	0.31178	43.525	43.42	43.732	0					55	16	5	0	0	0	1.5438E-13	1	10313	10313
AAPVAEAPKPAEEEEAPKPK	20	Unmodified	_AAPVAEAPKPAEEEEAPKPK_					0	0	0	2	AT1G57720.2;AT1G57720.1	AT1G57720.2	AT1G57720.2	MULTI-MSMS	KSI140824_6_HopU1_G42E_1ul	HopU1_G42E	515.523	4	515.523	2058.06	-0.035398	-1.8249e-05	0.011418	5.8865E-06	-0.02398	-1.2362e-05	515.7737969579376	44.455	0.74186	44.455	44.119	44.861	0					193	55	6	0	0	0	0.0083479	2	8879	8879;9007
AAPVAEAPKPAEEEEAPKPK	20	Unmodified	_AAPVAEAPKPAEEEEAPKPK_					0	0	0	2	AT1G57720.2;AT1G57720.1	AT1G57720.2	AT1G57720.2	MULTI-MSMS	KSI140824_6_HopU1_G42E_1ul	HopU1_G42E	687.363	3	687.028	2058.06	-0.036916	-2.5362e-05	0.028435	1.9535E-05	-0.0084815	-5.827e-06	687.3627609127927	44.45	0.48124	44.45	44.226	44.708	0					107	35	4	0	0	0	0.0020786	1	8920	8920
AAPVAEAPKPAEEEEAPKPK	20	Unmodified	_AAPVAEAPKPAEEEEAPKPK_					0	0	0	2	AT1G57720.2;AT1G57720.1	AT1G57720.2	AT1G57720.2	MULTI-MSMS	KSI140824_6_HopU1_G42E_5ul	HopU1_G42E	515.7738647460938	4	515.523	2058.06	-0.028552	-1.4719e-05	-0.022268	-1.148e-05	-0.05082	-2.6199e-05	515.7738118481483	43.401	0.35458	43.401	43.221	43.576	0					83	18	6	0	0	0	5.947E-13	1	11964	11964
AAPVAEAPKPAEEEEAPKPK	20	Unmodified	_AAPVAEAPKPAEEEEAPKPK_					0	0	0	2	AT1G57720.2;AT1G57720.1	AT1G57720.2	AT1G57720.2	MULTI-MSMS	KSI140824_6_HopU1_G42E_5ul	HopU1_G42E	687.3624877929688	3	687.028	2058.06	0.015159	1.0415E-05	-0.20382	-0.00014003	-0.18866	-0.00012962	687.3625812133529	43.396	0.30177	43.396	43.221	43.523	0					63	15	5	0	0	0	4.5513E-13	1	11981	11981
AAPVAEAPKPAEEEEAPKPK	20	Unmodified	_AAPVAEAPKPAEEEEAPKPK_					0	0	0	2	AT1G57720.2;AT1G57720.1	AT1G57720.2	AT1G57720.2	MULTI-MSMS	KSI180424_1_HopU1_G42E_1ul	HopU1_G42E	515.773	4	515.523	2058.06	-0.085482	-4.4068e-05	-0.12189	-6.2835e-05	-0.20737	-0.0001069	515.5230929929618	38.444	0.5672	38.444	38.231	38.798	0					114	30	6	0	0	0	3.9169E-11	1	9858	9858
AAPVAEAPKPAEEEEAPKPK	20	Unmodified	_AAPVAEAPKPAEEEEAPKPK_					0	0	0	2	AT1G57720.2;AT1G57720.1	AT1G57720.2	AT1G57720.2	MULTI-MSMS	KSI180424_1_HopU1_G42E_1ul	HopU1_G42E	687.3624877929688	3	687.028	2058.06	-0.19983	-0.00013729	-0.13745	-9.4432e-05	-0.33728	-0.00023172	687.028	38.457	0.30394	38.457	38.269	38.573	0					64	16	5	0	0	0	5.6888E-17	1	9859	9859
AAPVAEAPKPAEEEEAPKPK	20	Unmodified	_AAPVAEAPKPAEEEEAPKPK_					0	0	0	2	AT1G57720.2;AT1G57720.1	AT1G57720.2	AT1G57720.2	MULTI-MSMS	KSI180424_2_Col-0_1521_1ul	Col-0_Af1521	515.774	4	515.523	2058.06	-0.05467	-2.8184e-05	0.066196	3.4125E-05	0.011526	5.9418E-06	515.7737919869933	36.964	0.4194	36.964	36.84	37.259	0					93	22	7	0	0	0	1.5222E-11	2	9127	9127;9242
AAPVAEAPKPAEEEEAPKPK	20	Unmodified	_AAPVAEAPKPAEEEEAPKPK_					0	0	0	2	AT1G57720.2;AT1G57720.1	AT1G57720.2	AT1G57720.2	MULTI-MSMS	KSI180424_2_Col-0_1521_1ul	Col-0_Af1521	687.3623657226562	3	687.028	2058.06	-0.036757	-2.5253e-05	0.0391	2.6863E-05	0.0023431	1.6098E-06	687.3626580449967	36.98	0.33609	36.98	36.89	37.226	0					55	17	5	0	0	0	1.2285E-12	2	9134	9128;9134
AAPVAEAPKPAEEEEAPKPK	20	Unmodified	_AAPVAEAPKPAEEEEAPKPK_					0	0	0	2	AT1G57720.2;AT1G57720.1	AT1G57720.2	AT1G57720.2	MULTI-MSMS	KSI180424_2_HopU1_1521_1ul	HopU1_Af1521	516.024	4	515.523	2058.06	0.017027	8.7776E-06	-0.14912	-7.6874e-05	-0.13209	-6.8096e-05	515.5230483521402	37.518	0.67152	37.518	37.333	38.005	0					119	37	6	0	0	0	5.9624E-11	1	9433	9433
AAPVAEAPKPAEEEEAPKPK	20	Unmodified	_AAPVAEAPKPAEEEEAPKPK_					0	0	0	2	AT1G57720.2;AT1G57720.1	AT1G57720.2	AT1G57720.2	MULTI-MSMS	KSI180424_2_HopU1_1521_1ul	HopU1_Af1521	687.363	3	687.028	2058.06	-0.022577	-1.5511e-05	-0.12542	-8.6168e-05	-0.148	-0.00010168	687.0283204984827	37.52	0.32721	37.52	37.354	37.681	0					55	18	4	0	0	0	2.6581E-16	2	9439	9439;9501
AAPVAEAPKPAEEEEAPKPK	20	Unmodified	_AAPVAEAPKPAEEEEAPKPK_					0	0	0	2	AT1G57720.2;AT1G57720.1	AT1G57720.2	AT1G57720.2	MULTI-MSMS	KSI180424_3_Col-0_G42E_1ul	Col-0_G42E	516.0244750976562	4	515.523	2058.06	-0.10094	-5.2035e-05	-0.051666	-2.6635e-05	-0.1526	-7.867e-05	515.7737553556044	37.825	0.71674	37.825	37.588	38.304	0					153	37	7	0	0	0	4.8012E-11	3	9758	9758;9765;9976
AAPVAEAPKPAEEEEAPKPK	20	Unmodified	_AAPVAEAPKPAEEEEAPKPK_					0	0	0	2	AT1G57720.2;AT1G57720.1	AT1G57720.2	AT1G57720.2	MULTI-MSMS	KSI180424_3_Col-0_G42E_1ul	Col-0_G42E	687.362	3	687.028	2058.06	-0.12198	-8.3804e-05	0.13245	9.0998E-05	0.010471	7.1939E-06	687.363	37.81	0.37441	37.81	37.627	38.001	0					83	19	5	0	0	0	8.2696E-10	1	9767	9767
AAPVAEAPKPAEEEEAPKPK	20	Unmodified	_AAPVAEAPKPAEEEEAPKPK_					0	0	0	2	AT1G57720.2;AT1G57720.1	AT1G57720.2	AT1G57720.2	MULTI-MSMS	KSI140824_3_Col-0_G42E_1ul	Col-0_G42E	515.5228881835938	4	515.523	2058.06	-0.025898	-1.3351e-05	-0.010595	-5.462e-06	-0.036493	-1.8813e-05	515.5231137548978	44.717	0.68056	44.717	44.516	45.197	0					166	42	6	0	0	0	0.00013784	1	8968	8968
AAPVAEAPKPAEEEEAPKPK	20	Unmodified	_AAPVAEAPKPAEEEEAPKPK_					0	0	0	2	AT1G57720.2;AT1G57720.1	AT1G57720.2	AT1G57720.2	MULTI-MSMS	KSI140824_3_Col-0_G42E_6ul	Col-0_G42E	515.7739868164062	4	515.523	2058.06	-0.079735	-4.1105e-05	0.0094371	4.865E-06	-0.070298	-3.624e-05	515.7738167715024	43.011	0.51229	43.011	42.863	43.375	0					89	27	6	0	0	0	6.3485E-17	2	11747	11747;11837
AAPVAEAPKPAEEEEAPKPK	20	Unmodified	_AAPVAEAPKPAEEEEAPKPK_					0	0	0	2	AT1G57720.2;AT1G57720.1	AT1G57720.2	AT1G57720.2	MULTI-MSMS	KSI140824_3_Col-0_G42E_6ul	Col-0_G42E	687.0280151367188	3	687.028	2058.06	0.040979	2.8154E-05	-0.24737	-0.00016995	-0.20639	-0.0001418	687.3625225695054	43.023	0.28398	43.023	42.863	43.147	0					49	14	5	0	0	0	1.4036E-16	1	11762	11762
AAPVAEAPKPAEEEEAPKPK	20	Unmodified	_AAPVAEAPKPAEEEEAPKPK_					0	0	0	2	AT1G57720.2;AT1G57720.1	AT1G57720.2	AT1G57720.2	MULTI-MSMS	KSI140824_4_Col-0_1521_1ul	Col-0_Af1521	515.7740478515625	4	515.523	2058.06	-0.010509	-5.4174e-06	-0.014114	-7.2762e-06	-0.024623	-1.2694e-05	515.7738458029792	44.722	0.74563	44.722	44.434	45.18	0					139	41	5	0	0	0	0.00045573	1	9213	9213
AAPVAEAPKPAEEEEAPKPK	20	Unmodified	_AAPVAEAPKPAEEEEAPKPK_					0	0	0	2	AT1G57720.2;AT1G57720.1	AT1G57720.2	AT1G57720.2	MULTI-MSMS	KSI140824_4_Col-0_1521_1ul	Col-0_Af1521	687.3629150390625	3	687.028	2058.06	-0.11796	-8.1039e-05	0.10606	7.2865E-05	-0.011897	-8.1738e-06	687.3628030153533	44.733	0.51548	44.733	44.486	45.002	0					103	28	5	0	0	0	4.965E-07	2	9246	9227;9246
AAPVAEAPKPAEEEEAPKPK	20	Unmodified	_AAPVAEAPKPAEEEEAPKPK_					0	0	0	2	AT1G57720.2;AT1G57720.1	AT1G57720.2	AT1G57720.2	MULTI-MSMS	KSI140824_4_Col-0_1521_3ul	Col-0_Af1521	515.7738647460938	4	515.523	2058.06	0.16754	8.6368E-05	-0.20749	-0.00010697	-0.039958	-2.0599e-05	515.7737101120329	43.162	0.50779	43.162	43.04	43.547	0					87	26	6	0	0	0	3.8504E-17	1	10539	10539
AAPVAEAPKPAEEEEAPKPK	20	Unmodified	_AAPVAEAPKPAEEEEAPKPK_					0	0	0	2	AT1G57720.2;AT1G57720.1	AT1G57720.2	AT1G57720.2	MULTI-MSMS	KSI140824_4_Col-0_1521_3ul	Col-0_Af1521	687.0285034179688	3	687.028	2058.06	0.28156	0.00019344	-0.33599	-0.00023084	-0.054431	-3.7396e-05	687.028	43.162	0.30311	43.162	43.04	43.343	0					52	15	5	0	0	0	6.9754999999999995E-22	1	10555	10555
AAPVAEAPKPAEEEEAPKPK	20	Unmodified	_AAPVAEAPKPAEEEEAPKPK_					0	0	0	2	AT1G57720.2;AT1G57720.1	AT1G57720.2	AT1G57720.2	MULTI-MSMS	KSI140824_5_HopU1_1521_1ul	HopU1_Af1521	515.5230102539062	4	515.523	2058.06	0.16476	8.4936E-05	-0.20716	-0.0001068	-0.042401	-2.1859e-05	515.7736667589558	44.619	0.68848	44.619	44.333	45.021	0					184	44	6	0	0	0	0.00047235	1	8990	8990
AAPVAEAPKPAEEEEAPKPK	20	Unmodified	_AAPVAEAPKPAEEEEAPKPK_					0	0	0	2	AT1G57720.2;AT1G57720.1	AT1G57720.2	AT1G57720.2	MULTI-MSMS	KSI140824_5_HopU1_1521_1ul	HopU1_Af1521	687.3619995117188	3	687.028	2058.06	-0.13632	-9.3653e-05	0.043884	3.0149E-05	-0.092433	-6.3504e-05	687.0284158601072	44.571	0.49126	44.571	44.379	44.87	0					100	32	4	0	0	0	1.8077E-09	2	9068	9019;9068
AAPVTTETKEEEK	13	Unmodified	_AAPVTTETKEEEK_					0	0	0	1	AT1G22530.1	AT1G22530.1	AT1G22530.1	MULTI-MSMS	KSI140824_5_HopU1_1521_2ul	HopU1_Af1521	478.2437438964844	3	478.244	1431.71	-0.0511	-2.4438e-05	0.0037527	1.7947E-06	-0.047348	-2.2644e-05	478.2436898709976	28.815	0.20656	28.815	28.711	28.918	0					60	19	4	0	0	0	0.0067365	1	5064	5064
AAPVTTETKEEEK	13	Unmodified	_AAPVTTETKEEEK_					0	0	0	1	AT1G22530.1	AT1G22530.1	AT1G22530.1	MULTI-MSMS	KSI140824_6_HopU1_G42E_1ul	HopU1_G42E	478.2438049316406	3	478.244	1431.71	-0.1093	-5.227e-05	0.27751	0.00013272	0.16821	8.0446E-05	478.24375376375417	30.938	0.26433	30.938	30.797	31.062	0					92	37	3	0	0	0	0.02019	1	4880	4880
AAPVTTETKEEEK	13	Unmodified	_AAPVTTETKEEEK_					0	0	0	1	AT1G22530.1	AT1G22530.1	AT1G22530.1	MULTI-MSMS	KSI140824_6_HopU1_G42E_5ul	HopU1_G42E	478.5780029296875	3	478.244	1431.71	-0.090999	-4.352e-05	-0.042699	-2.042e-05	-0.1337	-6.394e-05	478.244	28.83	0.27343	28.83	28.702	28.976	0					45	15	4	0	0	0	0.00011147	1	6676	6676
AAPVTTETKEEEK	13	Unmodified	_AAPVTTETKEEEK_					0	0	0	1	AT1G22530.1	AT1G22530.1	AT1G22530.1	MULTI-MSMS	KSI140824_3_Col-0_G42E_6ul	Col-0_G42E	478.244	3	478.244	1431.71	-0.11317	-5.4124e-05	0.086986	4.16E-05	-0.026187	-1.2524e-05	478.244	28.401	0.2598	28.401	28.297	28.557	0					39	14	4	0	0	0	0.00047022	1	6422	6422
AAPVTTETKEEEK	13	Unmodified	_AAPVTTETKEEEK_					0	0	0	1	AT1G22530.1	AT1G22530.1	AT1G22530.1	MULTI-MSMS	KSI140824_4_Col-0_1521_1ul	Col-0_Af1521	478.2437438964844	3	478.244	1431.71	-0.012858	-6.1495e-06	0.077834	3.7224E-05	0.064976	3.1074E-05	478.24371623519033	31.409	0.25888	31.409	31.303	31.561	0					83	34	3	0	0	0	0.038679	1	4858	4858
AAPVTTETKEEEK	13	Unmodified	_AAPVTTETKEEEK_					0	0	0	1	AT1G22530.1	AT1G22530.1	AT1G22530.1	MULTI-MSMS	KSI140824_4_Col-0_1521_3ul	Col-0_Af1521	478.244	3	478.244	1431.71	-0.25318	-0.00012108	0.39739	0.00019005	0.14421	6.8967E-05	478.2438761716951	28.543	0.35857	28.543	28.435	28.794	0					42	20	4	0	0	0	0.00041904	1	5231	5231
AAPVTTETKEEEK	13	Unmodified	_AAPVTTETKEEEK_					0	0	0	1	AT1G22530.1	AT1G22530.1	AT1G22530.1	MULTI-MSMS	KSI140824_5_HopU1_1521_1ul	HopU1_Af1521	478.24359130859375	3	478.244	1431.71	-0.1973	-9.4356e-05	0.23663	0.00011317	0.039336	1.8812E-05	478.244	31.216	0.21079	31.216	31.12	31.33	0					78	29	3	0	0	0	0.004909	1	4829	4829
AAQATTQDDLLTWVK	15	Unmodified	_AAQATTQDDLLTWVK_					0	0	0	0	AT1G67280.1	AT1G67280.1	AT1G67280.1	MULTI-MSMS	KSI140824_5_HopU1_1521_2ul	HopU1_Af1521	830.9309692382812	2	830.931	1659.85	-0.0015853	-1.3173e-06	-0.045051	-3.7435e-05	-0.046637	-3.8752e-05	830.9306540489091	86.805	0.21548	86.805	86.615	86.831	0					35	12	4	0	0	0	5.7267E-05	1	25805	25805
AAQATTQDDLLTWVK	15	Unmodified	_AAQATTQDDLLTWVK_					0	0	0	0	AT1G67280.1	AT1G67280.1	AT1G67280.1	MULTI-MSMS	KSI140824_6_HopU1_G42E_5ul	HopU1_G42E	830.9309692382812	2	830.931	1659.85	0.013491	1.121E-05	0.043926	3.6499E-05	0.057417	4.771E-05	830.9307141358674	86.753	0.14254	86.753	86.632	86.774	0					29	9	4	0	0	0	0.002229	1	27615	27615
AAQATTQDDLLTWVK	15	Unmodified	_AAQATTQDDLLTWVK_					0	0	0	0	AT1G67280.1	AT1G67280.1	AT1G67280.1	MULTI-MSMS	KSI180424_2_Col-0_1521_1ul	Col-0_Af1521	830.9306030273438	2	830.931	1659.85	0.0030332	2.5204E-06	0.18161	0.00015091	0.18465	0.00015343	830.9308800080022	78.404	0.28485	78.404	78.217	78.502	0					30	14	3	0	0	0	7.2059E-07	1	24351	24351
AAQATTQDDLLTWVK	15	Unmodified	_AAQATTQDDLLTWVK_					0	0	0	0	AT1G67280.1	AT1G67280.1	AT1G67280.1	MSMS	KSI140824_3_Col-0_G42E_6ul	Col-0_G42E	830.931	2	830.931	1659.85	NaN	NaN	NaN	NaN	NaN	NaN	NaN	86.36	1	86.36	85.86	86.86	0								0	0	0	0.0017153	1	27491	27491
AAQATTQDDLLTWVK	15	Unmodified	_AAQATTQDDLLTWVK_					0	0	0	0	AT1G67280.1	AT1G67280.1	AT1G67280.1	MULTI-MSMS	KSI140824_4_Col-0_1521_1ul	Col-0_Af1521	831.4320678710938	2	830.931	1659.85	-0.26084	-0.00021674	0.43527	0.00036168	0.17442	0.00014493	830.9310741729255	90.912	0.33489	90.912	90.79	91.125	0					104	41	4	0	0	0	0.0013401	1	24509	24509
AAQATTQDDLLTWVK	15	Unmodified	_AAQATTQDDLLTWVK_					0	0	0	0	AT1G67280.1	AT1G67280.1	AT1G67280.1	MSMS	KSI140824_4_Col-0_1521_3ul	Col-0_Af1521	830.9310302734375	2	830.931	1659.85	NaN	NaN	NaN	NaN	NaN	NaN	NaN	86.57	1	86.57	86.07	87.07	0								0	0	0	1.95E-06	1	26295	26295
AAQATTQDDLLTWVK	15	Unmodified	_AAQATTQDDLLTWVK_					0	0	0	0	AT1G67280.1	AT1G67280.1	AT1G67280.1	MULTI-MSMS	KSI140824_5_HopU1_1521_1ul	HopU1_Af1521	830.9305419921875	2	830.931	1659.85	-0.23325	-0.00019381	0.33487	0.00027826	0.10163	8.4445E-05	830.9308695617558	90.791	0.32844	90.791	90.642	90.971	0					104	36	4	0	0	0	0.00059732	1	24207	24207
AAQDIAAADMAPTHPIR	17	Unmodified	_AAQDIAAADMAPTHPIR_					0	0	0	0	AT5G10450.2;AT5G10450.1;AT5G10450.3;AT5G10450.4	AT5G10450.2	AT5G10450.2	MULTI-MSMS	KSI140824_5_HopU1_1521_2ul	HopU1_Af1521	583.9639282226562	3	583.63	1747.87	-0.35932	-0.00020971	-0.012683	-7.402e-06	-0.37201	-0.00021711	583.9641343569691	59.13	0.2989	59.13	58.989	59.288	0					35	15	4	0	0	0	1.6402E-06	1	15994	15994
AAQDIAAADMAPTHPIR	17	Unmodified	_AAQDIAAADMAPTHPIR_					0	0	0	0	AT5G10450.2;AT5G10450.1;AT5G10450.3;AT5G10450.4	AT5G10450.2	AT5G10450.2	MULTI-MSMS	KSI140824_3_Col-0_G42E_1ul	Col-0_G42E	583.6295776367188	3	583.63	1747.87	-0.041706	-2.4341e-05	-0.16211	-9.4614e-05	-0.20382	-0.00011895	583.9640711738907	60.876	0.17253	60.876	60.739	60.912	0					32	12	3	0	0	0	0.038319	1	14549	14549
AAQDIAAADMAPTHPIR	17	Unmodified	_AAQDIAAADMAPTHPIR_					0	0	0	0	AT5G10450.2;AT5G10450.1;AT5G10450.3;AT5G10450.4	AT5G10450.2	AT5G10450.2	MULTI-MSMS	KSI140824_3_Col-0_G42E_6ul	Col-0_G42E	583.6292114257812	3	583.63	1747.87	0.073961	4.3166E-05	0.0099457	5.8046E-06	0.083907	4.8971E-05	583.63	58.633	0.18711	58.633	58.527	58.714	0					21	9	3	0	0	0	9.2758E-06	1	17547	17547
AAQDIAAADMAPTHPIR	17	Unmodified	_AAQDIAAADMAPTHPIR_					0	0	0	0	AT5G10450.2;AT5G10450.1;AT5G10450.3;AT5G10450.4	AT5G10450.2	AT5G10450.2	MULTI-MSMS	KSI140824_4_Col-0_1521_1ul	Col-0_Af1521	583.63	3	583.63	1747.87	-0.014214	-8.2958e-06	-0.17399	-0.00010154	-0.1882	-0.00010984	583.6298136850734	60.756	0.27451	60.756	60.578	60.853	0					44	15	4	0	0	0	0.00011066	1	14908	14908
AAQDIAAADMAPTHPIR	17	Unmodified	_AAQDIAAADMAPTHPIR_					0	0	0	0	AT5G10450.2;AT5G10450.1;AT5G10450.3;AT5G10450.4	AT5G10450.2	AT5G10450.2	MULTI-MSMS	KSI140824_4_Col-0_1521_3ul	Col-0_Af1521	583.964	3	583.63	1747.87	-0.096192	-5.614e-05	-0.080975	-4.726e-05	-0.17717	-0.0001034	583.9639655350633	58.806	0.18911	58.806	58.702	58.891	0					21	9	3	0	0	0	4.7471E-09	2	16316	16316;16323
AAQDIAAADMAPTHPIR	17	Unmodified	_AAQDIAAADMAPTHPIR_					0	0	0	0	AT5G10450.2;AT5G10450.1;AT5G10450.3;AT5G10450.4	AT5G10450.2	AT5G10450.2	MULTI-MSMS	KSI140824_5_HopU1_1521_1ul	HopU1_Af1521	583.6298217773438	3	583.63	1747.87	-0.014754	-8.6111e-06	-0.023797	-1.3889e-05	-0.038551	-2.25e-05	583.6298826476735	60.711	0.23593	60.711	60.532	60.768	0					54	18	4	0	0	0	0.01435	1	14449	14449
AAQDIANAELAPTHPIR	17	Unmodified	_AAQDIANAELAPTHPIR_					0	0	0	0	AT1G35160.1;AT1G35160.2	AT1G35160.1	AT1G35160.1	MULTI-MSMS	KSI140824_5_HopU1_1521_2ul	HopU1_Af1521	596.6514282226562	3	596.651	1786.93	-0.019357	-1.1549e-05	0.14012	8.3606E-05	0.12077	7.2057E-05	596.986	60.559	0.2491	60.559	60.458	60.707	0					19	13	2	0	0	0	1.8381E-05	1	16514	16514
AAQDIANAELAPTHPIR	17	Unmodified	_AAQDIANAELAPTHPIR_					0	0	0	0	AT1G35160.1;AT1G35160.2	AT1G35160.1	AT1G35160.1	MULTI-MSMS	KSI140824_6_HopU1_G42E_1ul	HopU1_G42E	596.9852294921875	3	596.651	1786.93	0.12488	7.4512E-05	0.0067768	4.0434E-06	0.13166	7.8555E-05	596.986	61.803	0.22549	61.803	61.716	61.941	0					34	15	3	0	0	0	0.0029555	1	14709	14709
AAQDIANAELAPTHPIR	17	Unmodified	_AAQDIANAELAPTHPIR_					0	0	0	0	AT1G35160.1;AT1G35160.2	AT1G35160.1	AT1G35160.1	MULTI-MSMS	KSI140824_6_HopU1_G42E_5ul	HopU1_G42E	596.6514892578125	3	596.651	1786.93	-0.075509	-4.5052e-05	0.029833	1.78E-05	-0.045676	-2.7252e-05	596.6515460451776	60.439	0.24521	60.439	60.325	60.571	0					22	13	2	0	0	0	1.7906E-06	1	18250	18250
AAQDIANAELAPTHPIR	17	Unmodified	_AAQDIANAELAPTHPIR_					0	0	0	0	AT1G35160.1;AT1G35160.2	AT1G35160.1	AT1G35160.1	MULTI-MSMS	KSI140824_3_Col-0_G42E_1ul	Col-0_G42E	596.986	3	596.651	1786.93	0.071099	4.2421E-05	0.036581	2.1826E-05	0.10768	6.4248E-05	596.6511867326792	62.156	0.23344	62.156	62.038	62.271	0					13	11	2	0	0	0	0.053051	1	14995	14995
AAQDIANAELAPTHPIR	17	Unmodified	_AAQDIANAELAPTHPIR_					0	0	0	0	AT1G35160.1;AT1G35160.2	AT1G35160.1	AT1G35160.1	MSMS	KSI140824_3_Col-0_G42E_6ul	Col-0_G42E	596.652	3	596.651	1786.93	NaN	NaN	NaN	NaN	NaN	NaN	NaN	59.988	1	59.988	59.488	60.488	0								0	0	0	2.2118E-06	1	18035	18035
AAQDIANAELAPTHPIR	17	Unmodified	_AAQDIANAELAPTHPIR_					0	0	0	0	AT1G35160.1;AT1G35160.2	AT1G35160.1	AT1G35160.1	MULTI-MSMS	KSI140824_4_Col-0_1521_1ul	Col-0_Af1521	596.652	3	596.651	1786.93	0.047751	2.849E-05	0.3482	0.00020775	0.39595	0.00023624	596.6516134049791	62.195	0.22402	62.195	62.047	62.271	0					20	11	2	0	0	0	0.0012655	1	15418	15418
AAQDIANAELAPTHPIR	17	Unmodified	_AAQDIANAELAPTHPIR_					0	0	0	0	AT1G35160.1;AT1G35160.2	AT1G35160.1	AT1G35160.1	MSMS	KSI140824_4_Col-0_1521_3ul	Col-0_Af1521	596.6514892578125	3	596.651	1786.93	NaN	NaN	NaN	NaN	NaN	NaN	NaN	60.28	1	60.28	59.78	60.78	0								0	0	0	2.3165E-08	1	16844	16844
AAQDIANAELAPTHPIR	17	Unmodified	_AAQDIANAELAPTHPIR_					0	0	0	0	AT1G35160.1;AT1G35160.2	AT1G35160.1	AT1G35160.1	MULTI-MSMS	KSI140824_5_HopU1_1521_1ul	HopU1_Af1521	596.6512451171875	3	596.651	1786.93	0.027196	1.6227E-05	0.15064	8.9882E-05	0.17784	0.00010611	596.6515065852483	62.102	0.24273	62.102	61.955	62.198	0					18	14	2	0	0	0	0.02038	1	14923	14923
AAQDIANSELAPTHPIR	17	Unmodified	_AAQDIANSELAPTHPIR_					0	0	0	0	AT4G09000.1;AT4G09000.2	AT4G09000.1	AT4G09000.1	MULTI-MSMS	KSI140824_5_HopU1_1521_2ul	HopU1_Af1521	602.3174438476562	3	601.983	1802.93	0.22551	0.00013576	-0.3665	-0.00022063	-0.14098	-8.487e-05	601.9828966976509	58.097	0.2301	58.097	57.99	58.22	0					47	12	5	0	0	0	2.564E-19	1	15616	15616
AAQDIANSELAPTHPIR	17	Unmodified	_AAQDIANSELAPTHPIR_					0	0	0	0	AT4G09000.1;AT4G09000.2	AT4G09000.1	AT4G09000.1	MULTI-MSMS	KSI140824_6_HopU1_G42E_1ul	HopU1_G42E	602.3170776367188	3	601.983	1802.93	0.080522	4.8473E-05	-0.037983	-2.2865e-05	0.042539	2.5608E-05	602.3174337797161	59.583	0.27164	59.583	59.423	59.695	0					53	18	4	0	0	0	4.2563E-06	1	13970	13970
AAQDIANSELAPTHPIR	17	Unmodified	_AAQDIANSELAPTHPIR_					0	0	0	0	AT4G09000.1;AT4G09000.2	AT4G09000.1	AT4G09000.1	MULTI-MSMS	KSI140824_6_HopU1_G42E_5ul	HopU1_G42E	601.9833374023438	3	601.983	1802.93	0.2625	0.00015802	-0.22377	-0.0001347	0.038738	2.332E-05	601.9830204332426	58.003	0.19677	58.003	57.871	58.068	0					43	10	5	0	0	0	1.6247E-18	1	17359	17359
AAQDIANSELAPTHPIR	17	Unmodified	_AAQDIANSELAPTHPIR_					0	0	0	0	AT4G09000.1;AT4G09000.2	AT4G09000.1	AT4G09000.1	MULTI-MSMS	KSI180424_1_HopU1_G42E_1ul	HopU1_G42E	601.983	3	601.983	1802.93	0.12091	7.2788E-05	0.078901	4.7497E-05	0.19981	0.00012028	601.983	51.979	0.3746	51.979	51.789	52.163	0					53	21	3	0	0	0	2.2707E-06	1	14871	14871
AAQDIANSELAPTHPIR	17	Unmodified	_AAQDIANSELAPTHPIR_					0	0	0	0	AT4G09000.1;AT4G09000.2	AT4G09000.1	AT4G09000.1	MULTI-MSMS	KSI180424_2_Col-0_1521_1ul	Col-0_Af1521	601.9832153320312	3	601.983	1802.93	0.035669	2.1472E-05	0.25448	0.00015319	0.29015	0.00017467	601.9831994801544	51.882	0.3205	51.882	51.758	52.079	0					47	18	4	0	0	0	1.7151E-05	1	14584	14584
AAQDIANSELAPTHPIR	17	Unmodified	_AAQDIANSELAPTHPIR_					0	0	0	0	AT4G09000.1;AT4G09000.2	AT4G09000.1	AT4G09000.1	MULTI-MSMS	KSI180424_2_HopU1_1521_1ul	HopU1_Af1521	601.9833374023438	3	601.983	1802.93	0.036638	2.2055E-05	0.30385	0.00018291	0.34049	0.00020497	601.9831008887356	51.652	0.24687	51.652	51.562	51.809	0					35	13	4	0	0	0	0.037003	1	14628	14628
AAQDIANSELAPTHPIR	17	Unmodified	_AAQDIANSELAPTHPIR_					0	0	0	0	AT4G09000.1;AT4G09000.2	AT4G09000.1	AT4G09000.1	MULTI-MSMS	KSI140824_3_Col-0_G42E_1ul	Col-0_G42E	602.318	3	601.983	1802.93	-0.028643	-1.7242e-05	0.012453	7.4962E-06	-0.01619	-9.7462e-06	601.9831176817155	60.062	0.30212	60.062	59.902	60.204	0					71	22	4	0	0	0	6.1548E-05	1	14279	14279
AAQDIANSELAPTHPIR	17	Unmodified	_AAQDIANSELAPTHPIR_					0	0	0	0	AT4G09000.1;AT4G09000.2	AT4G09000.1	AT4G09000.1	MULTI-MSMS	KSI140824_3_Col-0_G42E_6ul	Col-0_G42E	602.3176879882812	3	601.983	1802.93	-0.030467	-1.8341e-05	-1.1945	-0.00071908	-1.225	-0.00073742	601.9830625497771	57.668	0.32036	57.668	57.544	57.865	0					39	16	4	0	0	0	2.564E-19	1	17177	17177
AAQDIANSELAPTHPIR	17	Unmodified	_AAQDIANSELAPTHPIR_					0	0	0	0	AT4G09000.1;AT4G09000.2	AT4G09000.1	AT4G09000.1	MULTI-MSMS	KSI140824_4_Col-0_1521_1ul	Col-0_Af1521	601.983	3	601.983	1802.93	-0.098339	-5.9198e-05	0.057607	3.4678E-05	-0.040732	-2.452e-05	601.9831459340166	59.989	0.30343	59.989	59.824	60.128	0					48	16	4	0	0	0	5.0732E-07	1	14636	14636
AAQDIANSELAPTHPIR	17	Unmodified	_AAQDIANSELAPTHPIR_					0	0	0	0	AT4G09000.1;AT4G09000.2	AT4G09000.1	AT4G09000.1	MULTI-MSMS	KSI140824_4_Col-0_1521_3ul	Col-0_Af1521	601.9830322265625	3	601.983	1802.93	0.020911	1.2588E-05	-1.3969	-0.00084091	-1.376	-0.00082833	602.315	57.794	0.4064	57.794	57.657	58.064	0					53	21	5	0	0	0	4.3458E-09	1	15927	15927
AAQDIANSELAPTHPIR	17	Unmodified	_AAQDIANSELAPTHPIR_					0	0	0	0	AT4G09000.1;AT4G09000.2	AT4G09000.1	AT4G09000.1	MULTI-MSMS	KSI140824_5_HopU1_1521_1ul	HopU1_Af1521	601.9832763671875	3	601.983	1802.93	-0.1925	-0.00011588	0.10642	6.4064E-05	-0.086083	-5.182e-05	601.9831608997332	59.891	0.3242	59.891	59.752	60.077	0					73	23	4	0	0	0	0.00050311	1	14199	14199
AAQDILLAR	9	Unmodified	_AAQDILLAR_					0	0	0	0	AT2G21330.1;AT2G21330.3	AT2G21330.1	AT2G21330.1	MULTI-MSMS	KSI140824_5_HopU1_1521_2ul	HopU1_Af1521	485.78631591796875	2	485.788	969.561	-0.025279	-1.228e-05	-0.052685	-2.5594e-05	-0.077964	-3.7874e-05	485.78752925138576	62.451	0.75346	62.451	62.164	62.918	0					108	42	4	0	0	0	0.023094	2	17330	17136;17330
AAQDILLAR	9	Unmodified	_AAQDILLAR_					0	0	0	0	AT2G21330.1;AT2G21330.3	AT2G21330.1	AT2G21330.1	MULTI-MSMS	KSI140824_6_HopU1_G42E_1ul	HopU1_G42E	485.7875671386719	2	485.788	969.561	0.14229	6.9125E-05	-0.14782	-7.1809e-05	-0.0055263	-2.6846e-06	485.788	65.113	0.73999	65.113	64.94	65.68	0					133	57	5	0	0	0	0.024295	1	15759	15759
AAQDILLAR	9	Unmodified	_AAQDILLAR_					0	0	0	0	AT2G21330.1;AT2G21330.3	AT2G21330.1	AT2G21330.1	MULTI-MSMS	KSI140824_6_HopU1_G42E_5ul	HopU1_G42E	485.7874755859375	2	485.788	969.561	0.094597	4.5954E-05	-0.16874	-8.1971e-05	-0.07414	-3.6016e-05	485.7875009728091	62.291	0.79102	62.291	62.057	62.848	0					112	42	5	0	0	0	0.013278	1	18892	18892
AAQDILLAR	9	Unmodified	_AAQDILLAR_					0	0	0	0	AT2G21330.1;AT2G21330.3	AT2G21330.1	AT2G21330.1	MULTI-MSMS	KSI180424_1_HopU1_G42E_1ul	HopU1_G42E	485.7877197265625	2	485.788	969.561	0.03823	1.8572E-05	0.10766	5.23E-05	0.14589	7.0872E-05	485.7876141970043	56.734	0.48304	56.734	56.615	57.098	0					60	25	4	0	0	0	0.0010952	1	16640	16640
AAQDILLAR	9	Unmodified	_AAQDILLAR_					0	0	0	0	AT2G21330.1;AT2G21330.3	AT2G21330.1	AT2G21330.1	MULTI-MSMS	KSI180424_2_Col-0_1521_1ul	Col-0_Af1521	485.7877197265625	2	485.788	969.561	0.13531	6.5734E-05	0.02743	1.3325E-05	0.16274	7.9059E-05	485.7876040985166	56.983	0.51006	56.983	56.775	57.285	0					77	26	4	0	0	0	0.0022175	1	16432	16432
AAQDILLAR	9	Unmodified	_AAQDILLAR_					0	0	0	0	AT2G21330.1;AT2G21330.3	AT2G21330.1	AT2G21330.1	MULTI-MSMS	KSI180424_2_HopU1_1521_1ul	HopU1_Af1521	485.78765869140625	2	485.788	969.561	0.18784	9.1251E-05	0.047373	2.3013E-05	0.23521	0.00011426	485.78758744945014	56.733	0.45064	56.733	56.54	56.99	0					67	23	4	0	0	0	0.0022902	1	16436	16436
AAQDILLAR	9	Unmodified	_AAQDILLAR_					0	0	0	0	AT2G21330.1;AT2G21330.3	AT2G21330.1	AT2G21330.1	MULTI-MSMS	KSI180424_3_Col-0_G42E_1ul	Col-0_G42E	485.7874755859375	2	485.788	969.561	0.30608	0.00014869	-0.25129	-0.00012207	0.054799	2.662E-05	485.7874998905032	57.009	0.51321	57.009	56.792	57.305	0					67	26	3	0	0	0	0.0053391	1	16677	16677
AAQDILLAR	9	Unmodified	_AAQDILLAR_					0	0	0	0	AT2G21330.1;AT2G21330.3	AT2G21330.1	AT2G21330.1	MULTI-MSMS	KSI140824_3_Col-0_G42E_1ul	Col-0_G42E	485.7876892089844	2	485.788	969.561	0.17713	8.605E-05	-0.15488	-7.524e-05	0.022252	1.081E-05	485.788	65.604	0.37328	65.604	65.445	65.819	0					97	30	4	0	0	0	0.0055967	1	16082	16082
AAQDILLAR	9	Unmodified	_AAQDILLAR_					0	0	0	0	AT2G21330.1;AT2G21330.3	AT2G21330.1	AT2G21330.1	MULTI-MSMS	KSI140824_3_Col-0_G42E_6ul	Col-0_G42E	485.7876892089844	2	485.788	969.561	0.25731	0.000125	-0.29434	-0.00014299	-0.037028	-1.7988e-05	485.78745256437867	62	0.77053	62	61.727	62.498	0					120	42	5	0	0	0	0.011352	3	18696	18696;18881;18900
AAQDILLAR	9	Unmodified	_AAQDILLAR_					0	0	0	0	AT2G21330.1;AT2G21330.3	AT2G21330.1	AT2G21330.1	MULTI-MSMS	KSI140824_4_Col-0_1521_1ul	Col-0_Af1521	485.7875671386719	2	485.788	969.561	0.53302	0.00025893	-0.57182	-0.00027778	-0.038804	-1.8851e-05	485.78733786214644	65.481	0.76837	65.481	65.33	66.098	0					107	44	5	0	0	0	0.013886	1	16550	16550
AAQDILLAR	9	Unmodified	_AAQDILLAR_					0	0	0	0	AT2G21330.1;AT2G21330.3	AT2G21330.1	AT2G21330.1	MULTI-MSMS	KSI140824_4_Col-0_1521_3ul	Col-0_Af1521	485.78778076171875	2	485.788	969.561	0.2514	0.00012213	-0.29973	-0.0001456	-0.048328	-2.3477e-05	485.78743158519814	62.144	0.78196	62.144	61.893	62.675	0					102	41	4	0	0	0	0.016502	2	17686	17475;17686
AAQDILLAR	9	Unmodified	_AAQDILLAR_					0	0	0	0	AT2G21330.1;AT2G21330.3	AT2G21330.1	AT2G21330.1	MULTI-MSMS	KSI140824_5_HopU1_1521_1ul	HopU1_Af1521	485.7876281738281	2	485.788	969.561	0.15662	7.6083E-05	-0.12538	-6.0908e-05	0.031238	1.5175E-05	485.78754209709916	65.425	0.62838	65.425	65.246	65.875	0					106	43	4	0	0	0	0.019958	1	15993	15993
AAQDVAVADLAPTHPIR	17	Unmodified	_AAQDVAVADLAPTHPIR_					0	0	0	0	AT5G65430.2;AT5G65430.1;AT5G65430.3	AT5G65430.2	AT5G65430.2	MULTI-MSMS	KSI140824_5_HopU1_1521_2ul	HopU1_Af1521	582.316	3	582.316	1743.93	-0.035888	-2.0898e-05	-0.016194	-9.4298e-06	-0.052081	-3.0328e-05	582.3161856488413	67.154	0.32717	67.154	67.017	67.344	0					55	18	4	0	0	0	9.3683E-05	1	18892	18892
AAQDVAVADLAPTHPIR	17	Unmodified	_AAQDVAVADLAPTHPIR_					0	0	0	0	AT5G65430.2;AT5G65430.1;AT5G65430.3	AT5G65430.2	AT5G65430.2	MULTI-MSMS	KSI140824_6_HopU1_G42E_5ul	HopU1_G42E	582.6505126953125	3	582.316	1743.93	-0.1291	-7.5178e-05	-0.014736	-8.5812e-06	-0.14384	-8.3759e-05	582.6504874643878	67.055	0.39385	67.055	66.896	67.29	0					61	21	4	0	0	0	6.3519E-07	1	20671	20671
AAQDVAVADLAPTHPIR	17	Unmodified	_AAQDVAVADLAPTHPIR_					0	0	0	0	AT5G65430.2;AT5G65430.1;AT5G65430.3	AT5G65430.2	AT5G65430.2	MULTI-MSMS	KSI140824_3_Col-0_G42E_6ul	Col-0_G42E	582.3159790039062	3	582.316	1743.93	-0.061585	-3.5862e-05	-0.046567	-2.7117e-05	-0.10815	-6.2979e-05	582.3161965377095	66.712	0.26488	66.712	66.586	66.851	0					44	14	4	0	0	0	1.8686E-06	1	20488	20488
AAQDVAVADLAPTHPIR	17	Unmodified	_AAQDVAVADLAPTHPIR_					0	0	0	0	AT5G65430.2;AT5G65430.1;AT5G65430.3	AT5G65430.2	AT5G65430.2	MULTI-MSMS	KSI140824_4_Col-0_1521_1ul	Col-0_Af1521	582.651	3	582.316	1743.93	-0.077053	-4.4869e-05	0.048068	2.7991E-05	-0.028984	-1.6878e-05	582.3161806411928	67.775	0.24955	67.775	67.599	67.849	0					22	13	2	0	0	0	5.2689E-05	1	17378	17378
AAQDVAVADLAPTHPIR	17	Unmodified	_AAQDVAVADLAPTHPIR_					0	0	0	0	AT5G65430.2;AT5G65430.1;AT5G65430.3	AT5G65430.2	AT5G65430.2	MULTI-MSMS	KSI140824_4_Col-0_1521_3ul	Col-0_Af1521	582.3159790039062	3	582.316	1743.93	-0.10026	-5.8382e-05	-0.082368	-4.7964e-05	-0.18263	-0.00010635	582.6505184985938	66.86	0.37439	66.86	66.641	67.015	0					61	21	5	0	0	0	1.5367E-06	1	19229	19229
AAQEALYVR	9	Unmodified	_AAQEALYVR_					0	0	0	0	AT3G52930.1	AT3G52930.1	AT3G52930.1	MULTI-MSMS	KSI140824_5_HopU1_1521_2ul	HopU1_Af1521	510.77728271484375	2	510.777	1019.54	-0.11554	-5.9016e-05	0.1354	6.9161E-05	0.019863	1.0145E-05	510.77726731449866	48.596	0.2971	48.596	48.41	48.707	0					36	15	3	0	0	0	0.0011594	1	12152	12152
AAQEALYVR	9	Unmodified	_AAQEALYVR_					0	0	0	0	AT3G52930.1	AT3G52930.1	AT3G52930.1	MULTI-MSMS	KSI140824_6_HopU1_G42E_1ul	HopU1_G42E	511.2788391113281	2	510.777	1019.54	-0.17722	-9.0519e-05	-0.051634	-2.6374e-05	-0.22885	-0.00011689	510.7772044912228	52.467	0.24273	52.467	52.351	52.594	0					34	15	3	0	0	0	0.0062412	2	11545	11542;11545
AAQEALYVR	9	Unmodified	_AAQEALYVR_					0	0	0	0	AT3G52930.1	AT3G52930.1	AT3G52930.1	MULTI-MSMS	KSI140824_6_HopU1_G42E_5ul	HopU1_G42E	510.77716064453125	2	510.777	1019.54	-0.14027	-7.1645e-05	0.1453	7.4214E-05	0.0050292	2.5688E-06	510.77732174237184	48.33	0.27872	48.33	48.172	48.45	0					40	14	4	0	0	0	0.00094023	1	13792	13792
AAQEALYVR	9	Unmodified	_AAQEALYVR_					0	0	0	0	AT3G52930.1	AT3G52930.1	AT3G52930.1	MULTI-MSMS	KSI180424_2_Col-0_1521_1ul	Col-0_Af1521	510.7773132324219	2	510.777	1019.54	-0.046309	-2.3653e-05	0.0175	8.9388E-06	-0.028808	-1.4715e-05	510.77723895843894	43.657	0.33513	43.657	43.501	43.837	0					28	17	2	0	0	0	0.024773	1	11563	11563
AAQEALYVR	9	Unmodified	_AAQEALYVR_					0	0	0	0	AT3G52930.1	AT3G52930.1	AT3G52930.1	MULTI-MSMS	KSI180424_2_HopU1_1521_1ul	HopU1_Af1521	510.777	2	510.777	1019.54	-0.051162	-2.6133e-05	-0.31962	-0.00016325	-0.37078	-0.00018938	510.77719491714146	43.325	0.35764	43.325	43.216	43.574	0					34	18	3	0	0	0	0.016689	1	11571	11571
AAQEALYVR	9	Unmodified	_AAQEALYVR_					0	0	0	0	AT3G52930.1	AT3G52930.1	AT3G52930.1	MULTI-MSMS	KSI180424_3_Col-0_G42E_1ul	Col-0_G42E	511.27899169921875	2	510.777	1019.54	0.053238	2.7193E-05	0.36673	0.00018732	0.41997	0.00021451	510.777	43.877	0.36438	43.877	43.671	44.035	0					28	19	2	0	0	0	0.025502	1	11985	11985
AAQEALYVR	9	Unmodified	_AAQEALYVR_					0	0	0	0	AT3G52930.1	AT3G52930.1	AT3G52930.1	MULTI-MSMS	KSI140824_3_Col-0_G42E_1ul	Col-0_G42E	510.77728271484375	2	510.777	1019.54	-0.12278	-6.2711e-05	-0.02199	-1.1232e-05	-0.14477	-7.3943e-05	510.7772478239741	52.902	0.24547	52.902	52.822	53.068	0					27	15	2	0	0	0	0.0084963	1	11778	11778
AAQEALYVR	9	Unmodified	_AAQEALYVR_					0	0	0	0	AT3G52930.1	AT3G52930.1	AT3G52930.1	MULTI-MSMS	KSI140824_3_Col-0_G42E_6ul	Col-0_G42E	510.77728271484375	2	510.777	1019.54	-0.12525	-6.3973e-05	0.12347	6.3065E-05	-0.0017772	-9.0776e-07	510.777	47.9	0.29905	47.9	47.754	48.053	0					37	15	3	0	0	0	0.00094023	1	13568	13568
AAQEALYVR	9	Unmodified	_AAQEALYVR_					0	0	0	0	AT3G52930.1	AT3G52930.1	AT3G52930.1	MULTI-MSMS	KSI140824_4_Col-0_1521_1ul	Col-0_Af1521	510.7768859863281	2	510.777	1019.54	-0.1542	-7.8764e-05	-0.21142	-0.00010799	-0.36563	-0.00018675	510.7772460348281	52.888	0.27446	52.888	52.773	53.048	0					26	17	2	0	0	0	0.0011594	1	12108	12108
AAQEALYVR	9	Unmodified	_AAQEALYVR_					0	0	0	0	AT3G52930.1	AT3G52930.1	AT3G52930.1	MULTI-MSMS	KSI140824_4_Col-0_1521_3ul	Col-0_Af1521	510.77728271484375	2	510.777	1019.54	-0.21682	-0.00011075	0.4752	0.00024272	0.25838	0.00013198	510.77730130778394	48.279	0.41467	48.279	48.006	48.421	0					45	23	3	0	0	0	0.0092295	1	12403	12403
AAQEALYVR	9	Unmodified	_AAQEALYVR_					0	0	0	0	AT3G52930.1	AT3G52930.1	AT3G52930.1	MULTI-MSMS	KSI140824_5_HopU1_1521_1ul	HopU1_Af1521	510.7774353027344	2	510.777	1019.54	-0.17459	-8.9178e-05	0.21023	0.00010738	0.035634	1.8201E-05	510.77728546342513	52.789	0.2953	52.789	52.668	52.963	0					25	16	3	0	0	0	0.0084963	1	11787	11787
AAQQYVER	8	Unmodified	_AAQQYVER_					0	0	0	0	AT3G57610.1	AT3G57610.1	AT3G57610.1	MULTI-MSMS	KSI180424_2_Col-0_1521_1ul	Col-0_Af1521	482.7458801269531	2	482.746	963.477	0.081514	3.935E-05	0.28341	0.00013682	0.36492	0.00017617	482.7459893337372	29.255	0.38356	29.255	29.019	29.402	0					50	21	3	0	0	0	0.013126	1	6292	6292
AAQQYVER	8	Unmodified	_AAQQYVER_					0	0	0	0	AT3G57610.1	AT3G57610.1	AT3G57610.1	MULTI-MSMS	KSI180424_3_Col-0_G42E_1ul	Col-0_G42E	482.7460632324219	2	482.746	963.477	0.0082878	4.0009E-06	0.043208	2.0858E-05	0.051495	2.4859E-05	482.74595747777323	29.202	0.42517	29.202	29.007	29.432	0					40	24	3	0	0	0	0.0075829	1	6718	6718
AAQQYVER	8	Unmodified	_AAQQYVER_					0	0	0	0	AT3G57610.1	AT3G57610.1	AT3G57610.1	MULTI-MSMS	KSI140824_3_Col-0_G42E_1ul	Col-0_G42E	482.7458801269531	2	482.746	963.477	0.094128	4.544E-05	-0.21445	-0.00010352	-0.12032	-5.8084e-05	482.74577050176384	36.373	0.10374	36.373	36.283	36.387	0					8	5	2	0	0	0	0.02092	1	6185	6185
AAQQYVER	8	Unmodified	_AAQQYVER_					0	0	0	0	AT3G57610.1	AT3G57610.1	AT3G57610.1	MULTI-MSMS	KSI140824_3_Col-0_G42E_6ul	Col-0_G42E	482.7457275390625	2	482.746	963.477	-0.23657	-0.0001142	0.1324	6.3916E-05	-0.10417	-5.0286e-05	482.7459506864333	30.947	0.18782	30.947	30.854	31.042	0					16	9	2	0	0	0	0.0033912	1	7336	7336
AAQQYVER	8	Unmodified	_AAQQYVER_					0	0	0	0	AT3G57610.1	AT3G57610.1	AT3G57610.1	MSMS	KSI140824_4_Col-0_1521_3ul	Col-0_Af1521	482.7458801269531	2	482.746	963.477	NaN	NaN	NaN	NaN	NaN	NaN	NaN	31.129	1	31.129	30.629	31.629	0								0	0	0	0.024447	1	6158	6158
AASAAASDVAR	11	Unmodified	_AASAAASDVAR_					0	0	0	0	AT5G62810.1	AT5G62810.1	AT5G62810.1	MULTI-MSMS	KSI140824_6_HopU1_G42E_5ul	HopU1_G42E	495.2540588378906	2	495.254	988.494	0.051564	2.5537E-05	0.14482	7.1721E-05	0.19638	9.7258E-05	495.25405273349327	29.224	0.29223	29.224	29.085	29.378	0					29	16	3	0	0	0	0.0024198	1	6818	6818
AASAAASDVAR	11	Unmodified	_AASAAASDVAR_					0	0	0	0	AT5G62810.1	AT5G62810.1	AT5G62810.1	MULTI-MSMS	KSI140824_4_Col-0_1521_3ul	Col-0_Af1521	495.2542724609375	2	495.254	988.494	-0.036001	-1.783e-05	0.14222	7.0434E-05	0.10622	5.2604E-05	495.2540930233473	28.93	0.39392	28.93	28.726	29.119	0					32	20	3	0	0	0	0.018468	1	5360	5360
AASAEDNFER	10	Unmodified	_AASAEDNFER_					0	0	0	0	AT1G30630.1	AT1G30630.1	AT1G30630.1	MSMS	KSI140824_6_HopU1_G42E_5ul	HopU1_G42E	555.247	2	555.247	1108.48	NaN	NaN	NaN	NaN	NaN	NaN	NaN	35.811	1	35.811	35.311	36.311	0								0	0	0	0.036512	1	9231	9231
AASAEDNFER	10	Unmodified	_AASAEDNFER_					0	0	0	0	AT1G30630.1	AT1G30630.1	AT1G30630.1	MSMS	KSI140824_4_Col-0_1521_3ul	Col-0_Af1521	555.2467041015625	2	555.247	1108.48	NaN	NaN	NaN	NaN	NaN	NaN	NaN	35.532	1	35.532	35.032	36.032	0								0	0	0	0.0010414	1	7766	7766
AASALSSNVPPVVLAK	16	Unmodified	_AASALSSNVPPVVLAK_					0	0	0	0	AT1G21750.2;AT1G21750.1	AT1G21750.2	AT1G21750.2	MULTI-MSMS	KSI140824_6_HopU1_G42E_5ul	HopU1_G42E	762.4432373046875	2	762.443	1522.87	-0.28635	-0.00021833	0.049945	3.8081E-05	-0.2364	-0.00018024	762.4432742093113	76.064	0.54236	76.064	75.883	76.426	0					79	28	3	0	0	0	3.0316E-07	1	23939	23939
AASALSSNVPPVVLAK	16	Unmodified	_AASALSSNVPPVVLAK_					0	0	0	0	AT1G21750.2;AT1G21750.1	AT1G21750.2	AT1G21750.2	MULTI-SECPEP	KSI180424_1_HopU1_G42E_1ul	HopU1_G42E	762.0390014648438	2	762.443	1522.87	-0.35579	-0.00027127	0.47032	0.0003586	0.11454	8.7328E-05	762.945	68.795	0.69347	68.795	68.523	69.216	0					58	38	2	0	0	0	0.031625	1	21051	21051
AASALSSNVPPVVLAK	16	Unmodified	_AASALSSNVPPVVLAK_					0	0	0	0	AT1G21750.2;AT1G21750.1	AT1G21750.2	AT1G21750.2	MULTI-MSMS	KSI140824_3_Col-0_G42E_6ul	Col-0_G42E	762.9450073242188	2	762.443	1522.87	-0.25168	-0.00019189	0.13436	0.00010244	-0.11731	-8.9446e-05	762.9448138753261	75.666	0.63654	75.666	75.486	76.122	0					73	34	3	0	0	0	5.9394E-05	1	23761	23761
AASALSSNVPPVVLAK	16	Unmodified	_AASALSSNVPPVVLAK_					0	0	0	0	AT1G21750.2;AT1G21750.1	AT1G21750.2	AT1G21750.2	MULTI-MSMS	KSI140824_4_Col-0_1521_3ul	Col-0_Af1521	762.4429321289062	2	762.443	1522.87	-0.161	-0.00012276	0.076636	5.843E-05	-0.084369	-6.4327e-05	762.443	75.961	0.71552	75.961	75.697	76.413	0					84	39	3	0	0	0	0.00041508	1	22577	22577
AASEEGEAVEEEVK	14	Unmodified	_AASEEGEAVEEEVK_					0	0	0	0	AT5G52310.1	AT5G52310.1	AT5G52310.1	MULTI-MSMS	KSI140824_6_HopU1_G42E_5ul	HopU1_G42E	738.839	2	738.839	1475.66	-0.035222	-2.6024e-05	0.12033	8.8904E-05	0.085107	6.2881E-05	738.8387292423014	46.576	0.26511	46.576	46.463	46.729	0					35	14	3	0	0	0	7.8206E-08	1	13173	13173
AASFNIIPSSTGAAK	15	Unmodified	_AASFNIIPSSTGAAK_					0	0	0	0	AT3G04120.1;AT1G13440.1;AT1G13440.2	AT3G04120.1;AT1G13440.1	AT3G04120.1	MULTI-MSMS	KSI140824_5_HopU1_1521_2ul	HopU1_Af1521	717.8831787109375	2	717.883	1433.75	-0.14681	-0.00010539	0.098075	7.0406E-05	-0.048738	-3.4988e-05	717.883	72.12	1.0395	72.12	71.826	72.865	0					166	57	5	0	0	0	0.00022738	1	20593	20593
AASFNIIPSSTGAAK	15	Unmodified	_AASFNIIPSSTGAAK_					0	0	0	0	AT3G04120.1;AT1G13440.1;AT1G13440.2	AT3G04120.1;AT1G13440.1	AT3G04120.1	MULTI-MSMS	KSI140824_6_HopU1_G42E_1ul	HopU1_G42E	717.883	2	717.883	1433.75	0.072472	5.2026E-05	0.054898	3.941E-05	0.12737	9.1437E-05	717.8830388640182	73.565	1.0962	73.565	73.039	74.135	0					429	121	5	0	0	0	5.9372E-05	1	18509	18509
AASFNIIPSSTGAAK	15	Unmodified	_AASFNIIPSSTGAAK_					0	0	0	0	AT3G04120.1;AT1G13440.1;AT1G13440.2	AT3G04120.1;AT1G13440.1	AT3G04120.1	MULTI-MSMS	KSI140824_6_HopU1_G42E_5ul	HopU1_G42E	717.8831176757812	2	717.883	1433.75	0.001889	1.3561E-06	0.0095971	6.8896E-06	0.011486	8.2456E-06	717.8830072206663	72.105	1.1788	72.105	71.819	72.997	0					211	64	5	0	0	0	3.8152E-07	2	22459	22459;22652
AASFNIIPSSTGAAK	15	Unmodified	_AASFNIIPSSTGAAK_					0	0	0	0	AT3G04120.1;AT1G13440.1;AT1G13440.2	AT3G04120.1;AT1G13440.1	AT3G04120.1	MULTI-MSMS	KSI180424_1_HopU1_G42E_1ul	HopU1_G42E	717.883	2	717.883	1433.75	0.057763	4.1467E-05	0.052804	3.7907E-05	0.11057	7.9375E-05	717.8830806577223	64.43	0.55215	64.43	64.17	64.722	0					117	29	5	0	0	0	4.8175E-07	1	19401	19401
AASFNIIPSSTGAAK	15	Unmodified	_AASFNIIPSSTGAAK_					0	0	0	0	AT3G04120.1;AT1G13440.1;AT1G13440.2	AT3G04120.1;AT1G13440.1	AT3G04120.1	MULTI-MSMS	KSI180424_2_Col-0_1521_1ul	Col-0_Af1521	717.8831787109375	2	717.883	1433.75	-0.046176	-3.3149e-05	0.055204	3.963E-05	0.0090282	6.4812E-06	717.883	64.469	0.77275	64.469	64.207	64.98	0					144	41	5	0	0	0	0.00013034	1	19163	19163
AASFNIIPSSTGAAK	15	Unmodified	_AASFNIIPSSTGAAK_					0	0	0	0	AT3G04120.1;AT1G13440.1;AT1G13440.2	AT3G04120.1;AT1G13440.1	AT3G04120.1	MULTI-MSMS	KSI180424_2_HopU1_1521_1ul	HopU1_Af1521	717.8829956054688	2	717.883	1433.75	0.26597	0.00019094	-0.19379	-0.00013912	0.072185	5.1821E-05	717.883	64.264	0.68176	64.264	63.995	64.676	0					136	37	5	0	0	0	8.8406E-07	1	19146	19146
AASFNIIPSSTGAAK	15	Unmodified	_AASFNIIPSSTGAAK_					0	0	0	0	AT3G04120.1;AT1G13440.1;AT1G13440.2	AT3G04120.1;AT1G13440.1	AT3G04120.1	MULTI-MSMS	KSI180424_3_Col-0_G42E_1ul	Col-0_G42E	717.8829345703125	2	717.883	1433.75	0.04693	3.369E-05	0.061078	4.3847E-05	0.10801	7.7537E-05	717.8830452199957	64.559	0.88245	64.559	64.267	65.15	0					209	59	6	0	0	0	0.00068257	2	19517	19341;19517
AASFNIIPSSTGAAK	15	Unmodified	_AASFNIIPSSTGAAK_					0	0	0	0	AT3G04120.1;AT1G13440.1;AT1G13440.2	AT3G04120.1;AT1G13440.1	AT3G04120.1	MULTI-MSMS	KSI140824_3_Col-0_G42E_1ul	Col-0_G42E	717.883	2	717.883	1433.75	0.064055	4.5984E-05	0.060767	4.3624E-05	0.12482	8.9608E-05	717.8830209597126	74.065	1.2337	74.065	73.456	74.69	0					480	128	5	0	0	0	0.00010203	1	18791	18791
AASFNIIPSSTGAAK	15	Unmodified	_AASFNIIPSSTGAAK_					0	0	0	0	AT3G04120.1;AT1G13440.1;AT1G13440.2	AT3G04120.1;AT1G13440.1	AT3G04120.1	MULTI-MSMS	KSI140824_3_Col-0_G42E_6ul	Col-0_G42E	717.8829345703125	2	717.883	1433.75	-0.063765	-4.5776e-05	0.074749	5.3661E-05	0.010984	7.8849E-06	717.8830677495056	71.709	1.0928	71.709	71.443	72.536	0					190	59	5	0	0	0	0.00014676	3	22257	22257;22439;22461
AASFNIIPSSTGAAK	15	Unmodified	_AASFNIIPSSTGAAK_					0	0	0	0	AT3G04120.1;AT1G13440.1;AT1G13440.2	AT3G04120.1;AT1G13440.1	AT3G04120.1	MULTI-MSMS	KSI140824_4_Col-0_1521_1ul	Col-0_Af1521	717.883	2	717.883	1433.75	0.11312	8.1207E-05	0.0054138	3.8865E-06	0.11853	8.5093E-05	717.883	74.023	1.0634	74.023	73.481	74.545	0					306	80	5	0	0	0	5.2322E-07	2	19556	19404;19556
AASFNIIPSSTGAAK	15	Unmodified	_AASFNIIPSSTGAAK_					0	0	0	0	AT3G04120.1;AT1G13440.1;AT1G13440.2	AT3G04120.1;AT1G13440.1	AT3G04120.1	MULTI-MSMS	KSI140824_4_Col-0_1521_3ul	Col-0_Af1521	717.883	2	717.883	1433.75	-0.0013404	-9.6223e-07	0.0012162	8.7308E-07	-0.00012419	-8.9157e-08	717.8830230698308	71.887	0.93439	71.887	71.581	72.515	0					181	52	5	0	0	0	8.1428E-07	3	21027	21027;21201;21219
AASFNIIPSSTGAAK	15	Unmodified	_AASFNIIPSSTGAAK_					0	0	0	0	AT3G04120.1;AT1G13440.1;AT1G13440.2	AT3G04120.1;AT1G13440.1	AT3G04120.1	MULTI-MSMS	KSI140824_5_HopU1_1521_1ul	HopU1_Af1521	717.8831176757812	2	717.883	1433.75	-0.087676	-6.2941e-05	0.19303	0.00013858	0.10536	7.5634E-05	717.8831390449275	73.925	0.93645	73.925	73.417	74.353	0					237	64	5	0	0	0	5.1215E-07	2	18866	18704;18866
AASNQADFQSK	11	Unmodified	_AASNQADFQSK_					0	0	0	0	AT1G47710.1;AT1G47710.2	AT1G47710.1	AT1G47710.1	MULTI-MSMS	KSI140824_6_HopU1_G42E_5ul	HopU1_G42E	583.7754516601562	2	583.775	1165.54	0.040618	2.3712E-05	-0.017182	-1.003e-05	0.023436	1.3682E-05	583.7754905779898	28.877	0.36372	28.877	28.702	29.066	0					48	20	3	0	0	0	0.0025143	1	6700	6700
AASNQADFQSK	11	Unmodified	_AASNQADFQSK_					0	0	0	0	AT1G47710.1;AT1G47710.2	AT1G47710.1	AT1G47710.1	MULTI-MSMS	KSI140824_3_Col-0_G42E_6ul	Col-0_G42E	583.7753295898438	2	583.775	1165.54	-0.024509	-1.4308e-05	0.17726	0.00010348	0.15275	8.9173E-05	583.7755488486897	28.472	0.422	28.472	28.247	28.669	0					41	23	3	0	0	0	0.0021332	1	6431	6431
AASNQADFQSK	11	Unmodified	_AASNQADFQSK_					0	0	0	0	AT1G47710.1;AT1G47710.2	AT1G47710.1	AT1G47710.1	MULTI-MSMS	KSI140824_4_Col-0_1521_3ul	Col-0_Af1521	583.7754516601562	2	583.775	1165.54	-0.32115	-0.00018748	0.50097	0.00029245	0.17982	0.00010498	583.776	28.518	0.46136	28.518	28.332	28.794	0					46	26	2	0	0	0	0.011465	1	5233	5233
AASQDKLDK	9	Acetyl (Protein N-term)	_(Acetyl (Protein N-term))AASQDKLDK_					1	0	0	1	AT1G63830.4;AT1G63830.3;AT1G63830.2;AT1G63830.1	AT1G63830.4	AT1G63830.4	MSMS	KSI140824_5_HopU1_1521_2ul	HopU1_Af1521	509.26397705078125	2	509.264	1016.51	NaN	NaN	NaN	NaN	NaN	NaN	NaN	30.907	1	30.907	30.407	31.407	0								0	0	0	0.0035954	1	5757	5757
AASQDKLDK	9	Acetyl (Protein N-term)	_(Acetyl (Protein N-term))AASQDKLDK_					1	0	0	1	AT1G63830.4;AT1G63830.3;AT1G63830.2;AT1G63830.1	AT1G63830.4	AT1G63830.4	MULTI-MSMS	KSI140824_6_HopU1_G42E_1ul	HopU1_G42E	509.264	2	509.264	1016.51	-0.06242	-3.1788e-05	0.57375	0.00029219	0.51132	0.0002604	509.26416374054855	34.094	0.28605	34.094	33.932	34.218	0					26	18	2	0	0	0	0.0014212	1	5646	5646
AASQDKLDK	9	Acetyl (Protein N-term)	_(Acetyl (Protein N-term))AASQDKLDK_					1	0	0	1	AT1G63830.4;AT1G63830.3;AT1G63830.2;AT1G63830.1	AT1G63830.4	AT1G63830.4	MULTI-MSMS	KSI140824_6_HopU1_G42E_5ul	HopU1_G42E	509.2641296386719	2	509.264	1016.51	0.0012238	6.2322E-07	1.6596	0.0008452	1.6609	0.00084582	509.76720097419167	31.026	0.47669	31.026	30.728	31.205	0					56	26	3	0	0	0	1.7733E-05	1	7453	7453
AASQDKLDK	9	Acetyl (Protein N-term)	_(Acetyl (Protein N-term))AASQDKLDK_					1	0	0	1	AT1G63830.4;AT1G63830.3;AT1G63830.2;AT1G63830.1	AT1G63830.4	AT1G63830.4	MULTI-MSMS	KSI180424_2_HopU1_1521_1ul	HopU1_Af1521	509.264	2	509.264	1016.51	0.027359	1.3933E-05	-0.1056	-5.378e-05	-0.078243	-3.9846e-05	509.26413673987605	29.602	0.28564	29.602	29.424	29.71	0					22	14	2	0	0	0	0.016266	1	6566	6566
AASQDKLDK	9	Acetyl (Protein N-term)	_(Acetyl (Protein N-term))AASQDKLDK_					1	0	0	1	AT1G63830.4;AT1G63830.3;AT1G63830.2;AT1G63830.1	AT1G63830.4	AT1G63830.4	MULTI-MSMS	KSI140824_3_Col-0_G42E_1ul	Col-0_G42E	509.26397705078125	2	509.264	1016.51	0.065075	3.3141E-05	0.53679	0.00027337	0.60186	0.00030651	509.26412687991854	34.449	0.23158	34.449	34.335	34.567	0					30	15	3	0	0	0	0.0029854	1	5585	5585
AASQDKLDK	9	Acetyl (Protein N-term)	_(Acetyl (Protein N-term))AASQDKLDK_					1	0	0	1	AT1G63830.4;AT1G63830.3;AT1G63830.2;AT1G63830.1	AT1G63830.4	AT1G63830.4	MULTI-MSMS	KSI140824_3_Col-0_G42E_6ul	Col-0_G42E	509.2640380859375	2	509.264	1016.51	-0.35134	-0.00017893	2.4157	0.0012302	2.0643	0.0010513	509.7675047618462	30.61	0.41681	30.61	30.328	30.745	0					48	23	3	0	0	0	1.7495E-05	1	7184	7184
AASQDKLDK	9	Acetyl (Protein N-term)	_(Acetyl (Protein N-term))AASQDKLDK_					1	0	0	1	AT1G63830.4;AT1G63830.3;AT1G63830.2;AT1G63830.1	AT1G63830.4	AT1G63830.4	MULTI-MSMS	KSI140824_4_Col-0_1521_1ul	Col-0_Af1521	509.2640686035156	2	509.264	1016.51	0.11536	5.8751E-05	0.5261	0.00026792	0.64146	0.00032668	509.2640761282038	34.522	0.30175	34.522	34.304	34.606	0					31	16	3	0	0	0	0.0044918	1	5703	5703
AASQDKLDK	9	Acetyl (Protein N-term)	_(Acetyl (Protein N-term))AASQDKLDK_					1	0	0	1	AT1G63830.4;AT1G63830.3;AT1G63830.2;AT1G63830.1	AT1G63830.4	AT1G63830.4	MULTI-MSMS	KSI140824_4_Col-0_1521_3ul	Col-0_Af1521	509.2640380859375	2	509.264	1016.51	-0.025067	-1.2766e-05	0.82747	0.0004214	0.8024	0.00040863	509.2640507362403	30.686	0.36676	30.686	30.511	30.877	0					41	20	3	0	0	0	0.0003796	1	5976	5976
AASQDKLDK	9	Acetyl (Protein N-term)	_(Acetyl (Protein N-term))AASQDKLDK_					1	0	0	1	AT1G63830.4;AT1G63830.3;AT1G63830.2;AT1G63830.1	AT1G63830.4	AT1G63830.4	MULTI-MSMS	KSI140824_5_HopU1_1521_1ul	HopU1_Af1521	509.2641296386719	2	509.264	1016.51	-0.18039	-9.1866e-05	1.2194	0.000621	1.039	0.00052913	509.2642218595497	34.527	0.20155	34.527	34.413	34.615	0					38	16	3	0	0	0	0.022808	1	5632	5632
AASSAVTANYVLKPPPFALDALEPHMSK	28	Acetyl (Protein N-term),Oxidation (M)	_(Acetyl (Protein N-term))AASSAVTANYVLKPPPFALDALEPHM(Oxidation (M))SK_		AASSAVTANYVLKPPPFALDALEPHM(1)SK		AASSAVTANYVLKPPPFALDALEPHM(55)SK	1	0	1	1	AT4G25100.5;AT4G25100.3;AT4G25100.2;AT4G25100.1	AT4G25100.5	AT4G25100.5	MULTI-MSMS	KSI180424_1_HopU1_G42E_1ul	HopU1_G42E	995.18	3	995.179	2982.52	0.078877	7.8497E-05	-0.0072328	-7.1979e-06	0.071645	7.1299E-05	995.8478863470041	93.036	0.55605	93.036	92.669	93.225	0					104	30	5	0	0	0	0.00023174	1	29786	29786
AASSAVTANYVLKPPPFALDALEPHMSK	28	Acetyl (Protein N-term),Oxidation (M)	_(Acetyl (Protein N-term))AASSAVTANYVLKPPPFALDALEPHM(Oxidation (M))SK_		AASSAVTANYVLKPPPFALDALEPHM(1)SK		AASSAVTANYVLKPPPFALDALEPHM(84)SK	1	0	1	1	AT4G25100.5;AT4G25100.3;AT4G25100.2;AT4G25100.1	AT4G25100.5	AT4G25100.5	MULTI-MSMS	KSI180424_2_Col-0_1521_1ul	Col-0_Af1521	995.5137329101562	3	995.179	2982.52	0.042763	4.2556E-05	-0.018783	-1.8692e-05	0.02398	2.3864E-05	995.8477617550923	92.92	0.71369	92.92	92.566	93.28	0					143	38	5	0	0	0	1.6502E-08	1	29539	29539
AASSAVTANYVLKPPPFALDALEPHMSK	28	Acetyl (Protein N-term)	_(Acetyl (Protein N-term))AASSAVTANYVLKPPPFALDALEPHMSK_					1	0	0	1	AT4G25100.5;AT4G25100.3;AT4G25100.2;AT4G25100.1	AT4G25100.5	AT4G25100.5	MULTI-MSMS	KSI180424_2_Col-0_1521_1ul	Col-0_Af1521	990.1817626953125	3	989.848	2966.52	-0.36156	-0.00035789	0.35681	0.00035319	-0.0047493	-4.7011e-06	990.1823532426288	95.741	0.49075	95.741	95.491	95.982	0					156	43	5	0	0	0	0.00016442	1	30541	30541
AASTHGIALVAPDTSPR	17	Unmodified	_AASTHGIALVAPDTSPR_					0	0	0	0	AT2G41530.1	AT2G41530.1	AT2G41530.1	MULTI-MSMS	KSI140824_5_HopU1_1521_2ul	HopU1_Af1521	555.2969970703125	3	555.297	1662.87	0.32935	0.00018289	0.92607	0.00051424	1.2554	0.00069713	555.2986468479866	60.123	0.21278	60.123	59.927	60.14	0					21	11	4	0	0	0	0.00018095	1	16357	16357
AASTHGIALVAPDTSPR	17	Unmodified	_AASTHGIALVAPDTSPR_					0	0	0	0	AT2G41530.1	AT2G41530.1	AT2G41530.1	MULTI-MSMS	KSI140824_6_HopU1_G42E_1ul	HopU1_G42E	555.2966918945312	3	555.297	1662.87	0.1485	8.2461E-05	-0.39969	-0.00022195	-0.2512	-0.00013949	555.2966631596947	60.694	0.36902	60.694	60.564	60.933	0					56	26	3	0	0	0	0.022138	1	14356	14356
AASTHGIALVAPDTSPR	17	Unmodified	_AASTHGIALVAPDTSPR_					0	0	0	0	AT2G41530.1	AT2G41530.1	AT2G41530.1	MULTI-MSMS	KSI140824_6_HopU1_G42E_5ul	HopU1_G42E	555.2967529296875	3	555.297	1662.87	0.1819	0.00010101	-0.28825	-0.00016006	-0.10635	-5.9053e-05	555.2968278445973	60.005	0.21901	60.005	59.826	60.045	0					32	11	5	0	0	0	7.5292E-05	1	18091	18091
AASTHGIALVAPDTSPR	17	Unmodified	_AASTHGIALVAPDTSPR_					0	0	0	0	AT2G41530.1	AT2G41530.1	AT2G41530.1	MULTI-MSMS	KSI180424_1_HopU1_G42E_1ul	HopU1_G42E	555.2965698242188	3	555.297	1662.87	-0.073798	-4.098e-05	-0.030624	-1.7005e-05	-0.10442	-5.7985e-05	555.6312446910557	51.288	0.38712	51.288	51.151	51.538	0					42	20	3	0	0	0	0.0027549	1	14627	14627
AASTHGIALVAPDTSPR	17	Unmodified	_AASTHGIALVAPDTSPR_					0	0	0	0	AT2G41530.1	AT2G41530.1	AT2G41530.1	MULTI-MSMS	KSI180424_2_Col-0_1521_1ul	Col-0_Af1521	555.6312255859375	3	555.297	1662.87	-0.26618	-0.00014781	0.18518	0.00010283	-0.080997	-4.4977e-05	555.2969592816878	51.367	0.36045	51.367	51.254	51.615	0					42	19	3	0	0	0	0.00012427	1	14417	14417
AASTHGIALVAPDTSPR	17	Unmodified	_AASTHGIALVAPDTSPR_					0	0	0	0	AT2G41530.1	AT2G41530.1	AT2G41530.1	MULTI-MSMS	KSI180424_2_HopU1_1521_1ul	HopU1_Af1521	555.2968139648438	3	555.297	1662.87	-0.15229	-8.4564e-05	0.15057	8.3611E-05	-0.0017158	-9.5276e-07	555.2969157303813	51.182	0.32951	51.182	51.06	51.389	0					47	17	4	0	0	0	0.0027549	1	14438	14438
AASTHGIALVAPDTSPR	17	Unmodified	_AASTHGIALVAPDTSPR_					0	0	0	0	AT2G41530.1	AT2G41530.1	AT2G41530.1	MULTI-MSMS	KSI180424_3_Col-0_G42E_1ul	Col-0_G42E	555.6311645507812	3	555.297	1662.87	0.19897	0.00011049	-0.29281	-0.0001626	-0.09384	-5.2109e-05	555.297	51.445	0.28218	51.445	51.346	51.628	0					36	15	3	0	0	0	0.023496	1	14738	14738
AASTHGIALVAPDTSPR	17	Unmodified	_AASTHGIALVAPDTSPR_					0	0	0	0	AT2G41530.1	AT2G41530.1	AT2G41530.1	MULTI-MSMS	KSI140824_3_Col-0_G42E_1ul	Col-0_G42E	555.6306762695312	3	555.297	1662.87	-0.017951	-9.9684e-06	-0.79875	-0.00044354	-0.8167	-0.00045351	555.6308054379332	61.176	0.32881	61.176	61.057	61.386	0					25	17	2	0	0	0	0.01931	1	14667	14667
AASTHGIALVAPDTSPR	17	Unmodified	_AASTHGIALVAPDTSPR_					0	0	0	0	AT2G41530.1	AT2G41530.1	AT2G41530.1	MSMS	KSI140824_4_Col-0_1521_3ul	Col-0_Af1521	555.2968139648438	3	555.297	1662.87	NaN	NaN	NaN	NaN	NaN	NaN	NaN	59.827	1	59.827	59.327	60.327	0								0	0	0	0.00045862	1	16681	16681
AATATEKLPQLK	12	Acetyl (Protein N-term)	_(Acetyl (Protein N-term))AATATEKLPQLK_					1	0	0	1	AT5G17310.2	AT5G17310.2	AT5G17310.2	MULTI-MSMS	KSI180424_3_Col-0_G42E_1ul	Col-0_G42E	656.877	2	656.877	1311.74	0.048615	3.1934E-05	-2.4558	-0.0016132	-2.4072	-0.0015812	657.3784628648923	59.989	0.46638	59.989	59.76	60.226	0					50	24	3	0	0	0	0.00027195	1	17784	17784
AATSDTLTAPYNDIAAVEK	19	Unmodified	_AATSDTLTAPYNDIAAVEK_					0	0	0	0	AT3G48730.1	AT3G48730.1	AT3G48730.1	MULTI-MSMS	KSI140824_4_Col-0_1521_3ul	Col-0_Af1521	975.9859619140625	2	975.986	1949.96	-0.60152	-0.00058708	-0.11377	-0.00011104	-0.7153	-0.00069812	976.4876613445338	76.519	0.18607	76.519	76.451	76.637	0					18	9	3	0	0	0	9.8463E-13	2	22776	22762;22776
AATSDTLTAPYNDLEAVEK	19	Unmodified	_AATSDTLTAPYNDLEAVEK_					0	0	0	0	AT5G63570.1;AT5G63570.2	AT5G63570.1	AT5G63570.1	MULTI-MSMS	KSI180424_2_Col-0_1521_1ul	Col-0_Af1521	1005.489990234375	2	1004.99	2007.96	0.007005	7.04E-06	-0.40841	-0.00041044	-0.4014	-0.0004034	1005.4899639073755	72.961	0.32642	72.961	72.809	73.135	0					36	16	3	0	0	0	7.611E-12	1	22352	22352
AATSDTLTAPYNDLEAVEK	19	Unmodified	_AATSDTLTAPYNDLEAVEK_					0	0	0	0	AT5G63570.1;AT5G63570.2	AT5G63570.1	AT5G63570.1	MULTI-MSMS	KSI140824_3_Col-0_G42E_6ul	Col-0_G42E	1005.490478515625	2	1004.99	2007.96	-0.23173	-0.00023288	0.2293	0.00023044	-0.002426	-2.4381e-06	1005.4907095547912	77.517	0.3235	77.517	77.366	77.689	0					35	17	3	0	0	0	8.4719E-05	1	24419	24419
AATSDTLTAPYNDLEAVEK	19	Unmodified	_AATSDTLTAPYNDLEAVEK_					0	0	0	0	AT5G63570.1;AT5G63570.2	AT5G63570.1	AT5G63570.1	MULTI-MSMS	KSI140824_4_Col-0_1521_3ul	Col-0_Af1521	1005.490478515625	2	1004.99	2007.96	-0.17123	-0.00017209	0.00083659	8.4077E-07	-0.17039	-0.00017124	1005.4906465904587	77.713	0.33435	77.713	77.603	77.938	0					41	17	3	0	0	0	1.0521E-08	1	23201	23201
AATSLLYNQLK	11	Acetyl (Protein N-term)	_(Acetyl (Protein N-term))AATSLLYNQLK_					1	0	0	0	AT1G79500.4;AT1G79500.3;AT1G79500.2;AT1G79500.1	AT1G79500.4	AT1G79500.4	MULTI-MSMS	KSI140824_6_HopU1_G42E_5ul	HopU1_G42E	632.351	2	632.351	1262.69	0.025913	1.6386E-05	0.018988	1.2007E-05	0.044901	2.8393E-05	632.3507851380406	89.995	0.2267	89.995	89.883	90.11	0					48	27	2	0	0	0	0.0032865	1	28561	28561
AATSLPEK	8	Unmodified	_AATSLPEK_					0	0	0	0	AT3G46970.1	AT3G46970.1	AT3G46970.1	MULTI-MSMS	KSI140824_5_HopU1_1521_2ul	HopU1_Af1521	408.7267150878906	2	408.727	815.439	-0.055182	-2.2555e-05	0.25939	0.00010602	0.20421	8.3466E-05	408.7267744713857	33.39	0.35599	33.39	33.259	33.615	0					30	18	2	0	0	0	0.037464	1	6629	6629
AATSLPEK	8	Unmodified	_AATSLPEK_					0	0	0	0	AT3G46970.1	AT3G46970.1	AT3G46970.1	MULTI-MSMS	KSI140824_6_HopU1_G42E_5ul	HopU1_G42E	408.72674560546875	2	408.727	815.439	0.14917	6.0969E-05	0.023288	9.5183E-06	0.17246	7.0488E-05	408.7266553401482	33.327	0.26473	33.327	33.148	33.413	0					26	13	3	0	0	0	0.0084642	1	8308	8308
AATSLPEK	8	Unmodified	_AATSLPEK_					0	0	0	0	AT3G46970.1	AT3G46970.1	AT3G46970.1	MULTI-MSMS	KSI140824_3_Col-0_G42E_6ul	Col-0_G42E	408.72674560546875	2	408.727	815.439	0.18001	7.3575E-05	-0.054672	-2.2346e-05	0.12534	5.1228E-05	408.72663981858767	32.991	0.2447	32.991	32.832	33.077	0					22	12	3	0	0	0	0.020617	1	8074	8074
AATSLPEK	8	Unmodified	_AATSLPEK_					0	0	0	0	AT3G46970.1	AT3G46970.1	AT3G46970.1	MULTI-MSMS	KSI140824_4_Col-0_1521_1ul	Col-0_Af1521	408.7267150878906	2	408.727	815.439	0.085022	3.4751E-05	0.23901	9.7691E-05	0.32404	0.00013244	408.7267097411463	36.233	0.37801	36.233	36.068	36.446	0					44	21	3	0	0	0	0.039535	1	6249	6249
AATSLPEK	8	Unmodified	_AATSLPEK_					0	0	0	0	AT3G46970.1	AT3G46970.1	AT3G46970.1	MULTI-MSMS	KSI140824_4_Col-0_1521_3ul	Col-0_Af1521	408.7267150878906	2	408.727	815.439	0.19755	8.0745E-05	-0.16629	-6.7969e-05	0.031259	1.2776E-05	408.7266271199908	33.086	0.28224	33.086	32.943	33.226	0					29	14	3	0	0	0	0.018189	1	6863	6863
AATTENLPQLK	11	Acetyl (Protein N-term)	_(Acetyl (Protein N-term))AATTENLPQLK_					1	0	0	0	AT3G03250.3;AT3G03250.1;AT3G03250.2	AT3G03250.3	AT3G03250.3	MULTI-MSMS	KSI140824_6_HopU1_G42E_1ul	HopU1_G42E	614.3328247070312	2	614.333	1226.65	0.025562	1.5704E-05	-1.0349	-0.00063576	-1.0093	-0.00062005	614.8331121847733	70.156	0.41898	70.156	69.989	70.408	0					86	32	3	0	0	0	0.012037	1	17426	17426
AATTENLPQLK	11	Acetyl (Protein N-term)	_(Acetyl (Protein N-term))AATTENLPQLK_					1	0	0	0	AT3G03250.3;AT3G03250.1;AT3G03250.2	AT3G03250.3	AT3G03250.3	MSMS	KSI180424_1_HopU1_G42E_1ul	HopU1_G42E	614.3328247070312	2	614.333	1226.65	NaN	NaN	NaN	NaN	NaN	NaN	NaN	70.308	1	70.308	69.808	70.808	0								0	0	0	6.942800000000001E-29	1	21629	21629
AATTENLPQLK	11	Acetyl (Protein N-term)	_(Acetyl (Protein N-term))AATTENLPQLK_					1	0	0	0	AT3G03250.3;AT3G03250.1;AT3G03250.2	AT3G03250.3	AT3G03250.3	MSMS	KSI180424_2_Col-0_1521_1ul	Col-0_Af1521	614.3324584960938	2	614.333	1226.65	NaN	NaN	NaN	NaN	NaN	NaN	NaN	70.189	1	70.189	69.689	70.689	0								0	0	0	7.5307E-15	1	21332	21332
AATTENLPQLK	11	Acetyl (Protein N-term)	_(Acetyl (Protein N-term))AATTENLPQLK_					1	0	0	0	AT3G03250.3;AT3G03250.1;AT3G03250.2	AT3G03250.3	AT3G03250.3	MULTI-MSMS	KSI180424_2_HopU1_1521_1ul	HopU1_Af1521	614.3326416015625	2	614.333	1226.65	0.10665	6.5521E-05	-0.12863	-7.9024e-05	-0.021981	-1.3504e-05	614.3325543242173	69.94	0.28367	69.94	69.763	70.047	0					21	14	2	0	0	0	4.9255E-09	1	21284	21284
AATTENLPQLK	11	Acetyl (Protein N-term)	_(Acetyl (Protein N-term))AATTENLPQLK_					1	0	0	0	AT3G03250.3;AT3G03250.1;AT3G03250.2	AT3G03250.3	AT3G03250.3	MULTI-MSMS	KSI180424_3_Col-0_G42E_1ul	Col-0_G42E	614.3325805664062	2	614.333	1226.65	0.03846	2.3627E-05	-0.07376	-4.5313e-05	-0.0353	-2.1686e-05	614.333	70.167	0.40944	70.167	69.962	70.371	0					50	22	3	0	0	0	0.00016646	1	21320	21320
AATTENLPQLK	11	Acetyl (Protein N-term)	_(Acetyl (Protein N-term))AATTENLPQLK_					1	0	0	0	AT3G03250.3;AT3G03250.1;AT3G03250.2	AT3G03250.3	AT3G03250.3	MULTI-MSMS	KSI140824_5_HopU1_1521_1ul	HopU1_Af1521	614.333	2	614.333	1226.65	0.017222	1.058E-05	-1.1026	-0.00067739	-1.0854	-0.00066681	614.3327624624568	70.652	0.30987	70.652	70.515	70.825	0					46	22	3	0	0	0	0.031844	1	17727	17727
AATYDEIK	8	Unmodified	_AATYDEIK_					0	0	0	0	AT3G04120.1;AT1G13440.1;AT1G13440.2	AT3G04120.1;AT1G13440.1	AT3G04120.1	MULTI-MSMS	KSI180424_1_HopU1_G42E_1ul	HopU1_G42E	455.7296142578125	2	455.729	909.444	-0.14549	-6.6306e-05	0.37455	0.00017069	0.22906	0.00010439	455.7296061244628	36.552	0.37849	36.552	36.458	36.836	0					31	19	2	0	0	0	0.036517	1	9222	9222
AATYDEIK	8	Unmodified	_AATYDEIK_					0	0	0	0	AT3G04120.1;AT1G13440.1;AT1G13440.2	AT3G04120.1;AT1G13440.1	AT3G04120.1	MULTI-MSMS	KSI140824_3_Col-0_G42E_6ul	Col-0_G42E	455.7293701171875	2	455.729	909.444	-0.10289	-4.6891e-05	0.11783	5.3698E-05	0.014936	6.8069E-06	455.7294571416813	39.094	0.34026	39.094	38.936	39.276	0					47	18	3	0	0	0	0.036517	1	10337	10337
AATYDEIK	8	Unmodified	_AATYDEIK_					0	0	0	0	AT3G04120.1;AT1G13440.1;AT1G13440.2	AT3G04120.1;AT1G13440.1	AT3G04120.1	MULTI-MSMS	KSI140824_4_Col-0_1521_1ul	Col-0_Af1521	455.729	2	455.729	909.444	-0.093629	-4.267e-05	0.16331	7.4426E-05	0.069684	3.1757E-05	455.72942791052293	44.806	0.29673	44.806	44.686	44.983	0					36	16	3	0	0	0	0.036517	1	9283	9283
AATYDEIK	8	Unmodified	_AATYDEIK_					0	0	0	0	AT3G04120.1;AT1G13440.1;AT1G13440.2	AT3G04120.1;AT1G13440.1	AT3G04120.1	MULTI-MSMS	KSI140824_4_Col-0_1521_3ul	Col-0_Af1521	455.7292785644531	2	455.729	909.444	-0.097748	-4.4547e-05	0.013452	6.1304E-06	-0.084296	-3.8416e-05	455.7294277668736	39.233	0.26842	39.233	39.081	39.35	0					35	14	3	0	0	0	0.038662	1	9113	9113
AATYDEIKK	9	Unmodified	_AATYDEIKK_					0	0	0	1	AT3G04120.1;AT1G13440.1;AT1G13440.2	AT3G04120.1;AT1G13440.1	AT3G04120.1	MULTI-MSMS	KSI140824_5_HopU1_1521_2ul	HopU1_Af1521	347.1885070800781	3	346.854	1037.54	0.26283	9.1165E-05	0.22071	7.6556E-05	0.48355	0.00016772	346.85372552014627	32.88	0.63234	32.88	32.76	33.392	0					85	37	4	0	0	0	0.0069475	1	6446	6446
AATYDEIKK	9	Unmodified	_AATYDEIKK_					0	0	0	1	AT3G04120.1;AT1G13440.1;AT1G13440.2	AT3G04120.1;AT1G13440.1	AT3G04120.1	MULTI-MSMS	KSI140824_5_HopU1_1521_2ul	HopU1_Af1521	519.777	2	519.777	1037.54	0.092721	4.8194E-05	0.11855	6.1619E-05	0.21127	0.00010981	519.777	32.87	0.26483	32.87	32.805	33.07	0					37	16	3	0	0	0	0.025669	1	6447	6447
AATYDEIKK	9	Unmodified	_AATYDEIKK_					0	0	0	1	AT3G04120.1;AT1G13440.1;AT1G13440.2	AT3G04120.1;AT1G13440.1	AT3G04120.1	MULTI-MSMS	KSI140824_6_HopU1_G42E_1ul	HopU1_G42E	346.85369873046875	3	346.854	1037.54	0.28488	9.8811E-05	-0.21168	-7.3421e-05	0.073201	2.539E-05	346.85362154488564	37.194	0.54536	37.194	37.078	37.623	0					116	41	4	0	0	0	0.0035058	1	6572	6572
AATYDEIKK	9	Unmodified	_AATYDEIKK_					0	0	0	1	AT3G04120.1;AT1G13440.1;AT1G13440.2	AT3G04120.1;AT1G13440.1	AT3G04120.1	MULTI-MSMS	KSI140824_6_HopU1_G42E_5ul	HopU1_G42E	347.1878967285156	3	346.854	1037.54	0.38041	0.00013195	-0.052404	-1.8176e-05	0.328	0.00011377	346.8536704239934	32.79	0.55507	32.79	32.668	33.223	0					59	29	4	0	0	0	0.0011634	1	8106	8106
AATYDEIKK	9	Unmodified	_AATYDEIKK_					0	0	0	1	AT3G04120.1;AT1G13440.1;AT1G13440.2	AT3G04120.1;AT1G13440.1	AT3G04120.1	MULTI-MSMS	KSI140824_6_HopU1_G42E_5ul	HopU1_G42E	519.777	2	519.777	1037.54	0.13605	7.0716E-05	-0.15419	-8.0145e-05	-0.018141	-9.4291e-06	519.7768286237462	32.794	0.48403	32.794	32.683	33.167	0					44	25	4	0	0	0	0.0013705	1	8112	8112
AATYDEIKK	9	Unmodified	_AATYDEIKK_					0	0	0	1	AT3G04120.1;AT1G13440.1;AT1G13440.2	AT3G04120.1;AT1G13440.1	AT3G04120.1	MULTI-MSMS	KSI180424_1_HopU1_G42E_1ul	HopU1_G42E	346.854	3	346.854	1037.54	0.20246	7.0224E-05	0.05314	1.8432E-05	0.2556	8.8656E-05	346.85370924685526	28.425	0.24278	28.425	28.304	28.547	0					41	12	4	0	0	0	0.0010721	1	6182	6182
AATYDEIKK	9	Unmodified	_AATYDEIKK_					0	0	0	1	AT3G04120.1;AT1G13440.1;AT1G13440.2	AT3G04120.1;AT1G13440.1	AT3G04120.1	MULTI-MSMS	KSI180424_1_HopU1_G42E_1ul	HopU1_G42E	519.7769775390625	2	519.777	1037.54	-0.12803	-6.6547e-05	-0.048412	-2.5164e-05	-0.17644	-9.1711e-05	519.7770353218709	28.415	0.22355	28.415	28.304	28.527	0					43	11	5	0	0	0	0.0014795	1	6193	6193
AATYDEIKK	9	Unmodified	_AATYDEIKK_					0	0	0	1	AT3G04120.1;AT1G13440.1;AT1G13440.2	AT3G04120.1;AT1G13440.1	AT3G04120.1	MULTI-MSMS	KSI180424_2_Col-0_1521_1ul	Col-0_Af1521	346.854	3	346.854	1037.54	0.16464	5.7107E-05	0.065562	2.274E-05	0.2302	7.9847E-05	346.8537139938445	28.107	0.346	28.107	28.023	28.369	0					62	18	5	0	0	0	0.000359	1	5902	5902
AATYDEIKK	9	Unmodified	_AATYDEIKK_					0	0	0	1	AT3G04120.1;AT1G13440.1;AT1G13440.2	AT3G04120.1;AT1G13440.1	AT3G04120.1	MULTI-MSMS	KSI180424_2_Col-0_1521_1ul	Col-0_Af1521	519.7769165039062	2	519.777	1037.54	-0.019947	-1.0368e-05	-0.34269	-0.00017812	-0.36264	-0.00018849	519.777	28.108	0.28892	28.108	28.023	28.312	0					52	15	5	0	0	0	0.0028648	1	5906	5906
AATYDEIKK	9	Unmodified	_AATYDEIKK_					0	0	0	1	AT3G04120.1;AT1G13440.1;AT1G13440.2	AT3G04120.1;AT1G13440.1	AT3G04120.1	MULTI-MSMS	KSI180424_2_HopU1_1521_1ul	HopU1_Af1521	347.1882019042969	3	346.854	1037.54	-0.10133	-3.5146e-05	0.36811	0.00012768	0.26678	9.2535E-05	346.85380228531346	28.065	0.50665	28.065	27.904	28.411	0					86	26	4	0	0	0	0.0069475	1	5964	5964
AATYDEIKK	9	Unmodified	_AATYDEIKK_					0	0	0	1	AT3G04120.1;AT1G13440.1;AT1G13440.2	AT3G04120.1;AT1G13440.1	AT3G04120.1	MULTI-MSMS	KSI180424_3_Col-0_G42E_1ul	Col-0_G42E	346.854	3	346.854	1037.54	0.16632	5.7689E-05	0.13554	4.7014E-05	0.30187	0.0001047	346.8537152229482	28.057	0.69456	28.057	27.899	28.594	0					111	44	3	0	0	0	0.011877	1	6298	6298
AATYDEIKK	9	Unmodified	_AATYDEIKK_					0	0	0	1	AT3G04120.1;AT1G13440.1;AT1G13440.2	AT3G04120.1;AT1G13440.1	AT3G04120.1	MULTI-MSMS	KSI140824_3_Col-0_G42E_1ul	Col-0_G42E	346.8537902832031	3	346.854	1037.54	0.058242	2.0202E-05	-0.065986	-2.2887e-05	-0.0077435	-2.6858e-06	346.8536686300958	37.615	0.48753	37.615	37.473	37.961	0					85	31	5	0	0	0	0.0069131	1	6560	6560
AATYDEIKK	9	Unmodified	_AATYDEIKK_					0	0	0	1	AT3G04120.1;AT1G13440.1;AT1G13440.2	AT3G04120.1;AT1G13440.1	AT3G04120.1	MULTI-MSMS	KSI140824_3_Col-0_G42E_6ul	Col-0_G42E	346.8537292480469	3	346.854	1037.54	0.30269	0.00010499	0.19319	6.701E-05	0.49588	0.000172	346.85374539787443	32.417	0.64367	32.417	32.301	32.945	0					71	34	5	0	0	0	0.024088	1	7856	7856
AATYDEIKK	9	Unmodified	_AATYDEIKK_					0	0	0	1	AT3G04120.1;AT1G13440.1;AT1G13440.2	AT3G04120.1;AT1G13440.1	AT3G04120.1	MULTI-MSMS	KSI140824_3_Col-0_G42E_6ul	Col-0_G42E	519.7769165039062	2	519.777	1037.54	0.085045	4.4204E-05	0.008294	4.3111E-06	0.093339	4.8515E-05	519.7768662753776	32.43	0.23403	32.43	32.314	32.548	0					31	12	3	0	0	0	0.0017249	1	7864	7864
AATYDEIKK	9	Unmodified	_AATYDEIKK_					0	0	0	1	AT3G04120.1;AT1G13440.1;AT1G13440.2	AT3G04120.1;AT1G13440.1	AT3G04120.1	MULTI-MSMS	KSI140824_4_Col-0_1521_1ul	Col-0_Af1521	346.85369873046875	3	346.854	1037.54	0.058362	2.0243E-05	-0.047845	-1.6595e-05	0.010516	3.6476E-06	346.85366853999614	37.595	0.44833	37.595	37.475	37.923	0					63	24	4	0	0	0	0.0018441	1	6733	6733
AATYDEIKK	9	Unmodified	_AATYDEIKK_					0	0	0	1	AT3G04120.1;AT1G13440.1;AT1G13440.2	AT3G04120.1;AT1G13440.1	AT3G04120.1	MULTI-MSMS	KSI140824_4_Col-0_1521_1ul	Col-0_Af1521	519.777	2	519.777	1037.54	-0.15869	-8.2485e-05	-0.14236	-7.3995e-05	-0.30105	-0.00015648	519.7768178531994	37.589	0.34138	37.589	37.494	37.835	0					46	18	4	0	0	0	0.024529	1	6737	6737
AATYDEIKK	9	Unmodified	_AATYDEIKK_					0	0	0	1	AT3G04120.1;AT1G13440.1;AT1G13440.2	AT3G04120.1;AT1G13440.1	AT3G04120.1	MULTI-MSMS	KSI140824_4_Col-0_1521_3ul	Col-0_Af1521	346.854	3	346.854	1037.54	0.17517	6.0759E-05	0.29525	0.00010241	0.47042	0.00016317	346.8537789058838	32.594	0.76298	32.594	32.463	33.226	0					99	40	4	0	0	0	0.0086841	1	6665	6665
AATYDEIKK	9	Unmodified	_AATYDEIKK_					0	0	0	1	AT3G04120.1;AT1G13440.1;AT1G13440.2	AT3G04120.1;AT1G13440.1	AT3G04120.1	MULTI-MSMS	KSI140824_4_Col-0_1521_3ul	Col-0_Af1521	519.7769165039062	2	519.777	1037.54	-0.085282	-4.4328e-05	0.077443	4.0253E-05	-0.0078391	-4.0746e-06	519.7769330897567	32.578	0.50343	32.578	32.478	32.981	0					51	26	3	0	0	0	0.0028648	1	6673	6673
AATYDEIKK	9	Unmodified	_AATYDEIKK_					0	0	0	1	AT3G04120.1;AT1G13440.1;AT1G13440.2	AT3G04120.1;AT1G13440.1	AT3G04120.1	MULTI-MSMS	KSI140824_5_HopU1_1521_1ul	HopU1_Af1521	346.85369873046875	3	346.854	1037.54	0.23013	7.9823E-05	-0.24913	-8.6413e-05	-0.019	-6.5902e-06	346.8535983008424	37.528	0.51481	37.528	37.377	37.892	0					87	34	5	0	0	0	0.0065574	1	6606	6606
AATYDEIKK	9	Unmodified	_AATYDEIKK_					0	0	0	1	AT3G04120.1;AT1G13440.1;AT1G13440.2	AT3G04120.1;AT1G13440.1	AT3G04120.1	MULTI-MSMS	KSI140824_5_HopU1_1521_1ul	HopU1_Af1521	519.7767333984375	2	519.777	1037.54	0.21225	0.00011032	-0.48823	-0.00025377	-0.27598	-0.00014345	519.7766102359363	37.528	0.42091	37.528	37.407	37.828	0					68	27	4	0	0	0	0.039465	1	6613	6613
AAVEEGILPGGGVALLYAAR	20	Unmodified	_AAVEEGILPGGGVALLYAAR_					0	0	0	0	AT3G23990.1	AT3G23990.1	AT3G23990.1	MULTI-MSMS	KSI180424_1_HopU1_G42E_1ul	HopU1_G42E	643.027	3	643.026	1926.06	0.23048	0.00014821	0.27039	0.00017387	0.50087	0.00032207	643.027	92.164	0.25951	92.164	91.982	92.242	0					41	16	3	0	0	0	0.00064441	1	29546	29546
AAVEEGILPGGGVALLYAAR	20	Unmodified	_AAVEEGILPGGGVALLYAAR_					0	0	0	0	AT3G23990.1	AT3G23990.1	AT3G23990.1	MULTI-MSMS	KSI180424_2_Col-0_1521_1ul	Col-0_Af1521	964.537	2	964.036	1926.06	-0.17965	-0.00017319	0.29944	0.00028867	0.11979	0.00011549	964.036	92.126	0.27704	92.126	92.009	92.286	0					46	15	4	0	0	0	0.0046156	1	29312	29312
AAVEEGILPGGGVALLYAAR	20	Unmodified	_AAVEEGILPGGGVALLYAAR_					0	0	0	0	AT3G23990.1	AT3G23990.1	AT3G23990.1	MULTI-MSMS	KSI180424_2_Col-0_1521_1ul	Col-0_Af1521	643.0266723632812	3	643.026	1926.06	0.11207	7.2064E-05	0.62222	0.00040011	0.73429	0.00047217	643.0264863333102	92.116	0.2773	92.116	91.992	92.269	0					37	15	3	0	0	0	1.7995E-06	1	29322	29322
AAVGAPDHLGDCPFSQR	17	Unmodified	_AAVGAPDHLGDCPFSQR_					0	0	0	0	AT1G19570.1	AT1G19570.1	AT1G19570.1	MULTI-MSMS	KSI140824_5_HopU1_1521_2ul	HopU1_Af1521	599.9493408203125	3	599.949	1796.83	0.48583	0.00029148	-0.73022	-0.0004381	-0.24439	-0.00014662	600.2833715724533	60.123	0.21462	60.123	59.944	60.158	0					35	11	5	0	0	0	9.0227E-06	1	16337	16337
AAVGAPDHLGDCPFSQR	17	Unmodified	_AAVGAPDHLGDCPFSQR_					0	0	0	0	AT1G19570.1	AT1G19570.1	AT1G19570.1	MULTI-MSMS	KSI140824_6_HopU1_G42E_5ul	HopU1_G42E	599.949	3	599.949	1796.83	0.33317	0.00019989	-0.66246	-0.00039744	-0.32929	-0.00019755	600.6178597882327	59.973	0.20019	59.973	59.826	60.026	0					36	10	5	0	0	0	8.1103E-07	1	18080	18080
AAVGAPDHLGDCPFSQR	17	Unmodified	_AAVGAPDHLGDCPFSQR_					0	0	0	0	AT1G19570.1	AT1G19570.1	AT1G19570.1	MULTI-MSMS	KSI140824_3_Col-0_G42E_1ul	Col-0_G42E	600.2838134765625	3	599.949	1796.83	0.07437	4.4618E-05	-0.14208	-8.5241e-05	-0.06771	-4.0623e-05	599.949	63.629	0.085556	63.629	63.564	63.649	0					10	4	3	0	0	0	0.051775	1	15444	15444
AAVGAPDHLGDCPFSQR	17	Unmodified	_AAVGAPDHLGDCPFSQR_					0	0	0	0	AT1G19570.1	AT1G19570.1	AT1G19570.1	MSMS	KSI140824_3_Col-0_G42E_6ul	Col-0_G42E	599.9496459960938	3	599.949	1796.83	NaN	NaN	NaN	NaN	NaN	NaN	NaN	59.544	1	59.544	59.044	60.044	0								0	0	0	1.7222E-08	1	17873	17873
AAVGAPDHLGDCPFSQR	17	Unmodified	_AAVGAPDHLGDCPFSQR_					0	0	0	0	AT1G19570.1	AT1G19570.1	AT1G19570.1	MULTI-MSMS	KSI140824_4_Col-0_1521_3ul	Col-0_Af1521	599.9494018554688	3	599.949	1796.83	0.47476	0.00028483	-0.5631	-0.00033783	-0.088333	-5.2996e-05	599.9490598244857	59.775	0.20008	59.775	59.662	59.862	0					16	10	2	0	0	0	9.1164E-07	1	16656	16656
AAVTPAFAPAYAGINGLGVSLAR	23	Unmodified	_AAVTPAFAPAYAGINGLGVSLAR_					0	0	0	0	AT5G20630.1	AT5G20630.1	AT5G20630.1	MULTI-MSMS	KSI180424_1_HopU1_G42E_1ul	HopU1_G42E	730.0700073242188	3	729.736	2186.18	0.1555	0.00011347	-0.12339	-9.0042e-05	0.03211	2.3432E-05	730.0699028347555	93.078	0.27504	93.078	92.95	93.225	0					34	14	3	0	0	0	0.0016623	1	29903	29903
AAVTPAFAPAYAGINGLGVSLAR	23	Unmodified	_AAVTPAFAPAYAGINGLGVSLAR_					0	0	0	0	AT5G20630.1	AT5G20630.1	AT5G20630.1	MULTI-MSMS	KSI180424_2_Col-0_1521_1ul	Col-0_Af1521	730.0698852539062	3	729.736	2186.18	0.1984	0.00014478	0.05947	4.3397E-05	0.25787	0.00018818	730.0699365847751	93.064	0.26344	93.064	92.963	93.227	0					39	13	4	0	0	0	7.1273E-05	1	29666	29666
AAWKEVSAK	9	Unmodified	_AAWKEVSAK_					0	0	0	1	AT2G30870.1	AT2G30870.1	AT2G30870.1	MULTI-MSMS	KSI140824_5_HopU1_1521_2ul	HopU1_Af1521	330.5184631347656	3	330.519	988.534	0.36171	0.00011955	-0.24448	-8.0807e-05	0.11723	3.8747E-05	330.5185227079539	36.292	0.27624	36.292	36.143	36.42	0					34	15	3	0	0	0	0.01091	1	7672	7672
AAWKEVSAK	9	Unmodified	_AAWKEVSAK_					0	0	0	1	AT2G30870.1	AT2G30870.1	AT2G30870.1	MULTI-MSMS	KSI140824_5_HopU1_1521_2ul	HopU1_Af1521	495.2743225097656	2	495.274	988.534	0.2865	0.0001419	-0.21909	-0.00010851	0.067411	3.3387E-05	495.2742070206976	36.287	0.2411	36.287	36.143	36.384	0					32	13	3	0	0	0	0.0002044	1	7675	7675
AAWKEVSAK	9	Unmodified	_AAWKEVSAK_					0	0	0	1	AT2G30870.1	AT2G30870.1	AT2G30870.1	MULTI-MSMS	KSI140824_6_HopU1_G42E_1ul	HopU1_G42E	495.274	2	495.274	988.534	0.16626	8.2343E-05	-0.10387	-5.1442e-05	0.062391	3.0901E-05	495.27427643477273	40.815	0.61996	40.815	40.677	41.297	0					120	49	4	0	0	0	0.0031908	1	7773	7773
AAWKEVSAK	9	Unmodified	_AAWKEVSAK_					0	0	0	1	AT2G30870.1	AT2G30870.1	AT2G30870.1	MULTI-MSMS	KSI140824_6_HopU1_G42E_1ul	HopU1_G42E	330.5186462402344	3	330.519	988.534	0.17522	5.7913E-05	-0.034311	-1.134e-05	0.14091	4.6572E-05	330.5186173160288	40.815	0.55337	40.815	40.684	41.237	0					96	43	4	0	0	0	0.046667	1	7811	7811
AAWKEVSAK	9	Unmodified	_AAWKEVSAK_					0	0	0	1	AT2G30870.1	AT2G30870.1	AT2G30870.1	MULTI-MSMS	KSI140824_6_HopU1_G42E_5ul	HopU1_G42E	330.5185852050781	3	330.519	988.534	0.28936	9.5638E-05	-0.1299	-4.2934e-05	0.15946	5.2704E-05	330.5185658527768	36.129	0.3093	36.129	35.948	36.257	0					39	17	3	0	0	0	0.034352	1	9322	9322
AAWKEVSAK	9	Unmodified	_AAWKEVSAK_					0	0	0	1	AT2G30870.1	AT2G30870.1	AT2G30870.1	MULTI-MSMS	KSI140824_6_HopU1_G42E_5ul	HopU1_G42E	495.2740783691406	2	495.274	988.534	0.025899	1.2827E-05	-0.13373	-6.6234e-05	-0.10783	-5.3407e-05	495.2743204879711	36.131	0.32314	36.131	35.985	36.308	0					40	18	3	0	0	0	0.0024143	1	9325	9325
AAWKEVSAK	9	Unmodified	_AAWKEVSAK_					0	0	0	1	AT2G30870.1	AT2G30870.1	AT2G30870.1	MULTI-MSMS	KSI180424_1_HopU1_G42E_1ul	HopU1_G42E	331.1974182128906	3	330.519	988.534	0.14073	4.6513E-05	-0.12525	-4.1396e-05	0.015483	5.1173E-06	330.5186399699001	29.765	1.2353	29.765	29.386	30.621	0					216	65	5	0	0	0	0.00024532	5	6755	6606;6738;6755;6802;6988
AAWKEVSAK	9	Unmodified	_AAWKEVSAK_					0	0	0	1	AT2G30870.1	AT2G30870.1	AT2G30870.1	MULTI-MSMS	KSI180424_1_HopU1_G42E_1ul	HopU1_G42E	495.2743225097656	2	495.274	988.534	0.049801	2.4665E-05	0.019783	9.7978E-06	0.069584	3.4463E-05	495.2743273479718	29.791	1.0898	29.791	29.443	30.533	0					181	57	5	0	0	0	0.00017224	2	6612	6612;6808
AAWKEVSAK	9	Unmodified	_AAWKEVSAK_					0	0	0	1	AT2G30870.1	AT2G30870.1	AT2G30870.1	MULTI-MSMS	KSI180424_2_Col-0_1521_1ul	Col-0_Af1521	495.2742919921875	2	495.274	988.534	0.16125	7.9864E-05	-0.18096	-8.9627e-05	-0.019712	-9.7627e-06	495.27424730564013	29.598	1.2814	29.598	29.265	30.546	0					223	68	5	0	0	0	0.00021613	2	6364	6364;6546
AAWKEVSAK	9	Unmodified	_AAWKEVSAK_					0	0	0	1	AT2G30870.1	AT2G30870.1	AT2G30870.1	MULTI-MSMS	KSI180424_2_Col-0_1521_1ul	Col-0_Af1521	330.5186462402344	3	330.519	988.534	0.4817	0.00015921	-0.54563	-0.00018034	-0.063928	-2.1129e-05	330.5185042397741	29.598	1.1486	29.598	29.265	30.413	0					221	61	5	0	0	0	0.00022558	2	6511	6464;6511
AAWKEVSAK	9	Unmodified	_AAWKEVSAK_					0	0	0	1	AT2G30870.1	AT2G30870.1	AT2G30870.1	MULTI-MSMS	KSI180424_2_Col-0_1521_1ul	Col-0_Af1521	330.5186767578125	3	330.519	988.534	0.28854	9.5369E-05	-0.16701	-5.5199e-05	0.12154	4.017E-05	330.5185870704412	30.642	0.87431	30.642	30.413	31.288	0					72	45	2	0	0	0	0.044624	1	6899	6899
AAWKEVSAK	9	Unmodified	_AAWKEVSAK_					0	0	0	1	AT2G30870.1	AT2G30870.1	AT2G30870.1	MULTI-MSMS	KSI180424_2_Col-0_1521_1ul	Col-0_Af1521	330.5187072753906	3	330.519	988.534	0.29651	9.8003E-05	-0.24691	-8.161e-05	0.0496	1.6394E-05	330.51856730360726	31.411	0.67716	31.411	31.25	31.927	0					61	35	2	0	0	0	0.051006	1	7092	7092
AAWKEVSAK	9	Unmodified	_AAWKEVSAK_					0	0	0	1	AT2G30870.1	AT2G30870.1	AT2G30870.1	MULTI-MSMS	KSI180424_2_HopU1_1521_1ul	HopU1_Af1521	330.5184631347656	3	330.519	988.534	0.24858	8.216E-05	-0.3381	-0.00011175	-0.089516	-2.9587e-05	330.51857285670314	29.081	0.77049	29.081	28.92	29.691	0					154	40	6	0	0	0	0.00024349	2	6338	6338;6531
AAWKEVSAK	9	Unmodified	_AAWKEVSAK_					0	0	0	1	AT2G30870.1	AT2G30870.1	AT2G30870.1	MULTI-MSMS	KSI180424_2_HopU1_1521_1ul	HopU1_Af1521	495.2743835449219	2	495.274	988.534	0.016465	8.1546E-06	0.0015705	7.7781E-07	0.018035	8.9324E-06	495.27433663695865	29.081	0.7513	29.081	28.883	29.634	0					131	39	5	0	0	0	0.00017069	1	6426	6426
AAWKEVSAK	9	Unmodified	_AAWKEVSAK_					0	0	0	1	AT2G30870.1	AT2G30870.1	AT2G30870.1	MULTI-MSMS	KSI180424_2_HopU1_1521_1ul	HopU1_Af1521	495.2743835449219	2	495.274	988.534	0.1545	7.6522E-05	0.0097832	4.8454E-06	0.16429	8.1368E-05	495.27432457483405	30.116	1.0977	30.116	29.634	30.732	0					95	58	2	0	0	0	0.007052	2	6811	6615;6811
AAWKEVSAK	9	Unmodified	_AAWKEVSAK_					0	0	0	1	AT2G30870.1	AT2G30870.1	AT2G30870.1	MULTI-MSMS	KSI180424_2_HopU1_1521_1ul	HopU1_Af1521	330.5187072753906	3	330.519	988.534	0.38709	0.00012794	-0.17527	-5.793e-05	0.21182	7.0011E-05	330.51855936993707	30.124	1.1189	30.124	29.596	30.715	0					129	59	3	0	0	0	0.0039707	2	6728	6728;6914
AAWKEVSAK	9	Unmodified	_AAWKEVSAK_					0	0	0	1	AT2G30870.1	AT2G30870.1	AT2G30870.1	MULTI-MSMS	KSI180424_3_Col-0_G42E_1ul	Col-0_G42E	330.5186767578125	3	330.519	988.534	0.3105	0.00010263	-0.28263	-9.3416e-05	0.027867	9.2104E-06	330.5185933716081	29.639	2.2564	29.639	29.278	31.535	0					298	128	5	0	0	0	0.00059323	4	6806	6806;6939;6997;7189
AAWKEVSAK	9	Unmodified	_AAWKEVSAK_					0	0	0	1	AT2G30870.1	AT2G30870.1	AT2G30870.1	MULTI-MSMS	KSI180424_3_Col-0_G42E_1ul	Col-0_G42E	495.27435302734375	2	495.274	988.534	0.055146	2.7312E-05	0.061705	3.0561E-05	0.11685	5.7873E-05	495.2743596677176	29.646	1.8307	29.646	29.278	31.109	0					224	103	4	0	0	0	0.00019154	2	6839	6839;7029
AAWKEVSAK	9	Unmodified	_AAWKEVSAK_					0	0	0	1	AT2G30870.1	AT2G30870.1	AT2G30870.1	MULTI-MSMS	KSI140824_3_Col-0_G42E_1ul	Col-0_G42E	495.27435302734375	2	495.274	988.534	0.0044667	2.2122E-06	0.043679	2.1633E-05	0.048146	2.3845E-05	495.27433526250985	41.283	0.64197	41.283	41.162	41.804	0					87	38	5	0	0	0	0.0026647	1	7851	7851
AAWKEVSAK	9	Unmodified	_AAWKEVSAK_					0	0	0	1	AT2G30870.1	AT2G30870.1	AT2G30870.1	MULTI-MSMS	KSI140824_3_Col-0_G42E_1ul	Col-0_G42E	330.5186767578125	3	330.519	988.534	0.13816	4.5664E-05	0.0048423	1.6005E-06	0.143	4.7265E-05	330.51863615240086	41.273	0.51539	41.273	41.162	41.677	0					81	30	5	0	0	0	0.015235	1	7863	7863
AAWKEVSAK	9	Unmodified	_AAWKEVSAK_					0	0	0	1	AT2G30870.1	AT2G30870.1	AT2G30870.1	MULTI-MSMS	KSI140824_3_Col-0_G42E_6ul	Col-0_G42E	330.519	3	330.519	988.534	0.15244	5.0384E-05	0.0090161	2.98E-06	0.16145	5.3364E-05	330.5186270411543	35.675	0.44551	35.675	35.474	35.919	0					42	24	3	0	0	0	0.0043729	1	9044	9044
AAWKEVSAK	9	Unmodified	_AAWKEVSAK_					0	0	0	1	AT2G30870.1	AT2G30870.1	AT2G30870.1	MULTI-MSMS	KSI140824_3_Col-0_G42E_6ul	Col-0_G42E	495.274	2	495.274	988.534	0.082599	4.0909E-05	0.14593	7.2277E-05	0.22853	0.00011319	495.2743309118483	35.666	0.38992	35.666	35.492	35.881	0					39	21	3	0	0	0	0.00021613	1	9047	9047
AAWKEVSAK	9	Unmodified	_AAWKEVSAK_					0	0	0	1	AT2G30870.1	AT2G30870.1	AT2G30870.1	MULTI-MSMS	KSI140824_4_Col-0_1521_1ul	Col-0_Af1521	495.274	2	495.274	988.534	-0.067758	-3.3559e-05	0.13667	6.7688E-05	0.068909	3.4129E-05	495.27436292279083	41.302	0.43786	41.302	41.202	41.64	0					55	24	4	0	0	0	0.017521	1	8055	8055
AAWKEVSAK	9	Unmodified	_AAWKEVSAK_					0	0	0	1	AT2G30870.1	AT2G30870.1	AT2G30870.1	MULTI-MSMS	KSI140824_4_Col-0_1521_1ul	Col-0_Af1521	330.51873779296875	3	330.519	988.534	0.076502	2.5285E-05	0.12298	4.0647E-05	0.19948	6.5932E-05	330.5186731584191	41.302	0.45507	41.302	41.202	41.657	0					57	25	4	0	0	0	0.046667	1	8056	8056
AAWKEVSAK	9	Unmodified	_AAWKEVSAK_					0	0	0	1	AT2G30870.1	AT2G30870.1	AT2G30870.1	MULTI-MSMS	KSI140824_4_Col-0_1521_3ul	Col-0_Af1521	330.519	3	330.519	988.534	-0.030331	-1.0025e-05	0.013415	4.4337E-06	-0.016916	-5.5911e-06	330.5186423990245	35.886	0.27314	35.886	35.694	35.968	0					32	14	3	0	0	0	0.0075331	1	7869	7869
AAWKEVSAK	9	Unmodified	_AAWKEVSAK_					0	0	0	1	AT2G30870.1	AT2G30870.1	AT2G30870.1	MULTI-MSMS	KSI140824_4_Col-0_1521_3ul	Col-0_Af1521	495.2743225097656	2	495.274	988.534	-0.10073	-4.9888e-05	0.2702	0.00013382	0.16947	8.3933E-05	495.27440817581004	35.891	0.25425	35.891	35.713	35.968	0					32	13	3	0	0	0	0.00022163	1	7876	7876
AAWKEVSAK	9	Unmodified	_AAWKEVSAK_					0	0	0	1	AT2G30870.1	AT2G30870.1	AT2G30870.1	MULTI-MSMS	KSI140824_5_HopU1_1521_1ul	HopU1_Af1521	495.27435302734375	2	495.274	988.534	-0.023118	-1.145e-05	0.10817	5.3572E-05	0.085047	4.2122E-05	495.2743554335082	41.208	0.61213	41.208	41.049	41.661	0					84	37	4	0	0	0	0.0017045	1	7886	7886
AAWKEVSAKYSLPV	14	Unmodified	_AAWKEVSAKYSLPV_					0	0	0	2	AT2G30870.1	AT2G30870.1	AT2G30870.1	MULTI-MSMS	KSI180424_1_HopU1_G42E_1ul	HopU1_G42E	516.9522705078125	3	516.952	1547.83	0.015267	7.8923E-06	0.17179	8.8808E-05	0.18706	9.67E-05	516.9522094241217	64.876	0.54564	64.876	64.628	65.174	0					75	28	4	0	0	0	0.0010882	2	19580	19573;19580
AAWKEVSAKYSLPV	14	Unmodified	_AAWKEVSAKYSLPV_					0	0	0	2	AT2G30870.1	AT2G30870.1	AT2G30870.1	MULTI-MSMS	KSI180424_2_HopU1_1521_1ul	HopU1_Af1521	516.9524536132812	3	516.952	1547.83	0.055579	2.8732E-05	0.2858	0.00014775	0.34138	0.00017648	516.9521970433923	64.79	0.72573	64.79	64.46	65.186	0					127	38	5	0	0	0	0.0037173	1	19350	19350
AAWKEVSAKYSLPV	14	Unmodified	_AAWKEVSAKYSLPV_					0	0	0	2	AT2G30870.1	AT2G30870.1	AT2G30870.1	MULTI-MSMS	KSI180424_3_Col-0_G42E_1ul	Col-0_G42E	516.952	3	516.952	1547.83	-0.017176	-8.8791e-06	0.11198	5.7887E-05	0.094802	4.9008E-05	516.9522321877052	65.38	0.70597	65.38	64.967	65.673	0					161	46	4	0	0	0	0.015061	1	19766	19766
AAWSESHIR	9	Unmodified	_AAWSESHIR_					0	0	0	0	AT5G65730.1	AT5G65730.1	AT5G65730.1	MULTI-MSMS	KSI140824_3_Col-0_G42E_6ul	Col-0_G42E	352.8455505371094	3	352.846	1055.51	0.14627	5.161E-05	0.068874	2.4302E-05	0.21514	7.5912E-05	352.8454847151446	40.256	0.22528	40.256	40.186	40.411	0					19	11	3	0	0	0	0.018062	1	10787	10787
ACAGDAGLYTEISK	14	Unmodified	_ACAGDAGLYTEISK_					0	0	0	0	GST-Af1521_K35E_G42E_Y145R;GST-Af1521_K35E_Y145R	GST-Af1521_K35E_G42E_Y145R;GST-Af1521_K35E_Y145R	GST-Af1521_K35E_Y145R	MULTI-MSMS	KSI140824_5_HopU1_1521_2ul	HopU1_Af1521	486.2319030761719	3	485.898	1454.67	0.39119	0.00019008	-0.40811	-0.0001983	-0.016917	-8.22e-06	485.89747818615126	60.237	0.5859	60.237	60.158	60.744	0					94	31	4	0	0	0	6.6878E-14	1	16422	16422
ACAGDAGLYTEISK	14	Unmodified	_ACAGDAGLYTEISK_					0	0	0	0	GST-Af1521_K35E_G42E_Y145R;GST-Af1521_K35E_Y145R	GST-Af1521_K35E_G42E_Y145R;GST-Af1521_K35E_Y145R	GST-Af1521_K35E_Y145R	MULTI-SECPEP	KSI140824_5_HopU1_1521_2ul	HopU1_Af1521	728.8435668945312	2	728.343	1454.67	-0.14229	-0.00010363	-0.080861	-5.8895e-05	-0.22315	-0.00016253	728.3427267874769	61.959	0.76354	61.959	61.836	62.599	0					89	41	3	0	0	0	0.022164	1	17018	17018
ACAGDAGLYTEISK	14	Unmodified	_ACAGDAGLYTEISK_					0	0	0	0	GST-Af1521_K35E_G42E_Y145R;GST-Af1521_K35E_Y145R	GST-Af1521_K35E_G42E_Y145R;GST-Af1521_K35E_Y145R	GST-Af1521_K35E_Y145R	MULTI-MSMS	KSI140824_6_HopU1_G42E_1ul	HopU1_G42E	486.23211669921875	3	485.898	1454.67	0.12935	6.2853E-05	-0.071446	-3.4715e-05	0.057908	2.8137E-05	485.8976023914953	64.344	0.33389	64.344	64.238	64.572	0					28	19	2	0	0	0	7.1797E-05	1	15555	15555
ACAGDAGLYTEISK	14	Unmodified	_ACAGDAGLYTEISK_					0	0	0	0	GST-Af1521_K35E_G42E_Y145R;GST-Af1521_K35E_Y145R	GST-Af1521_K35E_G42E_Y145R;GST-Af1521_K35E_Y145R	GST-Af1521_K35E_Y145R	MULTI-MSMS	KSI140824_6_HopU1_G42E_5ul	HopU1_G42E	728.8444213867188	2	728.343	1454.67	0.206	0.00015004	-0.5485	-0.0003995	-0.34251	-0.00024946	728.3427540896054	60.104	1.5318	60.104	59.883	61.415	0					400	83	7	0	0	0	1.317E-09	2	18527	18527;18546
ACAGDAGLYTEISK	14	Unmodified	_ACAGDAGLYTEISK_					0	0	0	0	GST-Af1521_K35E_G42E_Y145R;GST-Af1521_K35E_Y145R	GST-Af1521_K35E_G42E_Y145R;GST-Af1521_K35E_Y145R	GST-Af1521_K35E_Y145R	MULTI-SECPEP	KSI140824_6_HopU1_G42E_5ul	HopU1_G42E	485.2662048339844	3	485.898	1454.67	0.32179	0.00015635	-0.37917	-0.00018424	-0.057384	-2.7883e-05	485.8975092073982	60.119	0.59886	60.119	60.008	60.606	0					96	33	4	0	0	0	0.0053048	1	18185	18185
ACAGDAGLYTEISK	14	Unmodified	_ACAGDAGLYTEISK_					0	0	0	0	GST-Af1521_K35E_G42E_Y145R;GST-Af1521_K35E_Y145R	GST-Af1521_K35E_G42E_Y145R;GST-Af1521_K35E_Y145R	GST-Af1521_K35E_Y145R	MULTI-MSMS	KSI180424_1_HopU1_G42E_1ul	HopU1_G42E	486.2320861816406	3	485.898	1454.67	0.035031	1.7022E-05	-0.25978	-0.00012622	-0.22475	-0.0001092	485.8976224585171	56.121	0.59463	56.121	55.842	56.437	0					85	31	3	0	0	0	0.00028375	1	16514	16514
ACAGDAGLYTEISK	14	Unmodified	_ACAGDAGLYTEISK_					0	0	0	0	GST-Af1521_K35E_G42E_Y145R;GST-Af1521_K35E_Y145R	GST-Af1521_K35E_G42E_Y145R;GST-Af1521_K35E_Y145R	GST-Af1521_K35E_Y145R	MULTI-MSMS	KSI180424_1_HopU1_G42E_1ul	HopU1_G42E	728.8447875976562	2	728.343	1454.67	-6.9287e-05	-5.0465e-08	-0.16762	-0.00012209	-0.16769	-0.00012214	728.8440097693612	57.545	0.76469	57.545	57.39	58.154	0					61	40	2	0	0	0	2.9862E-07	1	16949	16949
ACAGDAGLYTEISK	14	Unmodified	_ACAGDAGLYTEISK_					0	0	0	0	GST-Af1521_K35E_G42E_Y145R;GST-Af1521_K35E_Y145R	GST-Af1521_K35E_G42E_Y145R;GST-Af1521_K35E_Y145R	GST-Af1521_K35E_Y145R	MULTI-MSMS	KSI180424_2_Col-0_1521_1ul	Col-0_Af1521	728.8447875976562	2	728.343	1454.67	-0.065462	-4.7679e-05	-0.27309	-0.0001989	-0.33855	-0.00024658	728.3429478462141	56.186	1.8792	56.186	55.766	57.646	0					355	100	7	0	0	0	6.7339E-27	1	16374	16374
ACAGDAGLYTEISK	14	Unmodified	_ACAGDAGLYTEISK_					0	0	0	0	GST-Af1521_K35E_G42E_Y145R;GST-Af1521_K35E_Y145R	GST-Af1521_K35E_G42E_Y145R;GST-Af1521_K35E_Y145R	GST-Af1521_K35E_Y145R	MULTI-MSMS	KSI180424_2_Col-0_1521_1ul	Col-0_Af1521	728.8442993164062	2	728.343	1454.67	0.0068556	4.9933E-06	-0.044009	-3.2054e-05	-0.037154	-2.7061e-05	728.3429517844135	57.609	1.1221	57.609	57.285	58.407	0					133	61	4	0	0	0	6.0098E-09	1	16774	16774
ACAGDAGLYTEISK	14	Unmodified	_ACAGDAGLYTEISK_					0	0	0	0	GST-Af1521_K35E_G42E_Y145R;GST-Af1521_K35E_Y145R	GST-Af1521_K35E_G42E_Y145R;GST-Af1521_K35E_Y145R	GST-Af1521_K35E_Y145R	MULTI-MSMS	KSI180424_2_Col-0_1521_1ul	Col-0_Af1521	728.8442993164062	2	728.343	1454.67	-0.092424	-6.7316e-05	0.19678	0.00014332	0.10435	7.6006E-05	728.8445204223511	58.726	0.82444	58.726	58.614	59.439	0					64	43	2	0	0	0	0.00026526	1	17104	17104
ACAGDAGLYTEISK	14	Unmodified	_ACAGDAGLYTEISK_					0	0	0	0	GST-Af1521_K35E_G42E_Y145R;GST-Af1521_K35E_Y145R	GST-Af1521_K35E_G42E_Y145R;GST-Af1521_K35E_Y145R	GST-Af1521_K35E_Y145R	MULTI-SECPEP	KSI180424_2_Col-0_1521_1ul	Col-0_Af1521	485.8634338378906	3	485.898	1454.67	0.03864	1.8775E-05	-0.0784	-3.8094e-05	-0.03976	-1.9319e-05	485.8976869757751	56.179	0.70895	56.179	55.916	56.625	0					140	37	5	0	0	0	7.7923E-26	1	16161	16161
ACAGDAGLYTEISK	14	Unmodified	_ACAGDAGLYTEISK_					0	0	0	0	GST-Af1521_K35E_G42E_Y145R;GST-Af1521_K35E_Y145R	GST-Af1521_K35E_G42E_Y145R;GST-Af1521_K35E_Y145R	GST-Af1521_K35E_Y145R	MULTI-MSMS	KSI180424_2_HopU1_1521_1ul	HopU1_Af1521	728.844	2	728.343	1454.67	-0.13748	-0.00010013	-0.17489	-0.00012738	-0.31237	-0.00022751	728.3429770561373	55.926	1.3917	55.926	55.542	56.934	0					318	74	7	0	0	0	2.1601E-13	2	16428	16428;16471
ACAGDAGLYTEISK	14	Unmodified	_ACAGDAGLYTEISK_					0	0	0	0	GST-Af1521_K35E_G42E_Y145R;GST-Af1521_K35E_Y145R	GST-Af1521_K35E_G42E_Y145R;GST-Af1521_K35E_Y145R	GST-Af1521_K35E_Y145R	MULTI-MSMS	KSI180424_2_HopU1_1521_1ul	HopU1_Af1521	728.845	2	728.343	1454.67	-0.075613	-5.5073e-05	0.1238	9.0171E-05	0.04819	3.5099E-05	728.3429436082756	57.516	1.0559	57.516	57.192	58.248	0					125	56	3	0	0	0	3.1826E-07	1	16800	16800
ACAGDAGLYTEISK	14	Unmodified	_ACAGDAGLYTEISK_					0	0	0	0	GST-Af1521_K35E_G42E_Y145R;GST-Af1521_K35E_Y145R	GST-Af1521_K35E_G42E_Y145R;GST-Af1521_K35E_Y145R	GST-Af1521_K35E_Y145R	MULTI-SECPEP	KSI180424_2_HopU1_1521_1ul	HopU1_Af1521	485.8634338378906	3	485.898	1454.67	0.12273	5.9635E-05	-0.18456	-8.9676e-05	-0.061826	-3.0041e-05	485.89763417822206	55.921	0.71616	55.921	55.655	56.371	0					123	38	4	0	0	0	7.1657E-47	1	16185	16185
ACAGDAGLYTEISK	14	Unmodified	_ACAGDAGLYTEISK_					0	0	0	0	GST-Af1521_K35E_G42E_Y145R;GST-Af1521_K35E_Y145R	GST-Af1521_K35E_G42E_Y145R;GST-Af1521_K35E_Y145R	GST-Af1521_K35E_Y145R	MULTI-MSMS	KSI180424_3_Col-0_G42E_1ul	Col-0_G42E	486.2320556640625	3	485.898	1454.67	0.33342	0.00016201	-0.43281	-0.0002103	-0.099388	-4.8292e-05	485.8974866491431	56.163	0.86301	56.163	55.834	56.697	0					181	45	5	0	0	0	1.0009E-36	1	16409	16409
ACAGDAGLYTEISK	14	Unmodified	_ACAGDAGLYTEISK_					0	0	0	0	GST-Af1521_K35E_G42E_Y145R;GST-Af1521_K35E_Y145R	GST-Af1521_K35E_G42E_Y145R;GST-Af1521_K35E_Y145R	GST-Af1521_K35E_Y145R	MULTI-MSMS	KSI180424_3_Col-0_G42E_1ul	Col-0_G42E	728.844	2	728.343	1454.67	0.11858	8.6369E-05	-0.32834	-0.00023914	-0.20976	-0.00015278	728.343	57.716	1.1774	57.716	57.456	58.633	0					214	66	5	0	0	0	4.3961E-06	2	17008	17008;17266
ACAGDAGLYTEISK	14	Unmodified	_ACAGDAGLYTEISK_					0	0	0	0	GST-Af1521_K35E_G42E_Y145R;GST-Af1521_K35E_Y145R	GST-Af1521_K35E_G42E_Y145R;GST-Af1521_K35E_Y145R	GST-Af1521_K35E_Y145R	MULTI-MSMS	KSI180424_3_Col-0_G42E_1ul	Col-0_G42E	728.8443603515625	2	728.343	1454.67	0.017848	1.3E-05	-0.28909	-0.00021056	-0.27124	-0.00019756	728.3428093378913	58.905	1.0088	58.905	58.599	59.608	0					145	55	4	0	0	0	2.9862E-07	1	17449	17449
ACAGDAGLYTEISK	14	Unmodified	_ACAGDAGLYTEISK_					0	0	0	0	GST-Af1521_K35E_G42E_Y145R;GST-Af1521_K35E_Y145R	GST-Af1521_K35E_G42E_Y145R;GST-Af1521_K35E_Y145R	GST-Af1521_K35E_Y145R	MULTI-MSMS	KSI140824_3_Col-0_G42E_1ul	Col-0_G42E	486.2319030761719	3	485.898	1454.67	0.094809	4.6067E-05	-0.32329	-0.00015709	-0.22848	-0.00011102	485.89752759586196	64.925	0.46358	64.925	64.819	65.282	0					50	27	3	0	0	0	2.8396E-05	1	15889	15889
ACAGDAGLYTEISK	14	Unmodified	_ACAGDAGLYTEISK_					0	0	0	0	GST-Af1521_K35E_G42E_Y145R;GST-Af1521_K35E_Y145R	GST-Af1521_K35E_G42E_Y145R;GST-Af1521_K35E_Y145R	GST-Af1521_K35E_Y145R	MULTI-MSMS	KSI140824_3_Col-0_G42E_1ul	Col-0_G42E	728.8444213867188	2	728.343	1454.67	0.00593	4.3191E-06	-0.08883	-6.4699e-05	-0.0829	-6.0379e-05	728.3427684108748	65.801	0.96352	65.801	65.707	66.671	0					193	74	3	0	0	0	6.8371E-05	1	16214	16214
ACAGDAGLYTEISK	14	Unmodified	_ACAGDAGLYTEISK_					0	0	0	0	GST-Af1521_K35E_G42E_Y145R;GST-Af1521_K35E_Y145R	GST-Af1521_K35E_G42E_Y145R;GST-Af1521_K35E_Y145R	GST-Af1521_K35E_Y145R	MULTI-MSMS	KSI140824_3_Col-0_G42E_6ul	Col-0_G42E	486.2318420410156	3	485.898	1454.67	0.14982	7.2796E-05	-0.16638	-8.0845e-05	-0.016564	-8.0485e-06	485.8975824668913	59.666	0.61239	59.666	59.584	60.197	0					99	34	3	0	0	0	1.2242E-10	1	17961	17961
ACAGDAGLYTEISK	14	Unmodified	_ACAGDAGLYTEISK_					0	0	0	0	GST-Af1521_K35E_G42E_Y145R;GST-Af1521_K35E_Y145R	GST-Af1521_K35E_G42E_Y145R;GST-Af1521_K35E_Y145R	GST-Af1521_K35E_Y145R	MULTI-MSMS	KSI140824_3_Col-0_G42E_6ul	Col-0_G42E	728.8438110351562	2	728.343	1454.67	0.049112	3.577E-05	-0.46691	-0.00034007	-0.41779	-0.0003043	728.3428212472951	59.666	1.7863	59.666	59.548	61.334	0					423	97	7	0	0	0	1.2843E-09	1	18353	18353
ACAGDAGLYTEISK	14	Unmodified	_ACAGDAGLYTEISK_					0	0	0	0	GST-Af1521_K35E_G42E_Y145R;GST-Af1521_K35E_Y145R	GST-Af1521_K35E_G42E_Y145R;GST-Af1521_K35E_Y145R	GST-Af1521_K35E_Y145R	MULTI-MSMS	KSI140824_3_Col-0_G42E_6ul	Col-0_G42E	728.844	2	728.343	1454.67	-0.036192	-2.636e-05	-0.75239	-0.00054799	-0.78858	-0.00057436	728.8437831934796	61.357	0.56918	61.357	61.228	61.797	0					63	30	3	0	0	0	6.4713E-07	2	18531	18531;18626
ACAGDAGLYTEISK	14	Unmodified	_ACAGDAGLYTEISK_					0	0	0	0	GST-Af1521_K35E_G42E_Y145R;GST-Af1521_K35E_Y145R	GST-Af1521_K35E_G42E_Y145R;GST-Af1521_K35E_Y145R	GST-Af1521_K35E_Y145R	MULTI-SECPEP	KSI140824_3_Col-0_G42E_6ul	Col-0_G42E	727.8511352539062	2	728.343	1454.67	0.15901	0.00011582	0.29638	0.00021587	0.45539	0.00033168	728.3429283594367	61.899	0.31948	61.899	61.762	62.082	0					38	17	3	0	0	0	0.049413	1	18727	18727
ACAGDAGLYTEISK	14	Unmodified	_ACAGDAGLYTEISK_					0	0	0	0	GST-Af1521_K35E_G42E_Y145R;GST-Af1521_K35E_Y145R	GST-Af1521_K35E_G42E_Y145R;GST-Af1521_K35E_Y145R	GST-Af1521_K35E_Y145R	MULTI-MSMS	KSI140824_4_Col-0_1521_1ul	Col-0_Af1521	728.8443603515625	2	728.343	1454.67	-0.21395	-0.00015583	-0.16525	-0.00012036	-0.3792	-0.00027619	728.3430596715157	64.86	1.0938	64.86	64.714	65.808	0					329	64	7	0	0	0	4.7105E-18	2	16316	16316;16664
ACAGDAGLYTEISK	14	Unmodified	_ACAGDAGLYTEISK_					0	0	0	0	GST-Af1521_K35E_G42E_Y145R;GST-Af1521_K35E_Y145R	GST-Af1521_K35E_G42E_Y145R;GST-Af1521_K35E_Y145R	GST-Af1521_K35E_Y145R	MULTI-MSMS	KSI140824_4_Col-0_1521_1ul	Col-0_Af1521	486.232	3	485.898	1454.67	-0.057983	-2.8174e-05	0.066021	3.208E-05	0.0080384	3.9058E-06	485.8977627859605	64.865	0.46144	64.865	64.782	65.244	0					47	26	3	0	0	0	0.00014651	1	16385	16385
ACAGDAGLYTEISK	14	Unmodified	_ACAGDAGLYTEISK_					0	0	0	0	GST-Af1521_K35E_G42E_Y145R;GST-Af1521_K35E_Y145R	GST-Af1521_K35E_G42E_Y145R;GST-Af1521_K35E_Y145R	GST-Af1521_K35E_Y145R	MULTI-MSMS	KSI140824_4_Col-0_1521_3ul	Col-0_Af1521	728.8443603515625	2	728.343	1454.67	0.041193	3.0003E-05	-0.38377	-0.00027951	-0.34257	-0.00024951	728.3428902214621	59.888	1.5534	59.888	59.741	61.295	0					403	85	7	0	0	0	3.1488E-49	3	16685	16685;17132;17152
ACAGDAGLYTEISK	14	Unmodified	_ACAGDAGLYTEISK_					0	0	0	0	GST-Af1521_K35E_G42E_Y145R;GST-Af1521_K35E_Y145R	GST-Af1521_K35E_G42E_Y145R;GST-Af1521_K35E_Y145R	GST-Af1521_K35E_Y145R	MULTI-MSMS	KSI140824_4_Col-0_1521_3ul	Col-0_Af1521	486.2318420410156	3	485.898	1454.67	0.24458	0.00011884	-0.48552	-0.00023592	-0.24094	-0.00011707	485.89753547560554	59.906	0.65459	59.906	59.828	60.483	0					85	36	4	0	0	0	5.364100000000001E-25	1	16704	16704
ACAGDAGLYTEISK	14	Unmodified	_ACAGDAGLYTEISK_					0	0	0	0	GST-Af1521_K35E_G42E_Y145R;GST-Af1521_K35E_Y145R	GST-Af1521_K35E_G42E_Y145R;GST-Af1521_K35E_Y145R	GST-Af1521_K35E_Y145R	MULTI-MSMS	KSI140824_5_HopU1_1521_1ul	HopU1_Af1521	486.2318115234375	3	485.898	1454.67	0.066247	3.2189E-05	-0.46	-0.00022352	-0.39376	-0.00019133	486.23184697474716	64.783	0.28883	64.783	64.692	64.981	0					41	16	3	0	0	0	2.1704E-07	1	15826	15826
ACAGDAGLYTEISK	14	Unmodified	_ACAGDAGLYTEISK_					0	0	0	0	GST-Af1521_K35E_G42E_Y145R;GST-Af1521_K35E_Y145R	GST-Af1521_K35E_G42E_Y145R;GST-Af1521_K35E_Y145R	GST-Af1521_K35E_Y145R	MULTI-SECPEP	KSI140824_5_HopU1_1521_1ul	HopU1_Af1521	727.8377075195312	2	728.343	1454.67	-0.036831	-2.6826e-05	-0.39889	-0.00029053	-0.43572	-0.00031735	728.3428755823817	64.777	1.8428	64.777	64.607	66.45	0					466	147	7	0	0	0	1.8386999999999999E-124	1	15833	15833
ACAGDAGLYTEISKK	15	Unmodified	_ACAGDAGLYTEISKK_					0	0	0	1	GST-Af1521_K35E_G42E_Y145R;GST-Af1521_K35E_Y145R	GST-Af1521_K35E_G42E_Y145R;GST-Af1521_K35E_Y145R	GST-Af1521_K35E_Y145R	MULTI-MSMS	KSI140824_5_HopU1_1521_2ul	HopU1_Af1521	528.596	3	528.596	1582.77	-0.42908	-0.00022681	0.34342	0.00018153	-0.085658	-4.5278e-05	528.931	52.872	0.26205	52.872	52.787	53.049	0					29	13	3	0	0	0	3.6053E-12	1	13718	13718
ACAGDAGLYTEISKK	15	Unmodified	_ACAGDAGLYTEISKK_					0	0	0	1	GST-Af1521_K35E_G42E_Y145R;GST-Af1521_K35E_Y145R	GST-Af1521_K35E_G42E_Y145R;GST-Af1521_K35E_Y145R	GST-Af1521_K35E_Y145R	MULTI-MSMS	KSI140824_5_HopU1_1521_2ul	HopU1_Af1521	528.5960693359375	3	528.596	1582.77	-0.71918	-0.00038016	0.43084	0.00022774	-0.28834	-0.00015242	528.5963941386887	54.442	2.1705	54.442	54.294	56.465	0					363	118	7	0	0	0	1.0170999999999998E-46	4	14486	14289;14486;14679;14865
ACAGDAGLYTEISKK	15	Unmodified	_ACAGDAGLYTEISKK_					0	0	0	1	GST-Af1521_K35E_G42E_Y145R;GST-Af1521_K35E_Y145R	GST-Af1521_K35E_G42E_Y145R;GST-Af1521_K35E_Y145R	GST-Af1521_K35E_Y145R	MULTI-MSMS	KSI140824_5_HopU1_1521_2ul	HopU1_Af1521	792.3901977539062	2	792.39	1582.77	-0.34765	-0.00027547	0.08876	7.0333E-05	-0.25889	-0.00020514	792.3905790504045	54.436	1.5352	54.436	54.351	55.886	0					240	84	5	0	0	0	1.8826E-79	3	14292	14292;14488;14719
ACAGDAGLYTEISKK	15	Unmodified	_ACAGDAGLYTEISKK_					0	0	0	1	GST-Af1521_K35E_G42E_Y145R;GST-Af1521_K35E_Y145R	GST-Af1521_K35E_G42E_Y145R;GST-Af1521_K35E_Y145R	GST-Af1521_K35E_Y145R	MULTI-SECPEP	KSI140824_5_HopU1_1521_2ul	HopU1_Af1521	527.9241943359375	3	528.596	1582.77	-0.21939	-0.00011597	-0.05528	-2.9221e-05	-0.27467	-0.00014519	528.5961267746312	53.727	0.68094	53.727	53.594	54.275	0					104	39	4	0	0	0	0.0035778	1	14151	14151
ACAGDAGLYTEISKK	15	Unmodified	_ACAGDAGLYTEISKK_					0	0	0	1	GST-Af1521_K35E_G42E_Y145R;GST-Af1521_K35E_Y145R	GST-Af1521_K35E_G42E_Y145R;GST-Af1521_K35E_Y145R	GST-Af1521_K35E_Y145R	MULTI-MSMS	KSI140824_6_HopU1_G42E_1ul	HopU1_G42E	528.93	3	528.596	1582.77	-0.30061	-0.0001589	0.1329	7.025E-05	-0.16771	-8.8653e-05	528.9304090361836	53.037	0.15129	53.037	52.936	53.087	0					21	8	3	0	0	0	0.036917	1	11777	11777
ACAGDAGLYTEISKK	15	Unmodified	_ACAGDAGLYTEISKK_					0	0	0	1	GST-Af1521_K35E_G42E_Y145R;GST-Af1521_K35E_Y145R	GST-Af1521_K35E_G42E_Y145R;GST-Af1521_K35E_Y145R	GST-Af1521_K35E_Y145R	MULTI-MSMS	KSI140824_6_HopU1_G42E_1ul	HopU1_G42E	528.596	3	528.596	1582.77	-0.38688	-0.0002045	0.11421	6.0373E-05	-0.27266	-0.00014413	528.5960962683451	57.027	0.2289	57.027	56.94	57.169	0					34	11	4	0	0	0	1.8042E-11	1	13114	13114
ACAGDAGLYTEISKK	15	Unmodified	_ACAGDAGLYTEISKK_					0	0	0	1	GST-Af1521_K35E_G42E_Y145R;GST-Af1521_K35E_Y145R	GST-Af1521_K35E_G42E_Y145R;GST-Af1521_K35E_Y145R	GST-Af1521_K35E_Y145R	MULTI-MSMS	KSI140824_6_HopU1_G42E_1ul	HopU1_G42E	528.5958862304688	3	528.596	1582.77	-0.14573	-7.7033e-05	-0.29784	-0.00015744	-0.44357	-0.00023447	528.5960324003017	59.123	1.5209	59.123	58.889	60.41	0					507	110	7	0	0	0	1.2159000000000001E-30	3	13977	13809;13977;14146
ACAGDAGLYTEISKK	15	Unmodified	_ACAGDAGLYTEISKK_					0	0	0	1	GST-Af1521_K35E_G42E_Y145R;GST-Af1521_K35E_Y145R	GST-Af1521_K35E_G42E_Y145R;GST-Af1521_K35E_Y145R	GST-Af1521_K35E_Y145R	MULTI-MSMS	KSI140824_6_HopU1_G42E_1ul	HopU1_G42E	792.39	2	792.39	1582.77	-0.15172	-0.00012023	-0.25865	-0.00020495	-0.41038	-0.00032518	792.3903083539761	59.125	1.0503	59.125	58.951	60.001	0					259	70	6	0	0	0	8.3426E-15	2	13813	13813;13983
ACAGDAGLYTEISKK	15	Unmodified	_ACAGDAGLYTEISKK_					0	0	0	1	GST-Af1521_K35E_G42E_Y145R;GST-Af1521_K35E_Y145R	GST-Af1521_K35E_G42E_Y145R;GST-Af1521_K35E_Y145R	GST-Af1521_K35E_Y145R	MULTI-MSMS	KSI140824_6_HopU1_G42E_5ul	HopU1_G42E	528.596	3	528.596	1582.77	-0.23768	-0.00012564	-0.026252	-1.3876e-05	-0.26393	-0.00013951	528.5960257592106	52.745	0.33922	52.745	52.637	52.977	0					48	17	4	0	0	0	8.8748E-06	1	15422	15422
ACAGDAGLYTEISKK	15	Unmodified	_ACAGDAGLYTEISKK_					0	0	0	1	GST-Af1521_K35E_G42E_Y145R;GST-Af1521_K35E_Y145R	GST-Af1521_K35E_G42E_Y145R;GST-Af1521_K35E_Y145R	GST-Af1521_K35E_Y145R	MULTI-MSMS	KSI140824_6_HopU1_G42E_5ul	HopU1_G42E	792.892	2	792.39	1582.77	0.23783	0.00018845	-0.43054	-0.00034116	-0.19271	-0.0001527	792.3899974497817	53.531	0.38935	53.531	53.408	53.797	0					50	20	3	0	0	0	0.030272	1	15716	15716
ACAGDAGLYTEISKK	15	Unmodified	_ACAGDAGLYTEISKK_					0	0	0	1	GST-Af1521_K35E_G42E_Y145R;GST-Af1521_K35E_Y145R	GST-Af1521_K35E_G42E_Y145R;GST-Af1521_K35E_Y145R	GST-Af1521_K35E_Y145R	MULTI-MSMS	KSI140824_6_HopU1_G42E_5ul	HopU1_G42E	528.494	3	528.596	1582.77	0.017483	9.2412E-06	-0.35231	-0.00018623	-0.33483	-0.00017699	528.5960091314237	54.302	1.9417	54.302	54.137	56.078	0					380	104	6	0	0	0	1.5535999999999999E-52	7	16005	15965;16005;16158;16352;16422;16542;16620
ACAGDAGLYTEISKK	15	Unmodified	_ACAGDAGLYTEISKK_					0	0	0	1	GST-Af1521_K35E_G42E_Y145R;GST-Af1521_K35E_Y145R	GST-Af1521_K35E_G42E_Y145R;GST-Af1521_K35E_Y145R	GST-Af1521_K35E_Y145R	MSMS	KSI140824_6_HopU1_G42E_5ul	HopU1_G42E	792.3899536132812	2	792.39	1582.77	NaN	NaN	NaN	NaN	NaN	NaN	NaN	52.809	1	52.809	52.309	53.309	0								0	0	0	1.4933E-11	1	15461	15461
ACAGDAGLYTEISKK	15	Unmodified	_ACAGDAGLYTEISKK_					0	0	0	1	GST-Af1521_K35E_G42E_Y145R;GST-Af1521_K35E_Y145R	GST-Af1521_K35E_G42E_Y145R;GST-Af1521_K35E_Y145R	GST-Af1521_K35E_Y145R	MSMS	KSI140824_6_HopU1_G42E_5ul	HopU1_G42E	792.3901977539062	2	792.39	1582.77	NaN	NaN	NaN	NaN	NaN	NaN	NaN	55.27	1	55.27	54.77	55.77	0								0	0	0	2.3758E-16	1	16364	16364
ACAGDAGLYTEISKK	15	Unmodified	_ACAGDAGLYTEISKK_					0	0	0	1	GST-Af1521_K35E_G42E_Y145R;GST-Af1521_K35E_Y145R	GST-Af1521_K35E_G42E_Y145R;GST-Af1521_K35E_Y145R	GST-Af1521_K35E_Y145R	MULTI-SECPEP	KSI140824_6_HopU1_G42E_5ul	HopU1_G42E	527.9241333007812	3	528.596	1582.77	-0.044707	-2.3632e-05	-0.1849	-9.7738e-05	-0.22961	-0.00012137	528.5960211539413	53.549	0.66804	53.549	53.355	54.023	0					105	36	5	0	0	0	0.003132	1	15856	15856
ACAGDAGLYTEISKK	15	Unmodified	_ACAGDAGLYTEISKK_					0	0	0	1	GST-Af1521_K35E_G42E_Y145R;GST-Af1521_K35E_Y145R	GST-Af1521_K35E_G42E_Y145R;GST-Af1521_K35E_Y145R	GST-Af1521_K35E_Y145R	MULTI-MSMS	KSI180424_1_HopU1_G42E_1ul	HopU1_G42E	528.5958862304688	3	528.596	1582.77	-0.18607	-9.8358e-05	-0.10558	-5.5807e-05	-0.29165	-0.00015417	528.5961045564032	46.197	0.77065	46.197	45.801	46.572	0					118	40	4	0	0	0	0.0023926	1	12837	12837
ACAGDAGLYTEISKK	15	Unmodified	_ACAGDAGLYTEISKK_					0	0	0	1	GST-Af1521_K35E_G42E_Y145R;GST-Af1521_K35E_Y145R	GST-Af1521_K35E_G42E_Y145R;GST-Af1521_K35E_Y145R	GST-Af1521_K35E_Y145R	MULTI-MSMS	KSI180424_1_HopU1_G42E_1ul	HopU1_G42E	528.596	3	528.596	1582.77	0.024067	1.2722E-05	-0.33012	-0.0001745	-0.30605	-0.00016178	528.596	47.386	1.4296	47.386	46.973	48.402	0					300	77	7	0	0	0	2.0434E-38	3	13339	13135;13339;13553
ACAGDAGLYTEISKK	15	Unmodified	_ACAGDAGLYTEISKK_					0	0	0	1	GST-Af1521_K35E_G42E_Y145R;GST-Af1521_K35E_Y145R	GST-Af1521_K35E_G42E_Y145R;GST-Af1521_K35E_Y145R	GST-Af1521_K35E_Y145R	MULTI-MSMS	KSI180424_1_HopU1_G42E_1ul	HopU1_G42E	792.3890991210938	2	792.39	1582.77	0.0919	7.2821E-05	-0.31572	-0.00025017	-0.22382	-0.00017735	792.39	47.428	0.92059	47.428	47.01	47.93	0					155	49	5	0	0	0	4.2869E-106	3	13136	13136;13315;13332
ACAGDAGLYTEISKK	15	Unmodified	_ACAGDAGLYTEISKK_					0	0	0	1	GST-Af1521_K35E_G42E_Y145R;GST-Af1521_K35E_Y145R	GST-Af1521_K35E_G42E_Y145R;GST-Af1521_K35E_Y145R	GST-Af1521_K35E_Y145R	MULTI-MSMS	KSI180424_1_HopU1_G42E_1ul	HopU1_G42E	528.5960083007812	3	528.596	1582.77	-0.03274	-1.7306e-05	0.082735	4.3734E-05	0.049996	2.6427E-05	528.5960298124494	48.591	0.47908	48.591	48.402	48.881	0					44	26	2	0	0	0	3.7698E-05	1	13750	13750
ACAGDAGLYTEISKK	15	Unmodified	_ACAGDAGLYTEISKK_					0	0	0	1	GST-Af1521_K35E_G42E_Y145R;GST-Af1521_K35E_Y145R	GST-Af1521_K35E_G42E_Y145R;GST-Af1521_K35E_Y145R	GST-Af1521_K35E_Y145R	MULTI-MSMS	KSI180424_1_HopU1_G42E_1ul	HopU1_G42E	528.9306030273438	3	528.596	1582.77	-0.070191	-3.7103e-05	0.12686	6.706E-05	0.056674	2.9957E-05	528.596	49.006	0.43132	49.006	48.881	49.313	0					37	22	2	0	0	0	5.3138E-05	1	13770	13770
ACAGDAGLYTEISKK	15	Unmodified	_ACAGDAGLYTEISKK_					0	0	0	1	GST-Af1521_K35E_G42E_Y145R;GST-Af1521_K35E_Y145R	GST-Af1521_K35E_G42E_Y145R;GST-Af1521_K35E_Y145R	GST-Af1521_K35E_Y145R	MULTI-MSMS	KSI180424_2_Col-0_1521_1ul	Col-0_Af1521	528.5960083007812	3	528.596	1582.77	0.048573	2.5676E-05	-0.40159	-0.00021228	-0.35302	-0.00018661	528.596	47.42	1.697	47.42	46.875	48.572	0					351	96	7	0	0	0	3.992E-39	3	13064	12876;13064;13260
ACAGDAGLYTEISKK	15	Unmodified	_ACAGDAGLYTEISKK_					0	0	0	1	GST-Af1521_K35E_G42E_Y145R;GST-Af1521_K35E_Y145R	GST-Af1521_K35E_G42E_Y145R;GST-Af1521_K35E_Y145R	GST-Af1521_K35E_Y145R	MULTI-MSMS	KSI180424_2_Col-0_1521_1ul	Col-0_Af1521	792.3892822265625	2	792.39	1582.77	-0.20275	-0.00016066	-0.17686	-0.00014014	-0.3796	-0.0003008	792.3902715030201	47.477	1.0748	47.477	46.95	48.025	0					208	61	5	0	0	0	5.875499999999999E-106	2	12883	12883;13077
ACAGDAGLYTEISKK	15	Unmodified	_ACAGDAGLYTEISKK_					0	0	0	1	GST-Af1521_K35E_G42E_Y145R;GST-Af1521_K35E_Y145R	GST-Af1521_K35E_G42E_Y145R;GST-Af1521_K35E_Y145R	GST-Af1521_K35E_Y145R	MULTI-MSMS	KSI180424_2_Col-0_1521_1ul	Col-0_Af1521	528.5958862304688	3	528.596	1582.77	-0.10692	-5.6519e-05	0.074087	3.9162E-05	-0.032836	-1.7357e-05	528.5960133226912	48.618	0.44014	48.618	48.572	49.012	0					41	23	2	0	0	0	0.0001714	1	13462	13462
ACAGDAGLYTEISKK	15	Unmodified	_ACAGDAGLYTEISKK_					0	0	0	1	GST-Af1521_K35E_G42E_Y145R;GST-Af1521_K35E_Y145R	GST-Af1521_K35E_G42E_Y145R;GST-Af1521_K35E_Y145R	GST-Af1521_K35E_Y145R	MULTI-MSMS	KSI180424_2_Col-0_1521_1ul	Col-0_Af1521	528.9306030273438	3	528.596	1582.77	-0.11907	-6.2942e-05	-0.51585	-0.00027268	-0.63492	-0.00033562	528.5959283870304	49.152	0.66048	49.152	48.936	49.596	0					83	34	3	0	0	0	3.9763E-05	2	13602	13602;13658
ACAGDAGLYTEISKK	15	Unmodified	_ACAGDAGLYTEISKK_					0	0	0	1	GST-Af1521_K35E_G42E_Y145R;GST-Af1521_K35E_Y145R	GST-Af1521_K35E_G42E_Y145R;GST-Af1521_K35E_Y145R	GST-Af1521_K35E_Y145R	MULTI-MSMS	KSI180424_2_HopU1_1521_1ul	HopU1_Af1521	528.5953979492188	3	528.596	1582.77	-0.10755	-5.6852e-05	-0.23154	-0.00012239	-0.33909	-0.00017924	528.5960162239262	47.033	0.86071	47.033	46.743	47.604	0					183	46	7	0	0	0	3.1503E-38	2	12896	12896;13110
ACAGDAGLYTEISKK	15	Unmodified	_ACAGDAGLYTEISKK_					0	0	0	1	GST-Af1521_K35E_G42E_Y145R;GST-Af1521_K35E_Y145R	GST-Af1521_K35E_G42E_Y145R;GST-Af1521_K35E_Y145R	GST-Af1521_K35E_Y145R	MULTI-MSMS	KSI180424_2_HopU1_1521_1ul	HopU1_Af1521	792.389	2	792.39	1582.77	0.088362	7.0017E-05	-0.38615	-0.00030598	-0.29778	-0.00023596	792.3900721066714	47.032	0.68186	47.032	46.762	47.444	0					108	36	6	0	0	0	1.8793E-120	1	12898	12898
ACAGDAGLYTEISKK	15	Unmodified	_ACAGDAGLYTEISKK_					0	0	0	1	GST-Af1521_K35E_G42E_Y145R;GST-Af1521_K35E_Y145R	GST-Af1521_K35E_G42E_Y145R;GST-Af1521_K35E_Y145R	GST-Af1521_K35E_Y145R	MULTI-MSMS	KSI180424_2_HopU1_1521_1ul	HopU1_Af1521	528.5958251953125	3	528.596	1582.77	-0.13968	-7.3834e-05	-0.08249	-4.3604e-05	-0.22217	-0.00011744	528.9302222645584	47.953	0.76579	47.953	47.699	48.465	0					75	43	2	0	0	0	0.00040423	1	13301	13301
ACAGDAGLYTEISKK	15	Unmodified	_ACAGDAGLYTEISKK_					0	0	0	1	GST-Af1521_K35E_G42E_Y145R;GST-Af1521_K35E_Y145R	GST-Af1521_K35E_G42E_Y145R;GST-Af1521_K35E_Y145R	GST-Af1521_K35E_Y145R	MULTI-MSMS	KSI180424_2_HopU1_1521_1ul	HopU1_Af1521	528.5960693359375	3	528.596	1582.77	-0.1867	-9.8688e-05	0.098178	5.1897E-05	-0.088519	-4.6791e-05	528.596	48.658	0.60204	48.658	48.447	49.049	0					66	31	3	0	0	0	1.0764E-05	1	13500	13500
ACAGDAGLYTEISKK	15	Unmodified	_ACAGDAGLYTEISKK_					0	0	0	1	GST-Af1521_K35E_G42E_Y145R;GST-Af1521_K35E_Y145R	GST-Af1521_K35E_G42E_Y145R;GST-Af1521_K35E_Y145R	GST-Af1521_K35E_Y145R	MULTI-SECPEP	KSI180424_2_HopU1_1521_1ul	HopU1_Af1521	527.967	3	528.596	1582.77	-0.21603	-0.00011419	-0.0091177	-4.8196e-06	-0.22514	-0.00011901	528.5961170643247	45.794	0.64267	45.794	45.492	46.135	0					124	34	5	0	0	0	0.004027	1	12527	12527
ACAGDAGLYTEISKK	15	Unmodified	_ACAGDAGLYTEISKK_					0	0	0	1	GST-Af1521_K35E_G42E_Y145R;GST-Af1521_K35E_Y145R	GST-Af1521_K35E_G42E_Y145R;GST-Af1521_K35E_Y145R	GST-Af1521_K35E_Y145R	MULTI-MSMS	KSI180424_3_Col-0_G42E_1ul	Col-0_G42E	528.5958862304688	3	528.596	1582.77	-0.13773	-7.2803e-05	-0.066509	-3.5156e-05	-0.20424	-0.00010796	528.5960618894692	46.188	0.83035	46.188	45.803	46.634	0					192	47	5	0	0	0	4.8034E-05	1	12929	12929
ACAGDAGLYTEISKK	15	Unmodified	_ACAGDAGLYTEISKK_					0	0	0	1	GST-Af1521_K35E_G42E_Y145R;GST-Af1521_K35E_Y145R	GST-Af1521_K35E_G42E_Y145R;GST-Af1521_K35E_Y145R	GST-Af1521_K35E_Y145R	MULTI-MSMS	KSI180424_3_Col-0_G42E_1ul	Col-0_G42E	528.955	3	528.596	1582.77	-0.13525	-7.1493e-05	-0.15481	-8.183e-05	-0.29006	-0.00015332	528.596	47.549	1.7825	47.549	47.019	48.801	0					399	102	7	0	0	0	5.9335E-47	3	13316	13244;13316;13435
ACAGDAGLYTEISKK	15	Unmodified	_ACAGDAGLYTEISKK_					0	0	0	1	GST-Af1521_K35E_G42E_Y145R;GST-Af1521_K35E_Y145R	GST-Af1521_K35E_G42E_Y145R;GST-Af1521_K35E_Y145R	GST-Af1521_K35E_Y145R	MULTI-MSMS	KSI180424_3_Col-0_G42E_1ul	Col-0_G42E	792.389	2	792.39	1582.77	-0.094808	-7.5125e-05	-0.18771	-0.00014874	-0.28252	-0.00022386	792.3902454831368	47.567	1.2709	47.567	47.114	48.384	0					255	68	5	0	0	0	2.7909E-93	2	13245	13245;13436
ACAGDAGLYTEISKK	15	Unmodified	_ACAGDAGLYTEISKK_					0	0	0	1	GST-Af1521_K35E_G42E_Y145R;GST-Af1521_K35E_Y145R	GST-Af1521_K35E_G42E_Y145R;GST-Af1521_K35E_Y145R	GST-Af1521_K35E_Y145R	MULTI-MSMS	KSI180424_3_Col-0_G42E_1ul	Col-0_G42E	528.5958862304688	3	528.596	1582.77	-0.17098	-9.0377e-05	-0.16232	-8.5802e-05	-0.3333	-0.00017618	528.5960280169227	48.935	0.45585	48.935	48.782	49.238	0					74	23	4	0	0	0	1.0861E-07	1	13808	13808
ACAGDAGLYTEISKK	15	Unmodified	_ACAGDAGLYTEISKK_					0	0	0	1	GST-Af1521_K35E_G42E_Y145R;GST-Af1521_K35E_Y145R	GST-Af1521_K35E_G42E_Y145R;GST-Af1521_K35E_Y145R	GST-Af1521_K35E_Y145R	MULTI-MSMS	KSI180424_3_Col-0_G42E_1ul	Col-0_G42E	528.9299926757812	3	528.596	1582.77	-0.14737	-7.79e-05	-0.33748	-0.00017839	-0.48485	-0.00025629	528.5958582318444	49.61	0.56899	49.61	49.238	49.807	0					82	30	4	0	0	0	3.7698E-05	1	14000	14000
ACAGDAGLYTEISKK	15	Unmodified	_ACAGDAGLYTEISKK_					0	0	0	1	GST-Af1521_K35E_G42E_Y145R;GST-Af1521_K35E_Y145R	GST-Af1521_K35E_G42E_Y145R;GST-Af1521_K35E_Y145R	GST-Af1521_K35E_Y145R	MULTI-MSMS	KSI180424_3_Col-0_G42E_1ul	Col-0_G42E	528.5962524414062	3	528.596	1582.77	-0.016148	-8.5357e-06	0.63015	0.00033309	0.614	0.00032456	528.5964448755446	50.661	0.11356	50.661	50.58	50.693	0					8	5	2	0	0	0	0.00048687	1	14456	14456
ACAGDAGLYTEISKK	15	Unmodified	_ACAGDAGLYTEISKK_					0	0	0	1	GST-Af1521_K35E_G42E_Y145R;GST-Af1521_K35E_Y145R	GST-Af1521_K35E_G42E_Y145R;GST-Af1521_K35E_Y145R	GST-Af1521_K35E_Y145R	MSMS	KSI180424_3_Col-0_G42E_1ul	Col-0_G42E	528.596	3	528.596	1582.77	NaN	NaN	NaN	NaN	NaN	NaN	NaN	42.961	1	42.961	42.461	43.461	0								0	0	0	0.01231	1	11663	11663
ACAGDAGLYTEISKK	15	Unmodified	_ACAGDAGLYTEISKK_					0	0	0	1	GST-Af1521_K35E_G42E_Y145R;GST-Af1521_K35E_Y145R	GST-Af1521_K35E_G42E_Y145R;GST-Af1521_K35E_Y145R	GST-Af1521_K35E_Y145R	MSMS	KSI180424_3_Col-0_G42E_1ul	Col-0_G42E	528.5958251953125	3	528.596	1582.77	NaN	NaN	NaN	NaN	NaN	NaN	NaN	48.375	1	48.375	47.875	48.875	0								0	0	0	0.0004742	1	13624	13624
ACAGDAGLYTEISKK	15	Unmodified	_ACAGDAGLYTEISKK_					0	0	0	1	GST-Af1521_K35E_G42E_Y145R;GST-Af1521_K35E_Y145R	GST-Af1521_K35E_G42E_Y145R;GST-Af1521_K35E_Y145R	GST-Af1521_K35E_Y145R	MSMS	KSI180424_3_Col-0_G42E_1ul	Col-0_G42E	528.5963134765625	3	528.596	1582.77	NaN	NaN	NaN	NaN	NaN	NaN	NaN	51.209	1	51.209	50.709	51.709	0								0	0	0	0.0042831	1	14652	14652
ACAGDAGLYTEISKK	15	Unmodified	_ACAGDAGLYTEISKK_					0	0	0	1	GST-Af1521_K35E_G42E_Y145R;GST-Af1521_K35E_Y145R	GST-Af1521_K35E_G42E_Y145R;GST-Af1521_K35E_Y145R	GST-Af1521_K35E_Y145R	MSMS	KSI180424_3_Col-0_G42E_1ul	Col-0_G42E	528.5957641601562	3	528.596	1582.77	NaN	NaN	NaN	NaN	NaN	NaN	NaN	51.819	1	51.819	51.319	52.319	0								0	0	0	0.045592	1	14871	14871
ACAGDAGLYTEISKK	15	Unmodified	_ACAGDAGLYTEISKK_					0	0	0	1	GST-Af1521_K35E_G42E_Y145R;GST-Af1521_K35E_Y145R	GST-Af1521_K35E_G42E_Y145R;GST-Af1521_K35E_Y145R	GST-Af1521_K35E_Y145R	MULTI-MSMS	KSI140824_3_Col-0_G42E_1ul	Col-0_G42E	528.5958251953125	3	528.596	1582.77	-0.33347	-0.00017627	-0.017643	-9.3259e-06	-0.35111	-0.00018559	528.5960451692589	57.58	0.21169	57.58	57.464	57.676	0					34	10	4	0	0	0	0.0001078	1	13423	13423
ACAGDAGLYTEISKK	15	Unmodified	_ACAGDAGLYTEISKK_					0	0	0	1	GST-Af1521_K35E_G42E_Y145R;GST-Af1521_K35E_Y145R	GST-Af1521_K35E_G42E_Y145R;GST-Af1521_K35E_Y145R	GST-Af1521_K35E_Y145R	MULTI-MSMS	KSI140824_3_Col-0_G42E_1ul	Col-0_G42E	528.596	3	528.596	1582.77	-0.17549	-9.2762e-05	-0.33418	-0.00017665	-0.50967	-0.00026941	528.5959988973884	59.716	1.3831	59.716	59.529	60.912	0					451	95	7	0	0	0	1.5239E-38	3	14316	14138;14316;14484
ACAGDAGLYTEISKK	15	Unmodified	_ACAGDAGLYTEISKK_					0	0	0	1	GST-Af1521_K35E_G42E_Y145R;GST-Af1521_K35E_Y145R	GST-Af1521_K35E_G42E_Y145R;GST-Af1521_K35E_Y145R	GST-Af1521_K35E_Y145R	MULTI-MSMS	KSI140824_3_Col-0_G42E_1ul	Col-0_G42E	792.39	2	792.39	1582.77	-0.096945	-7.6818e-05	-0.38328	-0.00030371	-0.48022	-0.00038052	792.3902246180064	59.717	1.2253	59.717	59.568	60.793	0					300	85	6	0	0	0	1.6367E-37	2	14144	14144;14321
ACAGDAGLYTEISKK	15	Unmodified	_ACAGDAGLYTEISKK_					0	0	0	1	GST-Af1521_K35E_G42E_Y145R;GST-Af1521_K35E_Y145R	GST-Af1521_K35E_G42E_Y145R;GST-Af1521_K35E_Y145R	GST-Af1521_K35E_Y145R	MULTI-MSMS	KSI140824_3_Col-0_G42E_6ul	Col-0_G42E	528.9303588867188	3	528.596	1582.77	-0.39403	-0.00020828	-0.073974	-3.9103e-05	-0.46801	-0.00024739	528.5960158551399	52.309	0.35447	52.309	52.191	52.546	0					55	18	5	0	0	0	4.4041E-06	1	15198	15198
ACAGDAGLYTEISKK	15	Unmodified	_ACAGDAGLYTEISKK_					0	0	0	1	GST-Af1521_K35E_G42E_Y145R;GST-Af1521_K35E_Y145R	GST-Af1521_K35E_G42E_Y145R;GST-Af1521_K35E_Y145R	GST-Af1521_K35E_Y145R	MULTI-MSMS	KSI140824_3_Col-0_G42E_6ul	Col-0_G42E	528.5958251953125	3	528.596	1582.77	0.11262	5.9529E-05	-0.46755	-0.00024714	-0.35493	-0.00018761	528.5959506830651	53.785	2.2363	53.785	53.514	55.75	0					391	120	7	0	0	0	2.7792E-47	5	16093	15702;15900;15953;16001;16093
ACAGDAGLYTEISKK	15	Unmodified	_ACAGDAGLYTEISKK_					0	0	0	1	GST-Af1521_K35E_G42E_Y145R;GST-Af1521_K35E_Y145R	GST-Af1521_K35E_G42E_Y145R;GST-Af1521_K35E_Y145R	GST-Af1521_K35E_Y145R	MULTI-MSMS	KSI140824_3_Col-0_G42E_6ul	Col-0_G42E	792.8914794921875	2	792.39	1582.77	0.049475	3.9204E-05	-0.36756	-0.00029125	-0.31808	-0.00025204	792.3902446982551	53.77	1.7447	53.77	53.627	55.372	0					310	93	6	0	0	0	1.1893E-68	3	15734	15734;15928;16128
ACAGDAGLYTEISKK	15	Unmodified	_ACAGDAGLYTEISKK_					0	0	0	1	GST-Af1521_K35E_G42E_Y145R;GST-Af1521_K35E_Y145R	GST-Af1521_K35E_G42E_Y145R;GST-Af1521_K35E_Y145R	GST-Af1521_K35E_Y145R	MSMS	KSI140824_3_Col-0_G42E_6ul	Col-0_G42E	792.3899536132812	2	792.39	1582.77	NaN	NaN	NaN	NaN	NaN	NaN	NaN	52.356	1	52.356	51.856	52.856	0								0	0	0	4.4386E-22	1	15229	15229
ACAGDAGLYTEISKK	15	Unmodified	_ACAGDAGLYTEISKK_					0	0	0	1	GST-Af1521_K35E_G42E_Y145R;GST-Af1521_K35E_Y145R	GST-Af1521_K35E_G42E_Y145R;GST-Af1521_K35E_Y145R	GST-Af1521_K35E_Y145R	MULTI-SECPEP	KSI140824_3_Col-0_G42E_6ul	Col-0_G42E	527.9241943359375	3	528.596	1582.77	0.30988	0.0001638	-0.5788	-0.00030595	-0.26892	-0.00014215	528.5957607734285	53.069	0.62088	53.069	52.912	53.533	0					109	33	5	0	0	0	0.0024353	1	15618	15618
ACAGDAGLYTEISKK	15	Unmodified	_ACAGDAGLYTEISKK_					0	0	0	1	GST-Af1521_K35E_G42E_Y145R;GST-Af1521_K35E_Y145R	GST-Af1521_K35E_G42E_Y145R;GST-Af1521_K35E_Y145R	GST-Af1521_K35E_Y145R	MULTI-MSMS	KSI140824_4_Col-0_1521_1ul	Col-0_Af1521	528.596	3	528.596	1582.77	-0.45617	-0.00024113	0.35515	0.00018773	-0.10102	-5.3401e-05	528.5961558816786	57.425	0.19987	57.425	57.322	57.522	0					30	10	4	0	0	0	5.7179E-12	1	13731	13731
ACAGDAGLYTEISKK	15	Unmodified	_ACAGDAGLYTEISKK_					0	0	0	1	GST-Af1521_K35E_G42E_Y145R;GST-Af1521_K35E_Y145R	GST-Af1521_K35E_G42E_Y145R;GST-Af1521_K35E_Y145R	GST-Af1521_K35E_Y145R	MULTI-MSMS	KSI140824_4_Col-0_1521_1ul	Col-0_Af1521	528.5958251953125	3	528.596	1582.77	-0.24985	-0.00013207	-0.22474	-0.0001188	-0.47459	-0.00025087	528.5960914301716	59.685	1.3891	59.685	59.501	60.89	0					360	78	7	0	0	0	3.6293E-38	3	14534	14534;14715;14897
ACAGDAGLYTEISKK	15	Unmodified	_ACAGDAGLYTEISKK_					0	0	0	1	GST-Af1521_K35E_G42E_Y145R;GST-Af1521_K35E_Y145R	GST-Af1521_K35E_G42E_Y145R;GST-Af1521_K35E_Y145R	GST-Af1521_K35E_Y145R	MULTI-MSMS	KSI140824_4_Col-0_1521_3ul	Col-0_Af1521	528.5951538085938	3	528.596	1582.77	-0.32424	-0.00017139	0.031281	1.6535E-05	-0.29296	-0.00015486	528.5959305129265	52.545	0.45443	52.545	52.417	52.872	0					50	23	5	0	0	0	2.3885E-05	1	13998	13998
ACAGDAGLYTEISKK	15	Unmodified	_ACAGDAGLYTEISKK_					0	0	0	1	GST-Af1521_K35E_G42E_Y145R;GST-Af1521_K35E_Y145R	GST-Af1521_K35E_G42E_Y145R;GST-Af1521_K35E_Y145R	GST-Af1521_K35E_Y145R	MULTI-MSMS	KSI140824_4_Col-0_1521_3ul	Col-0_Af1521	792.39	2	792.39	1582.77	0.26446	0.00020955	-0.52168	-0.00041338	-0.25722	-0.00020382	792.39	54.097	1.6037	54.097	54.011	55.615	0					302	87	6	0	0	0	9.8473E-80	3	14576	14576;14775;15029
ACAGDAGLYTEISKK	15	Unmodified	_ACAGDAGLYTEISKK_					0	0	0	1	GST-Af1521_K35E_G42E_Y145R;GST-Af1521_K35E_Y145R	GST-Af1521_K35E_G42E_Y145R;GST-Af1521_K35E_Y145R	GST-Af1521_K35E_Y145R	MULTI-MSMS	KSI140824_4_Col-0_1521_3ul	Col-0_Af1521	528.5960083007812	3	528.596	1582.77	0.098843	5.2248E-05	-0.40455	-0.00021384	-0.30571	-0.0001616	528.596	54.097	1.79	54.097	53.957	55.747	0					373	97	6	0	0	0	1.1516E-38	4	14737	14737;14931;15002;15122
ACAGDAGLYTEISKK	15	Unmodified	_ACAGDAGLYTEISKK_					0	0	0	1	GST-Af1521_K35E_G42E_Y145R;GST-Af1521_K35E_Y145R	GST-Af1521_K35E_G42E_Y145R;GST-Af1521_K35E_Y145R	GST-Af1521_K35E_Y145R	MULTI-SECPEP	KSI140824_4_Col-0_1521_3ul	Col-0_Af1521	527.924	3	528.596	1582.77	-0.21666	-0.00011452	-0.15321	-8.0985e-05	-0.36986	-0.00019551	528.5961385422939	53.392	0.64956	53.392	53.237	53.886	0					119	36	5	0	0	0	0.0016766	1	14456	14456
ACAGDAGLYTEISKK	15	Unmodified	_ACAGDAGLYTEISKK_					0	0	0	1	GST-Af1521_K35E_G42E_Y145R;GST-Af1521_K35E_Y145R	GST-Af1521_K35E_G42E_Y145R;GST-Af1521_K35E_Y145R	GST-Af1521_K35E_Y145R	MULTI-MSMS	KSI140824_5_HopU1_1521_1ul	HopU1_Af1521	528.5958251953125	3	528.596	1582.77	-0.39392	-0.00020822	0.196	0.00010361	-0.19792	-0.00010462	528.5961350066285	57.439	0.19259	57.439	57.312	57.504	0					29	9	4	0	0	0	5.0832E-05	1	13360	13360
ACAGDAGLYTEISKK	15	Unmodified	_ACAGDAGLYTEISKK_					0	0	0	1	GST-Af1521_K35E_G42E_Y145R;GST-Af1521_K35E_Y145R	GST-Af1521_K35E_G42E_Y145R;GST-Af1521_K35E_Y145R	GST-Af1521_K35E_Y145R	MULTI-MSMS	KSI140824_5_HopU1_1521_1ul	HopU1_Af1521	528.9305419921875	3	528.596	1582.77	-0.53634	-0.00028351	0.017918	9.4715E-06	-0.51842	-0.00027403	528.5961877263691	59.613	1.3692	59.613	59.418	60.788	0					434	95	7	0	0	0	6.9598E-30	3	14080	14080;14255;14419
ACAGDAGLYTEISKK	15	Unmodified	_ACAGDAGLYTEISKK_					0	0	0	1	GST-Af1521_K35E_G42E_Y145R;GST-Af1521_K35E_Y145R	GST-Af1521_K35E_G42E_Y145R;GST-Af1521_K35E_Y145R	GST-Af1521_K35E_Y145R	MULTI-MSMS	KSI140824_5_HopU1_1521_1ul	HopU1_Af1521	792.8919677734375	2	792.39	1582.77	-0.28276	-0.00022406	-0.1312	-0.00010396	-0.41396	-0.00032801	792.3903886894396	59.611	1.1448	59.611	59.474	60.618	0					251	79	5	0	0	0	3.6907E-60	2	14089	14089;14268
ACGVNIPYK	9	Unmodified	_ACGVNIPYK_					0	0	0	0	AT2G38540.1	AT2G38540.1	AT2G38540.1	MULTI-MSMS	KSI140824_5_HopU1_1521_2ul	HopU1_Af1521	511.762	2	511.26	1020.51	0.22498	0.00011502	-0.15553	-7.9518e-05	0.069445	3.5505E-05	511.26020695087675	54.966	0.27562	54.966	54.862	55.137	0					21	14	2	0	0	0	0.00041299	1	14500	14500
ACGVNIPYK	9	Unmodified	_ACGVNIPYK_					0	0	0	0	AT2G38540.1	AT2G38540.1	AT2G38540.1	MULTI-MSMS	KSI140824_6_HopU1_G42E_5ul	HopU1_G42E	511.26043701171875	2	511.26	1020.51	-0.15567	-7.9589e-05	-0.22712	-0.00011612	-0.38279	-0.00019571	511.2603642732038	54.824	0.20425	54.824	54.723	54.927	0					22	10	3	0	0	0	0.0010783	1	16187	16187
ACGVNIPYK	9	Unmodified	_ACGVNIPYK_					0	0	0	0	AT2G38540.1	AT2G38540.1	AT2G38540.1	MULTI-MSMS	KSI140824_3_Col-0_G42E_6ul	Col-0_G42E	511.2603454589844	2	511.26	1020.51	-0.065276	-3.3373e-05	0.0037578	1.9212E-06	-0.061518	-3.1452e-05	511.2604350403215	54.522	0.23696	54.522	54.389	54.626	0					30	12	3	0	0	0	0.00099469	1	16024	16024
ACGVNIPYK	9	Unmodified	_ACGVNIPYK_					0	0	0	0	AT2G38540.1	AT2G38540.1	AT2G38540.1	MULTI-MSMS	KSI140824_4_Col-0_1521_3ul	Col-0_Af1521	511.2601013183594	2	511.26	1020.51	0.040218	2.0562E-05	-0.24041	-0.00012291	-0.2002	-0.00010235	511.2603281153572	54.603	0.20231	54.603	54.555	54.758	0					17	10	2	0	0	0	0.00097416	1	14774	14774
ACQNITQPLR	10	Unmodified	_ACQNITQPLR_					0	0	0	0	AT1G50480.1	AT1G50480.1	AT1G50480.1	MULTI-MSMS	KSI140824_4_Col-0_1521_1ul	Col-0_Af1521	600.811	2	600.811	1199.61	0.23321	0.00014011	-0.25301	-0.00015201	-0.0198	-1.1896e-05	600.811	50.71	0.23482	50.71	50.63	50.865	0					21	13	2	0	0	0	0.040161	1	11368	11368
ACVTCCYR	8	Unmodified	_ACVTCCYR_					0	0	0	0	AT5G14920.1	AT5G14920.1	AT5G14920.1	MULTI-MSMS	KSI140824_6_HopU1_G42E_1ul	HopU1_G42E	545.2173461914062	2	545.217	1088.42	0.11512	6.2767E-05	-0.32333	-0.00017628	-0.2082	-0.00011352	545.2173059142706	39.981	0.16385	39.981	39.88	40.044	0					24	9	3	0	0	0	0.029587	1	7517	7517
ACVTCCYR	8	Unmodified	_ACVTCCYR_					0	0	0	0	AT5G14920.1	AT5G14920.1	AT5G14920.1	MULTI-MSMS	KSI140824_6_HopU1_G42E_5ul	HopU1_G42E	545.2174072265625	2	545.217	1088.42	-0.12906	-7.0366e-05	-0.35003	-0.00019084	-0.47909	-0.00026121	545.2173612054371	34.882	0.29819	34.882	34.801	35.099	0					35	15	3	0	0	0	0.00534	1	8902	8902
ACVTCCYR	8	Unmodified	_ACVTCCYR_					0	0	0	0	AT5G14920.1	AT5G14920.1	AT5G14920.1	MULTI-MSMS	KSI140824_3_Col-0_G42E_6ul	Col-0_G42E	545.217	2	545.217	1088.42	0.22169	0.00012087	-0.44737	-0.00024392	-0.22569	-0.00012305	545.2170852185322	34.586	0.26122	34.586	34.483	34.744	0					17	13	2	0	0	0	0.013403	1	8697	8697
ACVTCCYR	8	Unmodified	_ACVTCCYR_					0	0	0	0	AT5G14920.1	AT5G14920.1	AT5G14920.1	MULTI-MSMS	KSI140824_4_Col-0_1521_1ul	Col-0_Af1521	545.217	2	545.217	1088.42	-0.0025821	-1.4078e-06	-0.27274	-0.0001487	-0.27532	-0.00015011	545.2173872620322	40.484	0.22604	40.484	40.412	40.638	0					28	12	3	0	0	0	0.039974	1	7787	7787
ACVTCCYR	8	Unmodified	_ACVTCCYR_					0	0	0	0	AT5G14920.1	AT5G14920.1	AT5G14920.1	MULTI-MSMS	KSI140824_4_Col-0_1521_3ul	Col-0_Af1521	545.2171020507812	2	545.217	1088.42	-0.12175	-6.6378e-05	-0.67538	-0.00036823	-0.79713	-0.00043461	545.2172514527591	34.631	0.25037	34.631	34.559	34.809	0					28	12	3	0	0	0	0.013403	1	7450	7450
ADAFEYADQVLEK	13	Unmodified	_ADAFEYADQVLEK_					0	0	0	0	AT1G54780.1	AT1G54780.1	AT1G54780.1	MULTI-MSMS	KSI140824_5_HopU1_1521_2ul	HopU1_Af1521	749.8558349609375	2	749.857	1497.7	-0.25111	-0.0001883	-0.25333	-0.00018996	-0.50444	-0.00037826	749.8563984262952	82.08	0.25996	82.08	81.983	82.243	0					20	13	3	0	0	0	0.001349	2	24226	24212;24226
ADAFEYADQVLEK	13	Unmodified	_ADAFEYADQVLEK_					0	0	0	0	AT1G54780.1	AT1G54780.1	AT1G54780.1	MULTI-MSMS	KSI140824_6_HopU1_G42E_1ul	HopU1_G42E	750.3585205078125	2	749.857	1497.7	-0.014661	-1.0994e-05	-0.043151	-3.2357e-05	-0.057812	-4.335e-05	749.8565156884074	87.042	0.20966	87.042	86.917	87.126	0					60	28	3	0	0	0	0.047325	1	21895	21895
ADAFEYADQVLEK	13	Unmodified	_ADAFEYADQVLEK_					0	0	0	0	AT1G54780.1	AT1G54780.1	AT1G54780.1	MULTI-MSMS	KSI140824_6_HopU1_G42E_5ul	HopU1_G42E	749.856	2	749.857	1497.7	-0.20446	-0.00015332	-0.25221	-0.00018912	-0.45667	-0.00034244	749.8562399417806	82.076	0.21372	82.076	82.026	82.24	0					19	11	2	0	0	0	0.0048391	1	26097	26097
ADAFEYADQVLEK	13	Unmodified	_ADAFEYADQVLEK_					0	0	0	0	AT1G54780.1	AT1G54780.1	AT1G54780.1	MULTI-MSMS	KSI140824_4_Col-0_1521_3ul	Col-0_Af1521	750.3580322265625	2	749.857	1497.7	0.018981	1.4233E-05	-0.077724	-5.8282e-05	-0.058742	-4.4048e-05	750.3581560904514	81.901	0.28592	81.901	81.811	82.097	0					24	14	3	0	0	0	0.011637	1	24695	24695
ADAFEYADQVLEK	13	Unmodified	_ADAFEYADQVLEK_					0	0	0	0	AT1G54780.1	AT1G54780.1	AT1G54780.1	MULTI-MSMS	KSI140824_5_HopU1_1521_1ul	HopU1_Af1521	749.8566284179688	2	749.857	1497.7	-0.20349	-0.00015259	0.22189	0.00016638	0.018395	1.3793E-05	749.8566851980208	87.506	0.23656	87.506	87.381	87.617	0					70	24	4	0	0	0	0.024523	1	23300	23300
ADAGHVVVEK	10	Unmodified	_ADAGHVVVEK_					0	0	0	0	AT3G63140.1	AT3G63140.1	AT3G63140.1	MULTI-MSMS	KSI140824_5_HopU1_1521_2ul	HopU1_Af1521	342.1855163574219	3	342.186	1023.53	0.049392	1.6901E-05	0.0038656	1.3227E-06	0.053258	1.8224E-05	342.1855440958543	30.937	0.53987	30.937	30.789	31.329	0					65	30	4	0	0	0	0.02001	1	5750	5750
ADAGHVVVEK	10	Unmodified	_ADAGHVVVEK_					0	0	0	0	AT3G63140.1	AT3G63140.1	AT3G63140.1	MULTI-MSMS	KSI140824_5_HopU1_1521_2ul	HopU1_Af1521	512.7747192382812	2	512.775	1023.53	-0.2528	-0.00012963	0.28266	0.00014494	0.02986	1.5311E-05	512.7748295890808	30.939	0.28694	30.939	30.824	31.111	0					39	16	3	0	0	0	0.0014149	1	5760	5760
ADAGHVVVEK	10	Unmodified	_ADAGHVVVEK_					0	0	0	0	AT3G63140.1	AT3G63140.1	AT3G63140.1	MULTI-MSMS	KSI140824_6_HopU1_G42E_1ul	HopU1_G42E	342.1856384277344	3	342.186	1023.53	0.28879	9.8818E-05	-0.20783	-7.1117e-05	0.080954	2.7701E-05	342.1855291292991	32.848	0.38313	32.848	32.757	33.14	0					71	37	4	0	0	0	0.054768	1	5297	5297
ADAGHVVVEK	10	Unmodified	_ADAGHVVVEK_					0	0	0	0	AT3G63140.1	AT3G63140.1	AT3G63140.1	MULTI-MSMS	KSI140824_6_HopU1_G42E_1ul	HopU1_G42E	512.7747802734375	2	512.775	1023.53	-0.03422	-1.7547e-05	-0.27723	-0.00014216	-0.31145	-0.0001597	512.7748063475937	32.841	0.24261	32.841	32.749	32.992	0					60	24	4	0	0	0	0.001711	1	5300	5300
ADAGHVVVEK	10	Unmodified	_ADAGHVVVEK_					0	0	0	0	AT3G63140.1	AT3G63140.1	AT3G63140.1	MULTI-MSMS	KSI140824_6_HopU1_G42E_5ul	HopU1_G42E	342.1856689453125	3	342.186	1023.53	0.29635	0.00010141	-0.29236	-0.00010004	0.0039911	1.3657E-06	342.1854595654399	30.975	0.41059	30.975	30.833	31.243	0					64	22	4	0	0	0	0.0055858	1	7442	7442
ADAGHVVVEK	10	Unmodified	_ADAGHVVVEK_					0	0	0	0	AT3G63140.1	AT3G63140.1	AT3G63140.1	MULTI-MSMS	KSI140824_6_HopU1_G42E_5ul	HopU1_G42E	512.775	2	512.775	1023.53	0.021705	1.113E-05	-0.1495	-7.666e-05	-0.1278	-6.553e-05	512.7746221245324	30.969	0.31843	30.969	30.85	31.168	0					47	17	4	0	0	0	0.00065907	1	7447	7447
ADAGHVVVEK	10	Unmodified	_ADAGHVVVEK_					0	0	0	0	AT3G63140.1	AT3G63140.1	AT3G63140.1	MULTI-MSMS	KSI140824_3_Col-0_G42E_1ul	Col-0_G42E	512.775	2	512.775	1023.53	-0.14994	-7.6886e-05	-1.044	-0.00053533	-1.1939	-0.00061222	512.7748721119146	33.206	0.28366	33.206	33.109	33.393	0					75	30	4	0	0	0	0.0013704	1	5253	5253
ADAGHVVVEK	10	Unmodified	_ADAGHVVVEK_					0	0	0	0	AT3G63140.1	AT3G63140.1	AT3G63140.1	MULTI-MSMS	KSI140824_3_Col-0_G42E_6ul	Col-0_G42E	342.1856384277344	3	342.186	1023.53	-0.043504	-1.4886e-05	0.079217	2.7107E-05	0.035713	1.222E-05	342.18558511857907	30.539	0.49774	30.539	30.413	30.91	0					76	27	5	0	0	0	0.0055858	1	7172	7172
ADAGHVVVEK	10	Unmodified	_ADAGHVVVEK_					0	0	0	0	AT3G63140.1	AT3G63140.1	AT3G63140.1	MULTI-MSMS	KSI140824_3_Col-0_G42E_6ul	Col-0_G42E	512.7747192382812	2	512.775	1023.53	-0.38082	-0.00019528	0.29996	0.00015381	-0.080865	-4.1466e-05	512.7748269967954	30.542	0.4413	30.542	30.413	30.854	0					65	24	5	0	0	0	0.0012845	1	7173	7173
ADAGHVVVEK	10	Unmodified	_ADAGHVVVEK_					0	0	0	0	AT3G63140.1	AT3G63140.1	AT3G63140.1	MULTI-MSMS	KSI140824_4_Col-0_1521_1ul	Col-0_Af1521	512.7745971679688	2	512.775	1023.53	0.0089744	4.6019E-06	-0.52468	-0.00026904	-0.51571	-0.00026444	512.7747752009467	33.22	0.3357	33.22	33.122	33.458	0					53	23	3	0	0	0	0.0017001	1	5307	5307
ADAGHVVVEK	10	Unmodified	_ADAGHVVVEK_					0	0	0	0	AT3G63140.1	AT3G63140.1	AT3G63140.1	MULTI-MSMS	KSI140824_4_Col-0_1521_3ul	Col-0_Af1521	342.18560791015625	3	342.186	1023.53	0.26759	9.1566E-05	-0.2325	-7.9559e-05	0.03509	1.2007E-05	342.1854686789691	30.642	0.5598	30.642	30.494	31.053	0					78	31	4	0	0	0	0.0031742	1	5965	5965
ADAGHVVVEK	10	Unmodified	_ADAGHVVVEK_					0	0	0	0	AT3G63140.1	AT3G63140.1	AT3G63140.1	MULTI-MSMS	KSI140824_4_Col-0_1521_3ul	Col-0_Af1521	512.775	2	512.775	1023.53	-0.10791	-5.5331e-05	0.080515	4.1286E-05	-0.027391	-1.4045e-05	512.7747516812337	30.651	0.40041	30.651	30.527	30.928	0					62	22	4	0	0	0	0.0017203	1	5969	5969
ADAGHVVVEK	10	Unmodified	_ADAGHVVVEK_					0	0	0	0	AT3G63140.1	AT3G63140.1	AT3G63140.1	MULTI-MSMS	KSI140824_5_HopU1_1521_1ul	HopU1_Af1521	342.18560791015625	3	342.186	1023.53	0.21231	7.2649E-05	-0.664	-0.00022721	-0.45169	-0.00015456	342.18552967574135	33.104	0.2445	33.104	33.031	33.275	0					38	15	3	0	0	0	0.017991	1	5270	5270
ADAGHVVVEK	10	Unmodified	_ADAGHVVVEK_					0	0	0	0	AT3G63140.1	AT3G63140.1	AT3G63140.1	MULTI-MSMS	KSI140824_5_HopU1_1521_1ul	HopU1_Af1521	512.7748413085938	2	512.775	1023.53	-0.019943	-1.0226e-05	-1.3815	-0.0007084	-1.4014	-0.00071862	512.7748387399452	33.129	0.28388	33.129	33.02	33.304	0					51	19	4	0	0	0	0.0012908	1	5275	5275
ADAPGLITK	9	Unmodified	_ADAPGLITK_					0	0	0	0	AT5G42650.1	AT5G42650.1	AT5G42650.1	MULTI-MSMS	KSI140824_6_HopU1_G42E_5ul	HopU1_G42E	443.25555419921875	2	443.256	884.497	0.062074	2.7515E-05	0.064884	2.876E-05	0.12696	5.6275E-05	443.25562065211767	48.038	0.22096	48.038	47.913	48.134	0					14	11	2	0	0	0	0.041034	1	13709	13709
ADATVAADGSGTFK	14	Unmodified	_ADATVAADGSGTFK_					0	0	0	0	AT3G14310.1	AT3G14310.1	AT3G14310.1	MSMS	KSI140824_5_HopU1_1521_2ul	HopU1_Af1521	655.8143920898438	2	655.815	1309.62	NaN	NaN	NaN	NaN	NaN	NaN	NaN	45.781	1	45.781	45.281	46.281	0								0	0	0	6.8837E-05	1	11144	11144
ADATVAADGSGTFK	14	Unmodified	_ADATVAADGSGTFK_					0	0	0	0	AT3G14310.1	AT3G14310.1	AT3G14310.1	MULTI-MSMS	KSI140824_6_HopU1_G42E_1ul	HopU1_G42E	656.3162231445312	2	655.815	1309.62	0.080324	5.2677E-05	-0.055784	-3.6584e-05	0.02454	1.6094E-05	655.8147280859182	48.732	0.50106	48.732	48.627	49.128	0					60	33	2	0	0	0	0.00025729	1	10356	10356
ADATVAADGSGTFK	14	Unmodified	_ADATVAADGSGTFK_					0	0	0	0	AT3G14310.1	AT3G14310.1	AT3G14310.1	MULTI-MSMS	KSI140824_6_HopU1_G42E_5ul	HopU1_G42E	655.8147583007812	2	655.815	1309.62	0.093568	6.1363E-05	-0.020292	-1.3308e-05	0.073275	4.8055E-05	655.815	45.607	0.50302	45.607	45.518	46.021	0					46	29	2	0	0	0	4.6469E-10	1	12808	12808
ADATVAADGSGTFK	14	Unmodified	_ADATVAADGSGTFK_					0	0	0	0	AT3G14310.1	AT3G14310.1	AT3G14310.1	MSMS	KSI180424_1_HopU1_G42E_1ul	HopU1_G42E	655.8150024414062	2	655.815	1309.62	NaN	NaN	NaN	NaN	NaN	NaN	NaN	44.145	1	44.145	43.645	44.645	0								0	0	0	1.2394E-09	1	12005	12005
ADATVAADGSGTFK	14	Unmodified	_ADATVAADGSGTFK_					0	0	0	0	AT3G14310.1	AT3G14310.1	AT3G14310.1	MULTI-MSMS	KSI180424_2_Col-0_1521_1ul	Col-0_Af1521	655.8146362304688	2	655.815	1309.62	0.056967	3.736E-05	0.0013979	9.1678E-07	0.058365	3.8277E-05	655.8148156014851	44.128	0.2719	44.128	43.893	44.165	0					43	14	5	0	0	0	3.7242E-07	1	11707	11707
ADATVAADGSGTFK	14	Unmodified	_ADATVAADGSGTFK_					0	0	0	0	AT3G14310.1	AT3G14310.1	AT3G14310.1	MULTI-MSMS	KSI180424_2_HopU1_1521_1ul	HopU1_Af1521	655.815	2	655.815	1309.62	0.11662	7.6483E-05	0.093183	6.1111E-05	0.20981	0.00013759	655.8148300944683	43.781	0.38847	43.781	43.519	43.907	0					66	21	4	0	0	0	9.0808E-07	1	11686	11686
ADATVAADGSGTFK	14	Unmodified	_ADATVAADGSGTFK_					0	0	0	0	AT3G14310.1	AT3G14310.1	AT3G14310.1	MULTI-MSMS	KSI180424_3_Col-0_G42E_1ul	Col-0_G42E	655.8143310546875	2	655.815	1309.62	-0.035392	-2.3211e-05	0.35711	0.0002342	0.32172	0.00021099	656.3164598695996	44.064	0.14451	44.064	43.929	44.074	0					13	7	2	0	0	0	0.00067724	1	12067	12067
ADATVAADGSGTFK	14	Unmodified	_ADATVAADGSGTFK_					0	0	0	0	AT3G14310.1	AT3G14310.1	AT3G14310.1	MSMS	KSI140824_3_Col-0_G42E_1ul	Col-0_G42E	655.8148193359375	2	655.815	1309.62	NaN	NaN	NaN	NaN	NaN	NaN	NaN	49.206	1	49.206	48.706	49.706	0								0	0	0	0.0008022	1	10523	10523
ADATVAADGSGTFK	14	Unmodified	_ADATVAADGSGTFK_					0	0	0	0	AT3G14310.1	AT3G14310.1	AT3G14310.1	MULTI-MSMS	KSI140824_3_Col-0_G42E_6ul	Col-0_G42E	655.8153686523438	2	655.815	1309.62	-0.1004	-6.5841e-05	0.26418	0.00017326	0.16379	0.00010741	655.8148739613952	45.273	0.48151	45.273	45.121	45.602	0					44	26	2	0	0	0	3.9473E-07	1	12579	12579
ADATVAADGSGTFK	14	Unmodified	_ADATVAADGSGTFK_					0	0	0	0	AT3G14310.1	AT3G14310.1	AT3G14310.1	MSMS	KSI140824_4_Col-0_1521_1ul	Col-0_Af1521	655.8148193359375	2	655.815	1309.62	NaN	NaN	NaN	NaN	NaN	NaN	NaN	49.128	1	49.128	48.628	49.628	0								0	0	0	1.2793E-09	1	10796	10796
ADATVAADGSGTFK	14	Unmodified	_ADATVAADGSGTFK_					0	0	0	0	AT3G14310.1	AT3G14310.1	AT3G14310.1	MSMS	KSI140824_4_Col-0_1521_3ul	Col-0_Af1521	655.8147583007812	2	655.815	1309.62	NaN	NaN	NaN	NaN	NaN	NaN	NaN	45.462	1	45.462	44.962	45.962	0								0	0	0	3.6286E-10	1	11412	11412
ADATVAADGSGTFK	14	Unmodified	_ADATVAADGSGTFK_					0	0	0	0	AT3G14310.1	AT3G14310.1	AT3G14310.1	MULTI-MSMS	KSI140824_5_HopU1_1521_1ul	HopU1_Af1521	655.8151245117188	2	655.815	1309.62	-0.00055244	-3.623e-07	0.00046465	3.0472E-07	-8.779e-05	-5.7574e-08	655.8148373273098	49.058	0.55533	49.058	48.941	49.497	0					56	38	2	0	0	0	0.00018363	1	10562	10562
ADAVGVTVDGLFNK	14	Unmodified	_ADAVGVTVDGLFNK_					0	0	0	0	AT3G46780.1	AT3G46780.1	AT3G46780.1	MSMS	KSI140824_5_HopU1_1521_2ul	HopU1_Af1521	703.3696899414062	2	703.37	1404.72	NaN	NaN	NaN	NaN	NaN	NaN	NaN	83.238	1	83.238	82.738	83.738	0								0	0	0	0.035996	1	24635	24635
ADDTTQFLEVIR	12	Unmodified	_ADDTTQFLEVIR_					0	0	0	0	AT3G11130.1	AT3G11130.1	AT3G11130.1	MULTI-MSMS	KSI140824_5_HopU1_1521_2ul	HopU1_Af1521	704.3814086914062	2	704.359	1406.7	0.18014	0.00012688	0.18124	0.00012766	0.36139	0.00025455	704.3596023180471	85.252	0.19414	85.252	85.092	85.286	0					28	13	3	0	0	0	0.00035577	2	25305	25274;25305
ADDTTQFLEVIR	12	Unmodified	_ADDTTQFLEVIR_					0	0	0	0	AT3G11130.1	AT3G11130.1	AT3G11130.1	MULTI-MSMS	KSI140824_6_HopU1_G42E_1ul	HopU1_G42E	704.3590698242188	2	704.359	1406.7	-0.021906	-1.543e-05	0.17491	0.0001232	0.153	0.00010777	704.3594345927434	87.336	0.18859	87.336	87.246	87.435	0					65	24	3	0	0	0	0.023871	1	21949	21949
ADDTTQFLEVIR	12	Unmodified	_ADDTTQFLEVIR_					0	0	0	0	AT3G11130.1	AT3G11130.1	AT3G11130.1	MULTI-MSMS	KSI140824_6_HopU1_G42E_5ul	HopU1_G42E	704.3591918945312	2	704.359	1406.7	0.15604	0.00010991	-0.60228	-0.00042422	-0.44623	-0.00031431	704.3590563862118	85.208	0.13376	85.208	85.088	85.222	0					35	12	4	0	0	0	0.0019787	1	27076	27076
ADDTTQFLEVIR	12	Unmodified	_ADDTTQFLEVIR_					0	0	0	0	AT3G11130.1	AT3G11130.1	AT3G11130.1	MULTI-MSMS	KSI140824_3_Col-0_G42E_6ul	Col-0_G42E	704.3592529296875	2	704.359	1406.7	0.26259	0.00018496	-0.44152	-0.00031099	-0.17893	-0.00012603	704.3591833651425	84.841	0.16316	84.841	84.699	84.862	0					33	12	4	0	0	0	0.0019787	1	26947	26947
ADDTTQFLEVIR	12	Unmodified	_ADDTTQFLEVIR_					0	0	0	0	AT3G11130.1	AT3G11130.1	AT3G11130.1	MULTI-MSMS	KSI140824_4_Col-0_1521_1ul	Col-0_Af1521	704.3590087890625	2	704.359	1406.7	0.0096933	6.8276E-06	0.014035	9.886E-06	0.023729	1.6714E-05	704.3593293458499	87.87	0.19558	87.87	87.735	87.93	0					38	20	2	0	0	0	0.0092846	1	23742	23742
ADDTTQFLEVIR	12	Unmodified	_ADDTTQFLEVIR_					0	0	0	0	AT3G11130.1	AT3G11130.1	AT3G11130.1	MULTI-MSMS	KSI140824_4_Col-0_1521_3ul	Col-0_Af1521	704.3599853515625	2	704.359	1406.7	0.22865	0.00016105	0.62078	0.00043725	0.84942	0.0005983	704.3599437378982	85.104	0.16534	85.104	84.958	85.124	0					22	9	3	0	0	0	0.0010964	1	25758	25758
ADDTTQFLEVIR	12	Unmodified	_ADDTTQFLEVIR_					0	0	0	0	AT3G11130.1	AT3G11130.1	AT3G11130.1	MULTI-MSMS	KSI140824_5_HopU1_1521_1ul	HopU1_Af1521	704.3593139648438	2	704.359	1406.7	0.079013	5.5653E-05	-0.11552	-8.137e-05	-0.03651	-2.5716e-05	704.3591858532691	87.74	0.20416	87.74	87.597	87.801	0					32	19	2	0	0	0	0.003288	1	23363	23363
ADEFVPER	8	Unmodified	_ADEFVPER_					0	0	0	0	AT5G42650.1	AT5G42650.1	AT5G42650.1	MSMS	KSI140824_4_Col-0_1521_3ul	Col-0_Af1521	481.733	2	481.733	961.451	NaN	NaN	NaN	NaN	NaN	NaN	NaN	47.159	1	47.159	46.659	47.659	0								0	0	0	0.053238	1	12029	12029
ADEISNIIR	9	Unmodified	_ADEISNIIR_					0	0	0	0	ATCG00120.1	ATCG00120.1	ATCG00120.1	MULTI-SECPEP	KSI140824_5_HopU1_1521_2ul	HopU1_Af1521	516.3027954101562	2	515.78	1029.55	-0.24598	-0.00012687	0.21066	0.00010865	-0.035323	-1.8219e-05	515.7800876666239	64.856	0.62581	64.856	64.695	65.321	0					99	33	4	0	0	0	0.031461	1	18139	18139
ADEISNIIR	9	Unmodified	_ADEISNIIR_					0	0	0	0	ATCG00120.1	ATCG00120.1	ATCG00120.1	MULTI-SECPEP	KSI140824_6_HopU1_G42E_5ul	HopU1_G42E	516.3026123046875	2	515.78	1029.55	-0.21206	-0.00010938	0.17092	8.8157E-05	-0.04114	-2.1219e-05	515.7800890699154	64.856	0.63013	64.856	64.658	65.288	0					99	34	5	0	0	0	7.3757E-08	1	19946	19946
ADEISNIIR	9	Unmodified	_ADEISNIIR_					0	0	0	0	ATCG00120.1	ATCG00120.1	ATCG00120.1	MULTI-SECPEP	KSI180424_2_HopU1_1521_1ul	HopU1_Af1521	515.286	2	515.78	1029.55	0.075403	3.8891E-05	0.10402	5.3651E-05	0.17942	9.2542E-05	515.7800536310007	58.911	0.733	58.911	58.581	59.314	0					112	38	4	0	0	0	1.601E-12	1	17280	17280
ADEISNIIR	9	Unmodified	_ADEISNIIR_					0	0	0	0	ATCG00120.1	ATCG00120.1	ATCG00120.1	MULTI-SECPEP	KSI140824_3_Col-0_G42E_6ul	Col-0_G42E	516.303	2	515.78	1029.55	-0.29855	-0.00015398	0.24884	0.00012834	-0.049712	-2.564e-05	515.7801147549686	64.446	0.57002	64.446	64.277	64.847	0					91	30	4	0	0	0	0.031073	1	19744	19744
ADEISNIIRER	11	Unmodified	_ADEISNIIRER_					0	0	0	1	ATCG00120.1	ATCG00120.1	ATCG00120.1	MULTI-MSMS	KSI180424_2_HopU1_1521_1ul	HopU1_Af1521	439.23663330078125	3	439.237	1314.69	-0.077678	-3.4119e-05	-0.044612	-1.9595e-05	-0.12229	-5.3714e-05	439.237	54.531	0.43261	54.531	54.413	54.845	0					27	22	2	0	0	0	0.0047753	1	15659	15659
ADEISNIIRER	11	Unmodified	_ADEISNIIRER_					0	0	0	1	ATCG00120.1	ATCG00120.1	ATCG00120.1	MULTI-MSMS	KSI180424_3_Col-0_G42E_1ul	Col-0_G42E	439.237	3	439.237	1314.69	-0.088365	-3.8813e-05	0.046565	2.0453E-05	-0.0418	-1.836e-05	439.23698093274584	55.007	0.41099	55.007	54.773	55.184	0					55	22	3	0	0	0	0.0076419	1	15965	15965
ADEKGREVLAEQVR	14	Unmodified	_ADEKGREVLAEQVR_					0	0	0	2	AT2G29450.1	AT2G29450.1	AT2G29450.1	MULTI-MSMS	KSI140824_6_HopU1_G42E_5ul	HopU1_G42E	533.9530639648438	3	533.953	1598.84	-0.16841	-8.9925e-05	0.059435	3.1736E-05	-0.10898	-5.819e-05	533.9532520474866	41.107	0.13268	41.107	41.04	41.173	0					11	6	2	0	0	0	0.0027631	1	11169	11169
ADEKGREVLAEQVR	14	Unmodified	_ADEKGREVLAEQVR_					0	0	0	2	AT2G29450.1	AT2G29450.1	AT2G29450.1	MULTI-MSMS	KSI180424_1_HopU1_G42E_1ul	HopU1_G42E	533.9531860351562	3	533.953	1598.84	-0.12977	-6.9292e-05	0.10379	5.5417E-05	-0.025987	-1.3876e-05	533.953	34.944	0.3894	34.944	34.83	35.22	0					72	20	5	0	0	0	1.8796E-32	1	8581	8581
ADEKGREVLAEQVR	14	Unmodified	_ADEKGREVLAEQVR_					0	0	0	2	AT2G29450.1	AT2G29450.1	AT2G29450.1	MULTI-MSMS	KSI180424_1_HopU1_G42E_1ul	HopU1_G42E	400.7166442871094	4	400.717	1598.84	-0.12669	-5.0769e-05	0.031377	1.2573E-05	-0.095318	-3.8195e-05	400.71673546330356	34.941	0.50148	34.941	34.812	35.313	0					87	26	5	0	0	0	6.1173E-10	1	8587	8587
ADEKGREVLAEQVR	14	Unmodified	_ADEKGREVLAEQVR_					0	0	0	2	AT2G29450.1	AT2G29450.1	AT2G29450.1	MULTI-MSMS	KSI180424_1_HopU1_G42E_1ul	HopU1_G42E	800.9271850585938	2	800.426	1598.84	-0.12951	-0.00010366	-0.17344	-0.00013883	-0.30295	-0.00024249	800.4259573265233	34.94	0.16838	34.94	34.867	35.036	0					19	8	3	0	0	0	0.036549	1	8608	8608
ADEKGREVLAEQVR	14	Unmodified	_ADEKGREVLAEQVR_					0	0	0	2	AT2G29450.1	AT2G29450.1	AT2G29450.1	MULTI-MSMS	KSI180424_2_Col-0_1521_1ul	Col-0_Af1521	533.9530639648438	3	533.953	1598.84	-0.10212	-5.4525e-05	0.076822	4.102E-05	-0.025294	-1.3506e-05	533.9532629053139	34.391	0.46968	34.391	34.198	34.668	0					81	24	6	0	0	0	0.00013125	1	8157	8157
ADEKGREVLAEQVR	14	Unmodified	_ADEKGREVLAEQVR_					0	0	0	2	AT2G29450.1	AT2G29450.1	AT2G29450.1	MULTI-MSMS	KSI180424_2_Col-0_1521_1ul	Col-0_Af1521	400.7165832519531	4	400.717	1598.84	-0.051409	-2.06e-05	-0.031835	-1.2757e-05	-0.083244	-3.3357e-05	400.7167112641942	34.385	0.43244	34.385	34.179	34.612	0					90	22	6	0	0	0	4.5032E-05	1	8160	8160
ADEKGREVLAEQVR	14	Unmodified	_ADEKGREVLAEQVR_					0	0	0	2	AT2G29450.1	AT2G29450.1	AT2G29450.1	MULTI-MSMS	KSI180424_2_HopU1_1521_1ul	HopU1_Af1521	533.9532470703125	3	533.953	1598.84	-0.085265	-4.5528e-05	0.15374	8.2091E-05	0.068476	3.6563E-05	533.953	34.634	0.67246	34.634	34.348	35.021	0					136	35	5	0	0	0	2.5409E-09	2	8333	8333;8528
ADEKGREVLAEQVR	14	Unmodified	_ADEKGREVLAEQVR_					0	0	0	2	AT2G29450.1	AT2G29450.1	AT2G29450.1	MULTI-MSMS	KSI180424_2_HopU1_1521_1ul	HopU1_Af1521	400.7165832519531	4	400.717	1598.84	-0.052084	-2.0871e-05	0.035406	1.4188E-05	-0.016678	-6.6832e-06	400.7166830829004	34.602	0.77362	34.602	34.348	35.122	0					139	42	5	0	0	0	2.3617E-05	1	8337	8337
ADEKGREVLAEQVR	14	Unmodified	_ADEKGREVLAEQVR_					0	0	0	2	AT2G29450.1	AT2G29450.1	AT2G29450.1	MULTI-MSMS	KSI180424_3_Col-0_G42E_1ul	Col-0_G42E	400.7166442871094	4	400.717	1598.84	0.28136	0.00011275	-0.3374	-0.0001352	-0.05604	-2.2456e-05	400.7165310466136	34.991	0.48971	34.991	34.889	35.379	0					74	26	4	0	0	0	1.1E-07	1	8767	8767
ADEKGREVLAEQVR	14	Unmodified	_ADEKGREVLAEQVR_					0	0	0	2	AT2G29450.1	AT2G29450.1	AT2G29450.1	MULTI-MSMS	KSI180424_3_Col-0_G42E_1ul	Col-0_G42E	533.9532470703125	3	533.953	1598.84	0.2532	0.0001352	-0.21406	-0.0001143	0.039142	2.09E-05	533.9530842786326	34.991	0.43392	34.991	34.907	35.341	0					78	23	5	0	0	0	6.995E-11	1	8772	8772
ADEKGREVLAEQVR	14	Unmodified	_ADEKGREVLAEQVR_					0	0	0	2	AT2G29450.1	AT2G29450.1	AT2G29450.1	MULTI-MSMS	KSI140824_3_Col-0_G42E_6ul	Col-0_G42E	533.953	3	533.953	1598.84	-0.18096	-9.6626e-05	-0.26639	-0.00014224	-0.44735	-0.00023886	533.9531725974184	40.724	0.16994	40.724	40.638	40.808	0					13	8	2	0	0	0	0.0044218	1	10952	10952
ADFGAVMDVLK	11	Unmodified	_ADFGAVMDVLK_					0	0	0	0	AT4G29840.1	AT4G29840.1	AT4G29840.1	MULTI-MSMS	KSI140824_4_Col-0_1521_3ul	Col-0_Af1521	583.3	2	583.3	1164.58	0.022911	1.3364E-05	0.37732	0.00022009	0.40023	0.00023346	583.3002663307931	91.014	0.45415	91.014	90.91	91.364	0					108	52	4	0	0	0	0.016567	1	27589	27589
ADFGGSSDGTAFNFLAR	17	Unmodified	_ADFGGSSDGTAFNFLAR_					0	0	0	0	AT5G42650.1	AT5G42650.1	AT5G42650.1	MULTI-MSMS	KSI140824_5_HopU1_1521_2ul	HopU1_Af1521	866.9002075195312	2	866.9	1731.79	-0.24791	-0.00021492	0.31841	0.00027603	0.070502	6.1118E-05	866.9001424424844	88.609	0.32652	88.609	88.463	88.79	0					101	31	4	0	0	0	5.3042E-07	1	26416	26416
ADFGGSSDGTAFNFLAR	17	Unmodified	_ADFGGSSDGTAFNFLAR_					0	0	0	0	AT5G42650.1	AT5G42650.1	AT5G42650.1	MULTI-MSMS	KSI180424_1_HopU1_G42E_1ul	HopU1_G42E	866.8994750976562	2	866.9	1731.79	-0.053719	-4.6569e-05	-0.15579	-0.00013506	-0.20951	-0.00018163	866.8997580186091	83.824	0.47849	83.824	83.612	84.09	0					65	25	3	0	0	0	6.247E-18	1	26531	26531
ADFGGSSDGTAFNFLAR	17	Unmodified	_ADFGGSSDGTAFNFLAR_					0	0	0	0	AT5G42650.1	AT5G42650.1	AT5G42650.1	MULTI-MSMS	KSI180424_2_Col-0_1521_1ul	Col-0_Af1521	866.9	2	866.9	1731.79	-0.29012	-0.0002515	0.17175	0.00014889	-0.11837	-0.00010261	866.9001285801718	83.706	0.37251	83.706	83.624	83.996	0					36	19	2	0	0	0	5.467599999999999E-19	1	26293	26293
ADFGGSSDGTAFNFLAR	17	Unmodified	_ADFGGSSDGTAFNFLAR_					0	0	0	0	AT5G42650.1	AT5G42650.1	AT5G42650.1	MULTI-MSMS	KSI180424_2_HopU1_1521_1ul	HopU1_Af1521	867.4012451171875	2	866.9	1731.79	-0.080734	-6.9988e-05	-0.081654	-7.0786e-05	-0.16239	-0.00014077	866.9	83.554	0.41599	83.554	83.396	83.812	0					56	21	3	0	0	0	0.00033737	1	26224	26224
ADFGGSSDGTAFNFLAR	17	Unmodified	_ADFGGSSDGTAFNFLAR_					0	0	0	0	AT5G42650.1	AT5G42650.1	AT5G42650.1	MULTI-MSMS	KSI140824_4_Col-0_1521_3ul	Col-0_Af1521	866.9000244140625	2	866.9	1731.79	-0.038817	-3.3651e-05	0.24212	0.00020989	0.2033	0.00017624	866.9000882899471	88.433	0.2374	88.433	88.344	88.581	0					45	19	3	0	0	0	0.00046475	1	26911	26911
ADFGGSSDGTAFNFLAR	17	Unmodified	_ADFGGSSDGTAFNFLAR_					0	0	0	0	AT5G42650.1	AT5G42650.1	AT5G42650.1	MULTI-MSMS	KSI140824_5_HopU1_1521_1ul	HopU1_Af1521	867.4014282226562	2	866.9	1731.79	-0.31612	-0.00027404	0.26074	0.00022603	-0.05538	-4.8009e-05	866.9001659247668	92.587	0.2962	92.587	92.462	92.759	0					91	38	3	0	0	0	4.6109E-05	1	24677	24677
ADGGLWLLVR	10	Unmodified	_ADGGLWLLVR_					0	0	0	0	AT5G23120.1;AT5G23120.2	AT5G23120.1	AT5G23120.1	MULTI-MSMS	KSI140824_5_HopU1_1521_2ul	HopU1_Af1521	550.317	2	550.317	1098.62	0.10119	5.5686E-05	0.064729	3.5621E-05	0.16592	9.1307E-05	550.3165380962255	96.123	0.45015	96.123	95.975	96.425	0					134	54	4	0	0	0	0.0021463	1	28276	28276
ADGGLWLLVR	10	Unmodified	_ADGGLWLLVR_					0	0	0	0	AT5G23120.1;AT5G23120.2	AT5G23120.1	AT5G23120.1	MULTI-MSMS	KSI140824_6_HopU1_G42E_5ul	HopU1_G42E	550.317	2	550.317	1098.62	0.0011057	6.085E-07	0.14357	7.901E-05	0.14468	7.9618E-05	550.3165723326063	96.184	0.36072	96.184	96.034	96.395	0					95	45	3	0	0	0	0.0039266	1	29973	29973
ADGGLWLLVR	10	Unmodified	_ADGGLWLLVR_					0	0	0	0	AT5G23120.1;AT5G23120.2	AT5G23120.1	AT5G23120.1	MULTI-MSMS	KSI180424_1_HopU1_G42E_1ul	HopU1_G42E	550.8182373046875	2	550.317	1098.62	0.11051	6.0813E-05	0.24756	0.00013623	0.35806	0.00019705	550.3165959483973	87.106	0.22531	87.106	86.959	87.185	0					23	11	3	0	0	0	0.0087627	1	27771	27771
ADGGLWLLVR	10	Unmodified	_ADGGLWLLVR_					0	0	0	0	AT5G23120.1;AT5G23120.2	AT5G23120.1	AT5G23120.1	MULTI-MSMS	KSI180424_2_Col-0_1521_1ul	Col-0_Af1521	550.3168334960938	2	550.317	1098.62	0.26253	0.00014447	-0.014265	-7.8504e-06	0.24827	0.00013662	550.3165117872198	87.088	0.31379	87.088	86.842	87.156	0					40	16	3	0	0	0	0.0029142	1	27463	27463
ADGGLWLLVR	10	Unmodified	_ADGGLWLLVR_					0	0	0	0	AT5G23120.1;AT5G23120.2	AT5G23120.1	AT5G23120.1	MULTI-MSMS	KSI180424_2_HopU1_1521_1ul	HopU1_Af1521	550.3165893554688	2	550.317	1098.62	-0.0046837	-2.5775e-06	0.25443	0.00014002	0.24975	0.00013744	550.3165289039287	86.902	0.35642	86.902	86.616	86.972	0					33	18	3	0	0	0	0.0050271	1	27408	27408
ADGGLWLLVR	10	Unmodified	_ADGGLWLLVR_					0	0	0	0	AT5G23120.1;AT5G23120.2	AT5G23120.1	AT5G23120.1	MULTI-MSMS	KSI140824_3_Col-0_G42E_6ul	Col-0_G42E	550.3164672851562	2	550.317	1098.62	0.17647	9.7114E-05	-0.078484	-4.3191e-05	0.097985	5.3923E-05	550.3164797280386	95.862	0.33286	95.862	95.714	96.046	0					110	43	3	0	0	0	0.0049861	1	29921	29921
ADGGLWLLVR	10	Unmodified	_ADGGLWLLVR_					0	0	0	0	AT5G23120.1;AT5G23120.2	AT5G23120.1	AT5G23120.1	MULTI-MSMS	KSI140824_4_Col-0_1521_3ul	Col-0_Af1521	550.3164672851562	2	550.317	1098.62	-0.059075	-3.251e-05	0.20315	0.0001118	0.14408	7.9288E-05	550.3166286037209	96.006	0.33633	96.006	95.859	96.195	0					107	42	4	0	0	0	0.0014264	1	28798	28798
ADGLGVSSCIER	12	Unmodified	_ADGLGVSSCIER_					0	0	0	0	AT5G46290.2;AT5G46290.1;AT5G46290.3	AT5G46290.2	AT5G46290.2	MULTI-MSMS	KSI140824_3_Col-0_G42E_1ul	Col-0_G42E	632.8052978515625	2	632.304	1262.59	-0.15847	-0.0001002	0.11631	7.3545E-05	-0.042158	-2.6657e-05	632.3036391150447	58.407	0.24621	58.407	58.284	58.53	0					42	17	3	0	0	0	0.0086964	1	13724	13724
ADGLGVSSCIER	12	Unmodified	_ADGLGVSSCIER_					0	0	0	0	AT5G46290.2;AT5G46290.1;AT5G46290.3	AT5G46290.2	AT5G46290.2	MSMS	KSI140824_3_Col-0_G42E_6ul	Col-0_G42E	632.3031005859375	2	632.304	1262.59	NaN	NaN	NaN	NaN	NaN	NaN	NaN	54.46	1	54.46	53.96	54.96	0								0	0	0	7.5889E-06	1	16013	16013
ADGLGVSSCIER	12	Unmodified	_ADGLGVSSCIER_					0	0	0	0	AT5G46290.2;AT5G46290.1;AT5G46290.3	AT5G46290.2	AT5G46290.2	MULTI-MSMS	KSI140824_4_Col-0_1521_1ul	Col-0_Af1521	632.304	2	632.304	1262.59	0.0613	3.876E-05	-0.20078	-0.00012696	-0.13948	-8.8195e-05	632.3035128741917	58.349	0.38402	58.349	58.177	58.561	0					36	21	3	0	0	0	0.0097497	1	14056	14056
ADGYILEGK	9	Unmodified	_ADGYILEGK_					0	0	0	0	AT5G20290.1;AT5G59240.1	AT5G20290.1	AT5G20290.1	MULTI-MSMS	KSI140824_5_HopU1_1521_2ul	HopU1_Af1521	483.2503662109375	2	483.251	964.487	-0.11933	-5.7664e-05	0.28744	0.0001389	0.16811	8.124E-05	483.25053939061456	51.912	0.26633	51.912	51.821	52.088	0					26	13	3	0	0	0	0.018357	1	13370	13370
ADGYILEGK	9	Unmodified	_ADGYILEGK_					0	0	0	0	AT5G20290.1;AT5G59240.1	AT5G20290.1	AT5G20290.1	MULTI-MSMS	KSI140824_6_HopU1_G42E_5ul	HopU1_G42E	483.2505798339844	2	483.251	964.487	0.097322	4.7031E-05	0.31408	0.00015178	0.4114	0.00019881	483.2505496147708	51.849	0.24377	51.849	51.745	51.989	0					26	12	3	0	0	0	0.013903	1	15110	15110
ADGYILEGK	9	Unmodified	_ADGYILEGK_					0	0	0	0	AT5G20290.1;AT5G59240.1	AT5G20290.1	AT5G20290.1	MULTI-MSMS	KSI140824_3_Col-0_G42E_1ul	Col-0_G42E	483.2503356933594	2	483.251	964.487	-0.015482	-7.4816e-06	0.42278	0.00020431	0.4073	0.00019683	483.2507311280804	57.195	0.21858	57.195	57.084	57.302	0					17	11	2	0	0	0	0.019911	1	13299	13299
ADGYILEGK	9	Unmodified	_ADGYILEGK_					0	0	0	0	AT5G20290.1;AT5G59240.1	AT5G20290.1	AT5G20290.1	MULTI-MSMS	KSI140824_3_Col-0_G42E_6ul	Col-0_G42E	483.2506408691406	2	483.251	964.487	-0.1714	-8.2829e-05	0.17501	8.4575E-05	0.0036147	1.7468E-06	483.2506668086975	51.413	0.22618	51.413	51.328	51.555	0					26	11	3	0	0	0	0.021405	1	14882	14882
ADGYILEGK	9	Unmodified	_ADGYILEGK_					0	0	0	0	AT5G20290.1;AT5G59240.1	AT5G20290.1	AT5G20290.1	MULTI-MSMS	KSI140824_4_Col-0_1521_1ul	Col-0_Af1521	483.2506408691406	2	483.251	964.487	0.18905	9.1356E-05	0.15715	7.5942E-05	0.34619	0.0001673	483.25054593968787	57.112	0.21619	57.112	57.032	57.248	0					13	11	2	0	0	0	0.01032	1	13627	13627
ADGYILEGK	9	Unmodified	_ADGYILEGK_					0	0	0	0	AT5G20290.1;AT5G59240.1	AT5G20290.1	AT5G20290.1	MULTI-MSMS	KSI140824_4_Col-0_1521_3ul	Col-0_Af1521	483.25042724609375	2	483.251	964.487	0.11472	5.544E-05	-0.12899	-6.2335e-05	-0.014269	-6.8954e-06	483.25041018768326	51.636	0.1894	51.636	51.532	51.721	0					18	9	2	0	0	0	0.021021	1	13682	13682
ADGYILEGK	9	Unmodified	_ADGYILEGK_					0	0	0	0	AT5G20290.1;AT5G59240.1	AT5G20290.1	AT5G20290.1	MSMS	KSI140824_5_HopU1_1521_1ul	HopU1_Af1521	483.2505798339844	2	483.251	964.487	NaN	NaN	NaN	NaN	NaN	NaN	NaN	57.056	1	57.056	56.556	57.556	0								0	0	0	0.025245	1	13234	13234
ADILDSALLRPGR	13	Unmodified	_ADILDSALLRPGR_					0	0	0	1	AT2G30950.3;AT2G30950.2;AT2G30950.1;AT2G30950.4;AT1G06430.3;AT1G06430.2;AT1G06430.1	AT2G30950.3	AT2G30950.3	MULTI-MSMS	KSI140824_4_Col-0_1521_1ul	Col-0_Af1521	466.2682189941406	3	466.268	1395.78	-0.05828	-2.7174e-05	-0.093925	-4.3794e-05	-0.1522	-7.0968e-05	466.2682878521755	81.525	0.31898	81.525	81.334	81.653	0					68	28	3	0	0	0	0.010989	1	21941	21941
ADLAIPITSHASLAR	15	Unmodified	_ADLAIPITSHASLAR_					0	0	0	0	AT5G01600.1	AT5G01600.1	AT5G01600.1	MULTI-MSMS	KSI140824_5_HopU1_1521_2ul	HopU1_Af1521	512.6227416992188	3	512.623	1534.85	-0.071162	-3.648e-05	-0.096549	-4.9493e-05	-0.16771	-8.5973e-05	512.623	72.612	0.22676	72.612	72.516	72.743	0					31	12	4	0	0	0	0.0007221	1	20844	20844
ADLAIPITSHASLAR	15	Unmodified	_ADLAIPITSHASLAR_					0	0	0	0	AT5G01600.1	AT5G01600.1	AT5G01600.1	MULTI-MSMS	KSI140824_6_HopU1_G42E_5ul	HopU1_G42E	512.623	3	512.623	1534.85	0.044189	2.2653E-05	-0.24191	-0.00012401	-0.19772	-0.00010135	512.6227338132591	72.662	0.32249	72.662	72.505	72.827	0					37	17	3	0	0	0	0.002698	1	22716	22716
ADLAIPITSHASLAR	15	Unmodified	_ADLAIPITSHASLAR_					0	0	0	0	AT5G01600.1	AT5G01600.1	AT5G01600.1	MULTI-MSMS	KSI140824_4_Col-0_1521_3ul	Col-0_Af1521	512.6226806640625	3	512.623	1534.85	-0.082787	-4.2439e-05	0.069657	3.5708E-05	-0.013131	-6.731e-06	512.6227621556093	72.473	0.26579	72.473	72.359	72.625	0					23	14	3	0	0	0	0.028685	1	21301	21301
ADLAIPITSHASLAR	15	Unmodified	_ADLAIPITSHASLAR_					0	0	0	0	AT5G01600.1	AT5G01600.1	AT5G01600.1	MULTI-MSMS	KSI140824_5_HopU1_1521_1ul	HopU1_Af1521	512.6229858398438	3	512.623	1534.85	-0.21862	-0.00011207	0.26153	0.00013407	0.042918	2.2001E-05	512.6228905219788	72.187	0.20967	72.187	72.062	72.272	0					25	13	3	0	0	0	0.047681	1	18254	18254
ADLEMQIESLKEELAYLK	18	Oxidation (M)	_ADLEM(Oxidation (M))QIESLKEELAYLK_		ADLEM(1)QIESLKEELAYLK		ADLEM(48)QIESLKEELAYLK	0	0	1	1	CON__P02533	CON__P02533	CON__P02533	MULTI-MSMS	KSI180424_2_Col-0_1521_1ul	Col-0_Af1521	714.0358276367188	3	713.701	2138.08	0.15237	0.00010875	0.34045	0.00024298	0.49283	0.00035173	714.0356401465291	97.962	0.41248	97.962	97.731	98.143	0					70	42	3	0	0	0	0.003534	1	31311	31311
ADLEMQIESLKEELAYLKK	19	Oxidation (M)	_ADLEM(Oxidation (M))QIESLKEELAYLKK_		ADLEM(1)QIESLKEELAYLKK		ADLEM(100)QIESLKEELAYLKK	0	0	1	2	CON__P02533	CON__P02533	CON__P02533	MULTI-MSMS	KSI180424_2_Col-0_1521_1ul	Col-0_Af1521	568.0525512695312	4	567.551	2266.18	-0.055536	-3.1519e-05	0.13034	7.3976E-05	0.074806	4.2456E-05	567.8022986379133	88.129	0.36615	88.129	87.911	88.278	0					41	19	3	0	0	0	1.7998E-09	1	27850	27850
ADLEMQIESLKEELAYLKK	19	Unmodified	_ADLEMQIESLKEELAYLKK_					0	0	0	2	CON__P02533	CON__P02533	CON__P02533	MULTI-MSMS	KSI180424_2_Col-0_1521_1ul	Col-0_Af1521	563.8032836914062	4	563.553	2250.18	-0.13771	-7.7606e-05	0.21225	0.00011961	0.074543	4.2009E-05	564.0540352174988	87.982	0.32644	87.982	87.838	88.165	0					39	17	3	0	0	0	9.9774E-13	1	27869	27869
ADLEMQIESLTEELAYLKK	19	Unmodified	_ADLEMQIESLTEELAYLKK_					0	0	0	1	CON__P13645	CON__P13645	CON__P13645	MULTI-MSMS	KSI180424_2_Col-0_1521_1ul	Col-0_Af1521	742.3870849609375	3	742.052	2223.13	-0.044862	-3.329e-05	0.054277	4.0276E-05	0.009415	6.9864E-06	742.387	101.72	0.71772	101.72	101.49	102.2	0					431	88	6	0	0	0	4.4614E-06	3	32377	32377;32507;32521
ADLEMQIESLTEELAYLKK	19	Oxidation (M)	_ADLEM(Oxidation (M))QIESLTEELAYLKK_		ADLEM(1)QIESLTEELAYLKK		ADLEM(240)QIESLTEELAYLKK	0	0	1	1	CON__P13645	CON__P13645	CON__P13645	MULTI-MSMS	KSI180424_2_Col-0_1521_1ul	Col-0_Af1521	747.718	3	747.384	2239.13	-0.027618	-2.0642e-05	-0.028194	-2.1072e-05	-0.055812	-4.1713e-05	747.7182946250449	102.18	1.0412	102.18	101.46	102.51	0					496	127	6	0	0	0	1.4265E-53	1	32534	32534
ADLEMQIESLTEELAYLKK	19	Oxidation (M)	_ADLEM(Oxidation (M))QIESLTEELAYLKK_		ADLEM(1)QIESLTEELAYLKK		ADLEM(210)QIESLTEELAYLKK	0	0	1	1	CON__P13645	CON__P13645	CON__P13645	MULTI-MSMS	KSI180424_2_Col-0_1521_1ul	Col-0_Af1521	747.7183227539062	3	747.384	2239.13	0.0071403	5.3366E-06	-0.010513	-7.8571e-06	-0.0033725	-2.5205e-06	747.7182598587286	102.67	0.67345	102.67	102.46	103.14	0					370	82	6	0	0	0	9.2827E-39	1	32673	32673
ADLGNVAAAK	10	Unmodified	_ADLGNVAAAK_					0	0	0	0	AT1G70410.3;AT1G70410.1;AT1G70410.2	AT1G70410.3	AT1G70410.3	MULTI-MSMS	KSI140824_5_HopU1_1521_2ul	HopU1_Af1521	465.25616455078125	2	465.256	928.498	-0.013171	-6.1281e-06	0.046247	2.1517E-05	0.033076	1.5389E-05	465.2561610936472	42.017	0.32864	42.017	41.894	42.223	0					25	17	2	0	0	0	0.0046608	1	9784	9784
ADLGNVAAAK	10	Unmodified	_ADLGNVAAAK_					0	0	0	0	AT1G70410.3;AT1G70410.1;AT1G70410.2	AT1G70410.3	AT1G70410.3	MULTI-MSMS	KSI140824_6_HopU1_G42E_1ul	HopU1_G42E	465.2561950683594	2	465.256	928.498	0.021076	9.8059E-06	-0.25961	-0.00012078	-0.23853	-0.00011098	465.25612445702154	44.044	0.2672	44.044	43.894	44.162	0					51	24	3	0	0	0	0.0095651	1	8804	8804
ADLGNVAAAK	10	Unmodified	_ADLGNVAAAK_					0	0	0	0	AT1G70410.3;AT1G70410.1;AT1G70410.2	AT1G70410.3	AT1G70410.3	MULTI-MSMS	KSI140824_6_HopU1_G42E_5ul	HopU1_G42E	465.2560729980469	2	465.256	928.498	0.092576	4.3072E-05	-0.11161	-5.1929e-05	-0.019038	-8.8577e-06	465.25611429811494	41.928	0.37775	41.928	41.805	42.182	0					30	19	2	0	0	0	0.0012698	1	11450	11450
ADLGNVAAAK	10	Unmodified	_ADLGNVAAAK_					0	0	0	0	AT1G70410.3;AT1G70410.1;AT1G70410.2	AT1G70410.3	AT1G70410.3	MULTI-MSMS	KSI140824_3_Col-0_G42E_1ul	Col-0_G42E	465.25616455078125	2	465.256	928.498	0.067042	3.1192E-05	-0.072088	-3.3539e-05	-0.0050456	-2.3475e-06	465.2561094456633	44.456	0.21873	44.456	44.363	44.582	0					25	14	2	0	0	0	0.01605	1	8900	8900
ADLGNVAAAK	10	Unmodified	_ADLGNVAAAK_					0	0	0	0	AT1G70410.3;AT1G70410.1;AT1G70410.2	AT1G70410.3	AT1G70410.3	MULTI-MSMS	KSI140824_3_Col-0_G42E_6ul	Col-0_G42E	465.25604248046875	2	465.256	928.498	-0.053629	-2.4951e-05	-0.080143	-3.7287e-05	-0.13377	-6.2238e-05	465.2561160155077	41.607	0.31991	41.607	41.525	41.845	0					30	17	3	0	0	0	7.2496E-05	1	11266	11266
ADLGNVAAAK	10	Unmodified	_ADLGNVAAAK_					0	0	0	0	AT1G70410.3;AT1G70410.1;AT1G70410.2	AT1G70410.3	AT1G70410.3	MULTI-MSMS	KSI140824_4_Col-0_1521_1ul	Col-0_Af1521	465.2561340332031	2	465.256	928.498	0.0096159	4.4738E-06	-0.31751	-0.00014773	-0.3079	-0.00014325	465.25610727052396	44.427	0.21179	44.427	44.328	44.539	0					28	11	3	0	0	0	0.039336	1	9152	9152
ADLGNVAAAK	10	Unmodified	_ADLGNVAAAK_					0	0	0	0	AT1G70410.3;AT1G70410.1;AT1G70410.2	AT1G70410.3	AT1G70410.3	MULTI-MSMS	KSI140824_4_Col-0_1521_3ul	Col-0_Af1521	465.2562255859375	2	465.256	928.498	0.10783	5.017E-05	-0.069091	-3.2145e-05	0.038742	1.8025E-05	465.2560866229434	41.714	0.31375	41.714	41.593	41.906	0					30	16	3	0	0	0	0.0011841	1	10028	10028
ADLGNVAAAK	10	Unmodified	_ADLGNVAAAK_					0	0	0	0	AT1G70410.3;AT1G70410.1;AT1G70410.2	AT1G70410.3	AT1G70410.3	MULTI-MSMS	KSI140824_5_HopU1_1521_1ul	HopU1_Af1521	465.2562561035156	2	465.256	928.498	-0.015411	-7.1699e-06	-0.2721	-0.0001266	-0.28751	-0.00013377	465.25611129875836	44.323	0.21652	44.323	44.213	44.429	0					28	13	3	0	0	0	0.029267	1	8943	8943
ADLNVPLDDNQNITDDTR	18	Unmodified	_ADLNVPLDDNQNITDDTR_					0	0	0	0	AT1G56190.2;AT1G56190.1	AT1G56190.2	AT1G56190.2	MULTI-MSMS	KSI140824_5_HopU1_1521_2ul	HopU1_Af1521	1015.4791259765625	2	1014.98	2027.94	0.081663	8.2886E-05	0.095549	9.698E-05	0.17721	0.00017987	1014.9768412496127	70.294	0.17082	70.294	70.189	70.36	0					22	8	3	0	0	0	1.1968E-06	2	20032	20032;20042
ADLNVPLDDNQNITDDTR	18	Unmodified	_ADLNVPLDDNQNITDDTR_					0	0	0	0	AT1G56190.2;AT1G56190.1	AT1G56190.2	AT1G56190.2	MULTI-MSMS	KSI140824_6_HopU1_G42E_1ul	HopU1_G42E	1014.9774169921875	2	1014.98	2027.94	-0.025983	-2.6372e-05	0.2174	0.00022066	0.19142	0.00019428	1014.9776724019207	71.47	0.20569	71.47	71.401	71.607	0					26	11	3	0	0	0	0.00028239	1	17876	17876
ADLNVPLDDNQNITDDTR	18	Unmodified	_ADLNVPLDDNQNITDDTR_					0	0	0	0	AT1G56190.2;AT1G56190.1	AT1G56190.2	AT1G56190.2	MULTI-MSMS	KSI140824_6_HopU1_G42E_5ul	HopU1_G42E	1015.479248046875	2	1014.98	2027.94	0.1228	0.00012464	-0.20974	-0.00021288	-0.086938	-8.824e-05	1014.9771175427852	70.262	0.28085	70.262	70.16	70.441	0					33	14	4	0	0	0	6.3318E-08	2	21837	21837;21879
ADLNVPLDDNQNITDDTR	18	Unmodified	_ADLNVPLDDNQNITDDTR_					0	0	0	0	AT1G56190.2;AT1G56190.1	AT1G56190.2	AT1G56190.2	MULTI-MSMS	KSI180424_2_Col-0_1521_1ul	Col-0_Af1521	1014.9763793945312	2	1014.98	2027.94	-0.099325	-0.00010081	-0.20946	-0.00021259	-0.30878	-0.0003134	1014.9770705939146	68.477	0.30173	68.477	68.41	68.712	0					31	15	3	0	0	0	2.2949E-05	1	20706	20706
ADLNVPLDDNQNITDDTR	18	Unmodified	_ADLNVPLDDNQNITDDTR_					0	0	0	0	AT1G56190.2;AT1G56190.1	AT1G56190.2	AT1G56190.2	MULTI-SECPEP	KSI180424_2_Col-0_1521_1ul	Col-0_Af1521	677.0165405273438	3	676.987	2027.94	-0.11061	-7.488e-05	0.79341	0.00053713	0.6828	0.00046225	677.3219763929626	68.495	0.20835	68.495	68.428	68.637	0					15	10	2	0	0	0	0.034678	1	20731	20731
ADLNVPLDDNQNITDDTR	18	Unmodified	_ADLNVPLDDNQNITDDTR_					0	0	0	0	AT1G56190.2;AT1G56190.1	AT1G56190.2	AT1G56190.2	MULTI-MSMS	KSI140824_3_Col-0_G42E_1ul	Col-0_G42E	1015.48	2	1014.98	2027.94	-0.11015	-0.0001118	0.22747	0.00023088	0.11732	0.00011908	1015.980173293421	71.992	0.24191	71.992	71.889	72.131	0					31	14	3	0	0	0	1.6587E-05	1	18182	18182
ADLNVPLDDNQNITDDTR	18	Unmodified	_ADLNVPLDDNQNITDDTR_					0	0	0	0	AT1G56190.2;AT1G56190.1	AT1G56190.2	AT1G56190.2	MULTI-MSMS	KSI140824_3_Col-0_G42E_6ul	Col-0_G42E	1015.4784545898438	2	1014.98	2027.94	-0.006865	-6.9678e-06	0.22688	0.00023028	0.22002	0.00022331	1014.9772288220034	69.979	0.19025	69.979	69.85	70.04	0					29	9	5	0	0	0	3.3161E-09	1	21668	21668
ADLNVPLDDNQNITDDTR	18	Unmodified	_ADLNVPLDDNQNITDDTR_					0	0	0	0	AT1G56190.2;AT1G56190.1	AT1G56190.2	AT1G56190.2	MULTI-MSMS	KSI140824_4_Col-0_1521_1ul	Col-0_Af1521	1014.9774780273438	2	1014.98	2027.94	-0.41049	-0.00041664	0.38005	0.00038575	-0.030434	-3.089e-05	1015.4787285276313	71.915	0.23958	71.915	71.817	72.057	0					32	12	3	0	0	0	2.9963E-06	1	18816	18816
ADLNVPLDDNQNITDDTR	18	Unmodified	_ADLNVPLDDNQNITDDTR_					0	0	0	0	AT1G56190.2;AT1G56190.1	AT1G56190.2	AT1G56190.2	MULTI-MSMS	KSI140824_4_Col-0_1521_3ul	Col-0_Af1521	1015.9793701171875	2	1014.98	2027.94	-0.0073671	-7.4774e-06	-0.066015	-6.7004e-05	-0.073382	-7.4481e-05	1015.4786876888696	70.09	0.24689	70.09	69.984	70.23	0					38	12	4	0	0	0	3.3485E-05	1	20423	20423
ADLNVPLDDNQTITDDTR	18	Unmodified	_ADLNVPLDDNQTITDDTR_					0	0	0	0	AT3G12780.1	AT3G12780.1	AT3G12780.1	MULTI-MSMS	KSI140824_5_HopU1_1521_2ul	HopU1_Af1521	1008.4784545898438	2	1008.48	2014.94	-0.36103	-0.00036409	0.062319	6.2847E-05	-0.29871	-0.00030124	1008.9810529249737	71.628	0.60281	71.628	71.471	72.074	0					105	32	6	0	0	0	3.6987E-09	1	20458	20458
ADLNVPLDDNQTITDDTR	18	Unmodified	_ADLNVPLDDNQTITDDTR_					0	0	0	0	AT3G12780.1	AT3G12780.1	AT3G12780.1	MULTI-MSMS	KSI140824_5_HopU1_1521_2ul	HopU1_Af1521	672.9896850585938	3	672.655	2014.94	-0.19416	-0.00013061	0.30218	0.00020326	0.10801	7.2655E-05	672.9898154083439	71.633	0.24757	71.633	71.49	71.738	0					37	12	4	0	0	0	2.6582E-13	1	20478	20478
ADLNVPLDDNQTITDDTR	18	Unmodified	_ADLNVPLDDNQTITDDTR_					0	0	0	0	AT3G12780.1	AT3G12780.1	AT3G12780.1	MULTI-MSMS	KSI140824_6_HopU1_G42E_1ul	HopU1_G42E	1008.479736328125	2	1008.48	2014.94	-0.11411	-0.00011508	0.039126	3.9458E-05	-0.074984	-7.562e-05	1008.4795597049983	72.603	0.50745	72.603	72.447	72.954	0					205	48	6	0	0	0	3.1331E-06	1	18200	18200
ADLNVPLDDNQTITDDTR	18	Unmodified	_ADLNVPLDDNQTITDDTR_					0	0	0	0	AT3G12780.1	AT3G12780.1	AT3G12780.1	MULTI-MSMS	KSI140824_6_HopU1_G42E_1ul	HopU1_G42E	672.9899291992188	3	672.655	2014.94	0.07731	5.2003E-05	-0.01982	-1.3332e-05	0.05749	3.8671E-05	672.9897207038148	72.599	0.21647	72.599	72.504	72.72	0					56	19	4	0	0	0	0.027219	1	18230	18230
ADLNVPLDDNQTITDDTR	18	Unmodified	_ADLNVPLDDNQTITDDTR_					0	0	0	0	AT3G12780.1	AT3G12780.1	AT3G12780.1	MULTI-MSMS	KSI140824_6_HopU1_G42E_5ul	HopU1_G42E	1008.4795532226562	2	1008.48	2014.94	-0.21588	-0.00021771	-0.018721	-1.888e-05	-0.2346	-0.00023659	1008.4794427142596	71.636	0.54543	71.636	71.495	72.04	0					107	28	6	0	0	0	2.2902E-18	1	22321	22321
ADLNVPLDDNQTITDDTR	18	Unmodified	_ADLNVPLDDNQTITDDTR_					0	0	0	0	AT3G12780.1	AT3G12780.1	AT3G12780.1	MULTI-MSMS	KSI140824_6_HopU1_G42E_5ul	HopU1_G42E	672.6549682617188	3	672.655	2014.94	0.010321	6.9424E-06	0.12817	8.6217E-05	0.13849	9.3159E-05	672.6554957967772	71.639	0.36126	71.639	71.457	71.819	0					52	18	5	0	0	0	2.6922000000000003E-25	1	22335	22335
ADLNVPLDDNQTITDDTR	18	Unmodified	_ADLNVPLDDNQTITDDTR_					0	0	0	0	AT3G12780.1	AT3G12780.1	AT3G12780.1	MULTI-MSMS	KSI180424_1_HopU1_G42E_1ul	HopU1_G42E	1008.9810791015625	2	1008.48	2014.94	-0.083031	-8.3735e-05	-0.14953	-0.0001508	-0.23256	-0.00023453	1008.4792633790239	69.987	0.41	69.987	69.727	70.137	0					73	21	4	0	0	0	3.2906E-06	1	21461	21461
ADLNVPLDDNQTITDDTR	18	Unmodified	_ADLNVPLDDNQTITDDTR_					0	0	0	0	AT3G12780.1	AT3G12780.1	AT3G12780.1	MULTI-MSMS	KSI180424_1_HopU1_G42E_1ul	HopU1_G42E	672.9900512695312	3	672.655	2014.94	0.030727	2.0669E-05	0.011216	7.5445E-06	0.041943	2.8213E-05	672.6556838844792	69.994	0.44768	69.994	69.745	70.193	0					70	23	4	0	0	0	1.292E-07	1	21465	21465
ADLNVPLDDNQTITDDTR	18	Unmodified	_ADLNVPLDDNQTITDDTR_					0	0	0	0	AT3G12780.1	AT3G12780.1	AT3G12780.1	MULTI-MSMS	KSI180424_2_Col-0_1521_1ul	Col-0_Af1521	1008.9808959960938	2	1008.48	2014.94	0.124	0.00012505	-0.24472	-0.0002468	-0.12072	-0.00012175	1008.4792093655349	69.747	0.36124	69.747	69.557	69.918	0					72	18	5	0	0	0	7.965E-25	1	21131	21131
ADLNVPLDDNQTITDDTR	18	Unmodified	_ADLNVPLDDNQTITDDTR_					0	0	0	0	AT3G12780.1	AT3G12780.1	AT3G12780.1	MULTI-MSMS	KSI180424_2_Col-0_1521_1ul	Col-0_Af1521	672.99	3	672.655	2014.94	0.18507	0.00012449	-0.058667	-3.9463e-05	0.1264	8.5027E-05	672.6553913701861	69.761	0.34235	69.761	69.557	69.9	0					63	17	5	0	0	0	3.5938E-19	1	21133	21133
ADLNVPLDDNQTITDDTR	18	Unmodified	_ADLNVPLDDNQTITDDTR_					0	0	0	0	AT3G12780.1	AT3G12780.1	AT3G12780.1	MULTI-MSMS	KSI180424_2_HopU1_1521_1ul	HopU1_Af1521	1008.4798583984375	2	1008.48	2014.94	-0.038152	-3.8475e-05	-0.14616	-0.0001474	-0.18431	-0.00018587	1008.9808301738494	69.599	0.41293	69.599	69.407	69.82	0					56	21	4	0	0	0	6.3318E-08	1	21109	21109
ADLNVPLDDNQTITDDTR	18	Unmodified	_ADLNVPLDDNQTITDDTR_					0	0	0	0	AT3G12780.1	AT3G12780.1	AT3G12780.1	MULTI-MSMS	KSI180424_2_HopU1_1521_1ul	HopU1_Af1521	672.99	3	672.655	2014.94	-0.026065	-1.7533e-05	0.16306	0.00010968	0.13699	9.2148E-05	672.6554915891309	69.571	0.35608	69.571	69.426	69.782	0					50	18	4	0	0	0	8.602299999999999E-19	2	21124	21118;21124
ADLNVPLDDNQTITDDTR	18	Unmodified	_ADLNVPLDDNQTITDDTR_					0	0	0	0	AT3G12780.1	AT3G12780.1	AT3G12780.1	MULTI-MSMS	KSI180424_3_Col-0_G42E_1ul	Col-0_G42E	1008.479248046875	2	1008.48	2014.94	-0.26661	-0.00026887	0.26775	0.00027002	0.0011421	1.1518E-06	1008.4797704739113	69.806	0.43024	69.806	69.637	70.067	0					112	26	6	0	0	0	5.4535E-05	1	21194	21194
ADLNVPLDDNQTITDDTR	18	Unmodified	_ADLNVPLDDNQTITDDTR_					0	0	0	0	AT3G12780.1	AT3G12780.1	AT3G12780.1	MULTI-MSMS	KSI180424_3_Col-0_G42E_1ul	Col-0_G42E	672.6558227539062	3	672.655	2014.94	0.075495	5.0782E-05	0.29871	0.00020093	0.37421	0.00025171	672.6556636726515	69.813	0.41281	69.813	69.637	70.05	0					96	25	5	0	0	0	6.0054E-05	2	21200	21200;21288
ADLNVPLDDNQTITDDTR	18	Unmodified	_ADLNVPLDDNQTITDDTR_					0	0	0	0	AT3G12780.1	AT3G12780.1	AT3G12780.1	MULTI-MSMS	KSI140824_3_Col-0_G42E_1ul	Col-0_G42E	1008.9810791015625	2	1008.48	2014.94	-0.28483	-0.00028724	0.013222	1.3334E-05	-0.2716	-0.00027391	1008.9808694251371	73.11	0.50321	73.11	72.953	73.456	0					134	36	5	0	0	0	1.1968E-06	1	18490	18490
ADLNVPLDDNQTITDDTR	18	Unmodified	_ADLNVPLDDNQTITDDTR_					0	0	0	0	AT3G12780.1	AT3G12780.1	AT3G12780.1	MULTI-MSMS	KSI140824_3_Col-0_G42E_6ul	Col-0_G42E	1008.9812622070312	2	1008.48	2014.94	-0.1155	-0.00011648	-0.14512	-0.00014635	-0.26062	-0.00026283	1008.9807287464796	71.301	0.46725	71.301	71.178	71.645	0					110	24	6	0	0	0	5.3658E-14	1	22144	22144
ADLNVPLDDNQTITDDTR	18	Unmodified	_ADLNVPLDDNQTITDDTR_					0	0	0	0	AT3G12780.1	AT3G12780.1	AT3G12780.1	MULTI-MSMS	KSI140824_3_Col-0_G42E_6ul	Col-0_G42E	672.6552124023438	3	672.655	2014.94	0.086325	5.8067E-05	0.04891	3.29E-05	0.13523	9.0967E-05	672.6554484859668	71.301	0.34119	71.301	71.178	71.519	0					59	17	5	0	0	0	2.1277999999999998E-19	1	22155	22155
ADLNVPLDDNQTITDDTR	18	Unmodified	_ADLNVPLDDNQTITDDTR_					0	0	0	0	AT3G12780.1	AT3G12780.1	AT3G12780.1	MULTI-MSMS	KSI140824_4_Col-0_1521_1ul	Col-0_Af1521	1008.98	2	1008.48	2014.94	-0.20456	-0.00020629	-0.068369	-6.8949e-05	-0.27293	-0.00027524	1008.9808347153456	73.047	0.46657	73.047	72.902	73.368	0					114	27	6	0	0	0	3.8325E-07	1	19182	19182
ADLNVPLDDNQTITDDTR	18	Unmodified	_ADLNVPLDDNQTITDDTR_					0	0	0	0	AT3G12780.1	AT3G12780.1	AT3G12780.1	MULTI-MSMS	KSI140824_4_Col-0_1521_3ul	Col-0_Af1521	1008.9802856445312	2	1008.48	2014.94	-0.42457	-0.00042817	0.15833	0.00015967	-0.26624	-0.0002685	1008.9811129750997	71.43	0.63692	71.43	71.296	71.933	0					151	34	7	0	0	0	2.2902E-18	1	20893	20893
ADLNVPLDDNQTITDDTR	18	Unmodified	_ADLNVPLDDNQTITDDTR_					0	0	0	0	AT3G12780.1	AT3G12780.1	AT3G12780.1	MULTI-MSMS	KSI140824_4_Col-0_1521_3ul	Col-0_Af1521	672.9896240234375	3	672.655	2014.94	-0.23213	-0.00015614	0.25266	0.00016996	0.020534	1.3812E-05	672.9898509258234	71.423	0.49036	71.423	71.315	71.806	0					74	26	5	0	0	0	1.1648E-13	1	20905	20905
ADLNVPLDDNQTITDDTR	18	Unmodified	_ADLNVPLDDNQTITDDTR_					0	0	0	0	AT3G12780.1	AT3G12780.1	AT3G12780.1	MULTI-MSMS	KSI140824_5_HopU1_1521_1ul	HopU1_Af1521	1008.9807739257812	2	1008.48	2014.94	-0.34093	-0.00034382	0.049514	4.9933E-05	-0.29142	-0.00029389	1008.4794686657168	72.954	0.49224	72.954	72.784	73.276	0					115	33	5	0	0	0	3.8325E-07	1	18480	18480
ADLNVPLDDNQTITDDTRIR	20	Unmodified	_ADLNVPLDDNQTITDDTRIR_					0	0	0	1	AT3G12780.1	AT3G12780.1	AT3G12780.1	MSMS	KSI180424_2_HopU1_1521_1ul	HopU1_Af1521	762.384	3	762.384	2284.13	NaN	NaN	NaN	NaN	NaN	NaN	NaN	68.157	1	68.157	67.657	68.657	0								0	0	0	6.2872E-08	1	20628	20628
ADLNVPLDDNQTITDDTRIR	20	Unmodified	_ADLNVPLDDNQTITDDTRIR_					0	0	0	1	AT3G12780.1	AT3G12780.1	AT3G12780.1	MULTI-MSMS	KSI180424_3_Col-0_G42E_1ul	Col-0_G42E	762.3833618164062	3	762.384	2284.13	-0.24453	-0.00018643	-0.00067147	-5.1192e-07	-0.2452	-0.00018694	762.7181263834846	68.397	0.44625	68.397	68.205	68.651	0					79	24	4	0	0	0	2.3546E-07	1	20735	20735
ADLVNNLGTIAR	12	Unmodified	_ADLVNNLGTIAR_					0	0	0	0	AT5G56030.1;AT5G56030.2;AT5G56010.1;AT5G56000.1;AT5G52640.1	AT5G56030.1	AT5G56030.1	MULTI-MSMS	KSI140824_5_HopU1_1521_2ul	HopU1_Af1521	628.8512573242188	2	628.852	1255.69	-0.033725	-2.1208e-05	-0.51517	-0.00032397	-0.5489	-0.00034518	628.8512888807343	72.082	0.18127	72.082	71.969	72.15	0					21	9	3	0	0	0	0.0030971	1	20649	20649
ADLVNNLGTIAR	12	Unmodified	_ADLVNNLGTIAR_					0	0	0	0	AT5G56030.1;AT5G56030.2;AT5G56010.1;AT5G56000.1;AT5G52640.1	AT5G56030.1	AT5G56030.1	MULTI-MSMS	KSI140824_6_HopU1_G42E_1ul	HopU1_G42E	628.8514404296875	2	628.852	1255.69	0.23149	0.00014557	-0.36454	-0.00022924	-0.13305	-8.367e-05	628.8511887828436	74.052	0.25012	74.052	73.919	74.169	0					55	25	3	0	0	0	0.012363	1	18601	18601
ADLVNNLGTIAR	12	Unmodified	_ADLVNNLGTIAR_					0	0	0	0	AT5G56030.1;AT5G56030.2;AT5G56010.1;AT5G56000.1;AT5G52640.1	AT5G56030.1	AT5G56030.1	MULTI-MSMS	KSI140824_6_HopU1_G42E_5ul	HopU1_G42E	628.8504638671875	2	628.852	1255.69	0.022025	1.3851E-05	-0.59292	-0.00037286	-0.57089	-0.00035901	628.8511436598919	72.083	0.26279	72.083	71.966	72.229	0					24	13	2	0	0	0	4.7757E-05	1	22510	22510
ADLVNNLGTIAR	12	Unmodified	_ADLVNNLGTIAR_					0	0	0	0	AT5G56030.1;AT5G56030.2;AT5G56010.1;AT5G56000.1;AT5G52640.1	AT5G56030.1	AT5G56030.1	MULTI-MSMS	KSI180424_2_Col-0_1521_1ul	Col-0_Af1521	628.8513793945312	2	628.852	1255.69	-0.0031202	-1.9621e-06	0.20986	0.00013197	0.20674	0.00013001	629.3531256711854	66.259	0.1882	66.259	66.11	66.298	0					16	9	2	0	0	0	0.032302	1	19862	19862
ADLVNNLGTIAR	12	Unmodified	_ADLVNNLGTIAR_					0	0	0	0	AT5G56030.1;AT5G56030.2;AT5G56010.1;AT5G56000.1;AT5G52640.1	AT5G56030.1	AT5G56030.1	MULTI-MSMS	KSI180424_3_Col-0_G42E_1ul	Col-0_G42E	628.8512573242188	2	628.852	1255.69	-0.10777	-6.7773e-05	-0.071435	-4.4922e-05	-0.17921	-0.0001127	628.851	66.247	0.26538	66.247	66.012	66.278	0					32	14	3	0	0	0	0.010942	1	19974	19974
ADLVNNLGTIAR	12	Unmodified	_ADLVNNLGTIAR_					0	0	0	0	AT5G56030.1;AT5G56030.2;AT5G56010.1;AT5G56000.1;AT5G52640.1	AT5G56030.1	AT5G56030.1	MULTI-MSMS	KSI140824_3_Col-0_G42E_6ul	Col-0_G42E	628.8511962890625	2	628.852	1255.69	0.17483	0.00010994	-0.058585	-3.6841e-05	0.11624	7.3099E-05	628.8509237801745	71.707	0.18999	71.707	71.607	71.797	0					15	9	3	0	0	0	0.00055454	1	22323	22323
ADLVNNLGTIAR	12	Unmodified	_ADLVNNLGTIAR_					0	0	0	0	AT5G56030.1;AT5G56030.2;AT5G56010.1;AT5G56000.1;AT5G52640.1	AT5G56030.1	AT5G56030.1	MULTI-MSMS	KSI140824_4_Col-0_1521_1ul	Col-0_Af1521	628.8515014648438	2	628.852	1255.69	0.1193	7.5019E-05	0.066296	4.169E-05	0.18559	0.00011671	628.8515933545305	74.538	0.22256	74.538	74.429	74.651	0					27	17	2	0	0	0	0.02706	1	19696	19696
ADLVNNLGTIAR	12	Unmodified	_ADLVNNLGTIAR_					0	0	0	0	AT5G56030.1;AT5G56030.2;AT5G56010.1;AT5G56000.1;AT5G52640.1	AT5G56030.1	AT5G56030.1	MULTI-MSMS	KSI140824_4_Col-0_1521_3ul	Col-0_Af1521	628.8514404296875	2	628.852	1255.69	0.10392	6.5351E-05	-0.066276	-4.1678e-05	0.037646	2.3674E-05	628.8512153296193	71.902	0.22046	71.902	71.772	71.992	0					25	11	3	0	0	0	0.0025948	1	21088	21088
ADLVNNLGTIAR	12	Unmodified	_ADLVNNLGTIAR_					0	0	0	0	AT5G56030.1;AT5G56030.2;AT5G56010.1;AT5G56000.1;AT5G52640.1	AT5G56030.1	AT5G56030.1	MSMS	KSI140824_5_HopU1_1521_1ul	HopU1_Af1521	628.8516845703125	2	628.852	1255.69	NaN	NaN	NaN	NaN	NaN	NaN	NaN	74.397	1	74.397	73.897	74.897	0								0	0	0	0.0223	1	18988	18988
ADTLTDEINFLR	12	Unmodified	_ADTLTDEINFLR_					0	0	0	0	CON__P02538;CON__P04259;CON__P48668	CON__P02538;CON__P04259;CON__P48668	CON__P48668	MULTI-MSMS	KSI140824_5_HopU1_1521_2ul	HopU1_Af1521	704.3593139648438	2	704.359	1406.7	0.10503	7.398E-05	0.010565	7.4417E-06	0.1156	8.1422E-05	704.3593559851766	90.072	0.59859	90.072	89.912	90.511	0					212	70	5	0	0	0	0.0068169	1	26808	26808
ADTLTDEINFLR	12	Unmodified	_ADTLTDEINFLR_					0	0	0	0	CON__P02538;CON__P04259;CON__P48668	CON__P02538;CON__P04259;CON__P48668	CON__P48668	MULTI-MSMS	KSI140824_6_HopU1_G42E_1ul	HopU1_G42E	704.3594360351562	2	704.359	1406.7	-0.00103	-7.2546e-07	0.13091	9.2209E-05	0.12988	9.1484E-05	704.3594256716393	93.323	0.23711	93.323	93.217	93.454	0					90	34	4	0	0	0	0.017159	1	23110	23110
ADTLTDEINFLR	12	Unmodified	_ADTLTDEINFLR_					0	0	0	0	CON__P02538;CON__P04259;CON__P48668	CON__P02538;CON__P04259;CON__P48668	CON__P48668	MULTI-MSMS	KSI140824_6_HopU1_G42E_5ul	HopU1_G42E	704.3596801757812	2	704.359	1406.7	0.047101	3.3176E-05	-0.081629	-5.7496e-05	-0.034528	-2.432e-05	704.3593629937999	90.113	0.42581	90.113	89.98	90.406	0					158	52	5	0	0	0	0.0032326	1	28571	28571
ADTLTDEINFLR	12	Unmodified	_ADTLTDEINFLR_					0	0	0	0	CON__P02538;CON__P04259;CON__P48668	CON__P02538;CON__P04259;CON__P48668	CON__P48668	MULTI-MSMS	KSI180424_1_HopU1_G42E_1ul	HopU1_G42E	704.3594970703125	2	704.359	1406.7	0.16778	0.00011818	0.058721	4.1361E-05	0.2265	0.00015954	704.3593722111796	84.776	0.72182	84.776	84.493	85.214	0					157	41	5	0	0	0	1.7167E-23	1	26844	26844
ADTLTDEINFLR	12	Unmodified	_ADTLTDEINFLR_					0	0	0	0	CON__P02538;CON__P04259;CON__P48668	CON__P02538;CON__P04259;CON__P48668	CON__P48668	MULTI-MSMS	KSI180424_2_Col-0_1521_1ul	Col-0_Af1521	704.3592529296875	2	704.359	1406.7	0.11156	7.8578E-05	0.1297	9.1358E-05	0.24126	0.00016994	704.3593819392529	84.777	0.77211	84.777	84.498	85.27	0					145	44	5	0	0	0	1.7598E-27	1	26607	26607
ADTLTDEINFLR	12	Unmodified	_ADTLTDEINFLR_					0	0	0	0	CON__P02538;CON__P04259;CON__P48668	CON__P02538;CON__P04259;CON__P48668	CON__P48668	MULTI-MSMS	KSI180424_2_HopU1_1521_1ul	HopU1_Af1521	704.3594360351562	2	704.359	1406.7	0.034326	2.4178E-05	0.084866	5.9776E-05	0.11919	8.3954E-05	704.3593942764585	84.476	0.813	84.476	84.219	85.032	0					153	46	5	0	0	0	5.3348E-10	1	26523	26523
ADTLTDEINFLR	12	Unmodified	_ADTLTDEINFLR_					0	0	0	0	CON__P02538;CON__P04259;CON__P48668	CON__P02538;CON__P04259;CON__P48668	CON__P48668	MULTI-MSMS	KSI180424_3_Col-0_G42E_1ul	Col-0_G42E	704.3592529296875	2	704.359	1406.7	0.099937	7.0392E-05	0.053795	3.7891E-05	0.15373	0.00010828	704.3593432462753	84.754	0.6944	84.754	84.525	85.219	0					356	96	5	0	0	0	0.013622	1	25326	25326
ADTLTDEINFLR	12	Unmodified	_ADTLTDEINFLR_					0	0	0	0	CON__P02538;CON__P04259;CON__P48668	CON__P02538;CON__P04259;CON__P48668	CON__P48668	MULTI-MSMS	KSI140824_3_Col-0_G42E_1ul	Col-0_G42E	704.3594360351562	2	704.359	1406.7	-0.062017	-4.3682e-05	0.074337	5.236E-05	0.01232	8.6776E-06	704.3593865713913	93.897	0.29114	93.897	93.769	94.06	0					111	40	4	0	0	0	0.0087915	1	23967	23967
ADTLTDEINFLR	12	Unmodified	_ADTLTDEINFLR_					0	0	0	0	CON__P02538;CON__P04259;CON__P48668	CON__P02538;CON__P04259;CON__P48668	CON__P48668	MULTI-MSMS	KSI140824_3_Col-0_G42E_6ul	Col-0_G42E	704.359	2	704.359	1406.7	0.20029	0.00014108	-0.16002	-0.00011271	0.040275	2.8368E-05	704.3592828115461	89.788	0.45655	89.788	89.604	90.061	0					181	55	5	0	0	0	0.00025917	1	28480	28480
ADTLTDEINFLR	12	Unmodified	_ADTLTDEINFLR_					0	0	0	0	CON__P02538;CON__P04259;CON__P48668	CON__P02538;CON__P04259;CON__P48668	CON__P48668	MULTI-MSMS	KSI140824_4_Col-0_1521_1ul	Col-0_Af1521	704.3594360351562	2	704.359	1406.7	-0.071001	-5.001e-05	0.11457	8.0699E-05	0.04357	3.0689E-05	704.3594300015227	93.825	0.58183	93.825	93.676	94.258	0					256	82	5	0	0	0	0.0051922	1	25126	25126
ADTLTDEINFLR	12	Unmodified	_ADTLTDEINFLR_					0	0	0	0	CON__P02538;CON__P04259;CON__P48668	CON__P02538;CON__P04259;CON__P48668	CON__P48668	MULTI-MSMS	KSI140824_4_Col-0_1521_3ul	Col-0_Af1521	704.3596801757812	2	704.359	1406.7	0.094914	6.6854E-05	-0.012894	-9.0823e-06	0.08202	5.7771E-05	704.3593914387236	89.955	1.0749	89.955	89.802	90.877	0					357	122	7	0	0	0	0.00013612	2	27305	27305;27430
ADTLTDEINFLR	12	Unmodified	_ADTLTDEINFLR_					0	0	0	0	CON__P02538;CON__P04259;CON__P48668	CON__P02538;CON__P04259;CON__P48668	CON__P48668	MULTI-MSMS	KSI140824_5_HopU1_1521_1ul	HopU1_Af1521	704.359	2	704.359	1406.7	0.086892	6.1203E-05	-0.025762	-1.8146e-05	0.06113	4.3057E-05	704.3593271233526	93.712	0.46083	93.712	93.579	94.04	0					165	62	5	0	0	0	0.010207	1	24904	24904
ADVEDFLASGSK	12	Unmodified	_ADVEDFLASGSK_					0	0	0	0	AT3G13930.1	AT3G13930.1	AT3G13930.1	MULTI-MSMS	KSI140824_5_HopU1_1521_2ul	HopU1_Af1521	619.7994384765625	2	619.799	1237.58	0.34137	0.00021158	0.47264	0.00029294	0.814	0.00050452	619.7990008517613	70.294	0.18968	70.294	70.171	70.36	0					19	9	3	0	0	0	0.0026133	1	20030	20030
ADVEDFLASGSK	12	Unmodified	_ADVEDFLASGSK_					0	0	0	0	AT3G13930.1	AT3G13930.1	AT3G13930.1	MULTI-MSMS	KSI140824_6_HopU1_G42E_1ul	HopU1_G42E	619.7984619140625	2	619.799	1237.58	-0.04415	-2.7364e-05	0.16676	0.00010336	0.12261	7.5993E-05	619.7987102850483	75.428	0.27805	75.428	75.269	75.547	0					63	25	3	0	0	0	0.009343	1	18968	18968
ADVEDFLASGSK	12	Unmodified	_ADVEDFLASGSK_					0	0	0	0	AT3G13930.1	AT3G13930.1	AT3G13930.1	MULTI-MSMS	KSI140824_6_HopU1_G42E_5ul	HopU1_G42E	619.7987060546875	2	619.799	1237.58	0.35484	0.00021993	-0.0097087	-6.0174e-06	0.34513	0.00021391	619.7986016561633	70.229	0.27789	70.229	70.068	70.346	0					30	14	3	0	0	0	0.00044433	1	21824	21824
ADVEDFLASGSK	12	Unmodified	_ADVEDFLASGSK_					0	0	0	0	AT3G13930.1	AT3G13930.1	AT3G13930.1	MULTI-MSMS	KSI140824_3_Col-0_G42E_1ul	Col-0_G42E	619.7987060546875	2	619.799	1237.58	0.052042	3.2255E-05	-0.010205	-6.3252e-06	0.041836	2.593E-05	619.7986393193919	76.021	0.2555	76.021	75.895	76.151	0					51	24	3	0	0	0	0.02232	1	19340	19340
ADVEDFLASGSK	12	Unmodified	_ADVEDFLASGSK_					0	0	0	0	AT3G13930.1	AT3G13930.1	AT3G13930.1	MULTI-MSMS	KSI140824_3_Col-0_G42E_6ul	Col-0_G42E	619.799	2	619.799	1237.58	0.22213	0.00013767	0.50808	0.00031491	0.73021	0.00045258	619.7988139251145	69.841	0.3603	69.841	69.68	70.04	0					31	18	2	0	0	0	0.00037401	1	21637	21637
ADVEDFLASGSK	12	Unmodified	_ADVEDFLASGSK_					0	0	0	0	AT3G13930.1	AT3G13930.1	AT3G13930.1	MULTI-MSMS	KSI140824_4_Col-0_1521_1ul	Col-0_Af1521	619.7986450195312	2	619.799	1237.58	-0.033574	-2.0809e-05	0.26318	0.00016312	0.22961	0.00014231	619.7987047746668	75.993	0.27718	75.993	75.852	76.129	0					41	18	3	0	0	0	0.0038964	1	20163	20163
ADVEDFLASGSK	12	Unmodified	_ADVEDFLASGSK_					0	0	0	0	AT3G13930.1	AT3G13930.1	AT3G13930.1	MULTI-MSMS	KSI140824_4_Col-0_1521_3ul	Col-0_Af1521	619.7988891601562	2	619.799	1237.58	0.25344	0.00015708	0.184	0.00011404	0.43744	0.00027113	619.799	70.061	0.2838	70.061	69.89	70.174	0					23	14	2	0	0	0	3.0022E-05	1	20415	20415
ADVEDFLASGSK	12	Unmodified	_ADVEDFLASGSK_					0	0	0	0	AT3G13930.1	AT3G13930.1	AT3G13930.1	MULTI-MSMS	KSI140824_5_HopU1_1521_1ul	HopU1_Af1521	619.7985229492188	2	619.799	1237.58	0.056828	3.5222E-05	0.21592	0.00013383	0.27275	0.00016905	619.7987500771054	75.888	0.20305	75.888	75.803	76.006	0					30	13	3	0	0	0	0.0037604	1	19478	19478
ADVEPEVAAAGVPK	14	Acetyl (Protein N-term)	_(Acetyl (Protein N-term))ADVEPEVAAAGVPK_					1	0	0	0	AT5G09510.1	AT5G09510.1	AT5G09510.1	MULTI-MSMS	KSI140824_5_HopU1_1521_2ul	HopU1_Af1521	697.862	2	697.862	1393.71	0.025194	1.7582E-05	-0.0044931	-3.1355e-06	0.020701	1.4446E-05	698.3631734047976	72.131	0.44452	72.131	71.987	72.432	0					38	23	3	0	0	0	0.003922	1	20657	20657
ADVEPEVAAAGVPK	14	Acetyl (Protein N-term)	_(Acetyl (Protein N-term))ADVEPEVAAAGVPK_					1	0	0	0	AT5G09510.1	AT5G09510.1	AT5G09510.1	MULTI-MSMS	KSI140824_6_HopU1_G42E_5ul	HopU1_G42E	697.8612060546875	2	697.862	1393.71	-0.057066	-3.9824e-05	0.15944	0.00011126	0.10237	7.144E-05	698.3632503141504	72.206	0.39362	72.206	72.022	72.415	0					49	20	3	0	0	0	1.5493E-05	1	22530	22530
ADVEPEVAAAGVPK	14	Acetyl (Protein N-term)	_(Acetyl (Protein N-term))ADVEPEVAAAGVPK_					1	0	0	0	AT5G09510.1	AT5G09510.1	AT5G09510.1	MULTI-MSMS	KSI180424_1_HopU1_G42E_1ul	HopU1_G42E	697.862	2	697.862	1393.71	-0.067917	-4.7397e-05	0.26887	0.00018764	0.20096	0.00014024	697.8618435846769	74.261	0.47198	74.261	74.002	74.474	0					73	26	4	0	0	0	0.00018785	1	23043	23043
ADVEPEVAAAGVPK	14	Acetyl (Protein N-term)	_(Acetyl (Protein N-term))ADVEPEVAAAGVPK_					1	0	0	0	AT5G09510.1	AT5G09510.1	AT5G09510.1	MULTI-MSMS	KSI180424_2_Col-0_1521_1ul	Col-0_Af1521	697.862	2	697.862	1393.71	-0.2243	-0.00015653	0.32754	0.00022858	0.10324	7.2048E-05	697.8618479328663	74.443	0.33688	74.443	74.306	74.643	0					47	17	3	0	0	0	0.00018912	1	22882	22882
ADVEPEVAAAGVPK	14	Acetyl (Protein N-term)	_(Acetyl (Protein N-term))ADVEPEVAAAGVPK_					1	0	0	0	AT5G09510.1	AT5G09510.1	AT5G09510.1	MULTI-MSMS	KSI180424_2_HopU1_1521_1ul	HopU1_Af1521	697.8616333007812	2	697.862	1393.71	-0.068269	-4.7642e-05	0.34757	0.00024255	0.2793	0.00019491	697.8618591137713	74.193	0.2818	74.193	74.11	74.392	0					33	14	3	0	0	0	0.00018596	1	22850	22850
ADVEPEVAAAGVPK	14	Acetyl (Protein N-term)	_(Acetyl (Protein N-term))ADVEPEVAAAGVPK_					1	0	0	0	AT5G09510.1	AT5G09510.1	AT5G09510.1	MULTI-MSMS	KSI180424_3_Col-0_G42E_1ul	Col-0_G42E	697.8617553710938	2	697.862	1393.71	0.023107	1.6125E-05	0.14257	9.9495E-05	0.16568	0.00011562	697.8617813813228	74.456	0.40472	74.456	74.26	74.664	0					148	48	4	0	0	0	0.012069	1	22753	22753
ADVEPEVAAAGVPK	14	Acetyl (Protein N-term)	_(Acetyl (Protein N-term))ADVEPEVAAAGVPK_					1	0	0	0	AT5G09510.1	AT5G09510.1	AT5G09510.1	MULTI-MSMS	KSI140824_3_Col-0_G42E_6ul	Col-0_G42E	698.3633422851562	2	697.862	1393.71	0.15639	0.00010914	-0.10728	-7.4865e-05	0.049114	3.4275E-05	698.3631077386223	71.841	0.51248	71.841	71.683	72.195	0					63	27	3	0	0	0	4.3432E-05	1	22336	22336
ADVEPEVAAAGVPK	14	Acetyl (Protein N-term)	_(Acetyl (Protein N-term))ADVEPEVAAAGVPK_					1	0	0	0	AT5G09510.1	AT5G09510.1	AT5G09510.1	MULTI-MSMS	KSI140824_4_Col-0_1521_1ul	Col-0_Af1521	697.8619995117188	2	697.862	1393.71	-0.13758	-9.6009e-05	0.13166	9.1881E-05	-0.005916	-4.1286e-06	697.8617713049798	72.85	0.55595	72.85	72.512	73.068	0					72	31	3	0	0	0	0.0023864	1	19107	19107
ADVEPEVAAAGVPK	14	Acetyl (Protein N-term)	_(Acetyl (Protein N-term))ADVEPEVAAAGVPK_					1	0	0	0	AT5G09510.1	AT5G09510.1	AT5G09510.1	MULTI-MSMS	KSI140824_4_Col-0_1521_3ul	Col-0_Af1521	697.862	2	697.862	1393.71	-0.06813	-4.7546e-05	0.091811	6.4071E-05	0.02368	1.6525E-05	697.8617394232438	71.979	0.57032	71.979	71.789	72.359	0					64	31	3	0	0	0	0.00019849	1	21106	21106
AEAEALYQTK	10	Unmodified	_AEAEALYQTK_					0	0	0	0	CON__Q8N1N4-2;CON__Q7RTT2;CON__ENSEMBL:ENSBTAP00000038253;CON__Q32MB2;CON__P19013	CON__Q8N1N4-2;CON__ENSEMBL:ENSBTAP00000038253;CON__Q32MB2;CON__P19013	CON__P19013	MULTI-MSMS	KSI140824_6_HopU1_G42E_5ul	HopU1_G42E	562.2852783203125	2	562.285	1122.56	-0.061743	-3.4717e-05	-1.4984	-0.00084252	-1.5601	-0.00087724	562.2851308794494	43.39	0.26485	43.39	43.24	43.505	0					27	13	3	0	0	0	0.0017229	1	12010	12010
AEAEALYQTK	10	Unmodified	_AEAEALYQTK_					0	0	0	0	CON__Q8N1N4-2;CON__Q7RTT2;CON__ENSEMBL:ENSBTAP00000038253;CON__Q32MB2;CON__P19013	CON__Q8N1N4-2;CON__ENSEMBL:ENSBTAP00000038253;CON__Q32MB2;CON__P19013	CON__P19013	MULTI-MSMS	KSI140824_3_Col-0_G42E_6ul	Col-0_G42E	562.2847290039062	2	562.285	1122.56	-0.019716	-1.1086e-05	-0.032132	-1.8067e-05	-0.051848	-2.9153e-05	562.285	43.011	0.18944	43.011	42.92	43.109	0					15	9	2	0	0	0	5.0893E-08	1	11771	11771
AEAEALYQTK	10	Unmodified	_AEAEALYQTK_					0	0	0	0	CON__Q8N1N4-2;CON__Q7RTT2;CON__ENSEMBL:ENSBTAP00000038253;CON__Q32MB2;CON__P19013	CON__Q8N1N4-2;CON__ENSEMBL:ENSBTAP00000038253;CON__Q32MB2;CON__P19013	CON__P19013	MULTI-MSMS	KSI140824_4_Col-0_1521_1ul	Col-0_Af1521	562.2854614257812	2	562.285	1122.56	-0.086554	-4.8668e-05	0.017349	9.7551E-06	-0.069205	-3.8913e-05	562.2851648646096	48.345	0.29057	48.345	48.195	48.486	0					25	15	2	0	0	0	0.002041	1	10517	10517
AEAEALYQTK	10	Unmodified	_AEAEALYQTK_					0	0	0	0	CON__Q8N1N4-2;CON__Q7RTT2;CON__ENSEMBL:ENSBTAP00000038253;CON__Q32MB2;CON__P19013	CON__Q8N1N4-2;CON__ENSEMBL:ENSBTAP00000038253;CON__Q32MB2;CON__P19013	CON__P19013	MULTI-MSMS	KSI140824_4_Col-0_1521_3ul	Col-0_Af1521	562.2850341796875	2	562.285	1122.56	0.16569	9.3163E-05	-0.68702	-0.0003863	-0.52133	-0.00029314	562.2849151743552	43.146	0.26516	43.146	43.04	43.305	0					28	13	3	0	0	0	1.299E-06	1	10554	10554
AEAESLYQSK	10	Unmodified	_AEAESLYQSK_					0	0	0	0	CON__P04264	CON__P04264	CON__P04264	MULTI-MSMS	KSI140824_5_HopU1_1521_2ul	HopU1_Af1521	563.275	2	563.275	1124.53	-0.094204	-5.3063e-05	0.022256	1.2536E-05	-0.071948	-4.0527e-05	563.2747483006501	39.836	0.67004	39.836	39.687	40.357	0					99	38	4	0	0	0	0.0014727	2	8965	8965;9155
AEAESLYQSK	10	Unmodified	_AEAESLYQSK_					0	0	0	0	CON__P04264	CON__P04264	CON__P04264	MULTI-MSMS	KSI140824_6_HopU1_G42E_1ul	HopU1_G42E	563.2747192382812	2	563.275	1124.53	0.061676	3.474E-05	-0.028369	-1.598e-05	0.033306	1.8761E-05	563.2747304786192	45.003	0.60729	45.003	44.842	45.449	0					133	46	5	0	0	0	0.0020997	1	9098	9098
AEAESLYQSK	10	Unmodified	_AEAESLYQSK_					0	0	0	0	CON__P04264	CON__P04264	CON__P04264	MULTI-MSMS	KSI140824_6_HopU1_G42E_5ul	HopU1_G42E	563.275	2	563.275	1124.53	-0.061982	-3.4913e-05	0.0099893	5.6267E-06	-0.051993	-2.9286e-05	563.2747325856664	39.751	0.77108	39.751	39.619	40.391	0					111	43	4	0	0	0	0.00015375	1	10650	10650
AEAESLYQSK	10	Unmodified	_AEAESLYQSK_					0	0	0	0	CON__P04264	CON__P04264	CON__P04264	MULTI-MSMS	KSI180424_1_HopU1_G42E_1ul	HopU1_G42E	563.2748413085938	2	563.275	1124.53	-0.0076951	-4.3344e-06	0.075941	4.2776E-05	0.068246	3.8441E-05	563.2748160781312	37.922	0.73632	37.922	37.589	38.326	0					126	38	5	0	0	0	0.0012103	2	9809	9615;9809
AEAESLYQSK	10	Unmodified	_AEAESLYQSK_					0	0	0	0	CON__P04264	CON__P04264	CON__P04264	MULTI-MSMS	KSI180424_2_Col-0_1521_1ul	Col-0_Af1521	563.2747802734375	2	563.275	1124.53	-0.10799	-6.0829e-05	0.15535	8.7503E-05	0.047357	2.6675E-05	563.2748191338703	37.139	0.8624	37.139	36.945	37.808	0					108	46	5	0	0	0	0.0017815	1	9162	9162
AEAESLYQSK	10	Unmodified	_AEAESLYQSK_					0	0	0	0	CON__P04264	CON__P04264	CON__P04264	MULTI-MSMS	KSI180424_2_HopU1_1521_1ul	HopU1_Af1521	563.7760009765625	2	563.275	1124.53	-0.28899	-0.00016278	0.12612	7.1041E-05	-0.16287	-9.174e-05	563.2748320918662	37.19	0.53773	37.19	36.972	37.509	0					107	28	5	0	0	0	0.0012081	1	9299	9299
AEAESLYQSK	10	Unmodified	_AEAESLYQSK_					0	0	0	0	CON__P04264	CON__P04264	CON__P04264	MULTI-MSMS	KSI180424_3_Col-0_G42E_1ul	Col-0_G42E	563.2747192382812	2	563.275	1124.53	0.055369	3.1188E-05	-0.011851	-6.6752e-06	0.043519	2.4513E-05	563.275	37.509	0.84095	37.509	37.198	38.039	0					148	44	5	0	0	0	0.0020997	2	9799	9611;9799
AEAESLYQSK	10	Unmodified	_AEAESLYQSK_					0	0	0	0	CON__P04264	CON__P04264	CON__P04264	MULTI-MSMS	KSI140824_3_Col-0_G42E_1ul	Col-0_G42E	563.275	2	563.275	1124.53	-0.096586	-5.4405e-05	0.054525	3.0712E-05	-0.042062	-2.3692e-05	563.2747976562104	45.371	0.59953	45.371	45.229	45.828	0					111	40	6	0	0	0	0.001408	1	9183	9183
AEAESLYQSK	10	Unmodified	_AEAESLYQSK_					0	0	0	0	CON__P04264	CON__P04264	CON__P04264	MULTI-MSMS	KSI140824_3_Col-0_G42E_6ul	Col-0_G42E	563.275	2	563.275	1124.53	-0.065874	-3.7105e-05	0.056702	3.1939E-05	-0.0091727	-5.1668e-06	563.2747430593115	39.38	0.77944	39.38	39.225	40.004	0					104	43	5	0	0	0	6.7291E-05	2	10419	10419;10627
AEAESLYQSK	10	Unmodified	_AEAESLYQSK_					0	0	0	0	CON__P04264	CON__P04264	CON__P04264	MULTI-MSMS	KSI140824_4_Col-0_1521_1ul	Col-0_Af1521	563.275	2	563.275	1124.53	-0.13968	-7.868e-05	-0.015126	-8.5199e-06	-0.15481	-8.72e-05	563.2747545638383	45.371	0.70558	45.371	45.251	45.956	0					114	42	6	0	0	0	0.0015516	1	9464	9464
AEAESLYQSK	10	Unmodified	_AEAESLYQSK_					0	0	0	0	CON__P04264	CON__P04264	CON__P04264	MULTI-MSMS	KSI140824_4_Col-0_1521_3ul	Col-0_Af1521	563.2745971679688	2	563.275	1124.53	-0.063501	-3.5768e-05	0.032258	1.817E-05	-0.031243	-1.7598e-05	563.2747242125521	39.501	0.85957	39.501	39.368	40.227	0					101	48	4	0	0	0	5.6485E-09	2	9205	9205;9399
AEAESLYQSK	10	Unmodified	_AEAESLYQSK_					0	0	0	0	CON__P04264	CON__P04264	CON__P04264	MULTI-MSMS	KSI140824_5_HopU1_1521_1ul	HopU1_Af1521	563.275	2	563.275	1124.53	-0.10054	-5.663e-05	0.010901	6.1401E-06	-0.089637	-5.049e-05	563.2747511682245	45.316	0.43006	45.316	45.134	45.564	0					79	31	5	0	0	0	0.0018209	1	9259	9259
AEAESLYQSKYEELQITAGR	20	Unmodified	_AEAESLYQSKYEELQITAGR_					0	0	0	1	CON__P04264	CON__P04264	CON__P04264	MULTI-MSMS	KSI180424_1_HopU1_G42E_1ul	HopU1_G42E	763.0475463867188	3	762.713	2285.12	-0.2813	-0.00021455	0.32676	0.00024922	0.045458	3.4672E-05	763.0476371182139	64.354	0.54724	64.354	64.081	64.628	0					103	29	5	0	0	0	2.448E-22	1	19388	19388
AEAESLYQSKYEELQITAGR	20	Unmodified	_AEAESLYQSKYEELQITAGR_					0	0	0	1	CON__P04264	CON__P04264	CON__P04264	MULTI-MSMS	KSI180424_2_Col-0_1521_1ul	Col-0_Af1521	763.0476684570312	3	762.713	2285.12	-0.16897	-0.00012888	0.26023	0.00019848	0.091256	6.9602E-05	763.0475334810651	64.593	0.68993	64.593	64.366	65.056	0					112	36	4	0	0	0	2.2488E-11	2	19406	19213;19406
AEAESLYQSKYEELQITAGR	20	Unmodified	_AEAESLYQSKYEELQITAGR_					0	0	0	1	CON__P04264	CON__P04264	CON__P04264	MULTI-MSMS	KSI180424_2_HopU1_1521_1ul	HopU1_Af1521	763.0474243164062	3	762.713	2285.12	-0.1355	-0.00010335	0.1198	9.137E-05	-0.015701	-1.1976e-05	763.0474779615984	64.336	0.6681	64.336	64.065	64.733	0					104	36	4	0	0	0	6.0056E-45	2	19314	19174;19314
AEAESLYQSKYEELQITAGR	20	Unmodified	_AEAESLYQSKYEELQITAGR_					0	0	0	1	CON__P04264	CON__P04264	CON__P04264	MULTI-MSMS	KSI180424_3_Col-0_G42E_1ul	Col-0_G42E	763.0476684570312	3	762.713	2285.12	-0.14545	-0.00011093	0.22716	0.00017326	0.081718	6.2327E-05	763.0475071527688	64.663	0.91788	64.663	64.367	65.285	0					165	59	4	0	0	0	8.8506E-11	2	19568	19392;19568
AEAESWYQTK	10	Unmodified	_AEAESWYQTK_					0	0	0	0	CON__P02538;CON__P04259;CON__P48668;CON__Q8VED5	CON__P02538;CON__P04259;CON__P48668;CON__Q8VED5	CON__P48668	MULTI-MSMS	KSI140824_6_HopU1_G42E_1ul	HopU1_G42E	606.7803344726562	2	606.78	1211.55	-0.00046631	-2.8295e-07	0.23625	0.00014335	0.23578	0.00014307	606.78	55.874	0.26307	55.874	55.751	56.014	0					26	14	3	0	0	0	0.034888	1	12704	12704
AEAESWYQTK	10	Unmodified	_AEAESWYQTK_					0	0	0	0	CON__P02538;CON__P04259;CON__P48668;CON__Q8VED5	CON__P02538;CON__P04259;CON__P48668;CON__Q8VED5	CON__P48668	MULTI-MSMS	KSI180424_1_HopU1_G42E_1ul	HopU1_G42E	606.7802124023438	2	606.78	1211.55	0.24163	0.00014662	0.31154	0.00018904	0.55317	0.00033565	606.7801686505222	45.711	0.38924	45.711	45.506	45.895	0					45	20	3	0	0	0	0.0014625	1	12557	12557
AEAESWYQTK	10	Unmodified	_AEAESWYQTK_					0	0	0	0	CON__P02538;CON__P04259;CON__P48668;CON__Q8VED5	CON__P02538;CON__P04259;CON__P48668;CON__Q8VED5	CON__P48668	MULTI-MSMS	KSI180424_2_Col-0_1521_1ul	Col-0_Af1521	606.7803955078125	2	606.78	1211.55	0.241	0.00014624	0.10784	6.5436E-05	0.34884	0.00021167	606.7801543702884	45.499	0.50575	45.499	45.251	45.757	0					66	27	3	0	0	0	0.013365	1	12217	12217
AEAESWYQTK	10	Unmodified	_AEAESWYQTK_					0	0	0	0	CON__P02538;CON__P04259;CON__P48668;CON__Q8VED5	CON__P02538;CON__P04259;CON__P48668;CON__Q8VED5	CON__P48668	MULTI-MSMS	KSI180424_2_HopU1_1521_1ul	HopU1_Af1521	607.2820434570312	2	606.78	1211.55	0.094104	5.71E-05	0.39087	0.00023717	0.48497	0.00029427	606.7802840560288	45.237	0.43112	45.237	45.117	45.548	0					39	22	2	0	0	0	0.0017633	1	12256	12256
AEAESWYQTK	10	Unmodified	_AEAESWYQTK_					0	0	0	0	CON__P02538;CON__P04259;CON__P48668;CON__Q8VED5	CON__P02538;CON__P04259;CON__P48668;CON__Q8VED5	CON__P48668	MULTI-MSMS	KSI140824_3_Col-0_G42E_1ul	Col-0_G42E	606.7803955078125	2	606.78	1211.55	0.0097658	5.9257E-06	0.14839	9.0042E-05	0.15816	9.5967E-05	606.7802694078515	56.413	0.24065	56.413	56.287	56.528	0					35	14	3	0	0	0	0.032014	1	13012	13012
AEAESWYQTK	10	Unmodified	_AEAESWYQTK_					0	0	0	0	CON__P02538;CON__P04259;CON__P48668;CON__Q8VED5	CON__P02538;CON__P04259;CON__P48668;CON__Q8VED5	CON__P48668	MULTI-MSMS	KSI140824_4_Col-0_1521_1ul	Col-0_Af1521	606.7804565429688	2	606.78	1211.55	-0.021578	-1.3093e-05	0.28147	0.00017079	0.2599	0.0001577	606.7803155391761	56.362	0.22301	56.362	56.271	56.494	0					39	11	4	0	0	0	0.0016384	1	13348	13348
AEAESWYQTK	10	Unmodified	_AEAESWYQTK_					0	0	0	0	CON__P02538;CON__P04259;CON__P48668;CON__Q8VED5	CON__P02538;CON__P04259;CON__P48668;CON__Q8VED5	CON__P48668	MSMS	KSI140824_4_Col-0_1521_3ul	Col-0_Af1521	606.7801513671875	2	606.78	1211.55	NaN	NaN	NaN	NaN	NaN	NaN	NaN	48.246	1	48.246	47.746	48.746	0								0	0	0	1.1329E-06	1	12432	12432
AEAESWYQTK	10	Unmodified	_AEAESWYQTK_					0	0	0	0	CON__P02538;CON__P04259;CON__P48668;CON__Q8VED5	CON__P02538;CON__P04259;CON__P48668;CON__Q8VED5	CON__P48668	MULTI-MSMS	KSI140824_5_HopU1_1521_1ul	HopU1_Af1521	606.7802124023438	2	606.78	1211.55	-0.051833	-3.1452e-05	0.24602	0.00014928	0.19418	0.00011783	606.7802823842362	56.343	0.19743	56.343	56.231	56.428	0					28	10	3	0	0	0	0.025682	1	12971	12971
AEASDLLEWPK	11	Acetyl (Protein N-term)	_(Acetyl (Protein N-term))AEASDLLEWPK_					1	0	0	0	AT1G11840.4;AT1G11840.3;AT1G11840.2;AT1G11840.1;AT1G11840.5	AT1G11840.4	AT1G11840.4	MULTI-MSMS	KSI140824_5_HopU1_1521_2ul	HopU1_Af1521	650.8246459960938	2	650.825	1299.63	0.10302	6.7046E-05	0.095083	6.1882E-05	0.1981	0.00012893	650.825	98.13	0.36977	98.13	97.94	98.309	0					103	41	3	0	0	0	0.027176	1	28814	28814
AEASDLLEWPK	11	Acetyl (Protein N-term)	_(Acetyl (Protein N-term))AEASDLLEWPK_					1	0	0	0	AT1G11840.4;AT1G11840.3;AT1G11840.2;AT1G11840.1;AT1G11840.5	AT1G11840.4	AT1G11840.4	MULTI-MSMS	KSI180424_1_HopU1_G42E_1ul	HopU1_G42E	650.8248291015625	2	650.825	1299.63	0.28615	0.00018623	0.0011124	7.2396E-07	0.28726	0.00018696	650.8245621008612	98.444	0.47212	98.444	98.218	98.69	0					150	62	3	0	0	0	0.0032641	1	31533	31533
AEASDLLEWPK	11	Acetyl (Protein N-term)	_(Acetyl (Protein N-term))AEASDLLEWPK_					1	0	0	0	AT1G11840.4;AT1G11840.3;AT1G11840.2;AT1G11840.1;AT1G11840.5	AT1G11840.4	AT1G11840.4	MULTI-MSMS	KSI180424_2_Col-0_1521_1ul	Col-0_Af1521	650.8243408203125	2	650.825	1299.63	0.073091	4.757E-05	0.18282	0.00011899	0.25591	0.00016656	650.8247073871091	98.638	0.49711	98.638	98.397	98.894	0					107	43	3	0	0	0	0.0021543	1	31490	31490
AEASDLLEWPK	11	Acetyl (Protein N-term)	_(Acetyl (Protein N-term))AEASDLLEWPK_					1	0	0	0	AT1G11840.4;AT1G11840.3;AT1G11840.2;AT1G11840.1;AT1G11840.5	AT1G11840.4	AT1G11840.4	MULTI-MSMS	KSI180424_2_HopU1_1521_1ul	HopU1_Af1521	650.8247680664062	2	650.825	1299.63	0.23268	0.00015143	-0.03902	-2.5395e-05	0.19366	0.00012604	650.8245186642771	98.401	0.41562	98.401	98.195	98.61	0					121	53	3	0	0	0	0.0017586	1	30998	30998
AEASDLLEWPK	11	Acetyl (Protein N-term)	_(Acetyl (Protein N-term))AEASDLLEWPK_					1	0	0	0	AT1G11840.4;AT1G11840.3;AT1G11840.2;AT1G11840.1;AT1G11840.5	AT1G11840.4	AT1G11840.4	MULTI-MSMS	KSI140824_4_Col-0_1521_3ul	Col-0_Af1521	650.825	2	650.825	1299.63	0.2173	0.00014142	-0.0032242	-2.0984e-06	0.21407	0.00013932	650.8245427403331	98.053	0.41853	98.053	97.84	98.258	0					137	53	4	0	0	0	0.014259	1	29322	29322
AEDTGELTEK	10	Unmodified	_AEDTGELTEK_					0	0	0	0	AT1G55480.1	AT1G55480.1	AT1G55480.1	MULTI-MSMS	KSI140824_5_HopU1_1521_2ul	HopU1_Af1521	546.7566528320312	2	546.756	1091.5	-0.028534	-1.5601e-05	0.058413	3.1938E-05	0.02988	1.6337E-05	546.7564155900941	33.402	0.18851	33.402	33.297	33.486	0					16	9	2	0	0	0	0.011654	1	6637	6637
AEDTGELTEK	10	Unmodified	_AEDTGELTEK_					0	0	0	0	AT1G55480.1	AT1G55480.1	AT1G55480.1	MULTI-MSMS	KSI140824_6_HopU1_G42E_1ul	HopU1_G42E	546.7564086914062	2	546.756	1091.5	0.086634	4.7368E-05	-0.0043307	-2.3679e-06	0.082303	4.5E-05	546.7563659562811	37.607	0.16206	37.607	37.5	37.662	0					20	11	2	0	0	0	0.01998	1	6712	6712
AEDTGELTEK	10	Unmodified	_AEDTGELTEK_					0	0	0	0	AT1G55480.1	AT1G55480.1	AT1G55480.1	MULTI-MSMS	KSI140824_6_HopU1_G42E_5ul	HopU1_G42E	546.7564086914062	2	546.756	1091.5	0.024848	1.3586E-05	0.079133	4.3266E-05	0.10398	5.6852E-05	546.7563253376028	33.239	0.24608	33.239	33.129	33.375	0					21	12	3	0	0	0	0.0013651	1	8302	8302
AEDTGELTEK	10	Unmodified	_AEDTGELTEK_					0	0	0	0	AT1G55480.1	AT1G55480.1	AT1G55480.1	MULTI-MSMS	KSI140824_3_Col-0_G42E_6ul	Col-0_G42E	546.7564086914062	2	546.756	1091.5	0.16299	8.9117E-05	-0.019504	-1.0664e-05	0.14349	7.8453E-05	546.7562976115092	32.905	0.18821	32.905	32.794	32.982	0					17	9	2	0	0	0	0.0014325	1	8054	8054
AEDTGELTEK	10	Unmodified	_AEDTGELTEK_					0	0	0	0	AT1G55480.1	AT1G55480.1	AT1G55480.1	MULTI-MSMS	KSI140824_4_Col-0_1521_3ul	Col-0_Af1521	546.7564697265625	2	546.756	1091.5	0.088292	4.8274E-05	-0.017923	-9.7997e-06	0.070369	3.8475E-05	546.7562892135613	33.071	0.24464	33.071	32.962	33.207	0					28	12	3	0	0	0	0.0012418	1	6865	6865
AEEAINHLGADSFLVTTDPQK	21	Unmodified	_AEEAINHLGADSFLVTTDPQK_					0	0	0	0	AT4G39330.1;AT4G39330.2	AT4G39330.1	AT4G39330.1	MULTI-MSMS	KSI140824_4_Col-0_1521_3ul	Col-0_Af1521	753.0435791015625	3	752.71	2255.11	0.018934	1.4252E-05	0.097659	7.3509E-05	0.11659	8.776E-05	753.0436852678362	77.816	0.18314	77.816	77.737	77.92	0					20	9	3	0	0	0	8.2358E-05	1	23251	23251
AEEAQVDR	8	Acetyl (Protein N-term)	_(Acetyl (Protein N-term))AEEAQVDR_					1	0	0	0	AT3G52230.1	AT3G52230.1	AT3G52230.1	MULTI-MSMS	KSI140824_5_HopU1_1521_2ul	HopU1_Af1521	480.22491455078125	2	480.225	958.436	-0.12083	-5.8026e-05	-0.016896	-8.1138e-06	-0.13773	-6.614e-05	480.22507642656745	37.338	0.28721	37.338	37.166	37.453	0					27	16	2	0	0	0	0.012479	1	8090	8090
AEEAQVDR	8	Acetyl (Protein N-term)	_(Acetyl (Protein N-term))AEEAQVDR_					1	0	0	0	AT3G52230.1	AT3G52230.1	AT3G52230.1	MULTI-MSMS	KSI140824_6_HopU1_G42E_1ul	HopU1_G42E	480.2251281738281	2	480.225	958.436	-0.11929	-5.7285e-05	0.45289	0.00021749	0.3336	0.0001602	480.2251994262531	40.815	0.15975	40.815	40.714	40.873	0					23	12	2	0	0	0	0.050692	1	7793	7793
AEEAQVDR	8	Acetyl (Protein N-term)	_(Acetyl (Protein N-term))AEEAQVDR_					1	0	0	0	AT3G52230.1	AT3G52230.1	AT3G52230.1	MULTI-MSMS	KSI140824_6_HopU1_G42E_5ul	HopU1_G42E	480.2250061035156	2	480.225	958.436	-0.030252	-1.4528e-05	-0.03329	-1.5987e-05	-0.063542	-3.0515e-05	480.22498895130946	37.385	0.25716	37.385	37.25	37.507	0					31	14	3	0	0	0	0.0052762	1	9814	9814
AEEAQVDR	8	Acetyl (Protein N-term)	_(Acetyl (Protein N-term))AEEAQVDR_					1	0	0	0	AT3G52230.1	AT3G52230.1	AT3G52230.1	MULTI-MSMS	KSI140824_4_Col-0_1521_3ul	Col-0_Af1521	480.2249755859375	2	480.225	958.436	-0.053956	-2.5911e-05	0.064596	3.1021E-05	0.01064	5.1098E-06	480.2250961106318	37.113	0.25343	37.113	36.974	37.227	0					24	13	2	0	0	0	0.019956	1	8364	8364
AEEAQVDR	8	Acetyl (Protein N-term)	_(Acetyl (Protein N-term))AEEAQVDR_					1	0	0	0	AT3G52230.1	AT3G52230.1	AT3G52230.1	MULTI-MSMS	KSI140824_5_HopU1_1521_1ul	HopU1_Af1521	480.2251281738281	2	480.225	958.436	-0.12694	-6.096e-05	0.20654	9.9184E-05	0.079596	3.8224E-05	480.2251702942959	41.154	0.15659	41.154	41.061	41.218	0					18	9	3	0	0	0	0.028986	1	7880	7880
AEEGEKK	7	Unmodified	_AEEGEKK_					0	0	0	1	AT3G04550.1	AT3G04550.1	AT3G04550.1	MULTI-MSMS	KSI180424_1_HopU1_G42E_1ul	HopU1_G42E	790.3963623046875	1	790.394	789.387	0.034612	2.7357E-05	-0.24369	-0.00019261	-0.20908	-0.00016525	790.3960466380416	77.989	0.24715	77.989	77.871	78.118	0					18	12	2	0	0	0	0.043293	1	24450	24450
AEEHKHDESVIAPEPAVEVVER	22	Acetyl (Protein N-term)	_(Acetyl (Protein N-term))AEEHKHDESVIAPEPAVEVVER_					1	0	0	1	AT4G23630.2;AT4G23630.1	AT4G23630.2	AT4G23630.2	MULTI-MSMS	KSI140824_5_HopU1_1521_2ul	HopU1_Af1521	628.8133544921875	4	628.813	2511.22	-0.036435	-2.2911e-05	0.24309	0.00015286	0.20665	0.00012995	628.8133492982163	66.882	0.24189	66.882	66.793	67.035	0					32	12	4	0	0	0	1.6685E-05	1	18814	18814
AEEHKHDESVIAPEPAVEVVER	22	Acetyl (Protein N-term)	_(Acetyl (Protein N-term))AEEHKHDESVIAPEPAVEVVER_					1	0	0	1	AT4G23630.2;AT4G23630.1	AT4G23630.2	AT4G23630.2	MULTI-MSMS	KSI140824_6_HopU1_G42E_5ul	HopU1_G42E	629.3143920898438	4	628.813	2511.22	0.15869	9.9788E-05	-0.09388	-5.9033e-05	0.064813	4.0755E-05	629.0640275893434	66.769	0.29845	66.769	66.651	66.949	0					42	15	4	0	0	0	1.0996E-07	1	20576	20576
AEEHKHDESVIAPEPAVEVVER	22	Acetyl (Protein N-term)	_(Acetyl (Protein N-term))AEEHKHDESVIAPEPAVEVVER_					1	0	0	1	AT4G23630.2;AT4G23630.1	AT4G23630.2	AT4G23630.2	MULTI-MSMS	KSI140824_4_Col-0_1521_3ul	Col-0_Af1521	629.0640258789062	4	628.813	2511.22	0.092013	5.7859E-05	-0.19919	-0.00012525	-0.10718	-6.7394e-05	629.064	66.6	0.21634	66.6	66.51	66.726	0					30	11	5	0	0	0	0.0050961	1	19170	19170
AEEIFEK	7	Unmodified	_AEEIFEK_					0	0	0	0	AT4G13940.1;AT4G13940.3;AT4G13940.4;AT4G13940.2	AT4G13940.1	AT4G13940.1	MULTI-MSMS	KSI140824_5_HopU1_1521_2ul	HopU1_Af1521	433.21856689453125	2	433.219	864.423	0.011705	5.0706E-06	0.11214	4.8583E-05	0.12385	5.3654E-05	433.2186914181478	46.61	0.4822	46.61	46.461	46.944	0					37	26	2	0	0	0	0.037787	1	11430	11430
AEEIFEK	7	Unmodified	_AEEIFEK_					0	0	0	0	AT4G13940.1;AT4G13940.3;AT4G13940.4;AT4G13940.2	AT4G13940.1	AT4G13940.1	MULTI-MSMS	KSI140824_6_HopU1_G42E_5ul	HopU1_G42E	433.2186279296875	2	433.219	864.423	0.079858	3.4596E-05	-0.044068	-1.9091e-05	0.03579	1.5505E-05	433.21859362537293	46.426	0.52916	46.426	46.293	46.822	0					61	28	3	0	0	0	0.041184	1	13098	13098
AEEIFEK	7	Unmodified	_AEEIFEK_					0	0	0	0	AT4G13940.1;AT4G13940.3;AT4G13940.4;AT4G13940.2	AT4G13940.1	AT4G13940.1	MULTI-MSMS	KSI180424_2_Col-0_1521_1ul	Col-0_Af1521	433.2185363769531	2	433.219	864.423	-0.084089	-3.6429e-05	-0.047944	-2.077e-05	-0.13203	-5.7199e-05	433.2186269074787	42.01	0.4091	42.01	41.873	42.282	0					47	21	3	0	0	0	0.037787	1	10970	10970
AEEIFEK	7	Unmodified	_AEEIFEK_					0	0	0	0	AT4G13940.1;AT4G13940.3;AT4G13940.4;AT4G13940.2	AT4G13940.1	AT4G13940.1	MULTI-MSMS	KSI140824_3_Col-0_G42E_6ul	Col-0_G42E	433.21868896484375	2	433.219	864.423	0.061445	2.6619E-05	-0.070212	-3.0417e-05	-0.0087674	-3.7982e-06	433.2186311476987	46.022	0.51093	46.022	45.865	46.376	0					60	26	4	0	0	0	0.037787	1	12870	12870
AEEIFEK	7	Unmodified	_AEEIFEK_					0	0	0	0	AT4G13940.1;AT4G13940.3;AT4G13940.4;AT4G13940.2	AT4G13940.1	AT4G13940.1	MULTI-MSMS	KSI140824_4_Col-0_1521_3ul	Col-0_Af1521	433.21868896484375	2	433.219	864.423	0.0094671	4.1013E-06	-0.0082961	-3.594e-06	0.0011711	5.0734E-07	433.2186521972693	46.231	0.64811	46.231	46.072	46.72	0					61	34	3	0	0	0	0.041184	1	11683	11683
AEEIKNVPEQEVPK	14	Acetyl (Protein N-term)	_(Acetyl (Protein N-term))AEEIKNVPEQEVPK_					1	0	0	1	AT1G76180.2;AT1G76180.1	AT1G76180.2	AT1G76180.2	MULTI-MSMS	KSI140824_6_HopU1_G42E_5ul	HopU1_G42E	826.4303588867188	2	826.431	1650.85	-0.26735	-0.00022095	0.017376	1.436E-05	-0.24998	-0.00020659	826.4304027199031	62.963	0.22591	62.963	62.866	63.092	0					22	11	3	0	0	0	0.007277	1	19212	19212
AEEIKNVPEQEVPK	14	Acetyl (Protein N-term)	_(Acetyl (Protein N-term))AEEIKNVPEQEVPK_					1	0	0	1	AT1G76180.2;AT1G76180.1	AT1G76180.2	AT1G76180.2	MULTI-MSMS	KSI140824_3_Col-0_G42E_6ul	Col-0_G42E	826.4303588867188	2	826.431	1650.85	-0.062185	-5.1392e-05	-0.03905	-3.2272e-05	-0.10124	-8.3664e-05	826.4304342748758	62.609	0.22299	62.609	62.498	62.721	0					19	11	2	0	0	0	6.3866E-05	1	19001	19001
AEEILAK	7	Unmodified	_AEEILAK_					0	0	0	0	AT4G14880.5;AT4G14880.4;AT4G14880.3;AT4G14880.2;AT4G14880.1;AT3G22460.2;AT3G22460.1	AT4G14880.5	AT4G14880.5	MULTI-MSMS	KSI140824_5_HopU1_1521_2ul	HopU1_Af1521	387.22381591796875	2	387.224	772.433	0.19746	7.646E-05	0.019101	7.3965E-06	0.21656	8.3857E-05	387.2237749154363	39.953	0.25656	39.953	39.789	40.045	0					28	14	3	0	0	0	0.051121	1	9013	9013
AEEILAK	7	Unmodified	_AEEILAK_					0	0	0	0	AT4G14880.5;AT4G14880.4;AT4G14880.3;AT4G14880.2;AT4G14880.1;AT3G22460.2;AT3G22460.1	AT4G14880.5	AT4G14880.5	MULTI-MSMS	KSI140824_6_HopU1_G42E_1ul	HopU1_G42E	387.2238464355469	2	387.224	772.433	0.24928	9.6529E-05	0.1562	6.0484E-05	0.40548	0.00015701	387.22382657744106	42.48	0.43163	42.48	42.301	42.732	0					48	30	3	0	0	0	0.046148	1	8324	8324
AEEILAK	7	Unmodified	_AEEILAK_					0	0	0	0	AT4G14880.5;AT4G14880.4;AT4G14880.3;AT4G14880.2;AT4G14880.1;AT3G22460.2;AT3G22460.1	AT4G14880.5	AT4G14880.5	MULTI-MSMS	KSI140824_6_HopU1_G42E_5ul	HopU1_G42E	387.224	2	387.224	772.433	0.22979	8.8979E-05	0.1278	4.9485E-05	0.35758	0.00013846	387.22379956612997	39.875	0.33509	39.875	39.67	40.005	0					32	18	3	0	0	0	0.019433	1	10705	10705
AEEILAK	7	Unmodified	_AEEILAK_					0	0	0	0	AT4G14880.5;AT4G14880.4;AT4G14880.3;AT4G14880.2;AT4G14880.1;AT3G22460.2;AT3G22460.1	AT4G14880.5	AT4G14880.5	MULTI-MSMS	KSI140824_3_Col-0_G42E_1ul	Col-0_G42E	387.2239990234375	2	387.224	772.433	0.20981	8.1242E-05	0.057165	2.2136E-05	0.26697	0.00010338	387.224	42.873	0.43377	42.873	42.71	43.143	0					38	29	2	0	0	0	0.051121	1	8376	8376
AEEILAK	7	Unmodified	_AEEILAK_					0	0	0	0	AT4G14880.5;AT4G14880.4;AT4G14880.3;AT4G14880.2;AT4G14880.1;AT3G22460.2;AT3G22460.1	AT4G14880.5	AT4G14880.5	MULTI-MSMS	KSI140824_3_Col-0_G42E_6ul	Col-0_G42E	387.2238464355469	2	387.224	772.433	0.23623	9.1474E-05	0.10786	4.1767E-05	0.34409	0.00013324	387.2237894308538	39.402	0.34057	39.402	39.225	39.565	0					32	18	3	0	0	0	0.031443	1	10447	10447
AEEILAK	7	Unmodified	_AEEILAK_					0	0	0	0	AT4G14880.5;AT4G14880.4;AT4G14880.3;AT4G14880.2;AT4G14880.1;AT3G22460.2;AT3G22460.1	AT4G14880.5	AT4G14880.5	MULTI-MSMS	KSI140824_4_Col-0_1521_1ul	Col-0_Af1521	387.2238464355469	2	387.224	772.433	0.17935	6.9447E-05	0.36225	0.00014027	0.54159	0.00020972	387.2239232039792	42.837	0.29915	42.837	42.601	42.9	0					33	16	3	0	0	0	0.031443	1	8600	8600
AEEILAK	7	Unmodified	_AEEILAK_					0	0	0	0	AT4G14880.5;AT4G14880.4;AT4G14880.3;AT4G14880.2;AT4G14880.1;AT3G22460.2;AT3G22460.1	AT4G14880.5	AT4G14880.5	MULTI-MSMS	KSI140824_4_Col-0_1521_3ul	Col-0_Af1521	387.224	2	387.224	772.433	0.29868	0.00011565	-0.015999	-6.1951e-06	0.28268	0.00010946	387.22374167025214	39.575	0.27601	39.575	39.402	39.678	0					26	15	3	0	0	0	0.027134	1	9239	9239
AEEILAK	7	Unmodified	_AEEILAK_					0	0	0	0	AT4G14880.5;AT4G14880.4;AT4G14880.3;AT4G14880.2;AT4G14880.1;AT3G22460.2;AT3G22460.1	AT4G14880.5	AT4G14880.5	MULTI-MSMS	KSI140824_5_HopU1_1521_1ul	HopU1_Af1521	387.2238464355469	2	387.224	772.433	0.17052	6.6028E-05	0.30426	0.00011782	0.47478	0.00018384	387.2238989570354	42.763	0.44549	42.763	42.555	43	0					46	26	3	0	0	0	0.046148	1	8404	8404
AEEMAQTFR	9	Unmodified	_AEEMAQTFR_					0	0	0	0	AT5G30510.1	AT5G30510.1	AT5G30510.1	MULTI-MSMS	KSI140824_3_Col-0_G42E_6ul	Col-0_G42E	541.7501831054688	2	541.75	1081.49	0.039653	2.1482E-05	-0.035494	-1.9229e-05	0.0041581	2.2527E-06	541.7502816041429	45.874	0.2651	45.874	45.808	46.073	0					22	13	2	0	0	0	0.0010881	1	12845	12845
AEEMAQTFR	9	Unmodified	_AEEMAQTFR_					0	0	0	0	AT5G30510.1	AT5G30510.1	AT5G30510.1	MULTI-MSMS	KSI140824_4_Col-0_1521_3ul	Col-0_Af1521	541.7506103515625	2	541.75	1081.49	-0.0049075	-2.6586e-06	-0.080559	-4.3643e-05	-0.085466	-4.6301e-05	541.7503471809188	46.213	0.22406	46.213	46.11	46.334	0					18	11	2	0	0	0	0.0010633	1	11692	11692
AEEMGVESIAFPAVSAGIR	19	Oxidation (M)	_AEEM(Oxidation (M))GVESIAFPAVSAGIR_		AEEM(1)GVESIAFPAVSAGIR		AEEM(110)GVESIAFPAVSAGIR	0	0	1	0	GST-Af1521_K35E_G42E_Y145R;GST-Af1521_K35E_Y145R	GST-Af1521_K35E_G42E_Y145R;GST-Af1521_K35E_Y145R	GST-Af1521_K35E_Y145R	MULTI-MSMS	KSI140824_5_HopU1_1521_2ul	HopU1_Af1521	975.9865112304688	2	975.485	1948.96	-0.19833	-0.00019347	0.06754	6.5884E-05	-0.13079	-0.00012758	975.9871574093382	88.543	1.1405	88.543	88.274	89.415	0					437	111	8	0	0	0	4.7637E-10	3	26355	26353;26355;26509
AEEMGVESIAFPAVSAGIR	19	Oxidation (M)	_AEEM(Oxidation (M))GVESIAFPAVSAGIR_		AEEM(1)GVESIAFPAVSAGIR		AEEM(59)GVESIAFPAVSAGIR	0	0	1	0	GST-Af1521_K35E_G42E_Y145R;GST-Af1521_K35E_Y145R	GST-Af1521_K35E_G42E_Y145R;GST-Af1521_K35E_Y145R	GST-Af1521_K35E_Y145R	MULTI-MSMS	KSI140824_5_HopU1_1521_2ul	HopU1_Af1521	650.994	3	650.659	1948.96	0.072591	4.7232E-05	-0.021716	-1.413e-05	0.050875	3.3102E-05	650.66	88.534	0.59275	88.534	88.31	88.903	0					230	51	6	0	0	0	0.00023151	2	26375	26360;26375
AEEMGVESIAFPAVSAGIR	19	Oxidation (M)	_AEEM(Oxidation (M))GVESIAFPAVSAGIR_		AEEM(1)GVESIAFPAVSAGIR		AEEM(99)GVESIAFPAVSAGIR	0	0	1	0	GST-Af1521_K35E_G42E_Y145R;GST-Af1521_K35E_Y145R	GST-Af1521_K35E_G42E_Y145R;GST-Af1521_K35E_Y145R	GST-Af1521_K35E_Y145R	MULTI-MSMS	KSI140824_6_HopU1_G42E_5ul	HopU1_G42E	975.4854736328125	2	975.485	1948.96	-0.24819	-0.00024211	0.13655	0.0001332	-0.11164	-0.0001089	975.9871607836072	88.522	0.4272	88.522	88.336	88.763	0					168	42	5	0	0	0	4.3323E-09	2	28155	28148;28155
AEEMGVESIAFPAVSAGIR	19	Oxidation (M)	_AEEM(Oxidation (M))GVESIAFPAVSAGIR_		AEEM(1)GVESIAFPAVSAGIR		AEEM(98)GVESIAFPAVSAGIR	0	0	1	0	GST-Af1521_K35E_G42E_Y145R;GST-Af1521_K35E_Y145R	GST-Af1521_K35E_G42E_Y145R;GST-Af1521_K35E_Y145R	GST-Af1521_K35E_Y145R	MULTI-MSMS	KSI180424_1_HopU1_G42E_1ul	HopU1_G42E	650.6594848632812	3	650.659	1948.96	0.13101	8.5245E-05	-0.10134	-6.5936e-05	0.029677	1.9309E-05	650.9937451064536	81.824	1.2935	81.824	81.568	82.862	0					286	70	8	0	0	0	5.386E-09	3	25789	25789;25984;26179
AEEMGVESIAFPAVSAGIR	19	Oxidation (M)	_AEEM(Oxidation (M))GVESIAFPAVSAGIR_		AEEM(1)GVESIAFPAVSAGIR		AEEM(230)GVESIAFPAVSAGIR	0	0	1	0	GST-Af1521_K35E_G42E_Y145R;GST-Af1521_K35E_Y145R	GST-Af1521_K35E_G42E_Y145R;GST-Af1521_K35E_Y145R	GST-Af1521_K35E_Y145R	MULTI-MSMS	KSI180424_1_HopU1_G42E_1ul	HopU1_G42E	975.4854736328125	2	975.485	1948.96	-0.053696	-5.238e-05	-0.18413	-0.00017962	-0.23783	-0.000232	975.987	81.825	1.3125	81.825	81.549	82.862	0					338	71	8	0	0	0	6.7751E-53	3	25983	25790;25983;26182
AEEMGVESIAFPAVSAGIR	19	Oxidation (M)	_AEEM(Oxidation (M))GVESIAFPAVSAGIR_		AEEM(1)GVESIAFPAVSAGIR		AEEM(210)GVESIAFPAVSAGIR	0	0	1	0	GST-Af1521_K35E_G42E_Y145R;GST-Af1521_K35E_Y145R	GST-Af1521_K35E_G42E_Y145R;GST-Af1521_K35E_Y145R	GST-Af1521_K35E_Y145R	MULTI-MSMS	KSI180424_1_HopU1_G42E_1ul	HopU1_G42E	975.987	2	975.485	1948.96	0.099255	9.6821E-05	0.024638	2.4034E-05	0.12389	0.00012086	975.987	84.29	1.5362	84.29	83.437	84.973	0					149	85	2	0	0	0	6.4729E-39	3	26732	26529;26732;26915
AEEMGVESIAFPAVSAGIR	19	Oxidation (M)	_AEEM(Oxidation (M))GVESIAFPAVSAGIR_		AEEM(1)GVESIAFPAVSAGIR		AEEM(82)GVESIAFPAVSAGIR	0	0	1	0	GST-Af1521_K35E_G42E_Y145R;GST-Af1521_K35E_Y145R	GST-Af1521_K35E_G42E_Y145R;GST-Af1521_K35E_Y145R	GST-Af1521_K35E_Y145R	MULTI-MSMS	KSI180424_1_HopU1_G42E_1ul	HopU1_G42E	650.6595458984375	3	650.659	1948.96	0.28967	0.00018848	-0.026404	-1.718e-05	0.26327	0.0001713	650.6593983097952	84.382	1.4453	84.382	83.561	85.007	0					136	80	2	0	0	0	4.517E-07	3	26765	26574;26765;26951
AEEMGVESIAFPAVSAGIR	19	Oxidation (M)	_AEEM(Oxidation (M))GVESIAFPAVSAGIR_		AEEM(1)GVESIAFPAVSAGIR		AEEM(190)GVESIAFPAVSAGIR	0	0	1	0	GST-Af1521_K35E_G42E_Y145R;GST-Af1521_K35E_Y145R	GST-Af1521_K35E_G42E_Y145R;GST-Af1521_K35E_Y145R	GST-Af1521_K35E_Y145R	MULTI-MSMS	KSI180424_1_HopU1_G42E_1ul	HopU1_G42E	975.987	2	975.485	1948.96	-0.079896	-7.7937e-05	-0.030328	-2.9584e-05	-0.11022	-0.00010752	975.4856187191299	85.585	1.0862	85.585	84.903	85.99	0					215	60	5	0	0	0	2.0065000000000002E-29	2	27098	27098;27290
AEEMGVESIAFPAVSAGIR	19	Oxidation (M)	_AEEM(Oxidation (M))GVESIAFPAVSAGIR_		AEEM(1)GVESIAFPAVSAGIR		AEEM(83)GVESIAFPAVSAGIR	0	0	1	0	GST-Af1521_K35E_G42E_Y145R;GST-Af1521_K35E_Y145R	GST-Af1521_K35E_G42E_Y145R;GST-Af1521_K35E_Y145R	GST-Af1521_K35E_Y145R	MULTI-MSMS	KSI180424_1_HopU1_G42E_1ul	HopU1_G42E	650.9940185546875	3	650.659	1948.96	0.088929	5.7863E-05	0.10098	6.5706E-05	0.18991	0.00012357	650.9938943213637	85.614	1.5844	85.614	84.973	86.557	0					259	87	5	0	0	0	8.175E-08	3	27133	27133;27289;27322
AEEMGVESIAFPAVSAGIR	19	Oxidation (M)	_AEEM(Oxidation (M))GVESIAFPAVSAGIR_		AEEM(1)GVESIAFPAVSAGIR		AEEM(130)GVESIAFPAVSAGIR	0	0	1	0	GST-Af1521_K35E_G42E_Y145R;GST-Af1521_K35E_Y145R	GST-Af1521_K35E_G42E_Y145R;GST-Af1521_K35E_Y145R	GST-Af1521_K35E_Y145R	MULTI-MSMS	KSI180424_1_HopU1_G42E_1ul	HopU1_G42E	975.987	2	975.485	1948.96	-0.09323	-9.0944e-05	-0.013443	-1.3113e-05	-0.10667	-0.00010406	975.9872021706241	86.26	0.75722	86.26	85.781	86.538	0					118	40	4	0	0	0	5.6412E-11	1	27480	27480
AEEMGVESIAFPAVSAGIR	19	Oxidation (M)	_AEEM(Oxidation (M))GVESIAFPAVSAGIR_		AEEM(1)GVESIAFPAVSAGIR		AEEM(190)GVESIAFPAVSAGIR	0	0	1	0	GST-Af1521_K35E_G42E_Y145R;GST-Af1521_K35E_Y145R	GST-Af1521_K35E_G42E_Y145R;GST-Af1521_K35E_Y145R	GST-Af1521_K35E_Y145R	MULTI-MSMS	KSI180424_1_HopU1_G42E_1ul	HopU1_G42E	975.9872436523438	2	975.485	1948.96	-0.010282	-1.003e-05	-0.013576	-1.3243e-05	-0.023858	-2.3273e-05	975.9869647277919	86.83	0.61054	86.83	86.519	87.13	0					60	31	2	0	0	0	1.1759000000000001E-29	3	27676	27578;27619;27676
AEEMGVESIAFPAVSAGIR	19	Oxidation (M)	_AEEM(Oxidation (M))GVESIAFPAVSAGIR_		AEEM(1)GVESIAFPAVSAGIR		AEEM(63)GVESIAFPAVSAGIR	0	0	1	0	GST-Af1521_K35E_G42E_Y145R;GST-Af1521_K35E_Y145R	GST-Af1521_K35E_G42E_Y145R;GST-Af1521_K35E_Y145R	GST-Af1521_K35E_Y145R	MULTI-MSMS	KSI180424_1_HopU1_G42E_1ul	HopU1_G42E	650.6593627929688	3	650.659	1948.96	0.17634	0.00011474	-0.043818	-2.8511e-05	0.13252	8.6228E-05	650.9936896361978	86.844	0.55328	86.844	86.557	87.111	0					50	28	2	0	0	0	0.00012254	1	27718	27718
AEEMGVESIAFPAVSAGIR	19	Oxidation (M)	_AEEM(Oxidation (M))GVESIAFPAVSAGIR_		AEEM(1)GVESIAFPAVSAGIR		AEEM(180)GVESIAFPAVSAGIR	0	0	1	0	GST-Af1521_K35E_G42E_Y145R;GST-Af1521_K35E_Y145R	GST-Af1521_K35E_G42E_Y145R;GST-Af1521_K35E_Y145R	GST-Af1521_K35E_Y145R	MULTI-MSMS	KSI180424_1_HopU1_G42E_1ul	HopU1_G42E	975.4850463867188	2	975.485	1948.96	-0.1478	-0.00014417	0.065021	6.3427E-05	-0.082774	-8.0745e-05	975.4856557171696	87.708	0.16934	87.708	87.628	87.798	0					14	8	2	0	0	0	7.926799999999999E-23	1	27978	27978
AEEMGVESIAFPAVSAGIR	19	Oxidation (M)	_AEEM(Oxidation (M))GVESIAFPAVSAGIR_		AEEM(1)GVESIAFPAVSAGIR		AEEM(280)GVESIAFPAVSAGIR	0	0	1	0	GST-Af1521_K35E_G42E_Y145R;GST-Af1521_K35E_Y145R	GST-Af1521_K35E_G42E_Y145R;GST-Af1521_K35E_Y145R	GST-Af1521_K35E_Y145R	MULTI-MSMS	KSI180424_2_Col-0_1521_1ul	Col-0_Af1521	975.9869384765625	2	975.485	1948.96	-0.22269	-0.00021723	-0.066641	-6.5007e-05	-0.28933	-0.00028224	975.9870258355076	81.987	1.3696	81.987	81.613	82.982	0					381	74	8	0	0	0	4.7635E-85	3	25750	25563;25750;25938
AEEMGVESIAFPAVSAGIR	19	Oxidation (M)	_AEEM(Oxidation (M))GVESIAFPAVSAGIR_		AEEM(1)GVESIAFPAVSAGIR		AEEM(110)GVESIAFPAVSAGIR	0	0	1	0	GST-Af1521_K35E_G42E_Y145R;GST-Af1521_K35E_Y145R	GST-Af1521_K35E_G42E_Y145R;GST-Af1521_K35E_Y145R	GST-Af1521_K35E_Y145R	MULTI-MSMS	KSI180424_2_Col-0_1521_1ul	Col-0_Af1521	650.994	3	650.659	1948.96	0.20339	0.00013234	-0.20386	-0.00013264	-0.00046307	-3.013e-07	650.6595872079242	81.988	1.2561	81.988	81.594	82.85	0					333	68	7	0	0	0	8.485E-10	2	25763	25574;25763
AEEMGVESIAFPAVSAGIR	19	Oxidation (M)	_AEEM(Oxidation (M))GVESIAFPAVSAGIR_		AEEM(1)GVESIAFPAVSAGIR		AEEM(80)GVESIAFPAVSAGIR	0	0	1	0	GST-Af1521_K35E_G42E_Y145R;GST-Af1521_K35E_Y145R	GST-Af1521_K35E_G42E_Y145R;GST-Af1521_K35E_Y145R	GST-Af1521_K35E_Y145R	MULTI-MSMS	KSI180424_2_Col-0_1521_1ul	Col-0_Af1521	975.987	2	975.485	1948.96	-0.25406	-0.00024783	0.35829	0.00034951	0.10423	0.00010168	975.9870970738541	83.604	0.39644	83.604	83.264	83.66	0					37	20	3	0	0	0	5.3724E-06	1	26207	26207
AEEMGVESIAFPAVSAGIR	19	Oxidation (M)	_AEEM(Oxidation (M))GVESIAFPAVSAGIR_		AEEM(1)GVESIAFPAVSAGIR		AEEM(240)GVESIAFPAVSAGIR	0	0	1	0	GST-Af1521_K35E_G42E_Y145R;GST-Af1521_K35E_Y145R	GST-Af1521_K35E_G42E_Y145R;GST-Af1521_K35E_Y145R	GST-Af1521_K35E_Y145R	MULTI-MSMS	KSI180424_2_Col-0_1521_1ul	Col-0_Af1521	975.9869384765625	2	975.485	1948.96	-0.35577	-0.00034705	0.16812	0.000164	-0.18765	-0.00018305	975.4859014836228	84.333	1.4413	84.333	83.677	85.118	0					398	81	7	0	0	0	1.0892E-53	2	26572	26392;26572
AEEMGVESIAFPAVSAGIR	19	Oxidation (M)	_AEEM(Oxidation (M))GVESIAFPAVSAGIR_		AEEM(1)GVESIAFPAVSAGIR		AEEM(78)GVESIAFPAVSAGIR	0	0	1	0	GST-Af1521_K35E_G42E_Y145R;GST-Af1521_K35E_Y145R	GST-Af1521_K35E_G42E_Y145R;GST-Af1521_K35E_Y145R	GST-Af1521_K35E_Y145R	MULTI-MSMS	KSI180424_2_Col-0_1521_1ul	Col-0_Af1521	650.9940185546875	3	650.659	1948.96	0.074163	4.8255E-05	-0.11385	-7.4079e-05	-0.039689	-2.5824e-05	650.994	84.352	1.3357	84.352	83.695	85.031	0					334	75	6	0	0	0	3.294E-06	2	26421	26421;26603
AEEMGVESIAFPAVSAGIR	19	Oxidation (M)	_AEEM(Oxidation (M))GVESIAFPAVSAGIR_		AEEM(1)GVESIAFPAVSAGIR		AEEM(220)GVESIAFPAVSAGIR	0	0	1	0	GST-Af1521_K35E_G42E_Y145R;GST-Af1521_K35E_Y145R	GST-Af1521_K35E_G42E_Y145R;GST-Af1521_K35E_Y145R	GST-Af1521_K35E_Y145R	MULTI-MSMS	KSI180424_2_Col-0_1521_1ul	Col-0_Af1521	975.4856567382812	2	975.485	1948.96	-0.3498	-0.00034123	0.17923	0.00017483	-0.17057	-0.00016639	975.9872919815468	85.36	0.96011	85.36	84.86	85.82	0					178	53	5	0	0	0	1.1998E-44	2	26944	26757;26944
AEEMGVESIAFPAVSAGIR	19	Oxidation (M)	_AEEM(Oxidation (M))GVESIAFPAVSAGIR_		AEEM(1)GVESIAFPAVSAGIR		AEEM(95)GVESIAFPAVSAGIR	0	0	1	0	GST-Af1521_K35E_G42E_Y145R;GST-Af1521_K35E_Y145R	GST-Af1521_K35E_G42E_Y145R;GST-Af1521_K35E_Y145R	GST-Af1521_K35E_Y145R	MULTI-MSMS	KSI180424_2_Col-0_1521_1ul	Col-0_Af1521	650.9940185546875	3	650.659	1948.96	0.07168	4.6639E-05	-0.011957	-7.7801e-06	0.059722	3.8859E-05	650.9937864444545	85.515	0.87113	85.515	84.91	85.781	0					168	48	5	0	0	0	2.0179E-08	3	26788	26788;26958;26986
AEEMGVESIAFPAVSAGIR	19	Oxidation (M)	_AEEM(Oxidation (M))GVESIAFPAVSAGIR_		AEEM(1)GVESIAFPAVSAGIR		AEEM(200)GVESIAFPAVSAGIR	0	0	1	0	GST-Af1521_K35E_G42E_Y145R;GST-Af1521_K35E_Y145R	GST-Af1521_K35E_G42E_Y145R;GST-Af1521_K35E_Y145R	GST-Af1521_K35E_Y145R	MULTI-MSMS	KSI180424_2_Col-0_1521_1ul	Col-0_Af1521	975.486	2	975.485	1948.96	-0.33137	-0.00032325	0.18759	0.00018299	-0.14378	-0.00014026	975.4858358899048	86.021	0.70175	86.021	85.743	86.445	0					117	36	4	0	0	0	8.0361E-38	1	27133	27133
AEEMGVESIAFPAVSAGIR	19	Oxidation (M)	_AEEM(Oxidation (M))GVESIAFPAVSAGIR_		AEEM(1)GVESIAFPAVSAGIR		AEEM(64)GVESIAFPAVSAGIR	0	0	1	0	GST-Af1521_K35E_G42E_Y145R;GST-Af1521_K35E_Y145R	GST-Af1521_K35E_G42E_Y145R;GST-Af1521_K35E_Y145R	GST-Af1521_K35E_Y145R	MULTI-MSMS	KSI180424_2_Col-0_1521_1ul	Col-0_Af1521	650.6600341796875	3	650.659	1948.96	0.097793	6.363E-05	0.26162	0.00017022	0.35941	0.00023385	650.9939378939067	86.173	1.0428	86.173	85.573	86.616	0					129	54	4	0	0	0	7.6145E-05	1	27175	27175
AEEMGVESIAFPAVSAGIR	19	Oxidation (M)	_AEEM(Oxidation (M))GVESIAFPAVSAGIR_		AEEM(1)GVESIAFPAVSAGIR		AEEM(260)GVESIAFPAVSAGIR	0	0	1	0	GST-Af1521_K35E_G42E_Y145R;GST-Af1521_K35E_Y145R	GST-Af1521_K35E_G42E_Y145R;GST-Af1521_K35E_Y145R	GST-Af1521_K35E_Y145R	MULTI-MSMS	KSI180424_2_Col-0_1521_1ul	Col-0_Af1521	975.9860229492188	2	975.485	1948.96	-0.23971	-0.00023384	-0.11332	-0.00011054	-0.35303	-0.00034438	975.9866283411455	87.442	1.198	87.442	86.409	87.607	0					112	69	3	0	0	0	1.7018000000000002E-63	3	27676	27328;27518;27676
AEEMGVESIAFPAVSAGIR	19	Oxidation (M)	_AEEM(Oxidation (M))GVESIAFPAVSAGIR_		AEEM(1)GVESIAFPAVSAGIR		AEEM(99)GVESIAFPAVSAGIR	0	0	1	0	GST-Af1521_K35E_G42E_Y145R;GST-Af1521_K35E_Y145R	GST-Af1521_K35E_G42E_Y145R;GST-Af1521_K35E_Y145R	GST-Af1521_K35E_Y145R	MULTI-MSMS	KSI180424_2_Col-0_1521_1ul	Col-0_Af1521	650.66	3	650.659	1948.96	0.14605	9.5031E-05	0.1274	8.2892E-05	0.27345	0.00017792	650.6594872057959	86.588	0.50954	86.588	86.39	86.899	0					51	26	2	0	0	0	1.3419E-09	1	27379	27379
AEEMGVESIAFPAVSAGIR	19	Oxidation (M)	_AEEM(Oxidation (M))GVESIAFPAVSAGIR_		AEEM(1)GVESIAFPAVSAGIR		AEEM(150)GVESIAFPAVSAGIR	0	0	1	0	GST-Af1521_K35E_G42E_Y145R;GST-Af1521_K35E_Y145R	GST-Af1521_K35E_G42E_Y145R;GST-Af1521_K35E_Y145R	GST-Af1521_K35E_Y145R	MULTI-MSMS	KSI180424_2_Col-0_1521_1ul	Col-0_Af1521	975.4837036132812	2	975.485	1948.96	-0.41941	-0.00040913	0.16195	0.00015798	-0.25746	-0.00025115	975.4857515174236	87.86	0.57019	87.86	87.632	88.202	0					102	31	4	0	0	0	9.3957E-14	1	27905	27905
AEEMGVESIAFPAVSAGIR	19	Oxidation (M)	_AEEM(Oxidation (M))GVESIAFPAVSAGIR_		AEEM(1)GVESIAFPAVSAGIR		AEEM(57)GVESIAFPAVSAGIR	0	0	1	0	GST-Af1521_K35E_G42E_Y145R;GST-Af1521_K35E_Y145R	GST-Af1521_K35E_G42E_Y145R;GST-Af1521_K35E_Y145R	GST-Af1521_K35E_Y145R	MSMS	KSI180424_2_Col-0_1521_1ul	Col-0_Af1521	650.6597290039062	3	650.659	1948.96	NaN	NaN	NaN	NaN	NaN	NaN	NaN	83.551	1	83.551	83.051	84.051	0								0	0	0	0.0018981	1	26235	26235
AEEMGVESIAFPAVSAGIR	19	Oxidation (M)	_AEEM(Oxidation (M))GVESIAFPAVSAGIR_		AEEM(1)GVESIAFPAVSAGIR		AEEM(220)GVESIAFPAVSAGIR	0	0	1	0	GST-Af1521_K35E_G42E_Y145R;GST-Af1521_K35E_Y145R	GST-Af1521_K35E_G42E_Y145R;GST-Af1521_K35E_Y145R	GST-Af1521_K35E_Y145R	MSMS	KSI180424_2_Col-0_1521_1ul	Col-0_Af1521	975.484	2	975.485	1948.96	NaN	NaN	NaN	NaN	NaN	NaN	NaN	87.611	1	87.611	87.111	88.111	0								0	0	0	1.4032E-60	1	27701	27701
AEEMGVESIAFPAVSAGIR	19	Oxidation (M)	_AEEM(Oxidation (M))GVESIAFPAVSAGIR_		AEEM(1)GVESIAFPAVSAGIR		AEEM(250)GVESIAFPAVSAGIR	0	0	1	0	GST-Af1521_K35E_G42E_Y145R;GST-Af1521_K35E_Y145R	GST-Af1521_K35E_G42E_Y145R;GST-Af1521_K35E_Y145R	GST-Af1521_K35E_Y145R	MULTI-MSMS	KSI180424_2_HopU1_1521_1ul	HopU1_Af1521	975.4855346679688	2	975.485	1948.96	0.0092694	9.0422E-06	-0.14232	-0.00013883	-0.13305	-0.00012979	975.9870050574968	81.674	1.2646	81.674	81.371	82.636	0					339	70	8	0	0	0	9.9323E-63	3	25672	25482;25672;25866
AEEMGVESIAFPAVSAGIR	19	Oxidation (M)	_AEEM(Oxidation (M))GVESIAFPAVSAGIR_		AEEM(1)GVESIAFPAVSAGIR		AEEM(86)GVESIAFPAVSAGIR	0	0	1	0	GST-Af1521_K35E_G42E_Y145R;GST-Af1521_K35E_Y145R	GST-Af1521_K35E_G42E_Y145R;GST-Af1521_K35E_Y145R	GST-Af1521_K35E_Y145R	MULTI-MSMS	KSI180424_2_HopU1_1521_1ul	HopU1_Af1521	650.994	3	650.659	1948.96	0.26021	0.00016931	-0.17866	-0.00011624	0.081556	5.3065E-05	650.9937131825444	81.675	1.265	81.675	81.352	82.617	0					317	70	7	0	0	0	6.6455E-08	2	25685	25496;25685
AEEMGVESIAFPAVSAGIR	19	Oxidation (M)	_AEEM(Oxidation (M))GVESIAFPAVSAGIR_		AEEM(1)GVESIAFPAVSAGIR		AEEM(77)GVESIAFPAVSAGIR	0	0	1	0	GST-Af1521_K35E_G42E_Y145R;GST-Af1521_K35E_Y145R	GST-Af1521_K35E_G42E_Y145R;GST-Af1521_K35E_Y145R	GST-Af1521_K35E_Y145R	MULTI-MSMS	KSI180424_2_HopU1_1521_1ul	HopU1_Af1521	650.6597290039062	3	650.659	1948.96	0.1395	9.0767E-05	-0.25243	-0.00016424	-0.11292	-7.3475e-05	650.659	84.169	1.7748	84.169	83.222	84.997	0					387	100	6	0	0	0	4.3E-06	3	26292	26292;26475;26659
AEEMGVESIAFPAVSAGIR	19	Oxidation (M)	_AEEM(Oxidation (M))GVESIAFPAVSAGIR_		AEEM(1)GVESIAFPAVSAGIR		AEEM(190)GVESIAFPAVSAGIR	0	0	1	0	GST-Af1521_K35E_G42E_Y145R;GST-Af1521_K35E_Y145R	GST-Af1521_K35E_G42E_Y145R;GST-Af1521_K35E_Y145R	GST-Af1521_K35E_Y145R	MULTI-MSMS	KSI180424_2_HopU1_1521_1ul	HopU1_Af1521	975.4857177734375	2	975.485	1948.96	-0.11222	-0.00010947	-0.14084	-0.00013738	-0.25305	-0.00024685	975.4856813541732	84.089	1.5825	84.089	83.432	85.015	0					408	89	7	0	0	0	2.7115E-29	2	26415	26415;26599
AEEMGVESIAFPAVSAGIR	19	Oxidation (M)	_AEEM(Oxidation (M))GVESIAFPAVSAGIR_		AEEM(1)GVESIAFPAVSAGIR		AEEM(170)GVESIAFPAVSAGIR	0	0	1	0	GST-Af1521_K35E_G42E_Y145R;GST-Af1521_K35E_Y145R	GST-Af1521_K35E_G42E_Y145R;GST-Af1521_K35E_Y145R	GST-Af1521_K35E_Y145R	MULTI-MSMS	KSI180424_2_HopU1_1521_1ul	HopU1_Af1521	975.485	2	975.485	1948.96	-0.27804	-0.00027123	0.056925	5.5529E-05	-0.22112	-0.0002157	975.4857008598049	85.438	0.90714	85.438	84.858	85.765	0					156	50	4	0	0	0	4.9734E-22	2	26957	26779;26957
AEEMGVESIAFPAVSAGIR	19	Oxidation (M)	_AEEM(Oxidation (M))GVESIAFPAVSAGIR_		AEEM(1)GVESIAFPAVSAGIR		AEEM(60)GVESIAFPAVSAGIR	0	0	1	0	GST-Af1521_K35E_G42E_Y145R;GST-Af1521_K35E_Y145R	GST-Af1521_K35E_G42E_Y145R;GST-Af1521_K35E_Y145R	GST-Af1521_K35E_Y145R	MULTI-MSMS	KSI180424_2_HopU1_1521_1ul	HopU1_Af1521	650.9937744140625	3	650.659	1948.96	-0.03116	-2.0274e-05	0.39857	0.00025934	0.36741	0.00023906	650.9939939228199	85.374	0.78744	85.374	84.927	85.715	0					134	43	4	0	0	0	0.00019387	1	26830	26830
AEEMGVESIAFPAVSAGIR	19	Oxidation (M)	_AEEM(Oxidation (M))GVESIAFPAVSAGIR_		AEEM(1)GVESIAFPAVSAGIR		AEEM(89)GVESIAFPAVSAGIR	0	0	1	0	GST-Af1521_K35E_G42E_Y145R;GST-Af1521_K35E_Y145R	GST-Af1521_K35E_G42E_Y145R;GST-Af1521_K35E_Y145R	GST-Af1521_K35E_Y145R	MULTI-MSMS	KSI180424_2_HopU1_1521_1ul	HopU1_Af1521	650.6596069335938	3	650.659	1948.96	0.0096704	6.2921E-06	0.0753	4.8995E-05	0.08497	5.5287E-05	650.9939108914131	85.974	0.7162	85.974	85.575	86.291	0					151	39	5	0	0	0	5.0218E-08	2	27201	27012;27201
AEEMGVESIAFPAVSAGIR	19	Oxidation (M)	_AEEM(Oxidation (M))GVESIAFPAVSAGIR_		AEEM(1)GVESIAFPAVSAGIR		AEEM(200)GVESIAFPAVSAGIR	0	0	1	0	GST-Af1521_K35E_G42E_Y145R;GST-Af1521_K35E_Y145R	GST-Af1521_K35E_G42E_Y145R;GST-Af1521_K35E_Y145R	GST-Af1521_K35E_Y145R	MULTI-MSMS	KSI180424_2_HopU1_1521_1ul	HopU1_Af1521	975.9868774414062	2	975.485	1948.96	-0.23927	-0.0002334	0.1355	0.00013218	-0.10376	-0.00010122	975.9872583648813	86.047	0.62706	86.047	85.646	86.273	0					126	34	5	0	0	0	9.456099999999999E-38	1	27145	27145
AEEMGVESIAFPAVSAGIR	19	Oxidation (M)	_AEEM(Oxidation (M))GVESIAFPAVSAGIR_		AEEM(1)GVESIAFPAVSAGIR		AEEM(200)GVESIAFPAVSAGIR	0	0	1	0	GST-Af1521_K35E_G42E_Y145R;GST-Af1521_K35E_Y145R	GST-Af1521_K35E_G42E_Y145R;GST-Af1521_K35E_Y145R	GST-Af1521_K35E_Y145R	MULTI-MSMS	KSI180424_2_HopU1_1521_1ul	HopU1_Af1521	975.9869384765625	2	975.485	1948.96	-0.15103	-0.00014733	-0.18946	-0.00018481	-0.34049	-0.00033214	975.9870066512402	86.554	0.73492	86.554	86.199	86.934	0					171	38	6	0	0	0	8.0361E-38	1	27337	27337
AEEMGVESIAFPAVSAGIR	19	Oxidation (M)	_AEEM(Oxidation (M))GVESIAFPAVSAGIR_		AEEM(1)GVESIAFPAVSAGIR		AEEM(74)GVESIAFPAVSAGIR	0	0	1	0	GST-Af1521_K35E_G42E_Y145R;GST-Af1521_K35E_Y145R	GST-Af1521_K35E_G42E_Y145R;GST-Af1521_K35E_Y145R	GST-Af1521_K35E_Y145R	MULTI-MSMS	KSI180424_2_HopU1_1521_1ul	HopU1_Af1521	650.6594848632812	3	650.659	1948.96	0.10126	6.5888E-05	-0.18863	-0.00012274	-0.087369	-5.6848e-05	650.9938178153429	86.543	0.71621	86.543	86.237	86.953	0					144	37	5	0	0	0	6.1291E-06	1	27393	27393
AEEMGVESIAFPAVSAGIR	19	Oxidation (M)	_AEEM(Oxidation (M))GVESIAFPAVSAGIR_		AEEM(1)GVESIAFPAVSAGIR		AEEM(44)GVESIAFPAVSAGIR	0	0	1	0	GST-Af1521_K35E_G42E_Y145R;GST-Af1521_K35E_Y145R	GST-Af1521_K35E_G42E_Y145R;GST-Af1521_K35E_Y145R	GST-Af1521_K35E_Y145R	MULTI-MSMS	KSI180424_2_HopU1_1521_1ul	HopU1_Af1521	650.994	3	650.659	1948.96	0.041359	2.6911E-05	0.17584	0.00011441	0.2172	0.00014132	650.659	87.599	0.40079	87.599	87.395	87.796	0					56	21	3	0	0	0	0.0050401	1	27741	27741
AEEMGVESIAFPAVSAGIR	19	Oxidation (M)	_AEEM(Oxidation (M))GVESIAFPAVSAGIR_		AEEM(1)GVESIAFPAVSAGIR		AEEM(70)GVESIAFPAVSAGIR	0	0	1	0	GST-Af1521_K35E_G42E_Y145R;GST-Af1521_K35E_Y145R	GST-Af1521_K35E_G42E_Y145R;GST-Af1521_K35E_Y145R	GST-Af1521_K35E_Y145R	MSMS	KSI180424_2_HopU1_1521_1ul	HopU1_Af1521	975.4867553710938	2	975.485	1948.96	NaN	NaN	NaN	NaN	NaN	NaN	NaN	83.435	1	83.435	82.935	83.935	0								0	0	0	0.00059977	1	26202	26202
AEEMGVESIAFPAVSAGIR	19	Oxidation (M)	_AEEM(Oxidation (M))GVESIAFPAVSAGIR_		AEEM(1)GVESIAFPAVSAGIR		AEEM(190)GVESIAFPAVSAGIR	0	0	1	0	GST-Af1521_K35E_G42E_Y145R;GST-Af1521_K35E_Y145R	GST-Af1521_K35E_G42E_Y145R;GST-Af1521_K35E_Y145R	GST-Af1521_K35E_Y145R	MSMS	KSI180424_2_HopU1_1521_1ul	HopU1_Af1521	975.4862670898438	2	975.485	1948.96	NaN	NaN	NaN	NaN	NaN	NaN	NaN	87.284	1	87.284	86.784	87.784	0								0	0	0	7.701499999999999E-39	1	27567	27567
AEEMGVESIAFPAVSAGIR	19	Oxidation (M)	_AEEM(Oxidation (M))GVESIAFPAVSAGIR_		AEEM(1)GVESIAFPAVSAGIR		AEEM(190)GVESIAFPAVSAGIR	0	0	1	0	GST-Af1521_K35E_G42E_Y145R;GST-Af1521_K35E_Y145R	GST-Af1521_K35E_G42E_Y145R;GST-Af1521_K35E_Y145R	GST-Af1521_K35E_Y145R	MULTI-SECPEP	KSI180424_2_HopU1_1521_1ul	HopU1_Af1521	975.986	2	975.485	1948.96	-0.14839	-0.00014475	-0.13778	-0.0001344	-0.28617	-0.00027915	975.4855794426015	87.127	0.44462	87.127	86.77	87.215	0					66	24	4	0	0	0	5.8659999999999996E-21	1	27528	27528
AEEMGVESIAFPAVSAGIR	19	Oxidation (M)	_AEEM(Oxidation (M))GVESIAFPAVSAGIR_		AEEM(1)GVESIAFPAVSAGIR		AEEM(210)GVESIAFPAVSAGIR	0	0	1	0	GST-Af1521_K35E_G42E_Y145R;GST-Af1521_K35E_Y145R	GST-Af1521_K35E_G42E_Y145R;GST-Af1521_K35E_Y145R	GST-Af1521_K35E_Y145R	MULTI-MSMS	KSI180424_3_Col-0_G42E_1ul	Col-0_G42E	975.9868774414062	2	975.485	1948.96	-0.10564	-0.00010305	-0.063413	-6.1858e-05	-0.16905	-0.00016491	975.4856390869837	81.95	1.1056	81.95	81.62	82.726	0					635	145	7	0	0	0	2.9421E-39	2	24820	24693;24820
AEEMGVESIAFPAVSAGIR	19	Oxidation (M)	_AEEM(Oxidation (M))GVESIAFPAVSAGIR_		AEEM(1)GVESIAFPAVSAGIR		AEEM(82)GVESIAFPAVSAGIR	0	0	1	0	GST-Af1521_K35E_G42E_Y145R;GST-Af1521_K35E_Y145R	GST-Af1521_K35E_G42E_Y145R;GST-Af1521_K35E_Y145R	GST-Af1521_K35E_Y145R	MULTI-MSMS	KSI180424_3_Col-0_G42E_1ul	Col-0_G42E	650.6594848632812	3	650.659	1948.96	0.20504	0.00013341	-0.16044	-0.00010439	0.044598	2.9018E-05	650.9937236945607	81.904	1.0893	81.904	81.613	82.703	0					577	143	7	0	0	0	3.1332E-07	1	24821	24821
AEEMGVESIAFPAVSAGIR	19	Oxidation (M)	_AEEM(Oxidation (M))GVESIAFPAVSAGIR_		AEEM(1)GVESIAFPAVSAGIR		AEEM(42)GVESIAFPAVSAGIR	0	0	1	0	GST-Af1521_K35E_G42E_Y145R;GST-Af1521_K35E_Y145R	GST-Af1521_K35E_G42E_Y145R;GST-Af1521_K35E_Y145R	GST-Af1521_K35E_Y145R	MULTI-MSMS	KSI180424_3_Col-0_G42E_1ul	Col-0_G42E	975.9869384765625	2	975.485	1948.96	-0.17993	-0.00017551	0.2352	0.00022943	0.055274	5.3919E-05	975.9872890253652	86.312	0.42743	86.312	86.027	86.454	0					103	62	3	0	0	0	0.021669	1	25672	25672
AEEMGVESIAFPAVSAGIR	19	Oxidation (M)	_AEEM(Oxidation (M))GVESIAFPAVSAGIR_		AEEM(1)GVESIAFPAVSAGIR		AEEM(61)GVESIAFPAVSAGIR	0	0	1	0	GST-Af1521_K35E_G42E_Y145R;GST-Af1521_K35E_Y145R	GST-Af1521_K35E_G42E_Y145R;GST-Af1521_K35E_Y145R	GST-Af1521_K35E_Y145R	MULTI-MSMS	KSI180424_3_Col-0_G42E_1ul	Col-0_G42E	975.4852905273438	2	975.485	1948.96	-0.17655	-0.00017223	0.17161	0.0001674	-0.0049473	-4.826e-06	975.9872086911417	86.81	0.66705	86.81	86.434	87.101	0					220	98	3	0	0	0	0.00053904	1	25771	25771
AEEMGVESIAFPAVSAGIR	19	Oxidation (M)	_AEEM(Oxidation (M))GVESIAFPAVSAGIR_		AEEM(1)GVESIAFPAVSAGIR		AEEM(51)GVESIAFPAVSAGIR	0	0	1	0	GST-Af1521_K35E_G42E_Y145R;GST-Af1521_K35E_Y145R	GST-Af1521_K35E_G42E_Y145R;GST-Af1521_K35E_Y145R	GST-Af1521_K35E_Y145R	MULTI-MSMS	KSI180424_3_Col-0_G42E_1ul	Col-0_G42E	975.9869384765625	2	975.485	1948.96	-0.16965	-0.00016549	0.11683	0.00011397	-0.05282	-5.1525e-05	975.9872751264203	87.804	0.48836	87.804	87.508	87.997	0					133	69	4	0	0	0	0.0016717	1	25978	25978
AEEMGVESIAFPAVSAGIR	19	Oxidation (M)	_AEEM(Oxidation (M))GVESIAFPAVSAGIR_		AEEM(1)GVESIAFPAVSAGIR		AEEM(42)GVESIAFPAVSAGIR	0	0	1	0	GST-Af1521_K35E_G42E_Y145R;GST-Af1521_K35E_Y145R	GST-Af1521_K35E_G42E_Y145R;GST-Af1521_K35E_Y145R	GST-Af1521_K35E_Y145R	MULTI-MSMS	KSI140824_3_Col-0_G42E_1ul	Col-0_G42E	975.4855346679688	2	975.485	1948.96	-0.30227	-0.00029486	0.091053	8.8821E-05	-0.21122	-0.00020604	975.9872039260972	89.512	0.54889	89.512	89.211	89.76	0					225	66	4	0	0	0	0.021669	1	23043	23043
AEEMGVESIAFPAVSAGIR	19	Oxidation (M)	_AEEM(Oxidation (M))GVESIAFPAVSAGIR_		AEEM(1)GVESIAFPAVSAGIR		AEEM(90)GVESIAFPAVSAGIR	0	0	1	0	GST-Af1521_K35E_G42E_Y145R;GST-Af1521_K35E_Y145R	GST-Af1521_K35E_G42E_Y145R;GST-Af1521_K35E_Y145R	GST-Af1521_K35E_Y145R	MULTI-MSMS	KSI140824_3_Col-0_G42E_6ul	Col-0_G42E	975.486	2	975.485	1948.96	-0.13331	-0.00013004	0.0098758	9.6337E-06	-0.12344	-0.00012041	975.4856748657957	88.164	0.42268	88.164	88.023	88.446	0					152	40	5	0	0	0	1.5231E-07	1	28058	28058
AEEMGVESIAFPAVSAGIR	19	Oxidation (M)	_AEEM(Oxidation (M))GVESIAFPAVSAGIR_		AEEM(1)GVESIAFPAVSAGIR		AEEM(70)GVESIAFPAVSAGIR	0	0	1	0	GST-Af1521_K35E_G42E_Y145R;GST-Af1521_K35E_Y145R	GST-Af1521_K35E_G42E_Y145R;GST-Af1521_K35E_Y145R	GST-Af1521_K35E_Y145R	MULTI-MSMS	KSI140824_4_Col-0_1521_1ul	Col-0_Af1521	975.9871215820312	2	975.485	1948.96	-0.30677	-0.00029925	0.039564	3.8594E-05	-0.26721	-0.00026066	975.9872161205338	89.436	0.59091	89.436	89.033	89.624	0					254	67	5	0	0	0	2.8914E-05	1	24088	24088
AEEMGVESIAFPAVSAGIR	19	Oxidation (M)	_AEEM(Oxidation (M))GVESIAFPAVSAGIR_		AEEM(1)GVESIAFPAVSAGIR		AEEM(110)GVESIAFPAVSAGIR	0	0	1	0	GST-Af1521_K35E_G42E_Y145R;GST-Af1521_K35E_Y145R	GST-Af1521_K35E_G42E_Y145R;GST-Af1521_K35E_Y145R	GST-Af1521_K35E_Y145R	MULTI-MSMS	KSI140824_4_Col-0_1521_3ul	Col-0_Af1521	975.485	2	975.485	1948.96	-0.12127	-0.0001183	0.051635	5.0369E-05	-0.069634	-6.7927e-05	975.9871577677009	88.395	0.60309	88.395	88.154	88.757	0					226	57	5	0	0	0	1.2913E-09	1	26859	26859
AEEMGVESIAFPAVSAGIR	19	Oxidation (M)	_AEEM(Oxidation (M))GVESIAFPAVSAGIR_		AEEM(1)GVESIAFPAVSAGIR		AEEM(220)GVESIAFPAVSAGIR	0	0	1	0	GST-Af1521_K35E_G42E_Y145R;GST-Af1521_K35E_Y145R	GST-Af1521_K35E_G42E_Y145R;GST-Af1521_K35E_Y145R	GST-Af1521_K35E_Y145R	MULTI-MSMS	KSI140824_5_HopU1_1521_1ul	HopU1_Af1521	975.987	2	975.485	1948.96	-0.071262	-6.9515e-05	-0.22907	-0.00022345	-0.30033	-0.00029297	975.9868967773256	89.194	1.033	89.194	88.728	89.761	0					449	103	7	0	0	0	6.0299E-45	3	23847	23700;23847;23891
AEEMGVESIAFPAVSAGIR	19	Oxidation (M)	_AEEM(Oxidation (M))GVESIAFPAVSAGIR_		AEEM(1)GVESIAFPAVSAGIR		AEEM(62)GVESIAFPAVSAGIR	0	0	1	0	GST-Af1521_K35E_G42E_Y145R;GST-Af1521_K35E_Y145R	GST-Af1521_K35E_G42E_Y145R;GST-Af1521_K35E_Y145R	GST-Af1521_K35E_Y145R	MULTI-MSMS	KSI140824_5_HopU1_1521_1ul	HopU1_Af1521	650.6594848632812	3	650.659	1948.96	0.24808	0.00016141	-0.14395	-9.3665e-05	0.10412	6.7749E-05	650.9936936969649	89.234	0.70403	89.234	88.878	89.582	0					270	69	5	0	0	0	0.00014419	1	23874	23874
AEEMGVESIAFPAVSAGIR	19	Unmodified	_AEEMGVESIAFPAVSAGIR_					0	0	0	0	GST-Af1521_K35E_G42E_Y145R;GST-Af1521_K35E_Y145R	GST-Af1521_K35E_G42E_Y145R;GST-Af1521_K35E_Y145R	GST-Af1521_K35E_Y145R	MULTI-MSMS	KSI140824_5_HopU1_1521_2ul	HopU1_Af1521	967.9893188476562	2	967.488	1932.96	-0.087809	-8.4954e-05	-0.1268	-0.00012267	-0.2146	-0.00020763	967.9895401329069	94.777	0.76542	94.777	94.591	95.357	0					342	90	6	0	0	0	2.2086E-05	1	27886	27886
AEEMGVESIAFPAVSAGIR	19	Unmodified	_AEEMGVESIAFPAVSAGIR_					0	0	0	0	GST-Af1521_K35E_G42E_Y145R;GST-Af1521_K35E_Y145R	GST-Af1521_K35E_G42E_Y145R;GST-Af1521_K35E_Y145R	GST-Af1521_K35E_Y145R	MULTI-MSMS	KSI140824_5_HopU1_1521_2ul	HopU1_Af1521	645.6622314453125	3	645.328	1932.96	0.17161	0.00011074	-0.22122	-0.00014276	-0.049612	-3.2016e-05	645.3277432848485	94.775	0.39315	94.775	94.624	95.017	0					148	45	4	0	0	0	0.0008879	1	27902	27902
AEEMGVESIAFPAVSAGIR	19	Unmodified	_AEEMGVESIAFPAVSAGIR_					0	0	0	0	GST-Af1521_K35E_G42E_Y145R;GST-Af1521_K35E_Y145R	GST-Af1521_K35E_G42E_Y145R;GST-Af1521_K35E_Y145R	GST-Af1521_K35E_Y145R	MULTI-MSMS	KSI180424_1_HopU1_G42E_1ul	HopU1_G42E	967.9891357421875	2	967.488	1932.96	-0.13478	-0.00013039	-0.08896	-8.6068e-05	-0.22374	-0.00021646	967.4880741517194	87.739	0.34731	87.739	87.583	87.93	0					67	19	5	0	0	0	1.3119E-53	2	27957	27950;27957
AEEMGVESIAFPAVSAGIR	19	Unmodified	_AEEMGVESIAFPAVSAGIR_					0	0	0	0	GST-Af1521_K35E_G42E_Y145R;GST-Af1521_K35E_Y145R	GST-Af1521_K35E_G42E_Y145R;GST-Af1521_K35E_Y145R	GST-Af1521_K35E_Y145R	MULTI-MSMS	KSI180424_1_HopU1_G42E_1ul	HopU1_G42E	645.662	3	645.328	1932.96	0.01982	1.2791E-05	-0.03041	-1.9625e-05	-0.01059	-6.834e-06	645.3277653294083	87.749	0.30238	87.749	87.583	87.885	0					57	16	5	0	0	0	2.3902000000000002E-29	2	27958	27958;28031
AEEMGVESIAFPAVSAGIR	19	Unmodified	_AEEMGVESIAFPAVSAGIR_					0	0	0	0	GST-Af1521_K35E_G42E_Y145R;GST-Af1521_K35E_Y145R	GST-Af1521_K35E_G42E_Y145R;GST-Af1521_K35E_Y145R	GST-Af1521_K35E_Y145R	MULTI-MSMS	KSI180424_2_Col-0_1521_1ul	Col-0_Af1521	967.9884033203125	2	967.488	1932.96	-0.36272	-0.00035093	0.032746	3.1682E-05	-0.32998	-0.00031925	967.4882357397302	87.86	0.67067	87.86	87.607	88.278	0					177	37	7	0	0	0	3.0715E-62	2	27720	27720;27735
AEEMGVESIAFPAVSAGIR	19	Unmodified	_AEEMGVESIAFPAVSAGIR_					0	0	0	0	GST-Af1521_K35E_G42E_Y145R;GST-Af1521_K35E_Y145R	GST-Af1521_K35E_G42E_Y145R;GST-Af1521_K35E_Y145R	GST-Af1521_K35E_Y145R	MULTI-MSMS	KSI180424_2_Col-0_1521_1ul	Col-0_Af1521	645.6610717773438	3	645.328	1932.96	-0.056992	-3.6779e-05	-0.02163	-1.3958e-05	-0.078622	-5.0737e-05	645.3278826722777	87.887	0.60777	87.887	87.632	88.24	0					150	33	6	0	0	0	7.0077E-38	2	27731	27731;27736
AEEMGVESIAFPAVSAGIR	19	Unmodified	_AEEMGVESIAFPAVSAGIR_					0	0	0	0	GST-Af1521_K35E_G42E_Y145R;GST-Af1521_K35E_Y145R	GST-Af1521_K35E_G42E_Y145R;GST-Af1521_K35E_Y145R	GST-Af1521_K35E_Y145R	MULTI-MSMS	KSI180424_2_Col-0_1521_1ul	Col-0_Af1521	967.989	2	967.488	1932.96	-0.35771	-0.00034608	0.077638	7.5114E-05	-0.28007	-0.00027096	967.488	88.643	0.35633	88.643	88.524	88.88	0					38	18	3	0	0	0	3.9644E-05	1	28120	28120
AEEMGVESIAFPAVSAGIR	19	Unmodified	_AEEMGVESIAFPAVSAGIR_					0	0	0	0	GST-Af1521_K35E_G42E_Y145R;GST-Af1521_K35E_Y145R	GST-Af1521_K35E_G42E_Y145R;GST-Af1521_K35E_Y145R	GST-Af1521_K35E_Y145R	MULTI-MSMS	KSI180424_2_HopU1_1521_1ul	HopU1_Af1521	645.9955444335938	3	645.328	1932.96	-0.036078	-2.3282e-05	-0.070113	-4.5246e-05	-0.10619	-6.8528e-05	645.6621267008366	87.538	0.47042	87.538	87.344	87.814	0					106	26	6	0	0	0	7.0077E-38	2	27621	27606;27621
AEEMGVESIAFPAVSAGIR	19	Unmodified	_AEEMGVESIAFPAVSAGIR_					0	0	0	0	GST-Af1521_K35E_G42E_Y145R;GST-Af1521_K35E_Y145R	GST-Af1521_K35E_G42E_Y145R;GST-Af1521_K35E_Y145R	GST-Af1521_K35E_Y145R	MULTI-MSMS	KSI180424_2_HopU1_1521_1ul	HopU1_Af1521	967.989	2	967.488	1932.96	-0.28355	-0.00027433	-0.053247	-5.1516e-05	-0.3368	-0.00032585	967.4881465805045	87.528	0.51333	87.528	87.354	87.868	0					119	28	6	0	0	0	1.145E-37	1	27614	27614
AEEMGVESIAFPAVSAGIR	19	Unmodified	_AEEMGVESIAFPAVSAGIR_					0	0	0	0	GST-Af1521_K35E_G42E_Y145R;GST-Af1521_K35E_Y145R	GST-Af1521_K35E_G42E_Y145R;GST-Af1521_K35E_Y145R	GST-Af1521_K35E_Y145R	MULTI-MSMS	KSI180424_3_Col-0_G42E_1ul	Col-0_G42E	967.99	2	967.488	1932.96	-0.16389	-0.00015856	-0.018418	-1.7819e-05	-0.18231	-0.00017638	967.9896039995076	87.792	0.49256	87.792	87.585	88.078	0					279	70	5	0	0	0	2.4079E-08	1	25940	25940
AEEMGVESIAFPAVSAGIR	19	Unmodified	_AEEMGVESIAFPAVSAGIR_					0	0	0	0	GST-Af1521_K35E_G42E_Y145R;GST-Af1521_K35E_Y145R	GST-Af1521_K35E_G42E_Y145R;GST-Af1521_K35E_Y145R	GST-Af1521_K35E_Y145R	MULTI-MSMS	KSI180424_3_Col-0_G42E_1ul	Col-0_G42E	645.6618041992188	3	645.328	1932.96	0.12524	8.0818E-05	-0.38552	-0.00024878	-0.26028	-0.00016797	645.3272466569657	87.791	0.53456	87.791	87.502	88.036	0					230	76	5	0	0	0	0.00042498	1	25942	25942
AEEMGVESIAFPAVSAGIR	19	Unmodified	_AEEMGVESIAFPAVSAGIR_					0	0	0	0	GST-Af1521_K35E_G42E_Y145R;GST-Af1521_K35E_Y145R	GST-Af1521_K35E_G42E_Y145R;GST-Af1521_K35E_Y145R	GST-Af1521_K35E_Y145R	MULTI-MSMS	KSI140824_3_Col-0_G42E_6ul	Col-0_G42E	967.9896240234375	2	967.488	1932.96	-0.13348	-0.00012914	-0.085157	-8.2388e-05	-0.21864	-0.00021153	967.4880671440952	94.545	0.25963	94.545	94.393	94.653	0					78	29	4	0	0	0	6.3579E-05	1	29585	29585
AEEMGVESIAFPAVSAGIR	19	Unmodified	_AEEMGVESIAFPAVSAGIR_					0	0	0	0	GST-Af1521_K35E_G42E_Y145R;GST-Af1521_K35E_Y145R	GST-Af1521_K35E_G42E_Y145R;GST-Af1521_K35E_Y145R	GST-Af1521_K35E_Y145R	MULTI-MSMS	KSI140824_4_Col-0_1521_1ul	Col-0_Af1521	967.9896240234375	2	967.488	1932.96	-0.25829	-0.00024989	0.22394	0.00021666	-0.034352	-3.3235e-05	967.4883380150111	95.629	0.53137	95.629	95.319	95.85	0					220	72	4	0	0	0	4.1157E-07	1	25464	25464
AEEMGVESIAFPAVSAGIR	19	Unmodified	_AEEMGVESIAFPAVSAGIR_					0	0	0	0	GST-Af1521_K35E_G42E_Y145R;GST-Af1521_K35E_Y145R	GST-Af1521_K35E_G42E_Y145R;GST-Af1521_K35E_Y145R	GST-Af1521_K35E_Y145R	MULTI-MSMS	KSI140824_4_Col-0_1521_3ul	Col-0_Af1521	967.9898071289062	2	967.488	1932.96	-0.17117	-0.0001656	-0.077052	-7.4547e-05	-0.24822	-0.00024015	967.9896468507435	94.67	0.37041	94.67	94.53	94.901	0					145	41	5	0	0	0	3.7306E-07	1	28438	28438
AEEMGVESIAFPAVSAGIR	19	Unmodified	_AEEMGVESIAFPAVSAGIR_					0	0	0	0	GST-Af1521_K35E_G42E_Y145R;GST-Af1521_K35E_Y145R	GST-Af1521_K35E_G42E_Y145R;GST-Af1521_K35E_Y145R	GST-Af1521_K35E_Y145R	MULTI-MSMS	KSI140824_5_HopU1_1521_1ul	HopU1_Af1521	967.9896240234375	2	967.488	1932.96	-0.096742	-9.3597e-05	-0.040407	-3.9093e-05	-0.13715	-0.00013269	967.9896197414546	95.542	0.90469	95.542	95.061	95.965	0					547	123	6	0	0	0	2.6581E-10	2	25340	25238;25340
AEEMGVESIAFPAVSAGIR	19	Unmodified	_AEEMGVESIAFPAVSAGIR_					0	0	0	0	GST-Af1521_K35E_G42E_Y145R;GST-Af1521_K35E_Y145R	GST-Af1521_K35E_G42E_Y145R;GST-Af1521_K35E_Y145R	GST-Af1521_K35E_Y145R	MULTI-MSMS	KSI140824_5_HopU1_1521_1ul	HopU1_Af1521	645.662	3	645.328	1932.96	0.1608	0.00010377	-0.11299	-7.2918e-05	0.047808	3.0852E-05	645.6620926376053	95.534	0.66196	95.534	95.153	95.815	0					297	89	4	0	0	0	0.027327	1	25269	25269
AEFAEVSK	8	Unmodified	_AEFAEVSK_					0	0	0	0	CON__P02768-1	CON__P02768-1	CON__P02768-1	MULTI-MSMS	KSI140824_5_HopU1_1521_2ul	HopU1_Af1521	440.7239685058594	2	440.724	879.434	0.099467	4.3837E-05	0.17619	7.765E-05	0.27565	0.00012149	440.7240064288393	41.22	0.22546	41.22	41.084	41.309	0					23	11	3	0	0	0	0.04311	1	9488	9488
AEFAEVSK	8	Unmodified	_AEFAEVSK_					0	0	0	0	CON__P02768-1	CON__P02768-1	CON__P02768-1	MULTI-MSMS	KSI140824_6_HopU1_G42E_5ul	HopU1_G42E	440.7239685058594	2	440.724	879.434	0.068278	3.0092E-05	0.087988	3.8778E-05	0.15627	6.887E-05	440.724	41.167	0.39048	41.167	41.04	41.431	0					45	20	4	0	0	0	0.011013	1	11161	11161
AEFAEVSK	8	Unmodified	_AEFAEVSK_					0	0	0	0	CON__P02768-1	CON__P02768-1	CON__P02768-1	MULTI-MSMS	KSI140824_3_Col-0_G42E_6ul	Col-0_G42E	440.724	2	440.724	879.434	0.0011771	5.1878E-07	0.20278	8.937E-05	0.20396	8.9889E-05	440.7241452724796	40.817	0.39793	40.817	40.676	41.074	0					40	20	3	0	0	0	0.02416	1	10961	10961
AEFAEVSK	8	Unmodified	_AEFAEVSK_					0	0	0	0	CON__P02768-1	CON__P02768-1	CON__P02768-1	MULTI-MSMS	KSI140824_4_Col-0_1521_3ul	Col-0_Af1521	440.7241516113281	2	440.724	879.434	-0.030168	-1.3296e-05	0.051303	2.261E-05	0.021134	9.3144E-06	440.72409334699455	40.964	0.35782	40.964	40.828	41.186	0					37	19	3	0	0	0	0.026593	1	9744	9744
AEFPEPSEEAK	11	Unmodified	_AEFPEPSEEAK_					0	0	0	0	AT4G24770.2;AT4G24770.1	AT4G24770.2	AT4G24770.2	MULTI-MSMS	KSI140824_5_HopU1_1521_2ul	HopU1_Af1521	617.285	2	617.285	1232.56	-0.0085058	-5.2505e-06	-0.029437	-1.8171e-05	-0.037943	-2.3422e-05	617.2852999316463	49.87	0.49701	49.87	49.526	50.023	0					86	27	5	0	0	0	0.010183	1	12585	12585
AEFPEPSEEAK	11	Unmodified	_AEFPEPSEEAK_					0	0	0	0	AT4G24770.2;AT4G24770.1	AT4G24770.2	AT4G24770.2	MULTI-MSMS	KSI180424_2_HopU1_1521_1ul	HopU1_Af1521	617.2850952148438	2	617.285	1232.56	-0.17123	-0.0001057	0.17261	0.00010655	0.0013774	8.5024E-07	617.7869284369913	46.229	0.57124	46.229	45.778	46.349	0					93	30	4	0	0	0	0.005557	2	12525	12525;12671
AEGGFLGADVILQQLK	16	Unmodified	_AEGGFLGADVILQQLK_					0	0	0	0	AT1G11860.1;AT1G11860.2;AT1G11860.3	AT1G11860.1	AT1G11860.1	MULTI-MSMS	KSI180424_1_HopU1_G42E_1ul	HopU1_G42E	829.9589233398438	2	829.959	1657.9	0.12014	9.9709E-05	0.030844	2.5599E-05	0.15098	0.00012531	829.9591882209916	95.517	0.36639	95.517	95.35	95.717	0					108	41	3	0	0	0	0.00035046	1	30642	30642
AEGGFLGADVILQQLK	16	Unmodified	_AEGGFLGADVILQQLK_					0	0	0	0	AT1G11860.1;AT1G11860.2;AT1G11860.3	AT1G11860.1	AT1G11860.1	MULTI-MSMS	KSI180424_2_Col-0_1521_1ul	Col-0_Af1521	829.9593505859375	2	829.959	1657.9	-0.11489	-9.5357e-05	0.44197	0.00036682	0.32708	0.00027146	829.9595693374114	95.584	0.48618	95.584	95.38	95.866	0					123	40	5	0	0	0	0.0011985	1	30489	30489
AEGGFLGADVILQQLK	16	Unmodified	_AEGGFLGADVILQQLK_					0	0	0	0	AT1G11860.1;AT1G11860.2;AT1G11860.3	AT1G11860.1	AT1G11860.1	MULTI-MSMS	KSI180424_2_Col-0_1521_1ul	Col-0_Af1521	553.642	3	553.642	1657.9	-0.24764	-0.0001371	0.3017	0.00016703	0.054063	2.9932E-05	553.9763186141196	95.567	0.28263	95.567	95.441	95.724	0					39	22	2	0	0	0	0.0034644	1	30523	30523
AEGLGLTLSSLEK	13	Unmodified	_AEGLGLTLSSLEK_					0	0	0	0	AT1G74730.1	AT1G74730.1	AT1G74730.1	MULTI-MSMS	KSI140824_5_HopU1_1521_2ul	HopU1_Af1521	659.366	2	659.367	1316.72	-0.056044	-3.6953e-05	-0.20778	-0.000137	-0.26382	-0.00017396	659.3668421305498	83.731	0.33286	83.731	83.61	83.943	0					73	20	5	0	0	0	0.0005492	1	24781	24781
AEGLGLTLSSLEK	13	Unmodified	_AEGLGLTLSSLEK_					0	0	0	0	AT1G74730.1	AT1G74730.1	AT1G74730.1	MULTI-MSMS	KSI140824_6_HopU1_G42E_1ul	HopU1_G42E	659.3668212890625	2	659.367	1316.72	0.20568	0.00013562	0.098145	6.4713E-05	0.30383	0.00020033	659.3667222012486	86.057	0.24133	86.057	85.979	86.22	0					67	33	3	0	0	0	0.030054	1	21702	21702
AEGLGLTLSSLEK	13	Unmodified	_AEGLGLTLSSLEK_					0	0	0	0	AT1G74730.1	AT1G74730.1	AT1G74730.1	MULTI-MSMS	KSI140824_6_HopU1_G42E_5ul	HopU1_G42E	659.3665771484375	2	659.367	1316.72	0.16509	0.00010886	-0.17968	-0.00011848	-0.014588	-9.6186e-06	659.3666558581223	83.76	0.43685	83.76	83.638	84.075	0					86	33	4	0	0	0	0.0016981	1	26649	26649
AEGLGLTLSSLEK	13	Unmodified	_AEGLGLTLSSLEK_					0	0	0	0	AT1G74730.1	AT1G74730.1	AT1G74730.1	MULTI-MSMS	KSI180424_1_HopU1_G42E_1ul	HopU1_G42E	659.3672485351562	2	659.367	1316.72	0.11266	7.4283E-05	-0.26204	-0.00017278	-0.14938	-9.8499e-05	659.3663804235398	75.212	0.24524	75.212	75.037	75.283	0					17	12	2	0	0	0	0.045272	1	23434	23434
AEGLGLTLSSLEK	13	Unmodified	_AEGLGLTLSSLEK_					0	0	0	0	AT1G74730.1	AT1G74730.1	AT1G74730.1	MULTI-MSMS	KSI140824_3_Col-0_G42E_1ul	Col-0_G42E	659.367	2	659.367	1316.72	0.22818	0.00015046	0.10917	7.1985E-05	0.33736	0.00022244	659.3666741290969	86.641	0.24384	86.641	86.574	86.818	0					60	29	3	0	0	0	0.0062089	1	22449	22449
AEGLGLTLSSLEK	13	Unmodified	_AEGLGLTLSSLEK_					0	0	0	0	AT1G74730.1	AT1G74730.1	AT1G74730.1	MULTI-MSMS	KSI140824_3_Col-0_G42E_6ul	Col-0_G42E	659.3668212890625	2	659.367	1316.72	0.16128	0.00010634	-0.27964	-0.00018438	-0.11836	-7.8043e-05	659.3667301355889	83.382	0.55379	83.382	83.227	83.781	0					117	40	5	0	0	0	0.00023605	1	26457	26457
AEGLGLTLSSLEK	13	Unmodified	_AEGLGLTLSSLEK_					0	0	0	0	AT1G74730.1	AT1G74730.1	AT1G74730.1	MULTI-MSMS	KSI140824_4_Col-0_1521_1ul	Col-0_Af1521	659.3671264648438	2	659.367	1316.72	0.13489	8.8943E-05	0.241	0.00015891	0.37589	0.00024785	659.3668042690235	86.568	0.27576	86.568	86.477	86.752	0					82	34	4	0	0	0	0.006552	1	23443	23443
AEGLGLTLSSLEK	13	Unmodified	_AEGLGLTLSSLEK_					0	0	0	0	AT1G74730.1	AT1G74730.1	AT1G74730.1	MULTI-MSMS	KSI140824_4_Col-0_1521_3ul	Col-0_Af1521	659.367	2	659.367	1316.72	0.085014	5.6056E-05	-0.91742	-0.00060492	-0.83241	-0.00054886	659.367	83.641	0.54484	83.641	83.449	83.993	0					87	32	5	0	0	0	0.00052071	1	25269	25269
AEGLGLTLSSLEK	13	Unmodified	_AEGLGLTLSSLEK_					0	0	0	0	AT1G74730.1	AT1G74730.1	AT1G74730.1	MULTI-MSMS	KSI140824_5_HopU1_1521_1ul	HopU1_Af1521	659.3663940429688	2	659.367	1316.72	0.12265	8.0871E-05	0.10212	6.7333E-05	0.22477	0.0001482	659.3666773936126	86.441	0.26399	86.441	86.351	86.615	0					43	20	3	0	0	0	0.0001117	1	23007	23007
AEGLVLK	7	Acetyl (Protein N-term)	_(Acetyl (Protein N-term))AEGLVLK_					1	0	0	0	AT1G18080.1;AT3G18130.1;AT1G48630.1	AT1G18080.1	AT1G18080.1	MULTI-MSMS	KSI180424_1_HopU1_G42E_1ul	HopU1_G42E	386.23419189453125	2	386.234	770.454	0.18136	7.0047E-05	-0.063952	-2.4701e-05	0.11741	4.5346E-05	386.2340733083176	72.457	0.28417	72.457	72.29	72.575	0					21	14	2	0	0	0	0.027415	1	22413	22413
AEGLVLK	7	Acetyl (Protein N-term)	_(Acetyl (Protein N-term))AEGLVLK_					1	0	0	0	AT1G18080.1;AT3G18130.1;AT1G48630.1	AT1G18080.1	AT1G18080.1	MULTI-MSMS	KSI180424_2_Col-0_1521_1ul	Col-0_Af1521	386.23419189453125	2	386.234	770.454	0.27932	0.00010788	-0.108	-4.1714e-05	0.17132	6.6169E-05	386.23404112203826	72.423	0.30672	72.423	72.279	72.586	0					28	16	2	0	0	0	0.038687	1	22145	22145
AEGLVLK	7	Acetyl (Protein N-term)	_(Acetyl (Protein N-term))AEGLVLK_					1	0	0	0	AT1G18080.1;AT3G18130.1;AT1G48630.1	AT1G18080.1	AT1G18080.1	MULTI-MSMS	KSI180424_2_HopU1_1521_1ul	HopU1_Af1521	386.234	2	386.234	770.454	0.23108	8.925E-05	-0.13745	-5.3086e-05	0.093633	3.6164E-05	386.23405933712763	72.198	0.36688	72.198	72.02	72.387	0					33	20	2	0	0	0	0.030783	1	22096	22096
AEGLVLK	7	Acetyl (Protein N-term)	_(Acetyl (Protein N-term))AEGLVLK_					1	0	0	0	AT1G18080.1;AT3G18130.1;AT1G48630.1	AT1G18080.1	AT1G18080.1	MULTI-MSMS	KSI180424_3_Col-0_G42E_1ul	Col-0_G42E	386.2342224121094	2	386.234	770.454	0.14268	5.5108E-05	-0.014484	-5.5944e-06	0.1282	4.9514E-05	386.23411590454225	72.425	0.32212	72.425	72.268	72.59	0					31	22	2	0	0	0	0.040039	1	22139	22139
AEGLVLKGTMR	11	Acetyl (Protein N-term),Oxidation (M)	_(Acetyl (Protein N-term))AEGLVLKGTM(Oxidation (M))R_		AEGLVLKGTM(1)R		AEGLVLKGTM(63)R	1	0	1	1	AT1G18080.1	AT1G18080.1	AT1G18080.1	MULTI-MSMS	KSI180424_3_Col-0_G42E_1ul	Col-0_G42E	616.837	2	616.837	1231.66	-0.022717	-1.4013e-05	0.032779	2.0219E-05	0.010062	6.2068E-06	616.8369448842406	59.494	0.24844	59.494	59.34	59.588	0					21	12	2	0	0	0	0.0044038	1	17605	17605
AEIAAALNK	9	Unmodified	_AEIAAALNK_					0	0	0	0	AT4G32260.1	AT4G32260.1	AT4G32260.1	MULTI-MSMS	KSI140824_5_HopU1_1521_2ul	HopU1_Af1521	450.7611389160156	2	450.761	899.508	0.097098	4.3768E-05	0.07416	3.3428E-05	0.17126	7.7196E-05	450.7610997270434	48.142	0.54334	48.142	48.054	48.597	0					46	30	2	0	0	0	0.00094755	1	11992	11992
AEIAAALNK	9	Unmodified	_AEIAAALNK_					0	0	0	0	AT4G32260.1	AT4G32260.1	AT4G32260.1	MULTI-MSMS	KSI140824_6_HopU1_G42E_5ul	HopU1_G42E	450.7611389160156	2	450.761	899.508	0.026595	1.1988E-05	0.17506	7.8912E-05	0.20166	9.09E-05	450.76110609327105	47.935	0.58685	47.935	47.772	48.358	0					47	31	2	0	0	0	0.0014058	1	13630	13630
AEIAAALNK	9	Unmodified	_AEIAAALNK_					0	0	0	0	AT4G32260.1	AT4G32260.1	AT4G32260.1	MULTI-MSMS	KSI180424_1_HopU1_G42E_1ul	HopU1_G42E	450.7611389160156	2	450.761	899.508	-0.19312	-8.7053e-05	0.14849	6.6934E-05	-0.044634	-2.0119e-05	450.7611108239045	42.922	0.43144	42.922	42.782	43.213	0					34	22	2	0	0	0	0.0065748	1	11519	11519
AEIAAALNK	9	Unmodified	_AEIAAALNK_					0	0	0	0	AT4G32260.1	AT4G32260.1	AT4G32260.1	MULTI-MSMS	KSI180424_2_Col-0_1521_1ul	Col-0_Af1521	450.7611083984375	2	450.761	899.508	-0.020292	-9.1469e-06	-0.84203	-0.00037956	-0.86233	-0.0003887	450.76110426239535	43.03	0.39778	43.03	42.877	43.275	0					56	20	5	0	0	0	0.0071408	1	11347	11347
AEIAAALNK	9	Unmodified	_AEIAAALNK_					0	0	0	0	AT4G32260.1	AT4G32260.1	AT4G32260.1	MULTI-MSMS	KSI180424_2_HopU1_1521_1ul	HopU1_Af1521	450.76116943359375	2	450.761	899.508	-0.043757	-1.9724e-05	-0.032645	-1.4715e-05	-0.076403	-3.4439e-05	450.7611591763976	42.722	0.37959	42.722	42.555	42.934	0					46	19	4	0	0	0	0.001646	1	11329	11329
AEIAAALNK	9	Unmodified	_AEIAAALNK_					0	0	0	0	AT4G32260.1	AT4G32260.1	AT4G32260.1	MULTI-MSMS	KSI180424_3_Col-0_G42E_1ul	Col-0_G42E	450.7610778808594	2	450.761	899.508	0.079818	3.5979E-05	0.069445	3.1303E-05	0.14926	6.7282E-05	450.7610852054015	43.008	0.38402	43.008	42.76	43.144	0					35	20	2	0	0	0	0.021897	1	11635	11635
AEIAAALNK	9	Unmodified	_AEIAAALNK_					0	0	0	0	AT4G32260.1	AT4G32260.1	AT4G32260.1	MSMS	KSI140824_3_Col-0_G42E_1ul	Col-0_G42E	450.76092529296875	2	450.761	899.508	NaN	NaN	NaN	NaN	NaN	NaN	NaN	50.724	1	50.724	50.224	51.224	0								0	0	0	0.0065497	1	11041	11041
AEIAAALNK	9	Unmodified	_AEIAAALNK_					0	0	0	0	AT4G32260.1	AT4G32260.1	AT4G32260.1	MULTI-MSMS	KSI140824_3_Col-0_G42E_6ul	Col-0_G42E	450.7611389160156	2	450.761	899.508	-0.069789	-3.1458e-05	0.17187	7.7473E-05	0.10208	4.6015E-05	450.761	47.579	0.45312	47.579	47.433	47.886	0					48	24	3	0	0	0	0.0010271	1	13434	13434
AEIAAALNK	9	Unmodified	_AEIAAALNK_					0	0	0	0	AT4G32260.1	AT4G32260.1	AT4G32260.1	MSMS	KSI140824_4_Col-0_1521_1ul	Col-0_Af1521	450.7611389160156	2	450.761	899.508	NaN	NaN	NaN	NaN	NaN	NaN	NaN	50.684	1	50.684	50.184	51.184	0								0	0	0	0.0024687	1	11343	11343
AEIAAALNK	9	Unmodified	_AEIAAALNK_					0	0	0	0	AT4G32260.1	AT4G32260.1	AT4G32260.1	MULTI-MSMS	KSI140824_4_Col-0_1521_3ul	Col-0_Af1521	450.7610168457031	2	450.761	899.508	-0.015095	-6.8041e-06	0.16337	7.364E-05	0.14827	6.6835E-05	450.7611108030468	47.802	0.57275	47.802	47.657	48.229	0					58	30	4	0	0	0	0.00099756	1	12242	12242
AEIAAALNK	9	Unmodified	_AEIAAALNK_					0	0	0	0	AT4G32260.1	AT4G32260.1	AT4G32260.1	MSMS	KSI140824_5_HopU1_1521_1ul	HopU1_Af1521	450.76104736328125	2	450.761	899.508	NaN	NaN	NaN	NaN	NaN	NaN	NaN	50.573	1	50.573	50.073	51.073	0								0	0	0	0.0046003	1	11066	11066
AEIKDEGSAK	10	Acetyl (Protein N-term)	_(Acetyl (Protein N-term))AEIKDEGSAK_					1	0	0	1	AT2G18230.1	AT2G18230.1	AT2G18230.1	MULTI-MSMS	KSI140824_5_HopU1_1521_2ul	HopU1_Af1521	545.275	2	545.275	1088.53	-0.099445	-5.4225e-05	0.0824	4.493E-05	-0.017045	-9.2945e-06	545.2748306032361	34.536	0.23985	34.536	34.431	34.671	0					17	12	2	0	0	0	0.0085133	1	7076	7076
AEIKDEGSAK	10	Acetyl (Protein N-term)	_(Acetyl (Protein N-term))AEIKDEGSAK_					1	0	0	1	AT2G18230.1	AT2G18230.1	AT2G18230.1	MULTI-MSMS	KSI140824_6_HopU1_G42E_5ul	HopU1_G42E	545.2747192382812	2	545.275	1088.53	-0.094474	-5.1514e-05	0.16237	8.8538E-05	0.067899	3.7024E-05	545.2747520029942	34.444	0.29919	34.444	34.312	34.611	0					31	15	4	0	0	0	0.00064153	1	8716	8716
AEIKDEGSAK	10	Acetyl (Protein N-term)	_(Acetyl (Protein N-term))AEIKDEGSAK_					1	0	0	1	AT2G18230.1	AT2G18230.1	AT2G18230.1	MULTI-MSMS	KSI140824_4_Col-0_1521_3ul	Col-0_Af1521	545.2748413085938	2	545.275	1088.53	-0.15123	-8.2461e-05	0.40316	0.00021983	0.25194	0.00013737	545.2748598691686	34.171	0.17097	34.171	34.105	34.276	0					15	8	2	0	0	0	0.0345	1	7291	7291
AEIQYITR	8	Unmodified	_AEIQYITR_					0	0	0	0	AT5G55220.1	AT5G55220.1	AT5G55220.1	MULTI-MSMS	KSI140824_6_HopU1_G42E_5ul	HopU1_G42E	497.2718200683594	2	497.272	992.529	-0.0080633	-4.0096e-06	0.2342	0.00011646	0.22614	0.00011245	497.27187044495844	52.117	0.27247	52.117	52.045	52.318	0					29	14	3	0	0	0	0.0049769	1	15210	15210
AEIQYITR	8	Unmodified	_AEIQYITR_					0	0	0	0	AT5G55220.1	AT5G55220.1	AT5G55220.1	MULTI-MSMS	KSI140824_3_Col-0_G42E_6ul	Col-0_G42E	497.27191162109375	2	497.272	992.529	0.16365	8.1376E-05	0.11274	5.6064E-05	0.27639	0.00013744	497.2718949652587	51.733	0.26398	51.733	51.592	51.856	0					29	13	3	0	0	0	0.033462	1	14986	14986
AEIQYITR	8	Unmodified	_AEIQYITR_					0	0	0	0	AT5G55220.1	AT5G55220.1	AT5G55220.1	MULTI-MSMS	KSI140824_4_Col-0_1521_3ul	Col-0_Af1521	497.27178955078125	2	497.272	992.529	0.0024629	1.2247E-06	0.061225	3.0446E-05	0.063688	3.167E-05	497.27178392193883	51.904	0.34101	51.904	51.797	52.138	0					36	18	3	0	0	0	0.046961	1	13792	13792
AEISMLEGAVLDIR	14	Oxidation (M)	_AEISM(Oxidation (M))LEGAVLDIR_		AEISM(1)LEGAVLDIR		AEISM(44)LEGAVLDIR	0	0	1	0	GST-Af1521_K35E_G42E_Y145R;GST-Af1521_K35E_Y145R	GST-Af1521_K35E_G42E_Y145R;GST-Af1521_K35E_Y145R	GST-Af1521_K35E_Y145R	MULTI-MSMS	KSI140824_5_HopU1_1521_2ul	HopU1_Af1521	766.903	2	766.903	1531.79	-0.14121	-0.0001083	0.48721	0.00037365	0.346	0.00026535	766.9035278324783	86.702	0.16108	86.702	86.6	86.761	0					20	9	3	0	0	0	0.047942	1	25797	25797
AEISMLEGAVLDIR	14	Oxidation (M)	_AEISM(Oxidation (M))LEGAVLDIR_		AEISM(1)LEGAVLDIR		AEISM(91)LEGAVLDIR	0	0	1	0	GST-Af1521_K35E_G42E_Y145R;GST-Af1521_K35E_Y145R	GST-Af1521_K35E_G42E_Y145R;GST-Af1521_K35E_Y145R	GST-Af1521_K35E_Y145R	MULTI-MSMS	KSI140824_5_HopU1_1521_2ul	HopU1_Af1521	766.9033813476562	2	766.903	1531.79	-0.07773	-5.9611e-05	-0.092879	-7.1229e-05	-0.17061	-0.00013084	766.9031850062137	91.114	0.51363	91.114	90.963	91.477	0					255	61	6	0	0	0	0.00036544	1	27046	27046
AEISMLEGAVLDIR	14	Oxidation (M)	_AEISM(Oxidation (M))LEGAVLDIR_		AEISM(1)LEGAVLDIR		AEISM(57)LEGAVLDIR	0	0	1	0	GST-Af1521_K35E_G42E_Y145R;GST-Af1521_K35E_Y145R	GST-Af1521_K35E_G42E_Y145R;GST-Af1521_K35E_Y145R	GST-Af1521_K35E_Y145R	MULTI-MSMS	KSI140824_5_HopU1_1521_2ul	HopU1_Af1521	511.60443115234375	3	511.604	1531.79	-0.0030025	-1.5361e-06	-0.16156	-8.2653e-05	-0.16456	-8.419e-05	511.60446756773035	91.113	0.45206	91.113	90.983	91.435	0					174	53	5	0	0	0	0.0029677	1	27051	27051
AEISMLEGAVLDIR	14	Oxidation (M)	_AEISM(Oxidation (M))LEGAVLDIR_		AEISM(1)LEGAVLDIR		AEISM(76)LEGAVLDIR	0	0	1	0	GST-Af1521_K35E_G42E_Y145R;GST-Af1521_K35E_Y145R	GST-Af1521_K35E_G42E_Y145R;GST-Af1521_K35E_Y145R	GST-Af1521_K35E_Y145R	MULTI-MSMS	KSI140824_5_HopU1_1521_2ul	HopU1_Af1521	766.903	2	766.903	1531.79	-0.073638	-5.6473e-05	-0.12043	-9.2358e-05	-0.19407	-0.00014883	766.9031875272135	91.631	1.165	91.631	91.417	92.582	0					434	143	6	0	0	0	0.0011677	2	27176	27176;27294
AEISMLEGAVLDIR	14	Oxidation (M)	_AEISM(Oxidation (M))LEGAVLDIR_		AEISM(1)LEGAVLDIR		AEISM(53)LEGAVLDIR	0	0	1	0	GST-Af1521_K35E_G42E_Y145R;GST-Af1521_K35E_Y145R	GST-Af1521_K35E_G42E_Y145R;GST-Af1521_K35E_Y145R	GST-Af1521_K35E_Y145R	MULTI-MSMS	KSI140824_5_HopU1_1521_2ul	HopU1_Af1521	511.6046142578125	3	511.604	1531.79	0.00089303	4.5688E-07	-0.17184	-8.7915e-05	-0.17095	-8.7458e-05	511.9387639864773	91.623	0.52904	91.623	91.435	91.964	0					178	62	4	0	0	0	0.0040112	1	27185	27185
AEISMLEGAVLDIR	14	Oxidation (M)	_AEISM(Oxidation (M))LEGAVLDIR_		AEISM(1)LEGAVLDIR		AEISM(70)LEGAVLDIR	0	0	1	0	GST-Af1521_K35E_G42E_Y145R;GST-Af1521_K35E_Y145R	GST-Af1521_K35E_G42E_Y145R;GST-Af1521_K35E_Y145R	GST-Af1521_K35E_Y145R	MULTI-MSMS	KSI140824_6_HopU1_G42E_1ul	HopU1_G42E	766.9031982421875	2	766.903	1531.79	0.041221	3.1612E-05	-0.30003	-0.0002301	-0.25881	-0.00019848	766.9030433180484	94.603	0.31114	94.603	94.452	94.764	0					132	44	5	0	0	0	0.0016718	1	23326	23326
AEISMLEGAVLDIR	14	Oxidation (M)	_AEISM(Oxidation (M))LEGAVLDIR_		AEISM(1)LEGAVLDIR		AEISM(68)LEGAVLDIR	0	0	1	0	GST-Af1521_K35E_G42E_Y145R;GST-Af1521_K35E_Y145R	GST-Af1521_K35E_G42E_Y145R;GST-Af1521_K35E_Y145R	GST-Af1521_K35E_Y145R	MULTI-MSMS	KSI140824_6_HopU1_G42E_1ul	HopU1_G42E	766.9030151367188	2	766.903	1531.79	0.042359	3.2485E-05	-0.19303	-0.00014804	-0.15068	-0.00011555	766.9030273951986	95.134	0.34563	95.134	94.985	95.331	0					137	50	4	0	0	0	0.0018403	1	23411	23411
AEISMLEGAVLDIR	14	Oxidation (M)	_AEISM(Oxidation (M))LEGAVLDIR_		AEISM(1)LEGAVLDIR		AEISM(60)LEGAVLDIR	0	0	1	0	GST-Af1521_K35E_G42E_Y145R;GST-Af1521_K35E_Y145R	GST-Af1521_K35E_G42E_Y145R;GST-Af1521_K35E_Y145R	GST-Af1521_K35E_Y145R	MULTI-MSMS	KSI140824_6_HopU1_G42E_5ul	HopU1_G42E	766.9031982421875	2	766.903	1531.79	0.31794	0.00024383	-0.57589	-0.00044165	-0.25795	-0.00019782	766.9027969588775	91.173	0.40849	91.173	91.001	91.41	0					163	51	5	0	0	0	0.0072505	1	28813	28813
AEISMLEGAVLDIR	14	Oxidation (M)	_AEISM(Oxidation (M))LEGAVLDIR_		AEISM(1)LEGAVLDIR		AEISM(60)LEGAVLDIR	0	0	1	0	GST-Af1521_K35E_G42E_Y145R;GST-Af1521_K35E_Y145R	GST-Af1521_K35E_G42E_Y145R;GST-Af1521_K35E_Y145R	GST-Af1521_K35E_Y145R	MULTI-MSMS	KSI140824_6_HopU1_G42E_5ul	HopU1_G42E	511.6046447753906	3	511.604	1531.79	0.19742	0.000101	-0.40322	-0.00020629	-0.2058	-0.00010529	511.60430309521837	91.171	0.22038	91.171	91.046	91.266	0					86	27	4	0	0	0	0.0024114	1	28824	28824
AEISMLEGAVLDIR	14	Oxidation (M)	_AEISM(Oxidation (M))LEGAVLDIR_		AEISM(1)LEGAVLDIR		AEISM(100)LEGAVLDIR	0	0	1	0	GST-Af1521_K35E_G42E_Y145R;GST-Af1521_K35E_Y145R	GST-Af1521_K35E_G42E_Y145R;GST-Af1521_K35E_Y145R	GST-Af1521_K35E_Y145R	MULTI-MSMS	KSI140824_6_HopU1_G42E_5ul	HopU1_G42E	766.9030151367188	2	766.903	1531.79	0.31154	0.00023892	-0.42144	-0.00032321	-0.1099	-8.4285e-05	766.9028806336003	91.674	0.54336	91.674	91.519	92.062	0					184	67	5	0	0	0	0.00014081	1	28942	28942
AEISMLEGAVLDIR	14	Oxidation (M)	_AEISM(Oxidation (M))LEGAVLDIR_		AEISM(1)LEGAVLDIR		AEISM(150)LEGAVLDIR	0	0	1	0	GST-Af1521_K35E_G42E_Y145R;GST-Af1521_K35E_Y145R	GST-Af1521_K35E_G42E_Y145R;GST-Af1521_K35E_Y145R	GST-Af1521_K35E_Y145R	MULTI-MSMS	KSI180424_1_HopU1_G42E_1ul	HopU1_G42E	766.9029541015625	2	766.903	1531.79	-0.17497	-0.00013419	-0.2155	-0.00016527	-0.39047	-0.00029945	766.9032439944011	83.262	0.60486	83.262	82.957	83.561	0					186	32	7	0	0	0	3.7442E-09	1	26292	26292
AEISMLEGAVLDIR	14	Oxidation (M)	_AEISM(Oxidation (M))LEGAVLDIR_		AEISM(1)LEGAVLDIR		AEISM(280)LEGAVLDIR	0	0	1	0	GST-Af1521_K35E_G42E_Y145R;GST-Af1521_K35E_Y145R	GST-Af1521_K35E_G42E_Y145R;GST-Af1521_K35E_Y145R	GST-Af1521_K35E_Y145R	MULTI-MSMS	KSI180424_1_HopU1_G42E_1ul	HopU1_G42E	766.9031982421875	2	766.903	1531.79	-0.1843	-0.00014134	-0.14166	-0.00010864	-0.32596	-0.00024998	766.9032663224384	83.789	2.1616	83.789	83.544	85.706	0					457	121	7	0	0	0	1.563E-49	4	26466	26466;26653;26843;27026
AEISMLEGAVLDIR	14	Oxidation (M)	_AEISM(Oxidation (M))LEGAVLDIR_		AEISM(1)LEGAVLDIR		AEISM(200)LEGAVLDIR	0	0	1	0	GST-Af1521_K35E_G42E_Y145R;GST-Af1521_K35E_Y145R	GST-Af1521_K35E_G42E_Y145R;GST-Af1521_K35E_Y145R	GST-Af1521_K35E_Y145R	MULTI-MSMS	KSI180424_1_HopU1_G42E_1ul	HopU1_G42E	511.60455322265625	3	511.604	1531.79	0.17169	8.7838E-05	-0.43022	-0.0002201	-0.25852	-0.00013226	511.60441825307254	83.789	2.0672	83.789	83.544	85.611	0					421	116	6	0	0	0	5.0721E-16	5	26472	26472;26659;26849;27033;27134
AEISMLEGAVLDIR	14	Oxidation (M)	_AEISM(Oxidation (M))LEGAVLDIR_		AEISM(1)LEGAVLDIR		AEISM(56)LEGAVLDIR	0	0	1	0	GST-Af1521_K35E_G42E_Y145R;GST-Af1521_K35E_Y145R	GST-Af1521_K35E_G42E_Y145R;GST-Af1521_K35E_Y145R	GST-Af1521_K35E_Y145R	MULTI-MSMS	KSI180424_1_HopU1_G42E_1ul	HopU1_G42E	511.6044006347656	3	511.604	1531.79	-0.010408	-5.3247e-06	-0.023806	-1.2179e-05	-0.034214	-1.7504e-05	511.60444732973434	85.954	0.32642	85.954	85.819	86.146	0					29	17	2	0	0	0	0.0033554	1	27342	27342
AEISMLEGAVLDIR	14	Oxidation (M)	_AEISM(Oxidation (M))LEGAVLDIR_		AEISM(1)LEGAVLDIR		AEISM(61)LEGAVLDIR	0	0	1	0	GST-Af1521_K35E_G42E_Y145R;GST-Af1521_K35E_Y145R	GST-Af1521_K35E_G42E_Y145R;GST-Af1521_K35E_Y145R	GST-Af1521_K35E_Y145R	MULTI-MSMS	KSI180424_1_HopU1_G42E_1ul	HopU1_G42E	511.60430908203125	3	511.604	1531.79	0.11119	5.6886E-05	0.044263	2.2645E-05	0.15545	7.9531E-05	511.60447408204845	86.843	0.7945	86.843	86.146	86.94	0					74	41	2	0	0	0	0.0021723	1	27537	27537
AEISMLEGAVLDIR	14	Oxidation (M)	_AEISM(Oxidation (M))LEGAVLDIR_		AEISM(1)LEGAVLDIR		AEISM(140)LEGAVLDIR	0	0	1	0	GST-Af1521_K35E_G42E_Y145R;GST-Af1521_K35E_Y145R	GST-Af1521_K35E_G42E_Y145R;GST-Af1521_K35E_Y145R	GST-Af1521_K35E_Y145R	MULTI-MSMS	KSI180424_1_HopU1_G42E_1ul	HopU1_G42E	767.4048461914062	2	766.903	1531.79	-0.2749	-0.00021082	0.051027	3.9133E-05	-0.22387	-0.00017169	766.9031298424836	87.018	1.132	87.018	86.183	87.315	0					116	59	3	0	0	0	1.646E-07	3	27685	27605;27685;27798
AEISMLEGAVLDIR	14	Oxidation (M)	_AEISM(Oxidation (M))LEGAVLDIR_		AEISM(1)LEGAVLDIR		AEISM(83)LEGAVLDIR	0	0	1	0	GST-Af1521_K35E_G42E_Y145R;GST-Af1521_K35E_Y145R	GST-Af1521_K35E_G42E_Y145R;GST-Af1521_K35E_Y145R	GST-Af1521_K35E_Y145R	MULTI-MSMS	KSI180424_1_HopU1_G42E_1ul	HopU1_G42E	511.604	3	511.604	1531.79	0.073167	3.7433E-05	-0.14739	-7.5403e-05	-0.074219	-3.7971e-05	511.60443666428654	87.052	0.51083	87.052	86.731	87.242	0					43	26	3	0	0	0	0.00016713	1	27738	27738
AEISMLEGAVLDIR	14	Oxidation (M)	_AEISM(Oxidation (M))LEGAVLDIR_		AEISM(1)LEGAVLDIR		AEISM(120)LEGAVLDIR	0	0	1	0	GST-Af1521_K35E_G42E_Y145R;GST-Af1521_K35E_Y145R	GST-Af1521_K35E_G42E_Y145R;GST-Af1521_K35E_Y145R	GST-Af1521_K35E_Y145R	MULTI-MSMS	KSI180424_1_HopU1_G42E_1ul	HopU1_G42E	767.404	2	766.903	1531.79	-0.38377	-0.00029432	-0.058553	-4.4904e-05	-0.44233	-0.00033922	767.4042831071488	87.675	0.21474	87.675	87.583	87.798	0					16	11	2	0	0	0	4.0978E-05	2	27964	27964;27991
AEISMLEGAVLDIR	14	Oxidation (M)	_AEISM(Oxidation (M))LEGAVLDIR_		AEISM(1)LEGAVLDIR		AEISM(140)LEGAVLDIR	0	0	1	0	GST-Af1521_K35E_G42E_Y145R;GST-Af1521_K35E_Y145R	GST-Af1521_K35E_G42E_Y145R;GST-Af1521_K35E_Y145R	GST-Af1521_K35E_Y145R	MULTI-MSMS	KSI180424_1_HopU1_G42E_1ul	HopU1_G42E	766.9035034179688	2	766.903	1531.79	-0.27873	-0.00021376	0.53684	0.0004117	0.2581	0.00019794	766.9035167861213	89.076	1.2215	89.076	88.244	89.465	0					147	65	3	0	0	0	1.646E-07	2	28382	28382;28590
AEISMLEGAVLDIR	14	Oxidation (M)	_AEISM(Oxidation (M))LEGAVLDIR_		AEISM(1)LEGAVLDIR		AEISM(77)LEGAVLDIR	0	0	1	0	GST-Af1521_K35E_G42E_Y145R;GST-Af1521_K35E_Y145R	GST-Af1521_K35E_G42E_Y145R;GST-Af1521_K35E_Y145R	GST-Af1521_K35E_Y145R	MULTI-MSMS	KSI180424_1_HopU1_G42E_1ul	HopU1_G42E	511.60443115234375	3	511.604	1531.79	0.10879	5.5656E-05	-0.33681	-0.00017231	-0.22802	-0.00011666	511.60442380631156	89.688	0.75594	89.688	89.369	90.125	0					95	41	3	0	0	0	0.00033748	1	28652	28652
AEISMLEGAVLDIR	14	Oxidation (M)	_AEISM(Oxidation (M))LEGAVLDIR_		AEISM(1)LEGAVLDIR		AEISM(120)LEGAVLDIR	0	0	1	0	GST-Af1521_K35E_G42E_Y145R;GST-Af1521_K35E_Y145R	GST-Af1521_K35E_G42E_Y145R;GST-Af1521_K35E_Y145R	GST-Af1521_K35E_Y145R	MULTI-MSMS	KSI180424_1_HopU1_G42E_1ul	HopU1_G42E	767.4042358398438	2	766.903	1531.79	-0.13455	-0.00010319	0.093063	7.137E-05	-0.041491	-3.1819e-05	766.9032116125519	91.03	1.2143	91.03	90.679	91.893	0					144	69	3	0	0	0	2.7302E-05	2	29140	29140;29326
AEISMLEGAVLDIR	14	Oxidation (M)	_AEISM(Oxidation (M))LEGAVLDIR_		AEISM(1)LEGAVLDIR		AEISM(140)LEGAVLDIR	0	0	1	0	GST-Af1521_K35E_G42E_Y145R;GST-Af1521_K35E_Y145R	GST-Af1521_K35E_G42E_Y145R;GST-Af1521_K35E_Y145R	GST-Af1521_K35E_Y145R	MSMS	KSI180424_1_HopU1_G42E_1ul	HopU1_G42E	766.9032592773438	2	766.903	1531.79	NaN	NaN	NaN	NaN	NaN	NaN	NaN	85.655	1	85.655	85.155	86.155	0								0	0	0	9.6739E-11	1	27221	27221
AEISMLEGAVLDIR	14	Oxidation (M)	_AEISM(Oxidation (M))LEGAVLDIR_		AEISM(1)LEGAVLDIR		AEISM(110)LEGAVLDIR	0	0	1	0	GST-Af1521_K35E_G42E_Y145R;GST-Af1521_K35E_Y145R	GST-Af1521_K35E_G42E_Y145R;GST-Af1521_K35E_Y145R	GST-Af1521_K35E_Y145R	MSMS	KSI180424_1_HopU1_G42E_1ul	HopU1_G42E	766.9030151367188	2	766.903	1531.79	NaN	NaN	NaN	NaN	NaN	NaN	NaN	86.175	1	86.175	85.675	86.675	0								0	0	0	5.5472E-05	1	27411	27411
AEISMLEGAVLDIR	14	Oxidation (M)	_AEISM(Oxidation (M))LEGAVLDIR_		AEISM(1)LEGAVLDIR		AEISM(66)LEGAVLDIR	0	0	1	0	GST-Af1521_K35E_G42E_Y145R;GST-Af1521_K35E_Y145R	GST-Af1521_K35E_G42E_Y145R;GST-Af1521_K35E_Y145R	GST-Af1521_K35E_Y145R	MSMS	KSI180424_1_HopU1_G42E_1ul	HopU1_G42E	511.6044616699219	3	511.604	1531.79	NaN	NaN	NaN	NaN	NaN	NaN	NaN	88.339	1	88.339	87.839	88.839	0								0	0	0	0.0043409	1	28208	28208
AEISMLEGAVLDIR	14	Oxidation (M)	_AEISM(Oxidation (M))LEGAVLDIR_		AEISM(1)LEGAVLDIR		AEISM(65)LEGAVLDIR	0	0	1	0	GST-Af1521_K35E_G42E_Y145R;GST-Af1521_K35E_Y145R	GST-Af1521_K35E_G42E_Y145R;GST-Af1521_K35E_Y145R	GST-Af1521_K35E_Y145R	MSMS	KSI180424_1_HopU1_G42E_1ul	HopU1_G42E	511.6044006347656	3	511.604	1531.79	NaN	NaN	NaN	NaN	NaN	NaN	NaN	88.918	1	88.918	88.418	89.418	0								0	0	0	0.0045463	1	28417	28417
AEISMLEGAVLDIR	14	Oxidation (M)	_AEISM(Oxidation (M))LEGAVLDIR_		AEISM(1)LEGAVLDIR		AEISM(130)LEGAVLDIR	0	0	1	0	GST-Af1521_K35E_G42E_Y145R;GST-Af1521_K35E_Y145R	GST-Af1521_K35E_G42E_Y145R;GST-Af1521_K35E_Y145R	GST-Af1521_K35E_Y145R	MSMS	KSI180424_1_HopU1_G42E_1ul	HopU1_G42E	766.9031982421875	2	766.903	1531.79	NaN	NaN	NaN	NaN	NaN	NaN	NaN	89.914	1	89.914	89.414	90.414	0								0	0	0	1.0808E-08	1	28776	28776
AEISMLEGAVLDIR	14	Oxidation (M)	_AEISM(Oxidation (M))LEGAVLDIR_		AEISM(1)LEGAVLDIR		AEISM(140)LEGAVLDIR	0	0	1	0	GST-Af1521_K35E_G42E_Y145R;GST-Af1521_K35E_Y145R	GST-Af1521_K35E_G42E_Y145R;GST-Af1521_K35E_Y145R	GST-Af1521_K35E_Y145R	MSMS	KSI180424_1_HopU1_G42E_1ul	HopU1_G42E	766.903	2	766.903	1531.79	NaN	NaN	NaN	NaN	NaN	NaN	NaN	90.44	1	90.44	89.94	90.94	0								0	0	0	3.6587E-10	1	28954	28954
AEISMLEGAVLDIR	14	Oxidation (M)	_AEISM(Oxidation (M))LEGAVLDIR_		AEISM(1)LEGAVLDIR		AEISM(140)LEGAVLDIR	0	0	1	0	GST-Af1521_K35E_G42E_Y145R;GST-Af1521_K35E_Y145R	GST-Af1521_K35E_G42E_Y145R;GST-Af1521_K35E_Y145R	GST-Af1521_K35E_Y145R	MULTI-SECPEP	KSI180424_1_HopU1_G42E_1ul	HopU1_G42E	511.77093505859375	3	511.604	1531.79	0.18078	9.2486E-05	-0.45815	-0.00023439	-0.27738	-0.00014191	511.60443124003973	83.299	0.58769	83.299	82.957	83.544	0					163	31	6	0	0	0	0.00062203	1	26344	26344
AEISMLEGAVLDIR	14	Oxidation (M)	_AEISM(Oxidation (M))LEGAVLDIR_		AEISM(1)LEGAVLDIR		AEISM(170)LEGAVLDIR	0	0	1	0	GST-Af1521_K35E_G42E_Y145R;GST-Af1521_K35E_Y145R	GST-Af1521_K35E_G42E_Y145R;GST-Af1521_K35E_Y145R	GST-Af1521_K35E_Y145R	MULTI-MSMS	KSI180424_2_Col-0_1521_1ul	Col-0_Af1521	766.9029541015625	2	766.903	1531.79	-0.1464	-0.00011228	-0.4268	-0.00032732	-0.57321	-0.0004396	766.9030848104642	83.238	0.52776	83.238	82.925	83.453	0					156	27	7	0	0	0	1.066E-10	1	26049	26049
AEISMLEGAVLDIR	14	Oxidation (M)	_AEISM(Oxidation (M))LEGAVLDIR_		AEISM(1)LEGAVLDIR		AEISM(200)LEGAVLDIR	0	0	1	0	GST-Af1521_K35E_G42E_Y145R;GST-Af1521_K35E_Y145R	GST-Af1521_K35E_G42E_Y145R;GST-Af1521_K35E_Y145R	GST-Af1521_K35E_Y145R	MULTI-MSMS	KSI180424_2_Col-0_1521_1ul	Col-0_Af1521	511.6045227050781	3	511.604	1531.79	0.15118	7.7343E-05	-0.41177	-0.00021066	-0.26059	-0.00013332	511.60443188780954	83.634	2.1205	83.634	83.415	85.536	0					467	119	7	0	0	0	6.4449E-19	4	26231	26231;26414;26596;26784
AEISMLEGAVLDIR	14	Oxidation (M)	_AEISM(Oxidation (M))LEGAVLDIR_		AEISM(1)LEGAVLDIR		AEISM(260)LEGAVLDIR	0	0	1	0	GST-Af1521_K35E_G42E_Y145R;GST-Af1521_K35E_Y145R	GST-Af1521_K35E_G42E_Y145R;GST-Af1521_K35E_Y145R	GST-Af1521_K35E_Y145R	MULTI-MSMS	KSI180424_2_Col-0_1521_1ul	Col-0_Af1521	766.9030151367188	2	766.903	1531.79	-0.12436	-9.5376e-05	-0.30942	-0.0002373	-0.43379	-0.00033267	766.9031630501933	83.681	2.5949	83.681	83.453	86.048	0					576	144	7	0	0	0	3.7425E-42	5	26245	26245;26426;26609;26794;26988
AEISMLEGAVLDIR	14	Oxidation (M)	_AEISM(Oxidation (M))LEGAVLDIR_		AEISM(1)LEGAVLDIR		AEISM(120)LEGAVLDIR	0	0	1	0	GST-Af1521_K35E_G42E_Y145R;GST-Af1521_K35E_Y145R	GST-Af1521_K35E_G42E_Y145R;GST-Af1521_K35E_Y145R	GST-Af1521_K35E_Y145R	MULTI-MSMS	KSI180424_2_Col-0_1521_1ul	Col-0_Af1521	511.6043395996094	3	511.604	1531.79	0.15735	8.0501E-05	-0.31231	-0.00015978	-0.15496	-7.9277e-05	511.60435419502005	86.619	1.1268	86.619	85.991	87.118	0					157	59	3	0	0	0	9.7185E-06	2	27372	27178;27372
AEISMLEGAVLDIR	14	Oxidation (M)	_AEISM(Oxidation (M))LEGAVLDIR_		AEISM(1)LEGAVLDIR		AEISM(220)LEGAVLDIR	0	0	1	0	GST-Af1521_K35E_G42E_Y145R;GST-Af1521_K35E_Y145R	GST-Af1521_K35E_G42E_Y145R;GST-Af1521_K35E_Y145R	GST-Af1521_K35E_Y145R	MULTI-MSMS	KSI180424_2_Col-0_1521_1ul	Col-0_Af1521	767.4043579101562	2	766.903	1531.79	-0.12399	-9.509e-05	-0.27829	-0.00021342	-0.40229	-0.00030851	767.4045538048535	86.631	1.1649	86.631	85.915	87.079	0					193	61	4	0	0	0	1.3785000000000002E-25	2	27370	27182;27370
AEISMLEGAVLDIR	14	Oxidation (M)	_AEISM(Oxidation (M))LEGAVLDIR_		AEISM(1)LEGAVLDIR		AEISM(200)LEGAVLDIR	0	0	1	0	GST-Af1521_K35E_G42E_Y145R;GST-Af1521_K35E_Y145R	GST-Af1521_K35E_G42E_Y145R;GST-Af1521_K35E_Y145R	GST-Af1521_K35E_Y145R	MULTI-MSMS	KSI180424_2_Col-0_1521_1ul	Col-0_Af1521	766.903	2	766.903	1531.79	-0.061553	-4.7205e-05	-0.27963	-0.00021445	-0.34118	-0.00026165	766.9028948110803	87.275	0.36037	87.275	87.004	87.364	0					45	19	3	0	0	0	2.2243E-18	1	27560	27560
AEISMLEGAVLDIR	14	Oxidation (M)	_AEISM(Oxidation (M))LEGAVLDIR_		AEISM(1)LEGAVLDIR		AEISM(100)LEGAVLDIR	0	0	1	0	GST-Af1521_K35E_G42E_Y145R;GST-Af1521_K35E_Y145R	GST-Af1521_K35E_G42E_Y145R;GST-Af1521_K35E_Y145R	GST-Af1521_K35E_Y145R	MULTI-MSMS	KSI180424_2_Col-0_1521_1ul	Col-0_Af1521	511.6045837402344	3	511.604	1531.79	-0.041439	-2.12e-05	-0.05504	-2.8158e-05	-0.096479	-4.9359e-05	511.6045058901021	88.087	0.49512	88.087	87.782	88.278	0					63	26	4	0	0	0	5.011E-05	1	27785	27785
AEISMLEGAVLDIR	14	Oxidation (M)	_AEISM(Oxidation (M))LEGAVLDIR_		AEISM(1)LEGAVLDIR		AEISM(220)LEGAVLDIR	0	0	1	0	GST-Af1521_K35E_G42E_Y145R;GST-Af1521_K35E_Y145R	GST-Af1521_K35E_G42E_Y145R;GST-Af1521_K35E_Y145R	GST-Af1521_K35E_Y145R	MULTI-MSMS	KSI180424_2_Col-0_1521_1ul	Col-0_Af1521	766.9035034179688	2	766.903	1531.79	-0.17496	-0.00013417	0.069252	5.311E-05	-0.1057	-8.1065e-05	766.9033916891569	89.221	0.97466	89.221	88.524	89.498	0					128	51	4	0	0	0	3.3516000000000004E-25	2	28154	28154;28357
AEISMLEGAVLDIR	14	Oxidation (M)	_AEISM(Oxidation (M))LEGAVLDIR_		AEISM(1)LEGAVLDIR		AEISM(240)LEGAVLDIR	0	0	1	0	GST-Af1521_K35E_G42E_Y145R;GST-Af1521_K35E_Y145R	GST-Af1521_K35E_G42E_Y145R;GST-Af1521_K35E_Y145R	GST-Af1521_K35E_Y145R	MULTI-MSMS	KSI180424_2_Col-0_1521_1ul	Col-0_Af1521	766.9029541015625	2	766.903	1531.79	-0.12342	-9.4648e-05	0.021159	1.6227E-05	-0.10226	-7.8421e-05	766.9032138316512	90.564	1.5684	90.564	89.385	90.954	0					311	88	5	0	0	0	9.133600000000001E-33	2	28546	28546;28727
AEISMLEGAVLDIR	14	Oxidation (M)	_AEISM(Oxidation (M))LEGAVLDIR_		AEISM(1)LEGAVLDIR		AEISM(130)LEGAVLDIR	0	0	1	0	GST-Af1521_K35E_G42E_Y145R;GST-Af1521_K35E_Y145R	GST-Af1521_K35E_G42E_Y145R;GST-Af1521_K35E_Y145R	GST-Af1521_K35E_Y145R	MULTI-MSMS	KSI180424_2_Col-0_1521_1ul	Col-0_Af1521	511.60443115234375	3	511.604	1531.79	0.15319	7.8372E-05	-0.19366	-9.9078e-05	-0.040474	-2.0707e-05	511.6044177573238	90.524	1.4207	90.524	89.442	90.863	0					222	80	3	0	0	0	5.0564E-06	2	28777	28595;28777
AEISMLEGAVLDIR	14	Oxidation (M)	_AEISM(Oxidation (M))LEGAVLDIR_		AEISM(1)LEGAVLDIR		AEISM(210)LEGAVLDIR	0	0	1	0	GST-Af1521_K35E_G42E_Y145R;GST-Af1521_K35E_Y145R	GST-Af1521_K35E_G42E_Y145R;GST-Af1521_K35E_Y145R	GST-Af1521_K35E_Y145R	MULTI-MSMS	KSI180424_2_Col-0_1521_1ul	Col-0_Af1521	766.9030151367188	2	766.903	1531.79	-0.18839	-0.00014448	-0.14556	-0.00011163	-0.33395	-0.0002561	766.9031044442779	91.117	1.7162	91.117	90.811	92.527	0					316	95	5	0	0	0	7.558300000000001E-25	3	29084	28910;29084;29268
AEISMLEGAVLDIR	14	Oxidation (M)	_AEISM(Oxidation (M))LEGAVLDIR_		AEISM(1)LEGAVLDIR		AEISM(140)LEGAVLDIR	0	0	1	0	GST-Af1521_K35E_G42E_Y145R;GST-Af1521_K35E_Y145R	GST-Af1521_K35E_G42E_Y145R;GST-Af1521_K35E_Y145R	GST-Af1521_K35E_Y145R	MULTI-MSMS	KSI180424_2_Col-0_1521_1ul	Col-0_Af1521	511.60430908203125	3	511.604	1531.79	0.082826	4.2374E-05	-0.40843	-0.00020896	-0.32561	-0.00016658	511.60433821377245	91.117	1.5091	91.117	90.794	92.303	0					231	84	4	0	0	0	1.6536E-08	2	28955	28955;29140
AEISMLEGAVLDIR	14	Oxidation (M)	_AEISM(Oxidation (M))LEGAVLDIR_		AEISM(1)LEGAVLDIR		AEISM(100)LEGAVLDIR	0	0	1	0	GST-Af1521_K35E_G42E_Y145R;GST-Af1521_K35E_Y145R	GST-Af1521_K35E_G42E_Y145R;GST-Af1521_K35E_Y145R	GST-Af1521_K35E_Y145R	MULTI-MSMS	KSI180424_2_Col-0_1521_1ul	Col-0_Af1521	766.9031372070312	2	766.903	1531.79	-0.08616	-6.6077e-05	0.093334	7.1578E-05	0.0071735	5.5014E-06	766.9030709281467	92.503	1.2973	92.503	92.356	93.653	0					126	71	2	0	0	0	0.0001529	2	29456	29456;29649
AEISMLEGAVLDIR	14	Oxidation (M)	_AEISM(Oxidation (M))LEGAVLDIR_		AEISM(1)LEGAVLDIR		AEISM(79)LEGAVLDIR	0	0	1	0	GST-Af1521_K35E_G42E_Y145R;GST-Af1521_K35E_Y145R	GST-Af1521_K35E_G42E_Y145R;GST-Af1521_K35E_Y145R	GST-Af1521_K35E_Y145R	MULTI-MSMS	KSI180424_2_Col-0_1521_1ul	Col-0_Af1521	766.903	2	766.903	1531.79	-0.12357	-9.4765e-05	0.40661	0.00031183	0.28304	0.00021707	766.9032417309937	93.967	0.83514	93.967	93.767	94.602	0					66	46	2	0	0	0	0.00090682	1	29982	29982
AEISMLEGAVLDIR	14	Oxidation (M)	_AEISM(Oxidation (M))LEGAVLDIR_		AEISM(1)LEGAVLDIR		AEISM(75)LEGAVLDIR	0	0	1	0	GST-Af1521_K35E_G42E_Y145R;GST-Af1521_K35E_Y145R	GST-Af1521_K35E_G42E_Y145R;GST-Af1521_K35E_Y145R	GST-Af1521_K35E_Y145R	MSMS	KSI180424_2_Col-0_1521_1ul	Col-0_Af1521	511.6045227050781	3	511.604	1531.79	NaN	NaN	NaN	NaN	NaN	NaN	NaN	85.611	1	85.611	85.111	86.111	0								0	0	0	0.0021931	1	26968	26968
AEISMLEGAVLDIR	14	Oxidation (M)	_AEISM(Oxidation (M))LEGAVLDIR_		AEISM(1)LEGAVLDIR		AEISM(80)LEGAVLDIR	0	0	1	0	GST-Af1521_K35E_G42E_Y145R;GST-Af1521_K35E_Y145R	GST-Af1521_K35E_G42E_Y145R;GST-Af1521_K35E_Y145R	GST-Af1521_K35E_Y145R	MSMS	KSI180424_2_Col-0_1521_1ul	Col-0_Af1521	511.6046447753906	3	511.604	1531.79	NaN	NaN	NaN	NaN	NaN	NaN	NaN	85.63	1	85.63	85.13	86.13	0								0	0	0	0.00097467	1	26975	26975
AEISMLEGAVLDIR	14	Oxidation (M)	_AEISM(Oxidation (M))LEGAVLDIR_		AEISM(1)LEGAVLDIR		AEISM(110)LEGAVLDIR	0	0	1	0	GST-Af1521_K35E_G42E_Y145R;GST-Af1521_K35E_Y145R	GST-Af1521_K35E_G42E_Y145R;GST-Af1521_K35E_Y145R	GST-Af1521_K35E_Y145R	MSMS	KSI180424_2_Col-0_1521_1ul	Col-0_Af1521	511.939	3	511.604	1531.79	NaN	NaN	NaN	NaN	NaN	NaN	NaN	87.285	1	87.285	86.785	87.785	0								0	0	0	2.1706E-07	1	27583	27583
AEISMLEGAVLDIR	14	Oxidation (M)	_AEISM(Oxidation (M))LEGAVLDIR_		AEISM(1)LEGAVLDIR		AEISM(130)LEGAVLDIR	0	0	1	0	GST-Af1521_K35E_G42E_Y145R;GST-Af1521_K35E_Y145R	GST-Af1521_K35E_G42E_Y145R;GST-Af1521_K35E_Y145R	GST-Af1521_K35E_Y145R	MSMS	KSI180424_2_Col-0_1521_1ul	Col-0_Af1521	511.6045227050781	3	511.604	1531.79	NaN	NaN	NaN	NaN	NaN	NaN	NaN	87.303	1	87.303	86.803	87.803	0								0	0	0	1.7669E-08	1	27590	27590
AEISMLEGAVLDIR	14	Oxidation (M)	_AEISM(Oxidation (M))LEGAVLDIR_		AEISM(1)LEGAVLDIR		AEISM(120)LEGAVLDIR	0	0	1	0	GST-Af1521_K35E_G42E_Y145R;GST-Af1521_K35E_Y145R	GST-Af1521_K35E_G42E_Y145R;GST-Af1521_K35E_Y145R	GST-Af1521_K35E_Y145R	MSMS	KSI180424_2_Col-0_1521_1ul	Col-0_Af1521	511.9388732910156	3	511.604	1531.79	NaN	NaN	NaN	NaN	NaN	NaN	NaN	88.313	1	88.313	87.813	88.813	0								0	0	0	9.0399E-08	1	27961	27961
AEISMLEGAVLDIR	14	Oxidation (M)	_AEISM(Oxidation (M))LEGAVLDIR_		AEISM(1)LEGAVLDIR		AEISM(100)LEGAVLDIR	0	0	1	0	GST-Af1521_K35E_G42E_Y145R;GST-Af1521_K35E_Y145R	GST-Af1521_K35E_G42E_Y145R;GST-Af1521_K35E_Y145R	GST-Af1521_K35E_Y145R	MSMS	KSI180424_2_Col-0_1521_1ul	Col-0_Af1521	511.6048583984375	3	511.604	1531.79	NaN	NaN	NaN	NaN	NaN	NaN	NaN	88.459	1	88.459	87.959	88.959	0								0	0	0	1.6747E-05	1	28015	28015
AEISMLEGAVLDIR	14	Oxidation (M)	_AEISM(Oxidation (M))LEGAVLDIR_		AEISM(1)LEGAVLDIR		AEISM(100)LEGAVLDIR	0	0	1	0	GST-Af1521_K35E_G42E_Y145R;GST-Af1521_K35E_Y145R	GST-Af1521_K35E_G42E_Y145R;GST-Af1521_K35E_Y145R	GST-Af1521_K35E_Y145R	MSMS	KSI180424_2_Col-0_1521_1ul	Col-0_Af1521	511.604	3	511.604	1531.79	NaN	NaN	NaN	NaN	NaN	NaN	NaN	88.988	1	88.988	88.488	89.488	0								0	0	0	1.9901E-05	1	28211	28211
AEISMLEGAVLDIR	14	Oxidation (M)	_AEISM(Oxidation (M))LEGAVLDIR_		AEISM(1)LEGAVLDIR		AEISM(51)LEGAVLDIR	0	0	1	0	GST-Af1521_K35E_G42E_Y145R;GST-Af1521_K35E_Y145R	GST-Af1521_K35E_G42E_Y145R;GST-Af1521_K35E_Y145R	GST-Af1521_K35E_Y145R	MSMS	KSI180424_2_Col-0_1521_1ul	Col-0_Af1521	511.6044616699219	3	511.604	1531.79	NaN	NaN	NaN	NaN	NaN	NaN	NaN	92.15	1	92.15	91.65	92.65	0								0	0	0	0.014795	1	29330	29330
AEISMLEGAVLDIR	14	Oxidation (M)	_AEISM(Oxidation (M))LEGAVLDIR_		AEISM(1)LEGAVLDIR		AEISM(86)LEGAVLDIR	0	0	1	0	GST-Af1521_K35E_G42E_Y145R;GST-Af1521_K35E_Y145R	GST-Af1521_K35E_G42E_Y145R;GST-Af1521_K35E_Y145R	GST-Af1521_K35E_Y145R	MSMS	KSI180424_2_Col-0_1521_1ul	Col-0_Af1521	767.0865478515625	2	766.903	1531.79	NaN	NaN	NaN	NaN	NaN	NaN	NaN	94.369	1	94.369	93.869	94.869	0								0	0	0	0.0030973	1	30119	30119
AEISMLEGAVLDIR	14	Oxidation (M)	_AEISM(Oxidation (M))LEGAVLDIR_		AEISM(1)LEGAVLDIR		AEISM(68)LEGAVLDIR	0	0	1	0	GST-Af1521_K35E_G42E_Y145R;GST-Af1521_K35E_Y145R	GST-Af1521_K35E_G42E_Y145R;GST-Af1521_K35E_Y145R	GST-Af1521_K35E_Y145R	MSMS	KSI180424_2_Col-0_1521_1ul	Col-0_Af1521	766.903	2	766.903	1531.79	NaN	NaN	NaN	NaN	NaN	NaN	NaN	95.056	1	95.056	94.556	95.556	0								0	0	0	0.026143	1	30358	30358
AEISMLEGAVLDIR	14	Oxidation (M)	_AEISM(Oxidation (M))LEGAVLDIR_		AEISM(1)LEGAVLDIR		AEISM(68)LEGAVLDIR	0	0	1	0	GST-Af1521_K35E_G42E_Y145R;GST-Af1521_K35E_Y145R	GST-Af1521_K35E_G42E_Y145R;GST-Af1521_K35E_Y145R	GST-Af1521_K35E_Y145R	MSMS	KSI180424_2_Col-0_1521_1ul	Col-0_Af1521	767.073	2	766.903	1531.79	NaN	NaN	NaN	NaN	NaN	NaN	NaN	97.185	1	97.185	96.685	97.685	0								0	0	0	0.02664	1	31088	31088
AEISMLEGAVLDIR	14	Oxidation (M)	_AEISM(Oxidation (M))LEGAVLDIR_		AEISM(1)LEGAVLDIR		AEISM(200)LEGAVLDIR	0	0	1	0	GST-Af1521_K35E_G42E_Y145R;GST-Af1521_K35E_Y145R	GST-Af1521_K35E_G42E_Y145R;GST-Af1521_K35E_Y145R	GST-Af1521_K35E_Y145R	MULTI-SECPEP	KSI180424_2_Col-0_1521_1ul	Col-0_Af1521	511.7708435058594	3	511.604	1531.79	0.12815	6.5561E-05	-0.39648	-0.00020284	-0.26834	-0.00013728	511.6044392330062	83.249	0.50883	83.249	82.944	83.453	0					136	26	6	0	0	0	5.6562E-26	1	26119	26119
AEISMLEGAVLDIR	14	Oxidation (M)	_AEISM(Oxidation (M))LEGAVLDIR_		AEISM(1)LEGAVLDIR		AEISM(170)LEGAVLDIR	0	0	1	0	GST-Af1521_K35E_G42E_Y145R;GST-Af1521_K35E_Y145R	GST-Af1521_K35E_G42E_Y145R;GST-Af1521_K35E_Y145R	GST-Af1521_K35E_Y145R	MULTI-MSMS	KSI180424_2_HopU1_1521_1ul	HopU1_Af1521	766.903	2	766.903	1531.79	-0.25999	-0.00019939	-0.27721	-0.00021259	-0.5372	-0.00041198	766.9032095349005	83.041	0.63897	83.041	82.655	83.294	0					194	33	7	0	0	0	1.3737E-10	1	25969	25969
AEISMLEGAVLDIR	14	Oxidation (M)	_AEISM(Oxidation (M))LEGAVLDIR_		AEISM(1)LEGAVLDIR		AEISM(180)LEGAVLDIR	0	0	1	0	GST-Af1521_K35E_G42E_Y145R;GST-Af1521_K35E_Y145R	GST-Af1521_K35E_G42E_Y145R;GST-Af1521_K35E_Y145R	GST-Af1521_K35E_Y145R	MULTI-MSMS	KSI180424_2_HopU1_1521_1ul	HopU1_Af1521	511.6045227050781	3	511.604	1531.79	-0.13281	-6.7948e-05	-0.14762	-7.5523e-05	-0.28043	-0.00014347	511.6045831582415	83.016	0.65576	83.016	82.655	83.31	0					178	34	6	0	0	0	8.3154E-12	1	26149	26149
AEISMLEGAVLDIR	14	Oxidation (M)	_AEISM(Oxidation (M))LEGAVLDIR_		AEISM(1)LEGAVLDIR		AEISM(260)LEGAVLDIR	0	0	1	0	GST-Af1521_K35E_G42E_Y145R;GST-Af1521_K35E_Y145R	GST-Af1521_K35E_G42E_Y145R;GST-Af1521_K35E_Y145R	GST-Af1521_K35E_Y145R	MULTI-MSMS	KSI180424_2_HopU1_1521_1ul	HopU1_Af1521	766.9031372070312	2	766.903	1531.79	-0.12413	-9.5195e-05	-0.28851	-0.00022126	-0.41264	-0.00031646	766.9031575344916	83.579	2.0265	83.579	83.277	85.303	0					465	114	7	0	0	0	6.9941E-37	4	26349	26161;26349;26533;26713
AEISMLEGAVLDIR	14	Oxidation (M)	_AEISM(Oxidation (M))LEGAVLDIR_		AEISM(1)LEGAVLDIR		AEISM(190)LEGAVLDIR	0	0	1	0	GST-Af1521_K35E_G42E_Y145R;GST-Af1521_K35E_Y145R	GST-Af1521_K35E_G42E_Y145R;GST-Af1521_K35E_Y145R	GST-Af1521_K35E_Y145R	MULTI-MSMS	KSI180424_2_HopU1_1521_1ul	HopU1_Af1521	511.6045227050781	3	511.604	1531.79	0.002172	1.1112E-06	-0.27454	-0.00014045	-0.27237	-0.00013934	511.6045055281335	83.547	1.9924	83.547	83.294	85.286	0					443	112	6	0	0	0	6.2577E-15	3	26337	26337;26518;26705
AEISMLEGAVLDIR	14	Oxidation (M)	_AEISM(Oxidation (M))LEGAVLDIR_		AEISM(1)LEGAVLDIR		AEISM(87)LEGAVLDIR	0	0	1	0	GST-Af1521_K35E_G42E_Y145R;GST-Af1521_K35E_Y145R	GST-Af1521_K35E_G42E_Y145R;GST-Af1521_K35E_Y145R	GST-Af1521_K35E_Y145R	MULTI-MSMS	KSI180424_2_HopU1_1521_1ul	HopU1_Af1521	766.9025268554688	2	766.903	1531.79	-0.26926	-0.00020649	0.28376	0.00021762	0.014504	1.1123E-05	766.9031430731883	85.449	0.5989	85.449	85.303	85.902	0					82	33	3	0	0	0	0.00044741	2	27068	26885;27068
AEISMLEGAVLDIR	14	Oxidation (M)	_AEISM(Oxidation (M))LEGAVLDIR_		AEISM(1)LEGAVLDIR		AEISM(40)LEGAVLDIR	0	0	1	0	GST-Af1521_K35E_G42E_Y145R;GST-Af1521_K35E_Y145R	GST-Af1521_K35E_G42E_Y145R;GST-Af1521_K35E_Y145R	GST-Af1521_K35E_Y145R	MULTI-MSMS	KSI180424_2_HopU1_1521_1ul	HopU1_Af1521	511.6046447753906	3	511.604	1531.79	-0.13635	-6.9759e-05	0.037532	1.9202E-05	-0.098821	-5.0557e-05	511.6045604077016	85.574	0.52971	85.574	85.443	85.972	0					48	27	2	0	0	0	0.021015	1	26966	26966
AEISMLEGAVLDIR	14	Oxidation (M)	_AEISM(Oxidation (M))LEGAVLDIR_		AEISM(1)LEGAVLDIR		AEISM(170)LEGAVLDIR	0	0	1	0	GST-Af1521_K35E_G42E_Y145R;GST-Af1521_K35E_Y145R	GST-Af1521_K35E_G42E_Y145R;GST-Af1521_K35E_Y145R	GST-Af1521_K35E_Y145R	MULTI-MSMS	KSI180424_2_HopU1_1521_1ul	HopU1_Af1521	766.9031372070312	2	766.903	1531.79	-0.12581	-9.6481e-05	-0.15524	-0.00011905	-0.28105	-0.00021553	766.903	86.591	1.1274	86.591	85.902	87.03	0					148	59	3	0	0	0	1.549E-10	3	27444	27169;27253;27444
AEISMLEGAVLDIR	14	Oxidation (M)	_AEISM(Oxidation (M))LEGAVLDIR_		AEISM(1)LEGAVLDIR		AEISM(74)LEGAVLDIR	0	0	1	0	GST-Af1521_K35E_G42E_Y145R;GST-Af1521_K35E_Y145R	GST-Af1521_K35E_G42E_Y145R;GST-Af1521_K35E_Y145R	GST-Af1521_K35E_Y145R	MULTI-MSMS	KSI180424_2_HopU1_1521_1ul	HopU1_Af1521	511.60455322265625	3	511.604	1531.79	-0.0046378	-2.3727e-06	0.026941	1.3783E-05	0.022303	1.141E-05	511.60449149672246	86.671	1.0923	86.671	85.937	87.03	0					106	57	2	0	0	0	0.00041132	2	27228	27228;27418
AEISMLEGAVLDIR	14	Oxidation (M)	_AEISM(Oxidation (M))LEGAVLDIR_		AEISM(1)LEGAVLDIR		AEISM(120)LEGAVLDIR	0	0	1	0	GST-Af1521_K35E_G42E_Y145R;GST-Af1521_K35E_Y145R	GST-Af1521_K35E_G42E_Y145R;GST-Af1521_K35E_Y145R	GST-Af1521_K35E_Y145R	MULTI-MSMS	KSI180424_2_HopU1_1521_1ul	HopU1_Af1521	766.9037475585938	2	766.903	1531.79	-0.17726	-0.00013594	-0.33982	-0.00026061	-0.51708	-0.00039655	766.9026505684872	87.645	0.405	87.645	87.409	87.814	0					25	21	2	0	0	0	3.961E-05	1	27644	27644
AEISMLEGAVLDIR	14	Oxidation (M)	_AEISM(Oxidation (M))LEGAVLDIR_		AEISM(1)LEGAVLDIR		AEISM(120)LEGAVLDIR	0	0	1	0	GST-Af1521_K35E_G42E_Y145R;GST-Af1521_K35E_Y145R	GST-Af1521_K35E_G42E_Y145R;GST-Af1521_K35E_Y145R	GST-Af1521_K35E_Y145R	MULTI-MSMS	KSI180424_2_HopU1_1521_1ul	HopU1_Af1521	766.9028930664062	2	766.903	1531.79	-0.23719	-0.0001819	0.96354	0.00073894	0.72636	0.00055704	766.9032949191948	88.161	0.25852	88.161	88.054	88.313	0					18	13	2	0	0	0	5.1217E-05	1	27932	27932
AEISMLEGAVLDIR	14	Oxidation (M)	_AEISM(Oxidation (M))LEGAVLDIR_		AEISM(1)LEGAVLDIR		AEISM(92)LEGAVLDIR	0	0	1	0	GST-Af1521_K35E_G42E_Y145R;GST-Af1521_K35E_Y145R	GST-Af1521_K35E_G42E_Y145R;GST-Af1521_K35E_Y145R	GST-Af1521_K35E_Y145R	MULTI-MSMS	KSI180424_2_HopU1_1521_1ul	HopU1_Af1521	511.60443115234375	3	511.604	1531.79	-0.039473	-2.0195e-05	-0.1308	-6.6919e-05	-0.17027	-8.7113e-05	511.9387005789776	88.92	0.85627	88.92	88.257	89.113	0					106	45	3	0	0	0	0.0001052	2	28152	27962;28152
AEISMLEGAVLDIR	14	Oxidation (M)	_AEISM(Oxidation (M))LEGAVLDIR_		AEISM(1)LEGAVLDIR		AEISM(190)LEGAVLDIR	0	0	1	0	GST-Af1521_K35E_G42E_Y145R;GST-Af1521_K35E_Y145R	GST-Af1521_K35E_G42E_Y145R;GST-Af1521_K35E_Y145R	GST-Af1521_K35E_Y145R	MULTI-MSMS	KSI180424_2_HopU1_1521_1ul	HopU1_Af1521	766.9033813476562	2	766.903	1531.79	-0.15895	-0.0001219	0.19773	0.00015164	0.038779	2.974E-05	766.9032845342276	88.992	0.93431	88.992	88.276	89.21	0					129	49	3	0	0	0	8.0631E-14	1	28118	28118
AEISMLEGAVLDIR	14	Oxidation (M)	_AEISM(Oxidation (M))LEGAVLDIR_		AEISM(1)LEGAVLDIR		AEISM(150)LEGAVLDIR	0	0	1	0	GST-Af1521_K35E_G42E_Y145R;GST-Af1521_K35E_Y145R	GST-Af1521_K35E_G42E_Y145R;GST-Af1521_K35E_Y145R	GST-Af1521_K35E_Y145R	MULTI-MSMS	KSI180424_2_HopU1_1521_1ul	HopU1_Af1521	766.903	2	766.903	1531.79	-0.076419	-5.8606e-05	0.015974	1.225E-05	-0.060445	-4.6356e-05	766.9031931338675	89.551	0.72639	89.551	89.056	89.783	0					133	40	4	0	0	0	3.0879E-09	1	28305	28305
AEISMLEGAVLDIR	14	Oxidation (M)	_AEISM(Oxidation (M))LEGAVLDIR_		AEISM(1)LEGAVLDIR		AEISM(85)LEGAVLDIR	0	0	1	0	GST-Af1521_K35E_G42E_Y145R;GST-Af1521_K35E_Y145R	GST-Af1521_K35E_G42E_Y145R;GST-Af1521_K35E_Y145R	GST-Af1521_K35E_Y145R	MULTI-MSMS	KSI180424_2_HopU1_1521_1ul	HopU1_Af1521	511.6044006347656	3	511.604	1531.79	0.051072	2.6128E-05	-0.27115	-0.00013872	-0.22008	-0.00011259	511.6044646947683	89.527	0.84614	89.527	89.019	89.865	0					121	47	4	0	0	0	0.00015429	1	28344	28344
AEISMLEGAVLDIR	14	Oxidation (M)	_AEISM(Oxidation (M))LEGAVLDIR_		AEISM(1)LEGAVLDIR		AEISM(150)LEGAVLDIR	0	0	1	0	GST-Af1521_K35E_G42E_Y145R;GST-Af1521_K35E_Y145R	GST-Af1521_K35E_G42E_Y145R;GST-Af1521_K35E_Y145R	GST-Af1521_K35E_Y145R	MULTI-MSMS	KSI180424_2_HopU1_1521_1ul	HopU1_Af1521	766.903	2	766.903	1531.79	-0.078649	-6.0316e-05	0.01132	8.6813E-06	-0.067329	-5.1635e-05	766.903	90.124	0.80556	90.124	89.748	90.553	0					182	55	4	0	0	0	2.9084E-09	2	28657	28483;28657
AEISMLEGAVLDIR	14	Oxidation (M)	_AEISM(Oxidation (M))LEGAVLDIR_		AEISM(1)LEGAVLDIR		AEISM(74)LEGAVLDIR	0	0	1	0	GST-Af1521_K35E_G42E_Y145R;GST-Af1521_K35E_Y145R	GST-Af1521_K35E_G42E_Y145R;GST-Af1521_K35E_Y145R	GST-Af1521_K35E_Y145R	MULTI-MSMS	KSI180424_2_HopU1_1521_1ul	HopU1_Af1521	511.6044006347656	3	511.604	1531.79	0.04333	2.2168E-05	-0.080411	-4.1139e-05	-0.037081	-1.8971e-05	511.60449023715165	90.219	0.82681	90.219	89.715	90.541	0					143	56	3	0	0	0	0.00041132	3	28696	28522;28696;28728
AEISMLEGAVLDIR	14	Oxidation (M)	_AEISM(Oxidation (M))LEGAVLDIR_		AEISM(1)LEGAVLDIR		AEISM(170)LEGAVLDIR	0	0	1	0	GST-Af1521_K35E_G42E_Y145R;GST-Af1521_K35E_Y145R	GST-Af1521_K35E_G42E_Y145R;GST-Af1521_K35E_Y145R	GST-Af1521_K35E_Y145R	MULTI-MSMS	KSI180424_2_HopU1_1521_1ul	HopU1_Af1521	766.903	2	766.903	1531.79	-0.21788	-0.00016709	0.061785	4.7383E-05	-0.15609	-0.00011971	766.9032480740661	90.787	0.91432	90.787	90.502	91.416	0					214	74	4	0	0	0	7.1957E-11	1	28828	28828
AEISMLEGAVLDIR	14	Oxidation (M)	_AEISM(Oxidation (M))LEGAVLDIR_		AEISM(1)LEGAVLDIR		AEISM(93)LEGAVLDIR	0	0	1	0	GST-Af1521_K35E_G42E_Y145R;GST-Af1521_K35E_Y145R	GST-Af1521_K35E_G42E_Y145R;GST-Af1521_K35E_Y145R	GST-Af1521_K35E_Y145R	MULTI-MSMS	KSI180424_2_HopU1_1521_1ul	HopU1_Af1521	511.6043395996094	3	511.604	1531.79	-0.095917	-4.9072e-05	-0.20578	-0.00010528	-0.3017	-0.00015435	511.60451529917043	90.779	0.72768	90.779	90.514	91.242	0					157	56	4	0	0	0	9.7358E-05	1	28867	28867
AEISMLEGAVLDIR	14	Oxidation (M)	_AEISM(Oxidation (M))LEGAVLDIR_		AEISM(1)LEGAVLDIR		AEISM(75)LEGAVLDIR	0	0	1	0	GST-Af1521_K35E_G42E_Y145R;GST-Af1521_K35E_Y145R	GST-Af1521_K35E_G42E_Y145R;GST-Af1521_K35E_Y145R	GST-Af1521_K35E_Y145R	MSMS	KSI180424_2_HopU1_1521_1ul	HopU1_Af1521	511.60455322265625	3	511.604	1531.79	NaN	NaN	NaN	NaN	NaN	NaN	NaN	87.651	1	87.651	87.151	88.151	0								0	0	0	0.0021983	1	27700	27700
AEISMLEGAVLDIR	14	Oxidation (M)	_AEISM(Oxidation (M))LEGAVLDIR_		AEISM(1)LEGAVLDIR		AEISM(250)LEGAVLDIR	0	0	1	0	GST-Af1521_K35E_G42E_Y145R;GST-Af1521_K35E_Y145R	GST-Af1521_K35E_G42E_Y145R;GST-Af1521_K35E_Y145R	GST-Af1521_K35E_Y145R	MULTI-MSMS	KSI180424_3_Col-0_G42E_1ul	Col-0_G42E	766.9031372070312	2	766.903	1531.79	-0.075503	-5.7903e-05	-0.15669	-0.00012017	-0.23219	-0.00017807	766.9031961028713	83.348	0.59705	83.348	83.016	83.613	0					448	85	6	0	0	0	1.8933E-36	2	25124	25019;25124
AEISMLEGAVLDIR	14	Oxidation (M)	_AEISM(Oxidation (M))LEGAVLDIR_		AEISM(1)LEGAVLDIR		AEISM(100)LEGAVLDIR	0	0	1	0	GST-Af1521_K35E_G42E_Y145R;GST-Af1521_K35E_Y145R	GST-Af1521_K35E_G42E_Y145R;GST-Af1521_K35E_Y145R	GST-Af1521_K35E_Y145R	MULTI-MSMS	KSI180424_3_Col-0_G42E_1ul	Col-0_G42E	511.6046142578125	3	511.604	1531.79	0.17057	8.7262E-05	-0.33834	-0.0001731	-0.16778	-8.5835e-05	511.6044408341987	83.349	0.5712	83.349	83.042	83.613	0					359	81	6	0	0	0	4.7127E-05	1	25129	25129
AEISMLEGAVLDIR	14	Oxidation (M)	_AEISM(Oxidation (M))LEGAVLDIR_		AEISM(1)LEGAVLDIR		AEISM(220)LEGAVLDIR	0	0	1	0	GST-Af1521_K35E_G42E_Y145R;GST-Af1521_K35E_Y145R	GST-Af1521_K35E_G42E_Y145R;GST-Af1521_K35E_Y145R	GST-Af1521_K35E_Y145R	MULTI-MSMS	KSI180424_3_Col-0_G42E_1ul	Col-0_G42E	766.903	2	766.903	1531.79	-0.091867	-7.0453e-05	-0.12334	-9.4588e-05	-0.2152	-0.00016504	766.9032103030538	83.835	1.5703	83.835	83.59	85.161	0					801	214	7	0	0	0	1.3785000000000002E-25	3	25228	25228;25315;25329
AEISMLEGAVLDIR	14	Oxidation (M)	_AEISM(Oxidation (M))LEGAVLDIR_		AEISM(1)LEGAVLDIR		AEISM(100)LEGAVLDIR	0	0	1	0	GST-Af1521_K35E_G42E_Y145R;GST-Af1521_K35E_Y145R	GST-Af1521_K35E_G42E_Y145R;GST-Af1521_K35E_Y145R	GST-Af1521_K35E_Y145R	MULTI-MSMS	KSI180424_3_Col-0_G42E_1ul	Col-0_G42E	511.604	3	511.604	1531.79	0.15447	7.9027E-05	-0.32175	-0.00016461	-0.16728	-8.5581e-05	511.60443093638173	83.838	1.0708	83.838	83.59	84.661	0					555	145	6	0	0	0	4.4007E-05	1	25235	25235
AEISMLEGAVLDIR	14	Oxidation (M)	_AEISM(Oxidation (M))LEGAVLDIR_		AEISM(1)LEGAVLDIR		AEISM(50)LEGAVLDIR	0	0	1	0	GST-Af1521_K35E_G42E_Y145R;GST-Af1521_K35E_Y145R	GST-Af1521_K35E_G42E_Y145R;GST-Af1521_K35E_Y145R	GST-Af1521_K35E_Y145R	MULTI-MSMS	KSI180424_3_Col-0_G42E_1ul	Col-0_G42E	766.9030151367188	2	766.903	1531.79	-0.11254	-8.631e-05	0.14845	0.00011385	0.035911	2.754E-05	766.9031945653292	85.235	0.49955	85.235	85.161	85.66	0					109	72	2	0	0	0	0.016976	1	25455	25455
AEISMLEGAVLDIR	14	Oxidation (M)	_AEISM(Oxidation (M))LEGAVLDIR_		AEISM(1)LEGAVLDIR		AEISM(76)LEGAVLDIR	0	0	1	0	GST-Af1521_K35E_G42E_Y145R;GST-Af1521_K35E_Y145R	GST-Af1521_K35E_G42E_Y145R;GST-Af1521_K35E_Y145R	GST-Af1521_K35E_Y145R	MSMS	KSI180424_3_Col-0_G42E_1ul	Col-0_G42E	766.9029541015625	2	766.903	1531.79	NaN	NaN	NaN	NaN	NaN	NaN	NaN	79.967	1	79.967	79.467	80.467	0								0	0	0	0.0132	1	24292	24292
AEISMLEGAVLDIR	14	Oxidation (M)	_AEISM(Oxidation (M))LEGAVLDIR_		AEISM(1)LEGAVLDIR		AEISM(69)LEGAVLDIR	0	0	1	0	GST-Af1521_K35E_G42E_Y145R;GST-Af1521_K35E_Y145R	GST-Af1521_K35E_G42E_Y145R;GST-Af1521_K35E_Y145R	GST-Af1521_K35E_Y145R	MULTI-MSMS	KSI140824_3_Col-0_G42E_1ul	Col-0_G42E	766.9032592773438	2	766.903	1531.79	-0.13205	-0.00010127	0.0071609	5.4918E-06	-0.12489	-9.5776e-05	766.9031740616178	95.198	0.27433	95.198	95.089	95.363	0					113	37	4	0	0	0	0.0017274	1	24212	24212
AEISMLEGAVLDIR	14	Oxidation (M)	_AEISM(Oxidation (M))LEGAVLDIR_		AEISM(1)LEGAVLDIR		AEISM(79)LEGAVLDIR	0	0	1	0	GST-Af1521_K35E_G42E_Y145R;GST-Af1521_K35E_Y145R	GST-Af1521_K35E_G42E_Y145R;GST-Af1521_K35E_Y145R	GST-Af1521_K35E_Y145R	MULTI-MSMS	KSI140824_3_Col-0_G42E_1ul	Col-0_G42E	766.9031372070312	2	766.903	1531.79	-0.12006	-9.2071e-05	0.016558	1.2699E-05	-0.1035	-7.9373e-05	766.9030914806544	95.717	0.26145	95.717	95.602	95.863	0					86	35	3	0	0	0	0.00090682	1	24318	24318
AEISMLEGAVLDIR	14	Oxidation (M)	_AEISM(Oxidation (M))LEGAVLDIR_		AEISM(1)LEGAVLDIR		AEISM(82)LEGAVLDIR	0	0	1	0	GST-Af1521_K35E_G42E_Y145R;GST-Af1521_K35E_Y145R	GST-Af1521_K35E_G42E_Y145R;GST-Af1521_K35E_Y145R	GST-Af1521_K35E_Y145R	MULTI-MSMS	KSI140824_3_Col-0_G42E_6ul	Col-0_G42E	766.903	2	766.903	1531.79	-0.038947	-2.9869e-05	-0.081651	-6.2618e-05	-0.1206	-9.2487e-05	766.9031072975177	90.834	0.48126	90.834	90.685	91.166	0					128	54	4	0	0	0	0.00061867	1	28730	28730
AEISMLEGAVLDIR	14	Oxidation (M)	_AEISM(Oxidation (M))LEGAVLDIR_		AEISM(1)LEGAVLDIR		AEISM(51)LEGAVLDIR	0	0	1	0	GST-Af1521_K35E_G42E_Y145R;GST-Af1521_K35E_Y145R	GST-Af1521_K35E_G42E_Y145R;GST-Af1521_K35E_Y145R	GST-Af1521_K35E_Y145R	MULTI-MSMS	KSI140824_3_Col-0_G42E_6ul	Col-0_G42E	511.6044616699219	3	511.604	1531.79	0.11789	6.0315E-05	-0.48275	-0.00024698	-0.36486	-0.00018666	511.93862020542247	90.826	0.24693	90.826	90.712	90.959	0					62	24	3	0	0	0	0.0046344	1	28743	28743
AEISMLEGAVLDIR	14	Oxidation (M)	_AEISM(Oxidation (M))LEGAVLDIR_		AEISM(1)LEGAVLDIR		AEISM(110)LEGAVLDIR	0	0	1	0	GST-Af1521_K35E_G42E_Y145R;GST-Af1521_K35E_Y145R	GST-Af1521_K35E_G42E_Y145R;GST-Af1521_K35E_Y145R	GST-Af1521_K35E_Y145R	MULTI-MSMS	KSI140824_3_Col-0_G42E_6ul	Col-0_G42E	766.903	2	766.903	1531.79	-0.067747	-5.1955e-05	-0.020084	-1.5403e-05	-0.087831	-6.7358e-05	766.9032079350843	91.369	0.4454	91.369	91.239	91.685	0					153	56	5	0	0	0	8.6701E-05	1	28862	28862
AEISMLEGAVLDIR	14	Oxidation (M)	_AEISM(Oxidation (M))LEGAVLDIR_		AEISM(1)LEGAVLDIR		AEISM(52)LEGAVLDIR	0	0	1	0	GST-Af1521_K35E_G42E_Y145R;GST-Af1521_K35E_Y145R	GST-Af1521_K35E_G42E_Y145R;GST-Af1521_K35E_Y145R	GST-Af1521_K35E_Y145R	MULTI-MSMS	KSI140824_3_Col-0_G42E_6ul	Col-0_G42E	511.9388427734375	3	511.604	1531.79	0.089154	4.5612E-05	-0.35179	-0.00017998	-0.26264	-0.00013437	511.60442816866123	91.372	0.22324	91.372	91.269	91.492	0					82	28	4	0	0	0	0.0044314	1	28873	28873
AEISMLEGAVLDIR	14	Oxidation (M)	_AEISM(Oxidation (M))LEGAVLDIR_		AEISM(1)LEGAVLDIR		AEISM(94)LEGAVLDIR	0	0	1	0	GST-Af1521_K35E_G42E_Y145R;GST-Af1521_K35E_Y145R	GST-Af1521_K35E_G42E_Y145R;GST-Af1521_K35E_Y145R	GST-Af1521_K35E_Y145R	MULTI-MSMS	KSI140824_4_Col-0_1521_1ul	Col-0_Af1521	767.4042358398438	2	766.903	1531.79	-0.063741	-4.8883e-05	-0.15389	-0.00011802	-0.21764	-0.00016691	766.9030694760652	95.14	0.3065	95.14	95.012	95.319	0					115	38	4	0	0	0	0.00029435	1	25389	25389
AEISMLEGAVLDIR	14	Oxidation (M)	_AEISM(Oxidation (M))LEGAVLDIR_		AEISM(1)LEGAVLDIR		AEISM(89)LEGAVLDIR	0	0	1	0	GST-Af1521_K35E_G42E_Y145R;GST-Af1521_K35E_Y145R	GST-Af1521_K35E_G42E_Y145R;GST-Af1521_K35E_Y145R	GST-Af1521_K35E_Y145R	MULTI-MSMS	KSI140824_4_Col-0_1521_1ul	Col-0_Af1521	767.405	2	766.903	1531.79	-0.040908	-3.1372e-05	-0.047412	-3.636e-05	-0.08832	-6.7733e-05	766.903	95.646	0.322	95.646	95.513	95.835	0					123	44	4	0	0	0	0.00039349	1	25479	25479
AEISMLEGAVLDIR	14	Oxidation (M)	_AEISM(Oxidation (M))LEGAVLDIR_		AEISM(1)LEGAVLDIR		AEISM(100)LEGAVLDIR	0	0	1	0	GST-Af1521_K35E_G42E_Y145R;GST-Af1521_K35E_Y145R	GST-Af1521_K35E_G42E_Y145R;GST-Af1521_K35E_Y145R	GST-Af1521_K35E_Y145R	MULTI-MSMS	KSI140824_4_Col-0_1521_3ul	Col-0_Af1521	766.9031982421875	2	766.903	1531.79	-0.17579	-0.00013482	0.10592	8.1233E-05	-0.069871	-5.3584e-05	766.9032991417121	90.968	0.39963	90.968	90.825	91.225	0					152	46	5	0	0	0	0.00017596	1	27566	27566
AEISMLEGAVLDIR	14	Oxidation (M)	_AEISM(Oxidation (M))LEGAVLDIR_		AEISM(1)LEGAVLDIR		AEISM(51)LEGAVLDIR	0	0	1	0	GST-Af1521_K35E_G42E_Y145R;GST-Af1521_K35E_Y145R	GST-Af1521_K35E_G42E_Y145R;GST-Af1521_K35E_Y145R	GST-Af1521_K35E_Y145R	MULTI-MSMS	KSI140824_4_Col-0_1521_3ul	Col-0_Af1521	511.60455322265625	3	511.604	1531.79	0.038345	1.9618E-05	-0.069812	-3.5716e-05	-0.031467	-1.6099e-05	511.6044683356063	90.98	0.25989	90.98	90.863	91.123	0					76	29	3	0	0	0	0.0046437	1	27577	27577
AEISMLEGAVLDIR	14	Oxidation (M)	_AEISM(Oxidation (M))LEGAVLDIR_		AEISM(1)LEGAVLDIR		AEISM(99)LEGAVLDIR	0	0	1	0	GST-Af1521_K35E_G42E_Y145R;GST-Af1521_K35E_Y145R	GST-Af1521_K35E_G42E_Y145R;GST-Af1521_K35E_Y145R	GST-Af1521_K35E_Y145R	MULTI-MSMS	KSI140824_4_Col-0_1521_3ul	Col-0_Af1521	766.9028930664062	2	766.903	1531.79	-0.10651	-8.168e-05	-0.071071	-5.4505e-05	-0.17758	-0.00013618	766.903	91.505	0.53144	91.505	91.348	91.879	0					191	65	5	0	0	0	0.00017842	1	27706	27706
AEISMLEGAVLDIR	14	Oxidation (M)	_AEISM(Oxidation (M))LEGAVLDIR_		AEISM(1)LEGAVLDIR		AEISM(42)LEGAVLDIR	0	0	1	0	GST-Af1521_K35E_G42E_Y145R;GST-Af1521_K35E_Y145R	GST-Af1521_K35E_G42E_Y145R;GST-Af1521_K35E_Y145R	GST-Af1521_K35E_Y145R	MULTI-MSMS	KSI140824_4_Col-0_1521_3ul	Col-0_Af1521	511.6046142578125	3	511.604	1531.79	0.10583	5.4142E-05	-0.2159	-0.00011046	-0.11008	-5.6315e-05	511.60440685067226	91.503	0.32206	91.503	91.388	91.71	0					91	38	3	0	0	0	0.018356	1	27717	27717
AEISMLEGAVLDIR	14	Oxidation (M)	_AEISM(Oxidation (M))LEGAVLDIR_		AEISM(1)LEGAVLDIR		AEISM(79)LEGAVLDIR	0	0	1	0	GST-Af1521_K35E_G42E_Y145R;GST-Af1521_K35E_Y145R	GST-Af1521_K35E_G42E_Y145R;GST-Af1521_K35E_Y145R	GST-Af1521_K35E_Y145R	MULTI-MSMS	KSI140824_5_HopU1_1521_1ul	HopU1_Af1521	766.9029541015625	2	766.903	1531.79	0.029993	2.3002E-05	-0.2271	-0.00017417	-0.19711	-0.00015116	766.9030806803845	94.999	0.52112	94.999	94.837	95.358	0					287	69	6	0	0	0	0.00090335	1	25183	25183
AEISMLEGAVLDIR	14	Oxidation (M)	_AEISM(Oxidation (M))LEGAVLDIR_		AEISM(1)LEGAVLDIR		AEISM(74)LEGAVLDIR	0	0	1	0	GST-Af1521_K35E_G42E_Y145R;GST-Af1521_K35E_Y145R	GST-Af1521_K35E_G42E_Y145R;GST-Af1521_K35E_Y145R	GST-Af1521_K35E_Y145R	MULTI-MSMS	KSI140824_5_HopU1_1521_1ul	HopU1_Af1521	511.6044006347656	3	511.604	1531.79	0.20054	0.0001026	-0.34778	-0.00017793	-0.14724	-7.5329e-05	511.6043707894823	94.999	0.40413	94.999	94.865	95.27	0					164	54	5	0	0	0	0.00041132	1	25191	25191
AEISMLEGAVLDIR	14	Oxidation (M)	_AEISM(Oxidation (M))LEGAVLDIR_		AEISM(1)LEGAVLDIR		AEISM(110)LEGAVLDIR	0	0	1	0	GST-Af1521_K35E_G42E_Y145R;GST-Af1521_K35E_Y145R	GST-Af1521_K35E_G42E_Y145R;GST-Af1521_K35E_Y145R	GST-Af1521_K35E_Y145R	MULTI-MSMS	KSI140824_5_HopU1_1521_1ul	HopU1_Af1521	766.903	2	766.903	1531.79	0.023963	1.8377E-05	-0.18226	-0.00013978	-0.1583	-0.0001214	766.9031191813091	95.538	0.70744	95.538	95.337	96.045	0					315	97	6	0	0	0	9.8125E-05	1	25287	25287
AEISMLEGAVLDIR	14	Oxidation (M)	_AEISM(Oxidation (M))LEGAVLDIR_		AEISM(1)LEGAVLDIR		AEISM(58)LEGAVLDIR	0	0	1	0	GST-Af1521_K35E_G42E_Y145R;GST-Af1521_K35E_Y145R	GST-Af1521_K35E_G42E_Y145R;GST-Af1521_K35E_Y145R	GST-Af1521_K35E_Y145R	MULTI-MSMS	KSI140824_5_HopU1_1521_1ul	HopU1_Af1521	511.60455322265625	3	511.604	1531.79	0.19383	9.9167E-05	-0.25646	-0.0001312	-0.062623	-3.2038e-05	511.6044072498758	95.538	0.41535	95.538	95.371	95.787	0					151	56	4	0	0	0	0.002801	1	25295	25295
AEISMLEGAVLDIR	14	Unmodified	_AEISMLEGAVLDIR_					0	0	0	0	GST-Af1521_K35E_G42E_Y145R;GST-Af1521_K35E_Y145R	GST-Af1521_K35E_G42E_Y145R;GST-Af1521_K35E_Y145R	GST-Af1521_K35E_Y145R	MULTI-MSMS	KSI180424_1_HopU1_G42E_1ul	HopU1_G42E	759.4076538085938	2	758.906	1515.8	-0.14169	-0.00010753	0.015971	1.2121E-05	-0.12572	-9.5412e-05	758.9057373477015	91.046	1.0813	91.046	90.757	91.838	0					184	62	5	0	0	0	8.0693E-05	3	29277	29097;29277;29320
AEISMLEGAVLDIR	14	Unmodified	_AEISMLEGAVLDIR_					0	0	0	0	GST-Af1521_K35E_G42E_Y145R;GST-Af1521_K35E_Y145R	GST-Af1521_K35E_G42E_Y145R;GST-Af1521_K35E_Y145R	GST-Af1521_K35E_Y145R	MULTI-MSMS	KSI180424_1_HopU1_G42E_1ul	HopU1_G42E	506.2727966308594	3	506.273	1515.8	0.25263	0.0001279	-0.38074	-0.00019276	-0.12811	-6.4859e-05	506.27272036596025	91.061	0.65062	91.061	90.776	91.427	0					103	37	4	0	0	0	0.0089476	1	29107	29107
AEISMLEGAVLDIR	14	Unmodified	_AEISMLEGAVLDIR_					0	0	0	0	GST-Af1521_K35E_G42E_Y145R;GST-Af1521_K35E_Y145R	GST-Af1521_K35E_G42E_Y145R;GST-Af1521_K35E_Y145R	GST-Af1521_K35E_Y145R	MULTI-MSMS	KSI180424_2_Col-0_1521_1ul	Col-0_Af1521	759.4075927734375	2	758.906	1515.8	-0.040512	-3.0745e-05	-0.12075	-9.1634e-05	-0.16126	-0.00012238	759.4070894187369	86.597	0.56841	86.597	86.181	86.749	0					42	29	2	0	0	0	6.984E-05	1	27312	27312
AEISMLEGAVLDIR	14	Unmodified	_AEISMLEGAVLDIR_					0	0	0	0	GST-Af1521_K35E_G42E_Y145R;GST-Af1521_K35E_Y145R	GST-Af1521_K35E_G42E_Y145R;GST-Af1521_K35E_Y145R	GST-Af1521_K35E_Y145R	MULTI-MSMS	KSI180424_2_Col-0_1521_1ul	Col-0_Af1521	758.9057006835938	2	758.906	1515.8	-0.11691	-8.8726e-05	-0.17968	-0.00013636	-0.2966	-0.00022509	758.9057377767729	91.095	4.4059	91.095	90.636	95.042	0					806	247	7	0	0	0	2.5136E-69	9	29039	28866;29039;29224;29406;29590;29772;29960;30144;30326
AEISMLEGAVLDIR	14	Unmodified	_AEISMLEGAVLDIR_					0	0	0	0	GST-Af1521_K35E_G42E_Y145R;GST-Af1521_K35E_Y145R	GST-Af1521_K35E_G42E_Y145R;GST-Af1521_K35E_Y145R	GST-Af1521_K35E_Y145R	MULTI-MSMS	KSI180424_2_Col-0_1521_1ul	Col-0_Af1521	506.27288818359375	3	506.273	1515.8	0.17948	9.0868E-05	-0.44565	-0.00022562	-0.26617	-0.00013475	506.2727926234498	91.089	2.3167	91.089	90.723	93.04	0					480	128	7	0	0	0	4.802800000000001E-25	5	29058	28884;29058;29242;29429;29483
AEISMLEGAVLDIR	14	Unmodified	_AEISMLEGAVLDIR_					0	0	0	0	GST-Af1521_K35E_G42E_Y145R;GST-Af1521_K35E_Y145R	GST-Af1521_K35E_G42E_Y145R;GST-Af1521_K35E_Y145R	GST-Af1521_K35E_Y145R	MULTI-MSMS	KSI180424_2_Col-0_1521_1ul	Col-0_Af1521	506.2728271484375	3	506.273	1515.8	0.32559	0.00016484	-0.29799	-0.00015086	0.027602	1.3974E-05	506.27274569574325	93.173	0.61363	93.173	92.943	93.557	0					81	34	3	0	0	0	0.0095058	1	29806	29806
AEISMLEGAVLDIR	14	Unmodified	_AEISMLEGAVLDIR_					0	0	0	0	GST-Af1521_K35E_G42E_Y145R;GST-Af1521_K35E_Y145R	GST-Af1521_K35E_G42E_Y145R;GST-Af1521_K35E_Y145R	GST-Af1521_K35E_Y145R	MULTI-MSMS	KSI180424_2_Col-0_1521_1ul	Col-0_Af1521	758.9056396484375	2	758.906	1515.8	-0.25655	-0.0001947	0.31392	0.00023823	0.057367	4.3536E-05	758.9057753120178	95.954	1.0796	95.954	95.042	96.121	0					161	87	2	0	0	0	0.0003745	3	30661	30499;30504;30661
AEISMLEGAVLDIR	14	Unmodified	_AEISMLEGAVLDIR_					0	0	0	0	GST-Af1521_K35E_G42E_Y145R;GST-Af1521_K35E_Y145R	GST-Af1521_K35E_G42E_Y145R;GST-Af1521_K35E_Y145R	GST-Af1521_K35E_Y145R	MULTI-MSMS	KSI180424_2_Col-0_1521_1ul	Col-0_Af1521	759.4070434570312	2	758.906	1515.8	0.082316	6.247E-05	-0.15357	-0.00011654	-0.071252	-5.4074e-05	758.9055643558376	96.867	0.74246	96.867	96.741	97.483	0					81	42	3	0	0	0	1.0154E-05	2	30971	30971;31164
AEISMLEGAVLDIR	14	Unmodified	_AEISMLEGAVLDIR_					0	0	0	0	GST-Af1521_K35E_G42E_Y145R;GST-Af1521_K35E_Y145R	GST-Af1521_K35E_G42E_Y145R;GST-Af1521_K35E_Y145R	GST-Af1521_K35E_Y145R	MULTI-MSMS	KSI180424_2_Col-0_1521_1ul	Col-0_Af1521	758.9056396484375	2	758.906	1515.8	0.025352	1.924E-05	0.15667	0.0001189	0.18202	0.00013814	758.9056105609167	97.883	0.65799	97.883	97.707	98.365	0					119	67	2	0	0	0	0.0012449	1	31310	31310
AEISMLEGAVLDIR	14	Unmodified	_AEISMLEGAVLDIR_					0	0	0	0	GST-Af1521_K35E_G42E_Y145R;GST-Af1521_K35E_Y145R	GST-Af1521_K35E_G42E_Y145R;GST-Af1521_K35E_Y145R	GST-Af1521_K35E_Y145R	MULTI-MSMS	KSI180424_2_Col-0_1521_1ul	Col-0_Af1521	758.906	2	758.906	1515.8	-0.34028	-0.00025824	0.74041	0.0005619	0.40013	0.00030366	758.9057411564836	99.972	0.48596	99.972	99.82	100.31	0					83	52	2	0	0	0	0.028742	1	31934	31934
AEISMLEGAVLDIR	14	Unmodified	_AEISMLEGAVLDIR_					0	0	0	0	GST-Af1521_K35E_G42E_Y145R;GST-Af1521_K35E_Y145R	GST-Af1521_K35E_G42E_Y145R;GST-Af1521_K35E_Y145R	GST-Af1521_K35E_Y145R	MULTI-MSMS	KSI180424_2_Col-0_1521_1ul	Col-0_Af1521	759.4075317382812	2	758.906	1515.8	-0.13201	-0.00010018	0.20661	0.00015679	0.0746	5.6614E-05	758.9055164223548	104.75	0.6354	104.75	104.35	104.99	0					118	85	2	0	0	0	0.019188	1	33189	33189
AEISMLEGAVLDIR	14	Unmodified	_AEISMLEGAVLDIR_					0	0	0	0	GST-Af1521_K35E_G42E_Y145R;GST-Af1521_K35E_Y145R	GST-Af1521_K35E_G42E_Y145R;GST-Af1521_K35E_Y145R	GST-Af1521_K35E_Y145R	MULTI-MSMS	KSI180424_2_Col-0_1521_1ul	Col-0_Af1521	759.4075317382812	2	758.906	1515.8	-0.12868	-9.7653e-05	0.21209	0.00016096	0.083413	6.3303E-05	759.4072759738982	106	0.56651	106	105.77	106.33	0					102	81	2	0	0	0	0.051325	1	33408	33408
AEISMLEGAVLDIR	14	Unmodified	_AEISMLEGAVLDIR_					0	0	0	0	GST-Af1521_K35E_G42E_Y145R;GST-Af1521_K35E_Y145R	GST-Af1521_K35E_G42E_Y145R;GST-Af1521_K35E_Y145R	GST-Af1521_K35E_Y145R	MULTI-MSMS	KSI180424_2_Col-0_1521_1ul	Col-0_Af1521	758.9055786132812	2	758.906	1515.8	-0.05179	-3.9304e-05	0.24694	0.00018741	0.19515	0.0001481	758.9056136024161	128.26	0.94739	128.26	127.6	128.55	0					260	142	2	0	0	0	0.00094173	2	37762	37671;37762
AEISMLEGAVLDIR	14	Unmodified	_AEISMLEGAVLDIR_					0	0	0	0	GST-Af1521_K35E_G42E_Y145R;GST-Af1521_K35E_Y145R	GST-Af1521_K35E_G42E_Y145R;GST-Af1521_K35E_Y145R	GST-Af1521_K35E_Y145R	MULTI-MSMS	KSI180424_2_Col-0_1521_1ul	Col-0_Af1521	758.9054565429688	2	758.906	1515.8	-0.04858	-3.6868e-05	0.19032	0.00014444	0.14174	0.00010757	758.906	128.97	0.48407	128.97	128.76	129.24	0					115	71	2	0	0	0	0.0003261	1	37848	37848
AEISMLEGAVLDIR	14	Unmodified	_AEISMLEGAVLDIR_					0	0	0	0	GST-Af1521_K35E_G42E_Y145R;GST-Af1521_K35E_Y145R	GST-Af1521_K35E_G42E_Y145R;GST-Af1521_K35E_Y145R	GST-Af1521_K35E_Y145R	MULTI-MSMS	KSI180424_2_Col-0_1521_1ul	Col-0_Af1521	759.4078369140625	2	758.906	1515.8	-0.049693	-3.7712e-05	0.24445	0.00018551	0.19475	0.0001478	758.9056617580255	129.3	0.21545	129.3	129.22	129.44	0					77	30	3	0	0	0	0.0019269	1	37946	37946
AEISMLEGAVLDIR	14	Unmodified	_AEISMLEGAVLDIR_					0	0	0	0	GST-Af1521_K35E_G42E_Y145R;GST-Af1521_K35E_Y145R	GST-Af1521_K35E_G42E_Y145R;GST-Af1521_K35E_Y145R	GST-Af1521_K35E_Y145R	MSMS	KSI180424_2_Col-0_1521_1ul	Col-0_Af1521	758.9054565429688	2	758.906	1515.8	NaN	NaN	NaN	NaN	NaN	NaN	NaN	98.94	1	98.94	98.44	99.44	0								0	0	0	0.017692	1	31618	31618
AEISMLEGAVLDIR	14	Unmodified	_AEISMLEGAVLDIR_					0	0	0	0	GST-Af1521_K35E_G42E_Y145R;GST-Af1521_K35E_Y145R	GST-Af1521_K35E_G42E_Y145R;GST-Af1521_K35E_Y145R	GST-Af1521_K35E_Y145R	MULTI-MSMS	KSI180424_2_HopU1_1521_1ul	HopU1_Af1521	758.9057006835938	2	758.906	1515.8	-0.28605	-0.00021708	0.12063	9.1549E-05	-0.16541	-0.00012553	758.9058662078367	90.768	1.6817	90.768	90.46	92.141	0					428	135	6	0	0	0	2.919E-18	3	28892	28721;28892;29058
AEISMLEGAVLDIR	14	Unmodified	_AEISMLEGAVLDIR_					0	0	0	0	GST-Af1521_K35E_G42E_Y145R;GST-Af1521_K35E_Y145R	GST-Af1521_K35E_G42E_Y145R;GST-Af1521_K35E_Y145R	GST-Af1521_K35E_Y145R	MULTI-MSMS	KSI180424_2_HopU1_1521_1ul	HopU1_Af1521	506.6070251464844	3	506.273	1515.8	-0.057997	-2.9362e-05	-0.17026	-8.6199e-05	-0.22826	-0.00011556	506.2729014749297	90.778	1.0672	90.778	90.488	91.556	0					274	85	6	0	0	0	2.5357E-05	2	28744	28744;28916
AEISMLEGAVLDIR	14	Unmodified	_AEISMLEGAVLDIR_					0	0	0	0	GST-Af1521_K35E_G42E_Y145R;GST-Af1521_K35E_Y145R	GST-Af1521_K35E_G42E_Y145R;GST-Af1521_K35E_Y145R	GST-Af1521_K35E_Y145R	MULTI-MSMS	KSI180424_3_Col-0_G42E_1ul	Col-0_G42E	758.9058227539062	2	758.906	1515.8	-0.13406	-0.00010174	-0.0074498	-5.6537e-06	-0.14151	-0.00010739	758.906	91.033	0.54022	91.033	90.769	91.309	0					204	81	3	0	0	0	0.0026526	1	26549	26549
AEISMLEGAVLDIR	14	Unmodified	_AEISMLEGAVLDIR_					0	0	0	0	GST-Af1521_K35E_G42E_Y145R;GST-Af1521_K35E_Y145R	GST-Af1521_K35E_G42E_Y145R;GST-Af1521_K35E_Y145R	GST-Af1521_K35E_Y145R	MULTI-MSMS	KSI180424_3_Col-0_G42E_1ul	Col-0_G42E	506.2727355957031	3	506.273	1515.8	0.19832	0.00010041	-0.23367	-0.0001183	-0.035346	-1.7895e-05	506.2727738072007	91.067	0.45631	91.067	90.827	91.284	0					150	68	3	0	0	0	0.029902	1	26566	26566
AEISMLEGAVLDIRYGVSR	19	Oxidation (M)	_AEISM(Oxidation (M))LEGAVLDIRYGVSR_		AEISM(1)LEGAVLDIRYGVSR		AEISM(67)LEGAVLDIRYGVSR	0	0	1	1	GST-Af1521_K35E_G42E_Y145R;GST-Af1521_K35E_Y145R	GST-Af1521_K35E_G42E_Y145R;GST-Af1521_K35E_Y145R	GST-Af1521_K35E_Y145R	MSMS	KSI180424_2_Col-0_1521_1ul	Col-0_Af1521	699.0348510742188	3	699.033	2094.08	NaN	NaN	NaN	NaN	NaN	NaN	NaN	83.094	1	83.094	82.594	83.594	0								0	0	0	0.00011351	1	26065	26065
AEISMLEGAVLDIRYGVSR	19	Oxidation (M)	_AEISM(Oxidation (M))LEGAVLDIRYGVSR_		AEISM(1)LEGAVLDIRYGVSR		AEISM(48)LEGAVLDIRYGVSR	0	0	1	1	GST-Af1521_K35E_G42E_Y145R;GST-Af1521_K35E_Y145R	GST-Af1521_K35E_G42E_Y145R;GST-Af1521_K35E_Y145R	GST-Af1521_K35E_Y145R	MULTI-MSMS	KSI180424_2_HopU1_1521_1ul	HopU1_Af1521	699.0335693359375	3	699.033	2094.08	-0.044177	-3.0881e-05	0.99312	0.00069422	0.94894	0.00066334	699.034	83.428	0.45789	83.428	83.147	83.605	0					47	24	3	0	0	0	0.0028217	1	26223	26223
AEKEEVKLLGIWASPFSR	18	Acetyl (Protein N-term)	_(Acetyl (Protein N-term))AEKEEVKLLGIWASPFSR_					1	0	0	2	AT2G29450.1	AT2G29450.1	AT2G29450.1	MULTI-MSMS	KSI180424_1_HopU1_G42E_1ul	HopU1_G42E	701.34	3	701.381	2101.12	0.07796	5.468E-05	-0.12131	-8.5085e-05	-0.04335	-3.0405e-05	701.7151647827909	92.558	0.85422	92.558	92.242	93.096	0					170	46	5	0	0	0	1.4482E-07	3	29759	29612;29759;29801
AEKEEVKLLGIWASPFSR	18	Acetyl (Protein N-term)	_(Acetyl (Protein N-term))AEKEEVKLLGIWASPFSR_					1	0	0	2	AT2G29450.1	AT2G29450.1	AT2G29450.1	MULTI-MSMS	KSI180424_2_Col-0_1521_1ul	Col-0_Af1521	701.7153930664062	3	701.381	2101.12	0.12889	9.0398E-05	-0.32876	-0.00023059	-0.19987	-0.00014019	701.381	92.53	0.68726	92.53	92.217	92.905	0					180	37	6	0	0	0	4.413E-07	1	29394	29394
AEKEEVKLLGIWASPFSR	18	Acetyl (Protein N-term)	_(Acetyl (Protein N-term))AEKEEVKLLGIWASPFSR_					1	0	0	2	AT2G29450.1	AT2G29450.1	AT2G29450.1	MULTI-MSMS	KSI180424_2_HopU1_1521_1ul	HopU1_Af1521	701.7152709960938	3	701.381	2101.12	-0.031872	-2.2355e-05	-0.47653	-0.00033423	-0.5084	-0.00035658	701.715	92.299	0.79343	92.299	91.974	92.767	0					296	54	8	0	0	0	5.329E-06	2	29390	29212;29390
AEKESEVHPDTLKR	14	Unmodified	_AEKESEVHPDTLKR_					0	0	0	2	AT2G17840.2;AT2G17840.1	AT2G17840.2	AT2G17840.2	MULTI-MSMS	KSI140824_6_HopU1_G42E_5ul	HopU1_G42E	410.4666442871094	4	410.467	1637.84	-0.22623	-9.2859e-05	0.28649	0.0001176	0.060264	2.4737E-05	410.46669305564745	30.486	0.1938	30.486	30.391	30.585	0					21	10	3	0	0	0	0.0023737	1	7293	7293
AELALLR	7	Unmodified	_AELALLR_					0	0	0	0	AT3G09500.1;AT5G02610.1;AT2G39390.1;AT5G02610.2	AT3G09500.1	AT3G09500.1	MULTI-MSMS	KSI140824_6_HopU1_G42E_5ul	HopU1_G42E	393.2475280761719	2	393.248	784.481	0.25814	0.00010151	0.13333	5.2432E-05	0.39147	0.00015394	393.24773407331736	67.731	0.18169	67.731	67.574	67.755	0					13	9	2	0	0	0	0.041545	1	20922	20922
AELALLR	7	Unmodified	_AELALLR_					0	0	0	0	AT3G09500.1;AT5G02610.1;AT2G39390.1;AT5G02610.2	AT3G09500.1	AT3G09500.1	MULTI-MSMS	KSI140824_4_Col-0_1521_3ul	Col-0_Af1521	393.248	2	393.248	784.481	0.33948	0.0001335	-0.12285	-4.831e-05	0.21663	8.5189E-05	393.247	67.586	0.20594	67.586	67.423	67.629	0					16	10	2	0	0	0	0.02188	1	19504	19504
[truncated: 40,048 more rows]
[truncated: 15 more columns]

## Sheet: ADP-ribosylationSites
Proteins	Positions within proteins	Leading proteins	Protein	Fasta headers	Localization prob	Score diff	PEP	Score	Delta score	Score for localization	Localization prob Col-0_Af1521	Score diff Col-0_Af1521	PEP Col-0_Af1521	Score Col-0_Af1521	Localization prob Col-0_G42E	Score diff Col-0_G42E	PEP Col-0_G42E	Score Col-0_G42E	Localization prob HopU1_Af1521	Score diff HopU1_Af1521	PEP HopU1_Af1521	Score HopU1_Af1521	Localization prob HopU1_G42E	Score diff HopU1_G42E	PEP HopU1_G42E	Score HopU1_G42E	Diagnostic peak	Number of ADP-ribosylation	Amino acid	Sequence window	Modification window	Peptide window coverage	ADP-ribosylation Probabilities	ADP-ribosylation Score diffs	Position in peptide	Charge	Mass error [ppm]	Intensity	Intensity___1	Intensity___2	Intensity___3	Ratio mod/base	Intensity Col-0_Af1521	Intensity Col-0_G42E	Intensity HopU1_Af1521	Intensity HopU1_G42E	Ratio mod/base Col-0_Af1521	Ratio mod/base Col-0_G42E	Ratio mod/base HopU1_Af1521
[truncated: 53 more rows]
[truncated: 47 more columns]

[truncated: 1 more sheets: msms]
